# Supplementary material for: Systematic discovery of UFM1 receptors reveals a regulatory module in DNA repair directing non-homologous end-joining
Source: Nat Commun. 2026 Jun 15;17:7574. doi: 10.1038/s41467-026-73882-8 (PMC13415529; doi:10.1038/s41467-026-73882-8)
Supplement: Supplementary file 3 — Supplementary Data 1 [file 41467_2026_73882_MOESM3_ESM.xlsx]

## Sheet: Rep1 -UV
Comparison (group1/group2)	Group	ProteinGroups	AVG Log2 Ratio	Absolute AVG Log2 Ratio	Pvalue	Qvalue	# of Ratios	UniProtIds	Genes	ProteinDescriptions	ProteinNames	# Unique Total Peptides	% Change	Ratio	Condition Numerator	Condition Denominator	GO Cellular Component	GO Molecular Function	GO Biological Process
Xlinked / Control	O75643	O75643	-0.823938	0.823938	0.0154236	0.00016379	12	O75643	#NUM!	#NUM!	U520_HUMAN	3	-43.5102	0.564898	Xlinked	Control	#NUM!	#NUM!	#NUM!
Xlinked / Control	P36543	P36543	-0.877429	0.877429	0.086075	0.000891199	12	P36543	#NUM!	#NUM!	VATE1_HUMAN	1	-45.5663	0.544337	Xlinked	Control	#NUM!	#NUM!	#NUM!
Xlinked / Control	P12035	P12035	-1.02365	1.02365	0.199154	0.00205667	11	P12035	#NUM!	#NUM!	K2C3_HUMAN	1	-50.8129	0.491871	Xlinked	Control	#NUM!	#NUM!	#NUM!
Xlinked / Control	Q9H501	Q9H501	-1.23482	1.23482	1.22281e-07	6.09723e-09	11	Q9H501	#NUM!	#NUM!	ESF1_HUMAN	1	-57.5106	0.424894	Xlinked	Control	#NUM!	#NUM!	#NUM!
Xlinked / Control	Q9ULW0	Q9ULW0	-1.64377	1.64377	0.0510034	0.000530825	12	Q9ULW0	#NUM!	#NUM!	TPX2_HUMAN	3	-67.9981	0.320019	Xlinked	Control	#NUM!	#NUM!	#NUM!

## Sheet: Rep1 +UV
Comparison (group1/group2)	Group	ProteinGroups	AVG Log2 Ratio	Absolute AVG Log2 Ratio	Pvalue	Qvalue	# of Ratios	UniProtIds	Genes	ProteinDescriptions	ProteinNames	# Unique Total Peptides	% Change	Ratio	Condition Numerator	Condition Denominator	GO Cellular Component	GO Molecular Function	GO Biological Process
Xlinked / Control	O00299	O00299	9.48601	9.48601	2.67099e-06	6.43612e-08	12	O00299	#NUM!	#NUM!	CLIC1_HUMAN	1	71608.8	717.088	Xlinked	Control	#NUM!	#NUM!	#NUM!
Xlinked / Control	Q02878	Q02878	9.27489	9.27489	1.308e-06	3.65875e-08	12	Q02878	#NUM!	#NUM!	RL6_HUMAN	1	61847	619.47	Xlinked	Control	#NUM!	#NUM!	#NUM!
Xlinked / Control	P55854;P61956;Q6EEV6	P55854;P61956;Q6EEV6	9.03535	9.03535	7.24422e-07	2.25794e-08	10	P55854;P61956;Q6EEV6	#NUM!	#NUM!	SUMO3_HUMAN;SUMO2_HUMAN;SUMO4_HUMAN	1	52369.9	524.699	Xlinked	Control	#NUM!	#NUM!	#NUM!
Xlinked / Control	P00558	P00558	8.92817	8.92817	0.000464015	5.80018e-06	12	P00558	#NUM!	#NUM!	PGK1_HUMAN	2	48613.1	487.131	Xlinked	Control	#NUM!	#NUM!	#NUM!
Xlinked / Control	Q12824	Q12824	8.81488	8.81488	1.20583e-07	6.08851e-09	12	Q12824	#NUM!	#NUM!	SNF5_HUMAN	1	44934.2	450.342	Xlinked	Control	#NUM!	#NUM!	#NUM!
Xlinked / Control	Q02978	Q02978	8.71051	8.71051	0.0001051	1.50502e-06	5	Q02978	#NUM!	#NUM!	M2OM_HUMAN	1	41791.5	418.915	Xlinked	Control	#NUM!	#NUM!	#NUM!
Xlinked / Control	P13489	P13489	8.60701	8.60701	9.1342e-10	1.68631e-10	10	P13489	#NUM!	#NUM!	RINI_HUMAN	2	38891.3	389.913	Xlinked	Control	#NUM!	#NUM!	#NUM!
Xlinked / Control	Q00325	Q00325	8.47154	8.47154	2.44891e-08	1.7703e-09	10	Q00325	#NUM!	#NUM!	MPCP_HUMAN	1	35396.6	354.966	Xlinked	Control	#NUM!	#NUM!	#NUM!
Xlinked / Control	Q13144	Q13144	8.461	8.461	9.75384e-10	1.72127e-10	11	Q13144	#NUM!	#NUM!	EI2BE_HUMAN	1	35138.4	352.384	Xlinked	Control	#NUM!	#NUM!	#NUM!
Xlinked / Control	Q13601	Q13601	8.11128	8.11128	2.57638e-08	1.85129e-09	10	Q13601	#NUM!	#NUM!	KRR1_HUMAN	1	27552.9	276.529	Xlinked	Control	#NUM!	#NUM!	#NUM!
Xlinked / Control	O95456	O95456	7.84329	7.84329	2.72133e-08	1.9097e-09	11	O95456	#NUM!	#NUM!	PSMG1_HUMAN	1	22865	229.65	Xlinked	Control	#NUM!	#NUM!	#NUM!
Xlinked / Control	Q9Y3A5	Q9Y3A5	7.79792	7.79792	1.44393e-07	7.00255e-09	10	Q9Y3A5	#NUM!	#NUM!	SBDS_HUMAN	1	22154	222.54	Xlinked	Control	#NUM!	#NUM!	#NUM!
Xlinked / Control	Q99536	Q99536	7.76481	7.76481	8.99969e-11	3.59988e-11	11	Q99536	#NUM!	#NUM!	VAT1_HUMAN	1	21649.1	217.491	Xlinked	Control	#NUM!	#NUM!	#NUM!
Xlinked / Control	O60547	O60547	7.73364	7.73364	0.0382311	0.000400326	12	O60547	#NUM!	#NUM!	GMDS_HUMAN	1	21184.3	212.843	Xlinked	Control	#NUM!	#NUM!	#NUM!
Xlinked / Control	Q04323	Q04323	7.61702	7.61702	1.3947e-06	3.84745e-08	12	Q04323	#NUM!	#NUM!	UBXN1_HUMAN	1	19531.4	196.314	Xlinked	Control	#NUM!	#NUM!	#NUM!
Xlinked / Control	P32929	P32929	7.51629	7.51629	1.75396e-05	3.10893e-07	12	P32929	#NUM!	#NUM!	CGL_HUMAN	1	18207.4	183.074	Xlinked	Control	#NUM!	#NUM!	#NUM!
Xlinked / Control	P07741	P07741	7.44701	7.44701	1.07821e-08	9.72825e-10	12	P07741	#NUM!	#NUM!	APT_HUMAN	1	17349.1	174.491	Xlinked	Control	#NUM!	#NUM!	#NUM!
Xlinked / Control	Q13685	Q13685	7.2666	7.2666	0.000830594	9.94724e-06	12	Q13685	#NUM!	#NUM!	AAMP_HUMAN	1	15298.1	153.981	Xlinked	Control	#NUM!	#NUM!	#NUM!
Xlinked / Control	O43324	O43324	7.20917	7.20917	6.72938e-08	3.88234e-09	12	O43324	#NUM!	#NUM!	MCA3_HUMAN	1	14697.1	147.971	Xlinked	Control	#NUM!	#NUM!	#NUM!
Xlinked / Control	Q96HY6	Q96HY6	7.11036	7.11036	0.00099203	1.174e-05	6	Q96HY6	#NUM!	#NUM!	DDRGK_HUMAN	1	13717.5	138.175	Xlinked	Control	#NUM!	#NUM!	#NUM!
Xlinked / Control	Q9NZT2	Q9NZT2	7.08798	7.08798	2.96765e-09	3.86302e-10	12	Q9NZT2	#NUM!	#NUM!	OGFR_HUMAN	1	13504.9	136.049	Xlinked	Control	#NUM!	#NUM!	#NUM!
Xlinked / Control	P26599	P26599	7.04669	7.04669	1.81704e-05	3.20183e-07	12	P26599	#NUM!	#NUM!	PTBP1_HUMAN	4	13121.1	132.211	Xlinked	Control	#NUM!	#NUM!	#NUM!
Xlinked / Control	P15311	P15311	7.01569	7.01569	0.000269748	3.54809e-06	12	P15311	#NUM!	#NUM!	EZRI_HUMAN	3	12839.9	129.399	Xlinked	Control	#NUM!	#NUM!	#NUM!
Xlinked / Control	Q9Y5A9	Q9Y5A9	6.97815	6.97815	9.95657e-11	3.71671e-11	11	Q9Y5A9	#NUM!	#NUM!	YTHD2_HUMAN	1	12507.6	126.076	Xlinked	Control	#NUM!	#NUM!	#NUM!
Xlinked / Control	Q9BV20	Q9BV20	6.93601	6.93601	0.0118749	0.000126553	10	Q9BV20	#NUM!	#NUM!	MTNA_HUMAN	1	12144.7	122.447	Xlinked	Control	#NUM!	#NUM!	#NUM!
Xlinked / Control	P19623	P19623	6.93297	6.93297	5.10125e-06	1.11098e-07	12	P19623	#NUM!	#NUM!	SPEE_HUMAN	3	12118.9	122.189	Xlinked	Control	#NUM!	#NUM!	#NUM!
Xlinked / Control	Q96AB3	Q96AB3	6.89625	6.89625	7.01779e-08	4.01017e-09	12	Q96AB3	#NUM!	#NUM!	ISOC2_HUMAN	1	11811.9	119.119	Xlinked	Control	#NUM!	#NUM!	#NUM!
Xlinked / Control	Q86TI2	Q86TI2	6.87793	6.87793	2.99434e-05	4.94932e-07	10	Q86TI2	#NUM!	#NUM!	DPP9_HUMAN	1	11661.5	117.615	Xlinked	Control	#NUM!	#NUM!	#NUM!
Xlinked / Control	Q8TD16	Q8TD16	6.87518	6.87518	0.00016921	2.32592e-06	11	Q8TD16	#NUM!	#NUM!	BICD2_HUMAN	1	11639.1	117.391	Xlinked	Control	#NUM!	#NUM!	#NUM!
Xlinked / Control	P46776	P46776	6.86296	6.86296	1.78967e-05	3.15824e-07	12	P46776	#NUM!	#NUM!	RL27A_HUMAN	1	11540.1	116.401	Xlinked	Control	#NUM!	#NUM!	#NUM!
Xlinked / Control	Q9BZE9	Q9BZE9	6.84069	6.84069	0.00149008	1.72596e-05	5	Q9BZE9	#NUM!	#NUM!	ASPC1_HUMAN	1	11361.8	114.618	Xlinked	Control	#NUM!	#NUM!	#NUM!
Xlinked / Control	O00506;Q9P289	O00506;Q9P289	6.81873	6.81873	2.09933e-07	9.19416e-09	10	O00506;Q9P289	#NUM!	#NUM!	STK25_HUMAN;STK26_HUMAN	1	11188.7	112.887	Xlinked	Control	#NUM!	#NUM!	#NUM!
Xlinked / Control	Q86UE4	Q86UE4	6.7989	6.7989	0.00153864	1.77706e-05	12	Q86UE4	#NUM!	#NUM!	LYRIC_HUMAN	1	11034.5	111.345	Xlinked	Control	#NUM!	#NUM!	#NUM!
Xlinked / Control	P49005	P49005	6.77738	6.77738	4.44363e-06	9.80212e-08	10	P49005	#NUM!	#NUM!	DPOD2_HUMAN	1	10869.7	109.697	Xlinked	Control	#NUM!	#NUM!	#NUM!
Xlinked / Control	Q9NVA2	Q9NVA2	6.75256	6.75256	0.000647983	7.91833e-06	5	Q9NVA2	#NUM!	#NUM!	SEP11_HUMAN	1	10682.6	107.826	Xlinked	Control	#NUM!	#NUM!	#NUM!
Xlinked / Control	Q96BP3	Q96BP3	6.72274	6.72274	5.16588e-06	1.12099e-07	10	Q96BP3	#NUM!	#NUM!	PPWD1_HUMAN	1	10462	105.62	Xlinked	Control	#NUM!	#NUM!	#NUM!
Xlinked / Control	P62829	P62829	6.71045	6.71045	0.00279959	3.15446e-05	5	P62829	#NUM!	#NUM!	RL23_HUMAN	1	10372.4	104.724	Xlinked	Control	#NUM!	#NUM!	#NUM!
Xlinked / Control	Q08945	Q08945	6.69164	6.69164	1.46261e-08	1.21044e-09	12	Q08945	#NUM!	#NUM!	SSRP1_HUMAN	1	10236.8	103.368	Xlinked	Control	#NUM!	#NUM!	#NUM!
Xlinked / Control	Q04760	Q04760	6.6745	6.6745	1.96743e-06	5.05757e-08	12	Q04760	#NUM!	#NUM!	LGUL_HUMAN	1	10114.7	102.147	Xlinked	Control	#NUM!	#NUM!	#NUM!
Xlinked / Control	O00629	O00629	6.66917	6.66917	1.53161e-06	4.10252e-08	10	O00629	#NUM!	#NUM!	IMA3_HUMAN	1	10077	101.77	Xlinked	Control	#NUM!	#NUM!	#NUM!
Xlinked / Control	P57740	P57740	6.65106	6.65106	3.8431e-05	6.16539e-07	10	P57740	#NUM!	#NUM!	NU107_HUMAN	1	9950.02	100.5	Xlinked	Control	#NUM!	#NUM!	#NUM!
Xlinked / Control	Q9NW13	Q9NW13	6.62663	6.62663	2.53967e-06	6.18355e-08	12	Q9NW13	#NUM!	#NUM!	RBM28_HUMAN	1	9781.27	98.8127	Xlinked	Control	#NUM!	#NUM!	#NUM!
Xlinked / Control	Q6P1N0	Q6P1N0	6.60431	6.60431	0.00265213	2.99958e-05	5	Q6P1N0	#NUM!	#NUM!	C2D1A_HUMAN	1	9629.59	97.2959	Xlinked	Control	#NUM!	#NUM!	#NUM!
Xlinked / Control	Q16186	Q16186	6.54221	6.54221	2.67118e-07	1.09184e-08	12	Q16186	#NUM!	#NUM!	ADRM1_HUMAN	2	9219.66	93.1966	Xlinked	Control	#NUM!	#NUM!	#NUM!
Xlinked / Control	P48634	P48634	6.54009	6.54009	0.000348523	4.46347e-06	12	P48634	#NUM!	#NUM!	PRC2A_HUMAN	1	9205.99	93.0599	Xlinked	Control	#NUM!	#NUM!	#NUM!
Xlinked / Control	P49674	P49674	6.52847	6.52847	9.05982e-08	4.87524e-09	12	P49674	#NUM!	#NUM!	KC1E_HUMAN	2	9131.32	92.3132	Xlinked	Control	#NUM!	#NUM!	#NUM!
Xlinked / Control	Q96J01	Q96J01	6.50006	6.50006	2.26816e-05	3.91062e-07	12	Q96J01	#NUM!	#NUM!	THOC3_HUMAN	1	8951.35	90.5135	Xlinked	Control	#NUM!	#NUM!	#NUM!
Xlinked / Control	Q6NXE6	Q6NXE6	6.48367	6.48367	9.384e-06	1.84906e-07	10	Q6NXE6	#NUM!	#NUM!	ARMC6_HUMAN	1	8849.08	89.4908	Xlinked	Control	#NUM!	#NUM!	#NUM!
Xlinked / Control	Q96IZ6	Q96IZ6	6.48021	6.48021	0.000610239	7.47994e-06	5	Q96IZ6	#NUM!	#NUM!	MET2A_HUMAN	1	8827.65	89.2765	Xlinked	Control	#NUM!	#NUM!	#NUM!
Xlinked / Control	Q15796	Q15796	6.46305	6.46305	3.04769e-05	5.02367e-07	12	Q15796	#NUM!	#NUM!	SMAD2_HUMAN	3	8722.09	88.2209	Xlinked	Control	#NUM!	#NUM!	#NUM!
Xlinked / Control	Q9NP79	Q9NP79	6.44783	6.44783	1.52517e-08	1.25356e-09	12	Q9NP79	#NUM!	#NUM!	VTA1_HUMAN	2	8629.51	87.2951	Xlinked	Control	#NUM!	#NUM!	#NUM!
Xlinked / Control	Q5T6V5	Q5T6V5	6.44567	6.44567	1.62675e-07	7.65528e-09	10	Q5T6V5	#NUM!	#NUM!	QSPP_HUMAN	1	8616.43	87.1643	Xlinked	Control	#NUM!	#NUM!	#NUM!
Xlinked / Control	Q9NQT5	Q9NQT5	6.44213	6.44213	2.70913e-07	1.0983e-08	12	Q9NQT5	#NUM!	#NUM!	EXOS3_HUMAN	1	8595.08	86.9508	Xlinked	Control	#NUM!	#NUM!	#NUM!
Xlinked / Control	P61247	P61247	6.42389	6.42389	8.51354e-10	1.62163e-10	12	P61247	#NUM!	#NUM!	RS3A_HUMAN	3	8485.86	85.8586	Xlinked	Control	#NUM!	#NUM!	#NUM!
Xlinked / Control	P49914	P49914	6.42331	6.42331	2.50605e-06	6.14982e-08	12	P49914	#NUM!	#NUM!	MTHFS_HUMAN	2	8482.41	85.8241	Xlinked	Control	#NUM!	#NUM!	#NUM!
Xlinked / Control	Q96RF0	Q96RF0	6.41609	6.41609	0.00145506	1.68866e-05	5	Q96RF0	#NUM!	#NUM!	SNX18_HUMAN	1	8439.58	85.3958	Xlinked	Control	#NUM!	#NUM!	#NUM!
Xlinked / Control	Q15102	Q15102	6.40808	6.40808	3.81248e-08	2.45967e-09	10	Q15102	#NUM!	#NUM!	PA1B3_HUMAN	2	8392.26	84.9226	Xlinked	Control	#NUM!	#NUM!	#NUM!
Xlinked / Control	Q9NPH2	Q9NPH2	6.395	6.395	0.000554553	6.82527e-06	5	Q9NPH2	#NUM!	#NUM!	INO1_HUMAN	1	8315.61	84.1561	Xlinked	Control	#NUM!	#NUM!	#NUM!
Xlinked / Control	Q14498	Q14498	6.379	6.379	7.18179e-07	2.24498e-08	11	Q14498	#NUM!	#NUM!	RBM39_HUMAN	2	8222.8	83.228	Xlinked	Control	#NUM!	#NUM!	#NUM!
Xlinked / Control	P35269	P35269	6.37318	6.37318	0.00547483	5.98887e-05	5	P35269	#NUM!	#NUM!	T2FA_HUMAN	1	8189.29	82.8929	Xlinked	Control	#NUM!	#NUM!	#NUM!
Xlinked / Control	O00471	O00471	6.35234	6.35234	6.68602e-07	2.14447e-08	10	O00471	#NUM!	#NUM!	EXOC5_HUMAN	1	8070.43	81.7043	Xlinked	Control	#NUM!	#NUM!	#NUM!
Xlinked / Control	P11177	P11177	6.31567	6.31567	9.58616e-12	6.39077e-12	12	P11177	#NUM!	#NUM!	ODPB_HUMAN	4	7865.4	79.654	Xlinked	Control	#NUM!	#NUM!	#NUM!
Xlinked / Control	Q01130;Q9BRL6	Q01130;Q9BRL6	6.31185	6.31185	8.59337e-09	8.18417e-10	12	Q01130;Q9BRL6	#NUM!	#NUM!	SRSF2_HUMAN;SRSF8_HUMAN	1	7844.28	79.4428	Xlinked	Control	#NUM!	#NUM!	#NUM!
Xlinked / Control	Q9UJU6	Q9UJU6	6.29611	6.29611	4.0805e-07	1.50098e-08	12	Q9UJU6	#NUM!	#NUM!	DBNL_HUMAN	2	7758.13	78.5813	Xlinked	Control	#NUM!	#NUM!	#NUM!
Xlinked / Control	P17980	P17980	6.2911	6.2911	7.95175e-05	1.17909e-06	12	P17980	#NUM!	#NUM!	PRS6A_HUMAN	5	7730.87	78.3087	Xlinked	Control	#NUM!	#NUM!	#NUM!
Xlinked / Control	Q9UQP3	Q9UQP3	6.28841	6.28841	2.9201e-05	4.83703e-07	11	Q9UQP3	#NUM!	#NUM!	TENN_HUMAN	1	7716.3	78.163	Xlinked	Control	#NUM!	#NUM!	#NUM!
Xlinked / Control	Q15067	Q15067	6.2778	6.2778	6.00193e-10	1.26356e-10	12	Q15067	#NUM!	#NUM!	ACOX1_HUMAN	1	7659.03	77.5903	Xlinked	Control	#NUM!	#NUM!	#NUM!
Xlinked / Control	Q9NZI8	Q9NZI8	6.25814	6.25814	7.91068e-09	7.6555e-10	12	Q9NZI8	#NUM!	#NUM!	IF2B1_HUMAN	9	7553.98	76.5398	Xlinked	Control	#NUM!	#NUM!	#NUM!
Xlinked / Control	Q13884	Q13884	6.24667	6.24667	4.08717e-07	1.50098e-08	11	Q13884	#NUM!	#NUM!	SNTB1_HUMAN	1	7493.4	75.934	Xlinked	Control	#NUM!	#NUM!	#NUM!
Xlinked / Control	P06493	P06493	6.20231	6.20231	1.50084e-05	2.7301e-07	12	P06493	#NUM!	#NUM!	CDK1_HUMAN	4	7263.45	73.6345	Xlinked	Control	#NUM!	#NUM!	#NUM!
Xlinked / Control	Q7Z7C8	Q7Z7C8	6.17527	6.17527	1.61752e-06	4.2943e-08	10	Q7Z7C8	#NUM!	#NUM!	TAF8_HUMAN	1	7126.71	72.2671	Xlinked	Control	#NUM!	#NUM!	#NUM!
Xlinked / Control	P13861	P13861	6.16451	6.16451	0.0017877	2.05286e-05	12	P13861	#NUM!	#NUM!	KAP2_HUMAN	2	7073.03	71.7303	Xlinked	Control	#NUM!	#NUM!	#NUM!
Xlinked / Control	Q6PI48	Q6PI48	6.16208	6.16208	0.000184172	2.50498e-06	10	Q6PI48	#NUM!	#NUM!	SYDM_HUMAN	2	7060.96	71.6096	Xlinked	Control	#NUM!	#NUM!	#NUM!
Xlinked / Control	Q9NUP9	Q9NUP9	6.13987	6.13987	6.47701e-08	3.77302e-09	10	Q9NUP9	#NUM!	#NUM!	LIN7C_HUMAN	1	6951.58	70.5158	Xlinked	Control	#NUM!	#NUM!	#NUM!
Xlinked / Control	P35914;Q8TB92	P35914;Q8TB92	6.11899	6.11899	7.69615e-06	1.57332e-07	10	P35914;Q8TB92	#NUM!	#NUM!	HMGCL_HUMAN;HMGC2_HUMAN	1	6850.25	69.5025	Xlinked	Control	#NUM!	#NUM!	#NUM!
Xlinked / Control	Q9Y6G9	Q9Y6G9	6.10998	6.10998	2.16796e-06	5.52058e-08	12	Q9Y6G9	#NUM!	#NUM!	DC1L1_HUMAN	2	6806.96	69.0696	Xlinked	Control	#NUM!	#NUM!	#NUM!
Xlinked / Control	Q9Y6Q9	Q9Y6Q9	6.10671	6.10671	5.31151e-08	3.25195e-09	12	Q9Y6Q9	#NUM!	#NUM!	NCOA3_HUMAN	1	6791.34	68.9134	Xlinked	Control	#NUM!	#NUM!	#NUM!
Xlinked / Control	Q7L2J0	Q7L2J0	6.07393	6.07393	2.13149e-10	6.08999e-11	12	Q7L2J0	#NUM!	#NUM!	MEPCE_HUMAN	1	6636.49	67.3649	Xlinked	Control	#NUM!	#NUM!	#NUM!
Xlinked / Control	Q9H2C0	Q9H2C0	6.05936	6.05936	1.45146e-06	3.96753e-08	10	Q9H2C0	#NUM!	#NUM!	GAN_HUMAN	1	6568.82	66.6882	Xlinked	Control	#NUM!	#NUM!	#NUM!
Xlinked / Control	A6NDG6	A6NDG6	6.04059	6.04059	1.91554e-05	3.3606e-07	12	A6NDG6	#NUM!	#NUM!	PGP_HUMAN	1	6482.6	65.826	Xlinked	Control	#NUM!	#NUM!	#NUM!
Xlinked / Control	P63244	P63244	6.03983	6.03983	1.47892e-06	3.99855e-08	12	P63244	#NUM!	#NUM!	RACK1_HUMAN	6	6479.17	65.7917	Xlinked	Control	#NUM!	#NUM!	#NUM!
Xlinked / Control	O60506	O60506	6.02269	6.02269	7.95889e-05	1.17909e-06	12	O60506	#NUM!	#NUM!	HNRPQ_HUMAN	4	6401.45	65.0145	Xlinked	Control	#NUM!	#NUM!	#NUM!
Xlinked / Control	Q92979	Q92979	6.0058	6.0058	5.31548e-07	1.8121e-08	12	Q92979	#NUM!	#NUM!	NEP1_HUMAN	1	6325.78	64.2578	Xlinked	Control	#NUM!	#NUM!	#NUM!
Xlinked / Control	P04818	P04818	5.97795	5.97795	1.0951e-06	3.12142e-08	12	P04818	#NUM!	#NUM!	TYSY_HUMAN	1	6202.93	63.0293	Xlinked	Control	#NUM!	#NUM!	#NUM!
Xlinked / Control	P62753	P62753	5.96389	5.96389	3.57741e-05	5.78357e-07	12	P62753	#NUM!	#NUM!	RS6_HUMAN	1	6141.8	62.418	Xlinked	Control	#NUM!	#NUM!	#NUM!
Xlinked / Control	Q9BZF9	Q9BZF9	5.9634	5.9634	0.000671654	8.19924e-06	10	Q9BZF9	#NUM!	#NUM!	UACA_HUMAN	1	6139.67	62.3967	Xlinked	Control	#NUM!	#NUM!	#NUM!
Xlinked / Control	Q9NTJ5	Q9NTJ5	5.96113	5.96113	0.00240799	2.74155e-05	12	Q9NTJ5	#NUM!	#NUM!	SAC1_HUMAN	2	6129.86	62.2986	Xlinked	Control	#NUM!	#NUM!	#NUM!
Xlinked / Control	P35237	P35237	5.9405	5.9405	0.00294004	3.30032e-05	10	P35237	#NUM!	#NUM!	SPB6_HUMAN	1	6041.44	61.4144	Xlinked	Control	#NUM!	#NUM!	#NUM!
Xlinked / Control	Q86XP3	Q86XP3	5.93565	5.93565	7.99209e-06	1.61729e-07	10	Q86XP3	#NUM!	#NUM!	DDX42_HUMAN	1	6020.82	61.2082	Xlinked	Control	#NUM!	#NUM!	#NUM!
Xlinked / Control	O00425	O00425	5.89469	5.89469	9.94151e-10	1.72896e-10	12	O00425	#NUM!	#NUM!	IF2B3_HUMAN	9	5849.45	59.4945	Xlinked	Control	#NUM!	#NUM!	#NUM!
Xlinked / Control	O00148	O00148	5.88777	5.88777	0.00027768	3.63773e-06	12	O00148	#NUM!	#NUM!	DX39A_HUMAN	4	5820.99	59.2099	Xlinked	Control	#NUM!	#NUM!	#NUM!
Xlinked / Control	P0DME0;Q01105	P0DME0;Q01105	5.88031	5.88031	0.00404102	4.48388e-05	10	P0DME0;Q01105	#NUM!	#NUM!	SETLP_HUMAN;SET_HUMAN	1	5790.46	58.9046	Xlinked	Control	#NUM!	#NUM!	#NUM!
Xlinked / Control	Q02218;Q9ULD0	Q02218;Q9ULD0	5.87766	5.87766	1.04823e-05	2.02556e-07	12	Q02218;Q9ULD0	#NUM!	#NUM!	ODO1_HUMAN;OGDHL_HUMAN	1	5779.68	58.7968	Xlinked	Control	#NUM!	#NUM!	#NUM!
Xlinked / Control	P13995	P13995	5.87262	5.87262	1.32978e-07	6.53989e-09	12	P13995	#NUM!	#NUM!	MTDC_HUMAN	1	5759.13	58.5913	Xlinked	Control	#NUM!	#NUM!	#NUM!
Xlinked / Control	Q99567	Q99567	5.8586	5.8586	3.97728e-06	8.98263e-08	10	Q99567	#NUM!	#NUM!	NUP88_HUMAN	1	5702.49	58.0249	Xlinked	Control	#NUM!	#NUM!	#NUM!
Xlinked / Control	P31943	P31943	5.85656	5.85656	6.72195e-09	6.83588e-10	12	P31943	#NUM!	#NUM!	HNRH1_HUMAN	9	5694.29	57.9429	Xlinked	Control	#NUM!	#NUM!	#NUM!
Xlinked / Control	P53539	P53539	5.8554	5.8554	0.00566784	6.17188e-05	5	P53539	#NUM!	#NUM!	FOSB_HUMAN	1	5689.65	57.8965	Xlinked	Control	#NUM!	#NUM!	#NUM!
Xlinked / Control	P28482	P28482	5.83793	5.83793	1.11341e-08	9.90435e-10	12	P28482	#NUM!	#NUM!	MK01_HUMAN	3	5619.93	57.1993	Xlinked	Control	#NUM!	#NUM!	#NUM!
Xlinked / Control	O15397	O15397	5.83067	5.83067	5.99108e-05	9.14668e-07	5	O15397	#NUM!	#NUM!	IPO8_HUMAN	1	5591.25	56.9125	Xlinked	Control	#NUM!	#NUM!	#NUM!
Xlinked / Control	Q9UJS0	Q9UJS0	5.82675	5.82675	3.25405e-05	5.34181e-07	12	Q9UJS0	#NUM!	#NUM!	CMC2_HUMAN	1	5575.81	56.7581	Xlinked	Control	#NUM!	#NUM!	#NUM!
Xlinked / Control	O95394	O95394	5.79004	5.79004	3.64505e-05	5.86335e-07	12	O95394	#NUM!	#NUM!	AGM1_HUMAN	1	5433.21	55.3321	Xlinked	Control	#NUM!	#NUM!	#NUM!
Xlinked / Control	Q7L014	Q7L014	5.78319	5.78319	0.0105751	0.000113103	10	Q7L014	#NUM!	#NUM!	DDX46_HUMAN	1	5406.98	55.0698	Xlinked	Control	#NUM!	#NUM!	#NUM!
Xlinked / Control	Q8IWD4	Q8IWD4	5.78228	5.78228	5.43902e-05	8.37846e-07	10	Q8IWD4	#NUM!	#NUM!	CC117_HUMAN	1	5403.53	55.0353	Xlinked	Control	#NUM!	#NUM!	#NUM!
Xlinked / Control	Q14978	Q14978	5.78158	5.78158	2.92237e-05	4.83703e-07	12	Q14978	#NUM!	#NUM!	NOLC1_HUMAN	1	5400.86	55.0086	Xlinked	Control	#NUM!	#NUM!	#NUM!
Xlinked / Control	P48681	P48681	5.75577	5.75577	4.38235e-08	2.7552e-09	12	P48681	#NUM!	#NUM!	NEST_HUMAN	1	5303.29	54.0329	Xlinked	Control	#NUM!	#NUM!	#NUM!
Xlinked / Control	Q9Y2R4	Q9Y2R4	5.74124	5.74124	4.07995e-06	9.18563e-08	10	Q9Y2R4	#NUM!	#NUM!	DDX52_HUMAN	1	5249.14	53.4914	Xlinked	Control	#NUM!	#NUM!	#NUM!
Xlinked / Control	Q86U42	Q86U42	5.72118	5.72118	1.17266e-05	2.21605e-07	12	Q86U42	#NUM!	#NUM!	PABP2_HUMAN	2	5175.31	52.7531	Xlinked	Control	#NUM!	#NUM!	#NUM!
Xlinked / Control	P42684	P42684	5.71622	5.71622	2.37502e-06	5.93382e-08	5	P42684	#NUM!	#NUM!	ABL2_HUMAN	1	5157.2	52.572	Xlinked	Control	#NUM!	#NUM!	#NUM!
Xlinked / Control	Q15393	Q15393	5.70647	5.70647	2.03964e-07	9.06012e-09	12	Q15393	#NUM!	#NUM!	SF3B3_HUMAN	2	5121.8	52.218	Xlinked	Control	#NUM!	#NUM!	#NUM!
Xlinked / Control	Q6IQ49	Q6IQ49	5.69708	5.69708	0.000141425	1.97652e-06	12	Q6IQ49	#NUM!	#NUM!	SDE2_HUMAN	1	5087.91	51.8791	Xlinked	Control	#NUM!	#NUM!	#NUM!
Xlinked / Control	Q9Y520	Q9Y520	5.68265	5.68265	3.77407e-06	8.61004e-08	12	Q9Y520	#NUM!	#NUM!	PRC2C_HUMAN	3	5036.26	51.3626	Xlinked	Control	#NUM!	#NUM!	#NUM!
Xlinked / Control	P54819	P54819	5.67787	5.67787	3.04316e-08	2.09873e-09	12	P54819	#NUM!	#NUM!	KAD2_HUMAN	3	5019.28	51.1928	Xlinked	Control	#NUM!	#NUM!	#NUM!
Xlinked / Control	P62736;P63267;P68032;P68133	P62736;P63267;P68032;P68133	5.67076	5.67076	6.28504e-07	2.05587e-08	12	P62736;P63267;P68032;P68133	#NUM!	#NUM!	ACTA_HUMAN;ACTH_HUMAN;ACTC_HUMAN;ACTS_HUMAN	17	4994.12	50.9412	Xlinked	Control	#NUM!	#NUM!	#NUM!
Xlinked / Control	Q9BQ39	Q9BQ39	5.6632	5.6632	9.05764e-06	1.79953e-07	5	Q9BQ39	#NUM!	#NUM!	DDX50_HUMAN	1	4967.51	50.6751	Xlinked	Control	#NUM!	#NUM!	#NUM!
Xlinked / Control	Q7L5D6	Q7L5D6	5.65237	5.65237	1.35471e-06	3.76308e-08	12	Q7L5D6	#NUM!	#NUM!	GET4_HUMAN	1	4929.61	50.2961	Xlinked	Control	#NUM!	#NUM!	#NUM!
Xlinked / Control	P04181	P04181	5.63798	5.63798	7.6348e-06	1.56344e-07	12	P04181	#NUM!	#NUM!	OAT_HUMAN	4	4879.67	49.7967	Xlinked	Control	#NUM!	#NUM!	#NUM!
Xlinked / Control	P34897	P34897	5.63102	5.63102	7.45321e-08	4.2188e-09	12	P34897	#NUM!	#NUM!	GLYM_HUMAN	4	4855.72	49.5572	Xlinked	Control	#NUM!	#NUM!	#NUM!
Xlinked / Control	P15374	P15374	5.62684	5.62684	0.00262387	2.97322e-05	5	P15374	#NUM!	#NUM!	UCHL3_HUMAN	1	4841.36	49.4136	Xlinked	Control	#NUM!	#NUM!	#NUM!
Xlinked / Control	Q96HP4	Q96HP4	5.62534	5.62534	2.47074e-10	6.58864e-11	12	Q96HP4	#NUM!	#NUM!	OXND1_HUMAN	1	4836.25	49.3625	Xlinked	Control	#NUM!	#NUM!	#NUM!
Xlinked / Control	O75352	O75352	5.62282	5.62282	7.58383e-09	7.39886e-10	12	O75352	#NUM!	#NUM!	MPU1_HUMAN	1	4827.61	49.2761	Xlinked	Control	#NUM!	#NUM!	#NUM!
Xlinked / Control	P62140	P62140	5.62211	5.62211	1.27972e-08	1.10479e-09	12	P62140	#NUM!	#NUM!	PP1B_HUMAN	1	4825.2	49.252	Xlinked	Control	#NUM!	#NUM!	#NUM!
Xlinked / Control	P37802	P37802	5.61789	5.61789	6.07305e-09	6.28246e-10	12	P37802	#NUM!	#NUM!	TAGL2_HUMAN	4	4810.8	49.108	Xlinked	Control	#NUM!	#NUM!	#NUM!
Xlinked / Control	Q15773	Q15773	5.60869	5.60869	0.00186401	2.1364e-05	12	Q15773	#NUM!	#NUM!	MLF2_HUMAN	1	4779.58	48.7958	Xlinked	Control	#NUM!	#NUM!	#NUM!
Xlinked / Control	Q9UNY4	Q9UNY4	5.60229	5.60229	7.19423e-09	7.0763e-10	10	Q9UNY4	#NUM!	#NUM!	TTF2_HUMAN	1	4757.99	48.5799	Xlinked	Control	#NUM!	#NUM!	#NUM!
Xlinked / Control	Q9GZZ9	Q9GZZ9	5.5973	5.5973	6.71474e-07	2.14447e-08	12	Q9GZZ9	#NUM!	#NUM!	UBA5_HUMAN	13	4741.22	48.4122	Xlinked	Control	#NUM!	#NUM!	#NUM!
Xlinked / Control	P12814	P12814	5.59663	5.59663	4.44284e-07	1.6107e-08	12	P12814	#NUM!	#NUM!	ACTN1_HUMAN	3	4738.99	48.3899	Xlinked	Control	#NUM!	#NUM!	#NUM!
Xlinked / Control	Q13247	Q13247	5.59488	5.59488	1.32804e-08	1.12229e-09	12	Q13247	#NUM!	#NUM!	SRSF6_HUMAN	2	4733.09	48.3309	Xlinked	Control	#NUM!	#NUM!	#NUM!
Xlinked / Control	Q04917	Q04917	5.59174	5.59174	3.78996e-07	1.44038e-08	12	Q04917	#NUM!	#NUM!	1433F_HUMAN	1	4722.59	48.2259	Xlinked	Control	#NUM!	#NUM!	#NUM!
Xlinked / Control	P40926	P40926	5.58707	5.58707	2.3598e-05	4.0396e-07	10	P40926	#NUM!	#NUM!	MDHM_HUMAN	1	4707.02	48.0702	Xlinked	Control	#NUM!	#NUM!	#NUM!
Xlinked / Control	O00233	O00233	5.58636	5.58636	0.00111765	1.31231e-05	5	O00233	#NUM!	#NUM!	PSMD9_HUMAN	1	4704.67	48.0467	Xlinked	Control	#NUM!	#NUM!	#NUM!
Xlinked / Control	P18124	P18124	5.57656	5.57656	1.7124e-05	3.04427e-07	12	P18124	#NUM!	#NUM!	RL7_HUMAN	3	4672.12	47.7212	Xlinked	Control	#NUM!	#NUM!	#NUM!
Xlinked / Control	Q5T8P6	Q5T8P6	5.57411	5.57411	1.54429e-05	2.7825e-07	12	Q5T8P6	#NUM!	#NUM!	RBM26_HUMAN	1	4664.02	47.6402	Xlinked	Control	#NUM!	#NUM!	#NUM!
Xlinked / Control	P08621	P08621	5.56501	5.56501	1.0881e-05	2.08581e-07	12	P08621	#NUM!	#NUM!	RU17_HUMAN	1	4634.09	47.3409	Xlinked	Control	#NUM!	#NUM!	#NUM!
Xlinked / Control	Q9UBL3	Q9UBL3	5.5628	5.5628	0.00582938	6.34202e-05	10	Q9UBL3	#NUM!	#NUM!	ASH2L_HUMAN	1	4626.83	47.2683	Xlinked	Control	#NUM!	#NUM!	#NUM!
Xlinked / Control	P15151	P15151	5.56125	5.56125	0.000149372	2.07087e-06	5	P15151	#NUM!	#NUM!	PVR_HUMAN	1	4621.73	47.2173	Xlinked	Control	#NUM!	#NUM!	#NUM!
Xlinked / Control	Q92925	Q92925	5.55663	5.55663	1.3404e-05	2.48223e-07	10	Q92925	#NUM!	#NUM!	SMRD2_HUMAN	2	4606.65	47.0665	Xlinked	Control	#NUM!	#NUM!	#NUM!
Xlinked / Control	P61960	P61960	5.55554	5.55554	2.37847e-06	5.93382e-08	12	P61960	#NUM!	#NUM!	UFM1_HUMAN	6	4603.09	47.0309	Xlinked	Control	#NUM!	#NUM!	#NUM!
Xlinked / Control	P69849;Q15155;Q5JPE7	P69849;Q15155;Q5JPE7	5.55095	5.55095	1.20755e-07	6.08851e-09	12	P69849;Q15155;Q5JPE7	#NUM!	#NUM!	NOMO3_HUMAN;NOMO1_HUMAN;NOMO2_HUMAN	1	4588.15	46.8815	Xlinked	Control	#NUM!	#NUM!	#NUM!
Xlinked / Control	Q9NSE4	Q9NSE4	5.53721	5.53721	5.45797e-06	1.17586e-07	10	Q9NSE4	#NUM!	#NUM!	SYIM_HUMAN	1	4543.73	46.4373	Xlinked	Control	#NUM!	#NUM!	#NUM!
Xlinked / Control	Q9H9F9	Q9H9F9	5.53116	5.53116	8.94418e-05	1.30572e-06	10	Q9H9F9	#NUM!	#NUM!	ARP5_HUMAN	1	4524.3	46.243	Xlinked	Control	#NUM!	#NUM!	#NUM!
Xlinked / Control	Q15042	Q15042	5.51665	5.51665	5.05321e-07	1.77825e-08	10	Q15042	#NUM!	#NUM!	RB3GP_HUMAN	1	4478.02	45.7802	Xlinked	Control	#NUM!	#NUM!	#NUM!
Xlinked / Control	P54274	P54274	5.51525	5.51525	5.82798e-09	6.13472e-10	12	P54274	#NUM!	#NUM!	TERF1_HUMAN	1	4473.56	45.7356	Xlinked	Control	#NUM!	#NUM!	#NUM!
Xlinked / Control	Q14258	Q14258	5.51449	5.51449	1.3337e-06	3.72195e-08	12	Q14258	#NUM!	#NUM!	TRI25_HUMAN	1	4471.18	45.7118	Xlinked	Control	#NUM!	#NUM!	#NUM!
Xlinked / Control	Q9H773	Q9H773	5.50675	5.50675	0.000272183	3.56962e-06	10	Q9H773	#NUM!	#NUM!	DCTP1_HUMAN	2	4446.69	45.4669	Xlinked	Control	#NUM!	#NUM!	#NUM!
Xlinked / Control	P06748	P06748	5.50539	5.50539	1.4639e-07	7.05495e-09	12	P06748	#NUM!	#NUM!	NPM_HUMAN	6	4442.41	45.4241	Xlinked	Control	#NUM!	#NUM!	#NUM!
Xlinked / Control	P46459	P46459	5.50302	5.50302	0.000250129	3.32029e-06	12	P46459	#NUM!	#NUM!	NSF_HUMAN	2	4434.97	45.3497	Xlinked	Control	#NUM!	#NUM!	#NUM!
Xlinked / Control	P61981	P61981	5.50253	5.50253	5.96192e-07	1.97633e-08	12	P61981	#NUM!	#NUM!	1433G_HUMAN	2	4433.43	45.3343	Xlinked	Control	#NUM!	#NUM!	#NUM!
Xlinked / Control	Q6FI81	Q6FI81	5.50177	5.50177	1.11495e-09	1.91134e-10	12	Q6FI81	#NUM!	#NUM!	CPIN1_HUMAN	1	4431.03	45.3103	Xlinked	Control	#NUM!	#NUM!	#NUM!
Xlinked / Control	Q6VN20	Q6VN20	5.49811	5.49811	9.67487e-08	5.1371e-09	12	Q6VN20	#NUM!	#NUM!	RBP10_HUMAN	1	4419.55	45.1955	Xlinked	Control	#NUM!	#NUM!	#NUM!
Xlinked / Control	A2RTX5	A2RTX5	5.4861	5.4861	1.09873e-07	5.73249e-09	12	A2RTX5	#NUM!	#NUM!	SYTC2_HUMAN	1	4382.09	44.8209	Xlinked	Control	#NUM!	#NUM!	#NUM!
Xlinked / Control	Q9UHD2	Q9UHD2	5.47924	5.47924	1.22162e-07	6.09723e-09	10	Q9UHD2	#NUM!	#NUM!	TBK1_HUMAN	1	4360.84	44.6084	Xlinked	Control	#NUM!	#NUM!	#NUM!
Xlinked / Control	P62917	P62917	5.47835	5.47835	2.60363e-12	2.40335e-12	12	P62917	#NUM!	#NUM!	RL8_HUMAN	3	4358.08	44.5808	Xlinked	Control	#NUM!	#NUM!	#NUM!
Xlinked / Control	P07910	P07910	5.47079	5.47079	2.18384e-07	9.42148e-09	12	P07910	#NUM!	#NUM!	HNRPC_HUMAN	6	4334.78	44.3478	Xlinked	Control	#NUM!	#NUM!	#NUM!
Xlinked / Control	Q00535	Q00535	5.46675	5.46675	0.000175435	2.40048e-06	10	Q00535	#NUM!	#NUM!	CDK5_HUMAN	1	4322.39	44.2239	Xlinked	Control	#NUM!	#NUM!	#NUM!
Xlinked / Control	P26639	P26639	5.46349	5.46349	1.15691e-05	2.18973e-07	12	P26639	#NUM!	#NUM!	SYTC_HUMAN	1	4312.4	44.124	Xlinked	Control	#NUM!	#NUM!	#NUM!
Xlinked / Control	Q9NRR5	Q9NRR5	5.45821	5.45821	0.000100642	1.44809e-06	10	Q9NRR5	#NUM!	#NUM!	UBQL4_HUMAN	2	4296.28	43.9628	Xlinked	Control	#NUM!	#NUM!	#NUM!
Xlinked / Control	Q9UBT2	Q9UBT2	5.44939	5.44939	1.78143e-05	3.15298e-07	10	Q9UBT2	#NUM!	#NUM!	SAE2_HUMAN	2	4269.48	43.6948	Xlinked	Control	#NUM!	#NUM!	#NUM!
Xlinked / Control	Q9GZN1	Q9GZN1	5.44366	5.44366	0.000205006	2.76412e-06	12	Q9GZN1	#NUM!	#NUM!	ARP6_HUMAN	1	4252.17	43.5217	Xlinked	Control	#NUM!	#NUM!	#NUM!
Xlinked / Control	P38919	P38919	5.44325	5.44325	3.79052e-08	2.45872e-09	12	P38919	#NUM!	#NUM!	IF4A3_HUMAN	2	4250.93	43.5093	Xlinked	Control	#NUM!	#NUM!	#NUM!
Xlinked / Control	Q14008	Q14008	5.44258	5.44258	0.00340285	3.80207e-05	10	Q14008	#NUM!	#NUM!	CKAP5_HUMAN	1	4248.9	43.489	Xlinked	Control	#NUM!	#NUM!	#NUM!
Xlinked / Control	O00231	O00231	5.44242	5.44242	3.16808e-08	2.16005e-09	12	O00231	#NUM!	#NUM!	PSD11_HUMAN	4	4248.42	43.4842	Xlinked	Control	#NUM!	#NUM!	#NUM!
Xlinked / Control	P68104;Q5VTE0	P68104;Q5VTE0	5.4036	5.4036	3.43482e-08	2.30267e-09	12	P68104;Q5VTE0	#NUM!	#NUM!	EF1A1_HUMAN;EF1A3_HUMAN	8	4132.98	42.3298	Xlinked	Control	#NUM!	#NUM!	#NUM!
Xlinked / Control	Q8N1F7	Q8N1F7	5.40342	5.40342	4.51444e-06	9.94005e-08	12	Q8N1F7	#NUM!	#NUM!	NUP93_HUMAN	6	4132.45	42.3245	Xlinked	Control	#NUM!	#NUM!	#NUM!
Xlinked / Control	P62826	P62826	5.40218	5.40218	0.00019708	2.66926e-06	12	P62826	#NUM!	#NUM!	RAN_HUMAN	2	4128.8	42.288	Xlinked	Control	#NUM!	#NUM!	#NUM!
Xlinked / Control	Q8IX12	Q8IX12	5.39904	5.39904	1.75906e-08	1.39793e-09	10	Q8IX12	#NUM!	#NUM!	CCAR1_HUMAN	1	4119.61	42.1961	Xlinked	Control	#NUM!	#NUM!	#NUM!
Xlinked / Control	Q9H9Q4	Q9H9Q4	5.38686	5.38686	3.93848e-05	6.27646e-07	12	Q9H9Q4	#NUM!	#NUM!	NHEJ1_HUMAN	7	4084.15	41.8415	Xlinked	Control	#NUM!	#NUM!	#NUM!
Xlinked / Control	Q6STE5	Q6STE5	5.38609	5.38609	2.75613e-08	1.92288e-09	12	Q6STE5	#NUM!	#NUM!	SMRD3_HUMAN	1	4081.9	41.819	Xlinked	Control	#NUM!	#NUM!	#NUM!
Xlinked / Control	P49588	P49588	5.37378	5.37378	1.02209e-10	3.71671e-11	12	P49588	#NUM!	#NUM!	SYAC_HUMAN	8	4046.37	41.4637	Xlinked	Control	#NUM!	#NUM!	#NUM!
Xlinked / Control	Q8N6M0	Q8N6M0	5.37229	5.37229	0.000724002	8.78466e-06	12	Q8N6M0	#NUM!	#NUM!	OTU6B_HUMAN	2	4042.09	41.4209	Xlinked	Control	#NUM!	#NUM!	#NUM!
Xlinked / Control	O43681	O43681	5.34126	5.34126	0.000439521	5.52278e-06	10	O43681	#NUM!	#NUM!	GET3_HUMAN	1	3953.97	40.5397	Xlinked	Control	#NUM!	#NUM!	#NUM!
Xlinked / Control	O14979	O14979	5.33449	5.33449	7.81817e-05	1.16255e-06	12	O14979	#NUM!	#NUM!	HNRDL_HUMAN	1	3934.98	40.3498	Xlinked	Control	#NUM!	#NUM!	#NUM!
Xlinked / Control	P83731	P83731	5.33432	5.33432	1.68626e-05	3.00236e-07	12	P83731	#NUM!	#NUM!	RL24_HUMAN	1	3934.51	40.3451	Xlinked	Control	#NUM!	#NUM!	#NUM!
Xlinked / Control	O15160	O15160	5.33414	5.33414	2.16706e-05	3.75249e-07	12	O15160	#NUM!	#NUM!	RPAC1_HUMAN	5	3933.99	40.3399	Xlinked	Control	#NUM!	#NUM!	#NUM!
Xlinked / Control	A0MZ66	A0MZ66	5.31687	5.31687	0.000269951	3.54809e-06	6	A0MZ66	#NUM!	#NUM!	SHOT1_HUMAN	1	3885.99	39.8599	Xlinked	Control	#NUM!	#NUM!	#NUM!
Xlinked / Control	P49591	P49591	5.29309	5.29309	4.19383e-05	6.64808e-07	12	P49591	#NUM!	#NUM!	SYSC_HUMAN	1	3820.84	39.2084	Xlinked	Control	#NUM!	#NUM!	#NUM!
Xlinked / Control	P49915	P49915	5.28593	5.28593	6.02688e-11	2.49388e-11	12	P49915	#NUM!	#NUM!	GUAA_HUMAN	3	3801.42	39.0142	Xlinked	Control	#NUM!	#NUM!	#NUM!
Xlinked / Control	O00116	O00116	5.2854	5.2854	2.42856e-05	4.14547e-07	10	O00116	#NUM!	#NUM!	ADAS_HUMAN	1	3799.99	38.9999	Xlinked	Control	#NUM!	#NUM!	#NUM!
Xlinked / Control	P49368	P49368	5.26756	5.26756	1.69742e-06	4.44738e-08	12	P49368	#NUM!	#NUM!	TCPG_HUMAN	7	3752.05	38.5205	Xlinked	Control	#NUM!	#NUM!	#NUM!
Xlinked / Control	P62701	P62701	5.26348	5.26348	2.49772e-05	4.25749e-07	12	P62701	#NUM!	#NUM!	RS4X_HUMAN	3	3741.2	38.412	Xlinked	Control	#NUM!	#NUM!	#NUM!
Xlinked / Control	Q9NX63	Q9NX63	5.2507	5.2507	1.76066e-07	8.18912e-09	12	Q9NX63	#NUM!	#NUM!	MIC19_HUMAN	3	3707.32	38.0732	Xlinked	Control	#NUM!	#NUM!	#NUM!
Xlinked / Control	O96005	O96005	5.24565	5.24565	1.34246e-06	3.73771e-08	12	O96005	#NUM!	#NUM!	CLPT1_HUMAN	1	3694	37.94	Xlinked	Control	#NUM!	#NUM!	#NUM!
Xlinked / Control	Q96GA3	Q96GA3	5.24381	5.24381	0.000740766	8.96088e-06	12	Q96GA3	#NUM!	#NUM!	LTV1_HUMAN	1	3689.17	37.8917	Xlinked	Control	#NUM!	#NUM!	#NUM!
Xlinked / Control	Q9UHI6	Q9UHI6	5.24242	5.24242	1.17054e-07	6.00279e-09	12	Q9UHI6	#NUM!	#NUM!	DDX20_HUMAN	1	3685.52	37.8552	Xlinked	Control	#NUM!	#NUM!	#NUM!
Xlinked / Control	P26368	P26368	5.24042	5.24042	3.99344e-09	4.65255e-10	12	P26368	#NUM!	#NUM!	U2AF2_HUMAN	1	3680.28	37.8028	Xlinked	Control	#NUM!	#NUM!	#NUM!
Xlinked / Control	Q5T440	Q5T440	5.23578	5.23578	0.00105147	1.23702e-05	6	Q5T440	#NUM!	#NUM!	CAF17_HUMAN	1	3668.14	37.6814	Xlinked	Control	#NUM!	#NUM!	#NUM!
Xlinked / Control	O43592	O43592	5.22937	5.22937	9.30505e-07	2.74089e-08	12	O43592	#NUM!	#NUM!	XPOT_HUMAN	1	3651.43	37.5143	Xlinked	Control	#NUM!	#NUM!	#NUM!
Xlinked / Control	O00151	O00151	5.22936	5.22936	0.000102259	1.46608e-06	12	O00151	#NUM!	#NUM!	PDLI1_HUMAN	1	3651.4	37.514	Xlinked	Control	#NUM!	#NUM!	#NUM!
Xlinked / Control	Q9UQ80	Q9UQ80	5.22537	5.22537	2.76475e-05	4.64663e-07	12	Q9UQ80	#NUM!	#NUM!	PA2G4_HUMAN	6	3641.05	37.4105	Xlinked	Control	#NUM!	#NUM!	#NUM!
Xlinked / Control	O43175	O43175	5.21556	5.21556	2.02021e-07	9.01208e-09	12	O43175	#NUM!	#NUM!	SERA_HUMAN	12	3615.69	37.1569	Xlinked	Control	#NUM!	#NUM!	#NUM!
Xlinked / Control	Q96T60	Q96T60	5.2121	5.2121	3.581e-05	5.78357e-07	10	Q96T60	#NUM!	#NUM!	PNKP_HUMAN	2	3606.81	37.0681	Xlinked	Control	#NUM!	#NUM!	#NUM!
Xlinked / Control	P08670	P08670	5.19992	5.19992	7.92936e-07	2.40892e-08	12	P08670	#NUM!	#NUM!	VIME_HUMAN	24	3575.63	36.7563	Xlinked	Control	#NUM!	#NUM!	#NUM!
Xlinked / Control	P52272	P52272	5.17999	5.17999	1.17917e-07	6.02132e-09	12	P52272	#NUM!	#NUM!	HNRPM_HUMAN	33	3525.2	36.252	Xlinked	Control	#NUM!	#NUM!	#NUM!
Xlinked / Control	P52292	P52292	5.17334	5.17334	1.30041e-05	2.42313e-07	12	P52292	#NUM!	#NUM!	IMA1_HUMAN	8	3508.53	36.0853	Xlinked	Control	#NUM!	#NUM!	#NUM!
Xlinked / Control	O14974	O14974	5.16484	5.16484	0.000807699	9.69239e-06	5	O14974	#NUM!	#NUM!	MYPT1_HUMAN	1	3487.33	35.8733	Xlinked	Control	#NUM!	#NUM!	#NUM!
Xlinked / Control	Q5BKZ1	Q5BKZ1	5.15654	5.15654	6.30639e-05	9.60364e-07	12	Q5BKZ1	#NUM!	#NUM!	ZN326_HUMAN	4	3466.74	35.6674	Xlinked	Control	#NUM!	#NUM!	#NUM!
Xlinked / Control	Q14974	Q14974	5.1514	5.1514	5.85211e-07	1.9453e-08	12	Q14974	#NUM!	#NUM!	IMB1_HUMAN	7	3454.07	35.5407	Xlinked	Control	#NUM!	#NUM!	#NUM!
Xlinked / Control	P0DMV8;P0DMV9	P0DMV8;P0DMV9	5.1502	5.1502	4.16379e-08	2.65774e-09	12	P0DMV8;P0DMV9	#NUM!	#NUM!	HS71A_HUMAN;HS71B_HUMAN	18	3451.12	35.5112	Xlinked	Control	#NUM!	#NUM!	#NUM!
Xlinked / Control	Q13426	Q13426	5.14869	5.14869	4.34702e-06	9.60667e-08	12	Q13426	#NUM!	#NUM!	XRCC4_HUMAN	19	3447.4	35.474	Xlinked	Control	#NUM!	#NUM!	#NUM!
Xlinked / Control	P13796;P13797	P13796;P13797	5.14165	5.14165	0.00276967	3.12369e-05	12	P13796;P13797	#NUM!	#NUM!	PLSL_HUMAN;PLST_HUMAN	1	3430.12	35.3012	Xlinked	Control	#NUM!	#NUM!	#NUM!
Xlinked / Control	P55795	P55795	5.13716	5.13716	3.34568e-07	1.2951e-08	12	P55795	#NUM!	#NUM!	HNRH2_HUMAN	2	3419.16	35.1916	Xlinked	Control	#NUM!	#NUM!	#NUM!
Xlinked / Control	O95486	O95486	5.13235	5.13235	3.1975e-07	1.24984e-08	12	O95486	#NUM!	#NUM!	SC24A_HUMAN	1	3407.46	35.0746	Xlinked	Control	#NUM!	#NUM!	#NUM!
Xlinked / Control	Q12765	Q12765	5.12577	5.12577	2.20941e-06	5.59345e-08	12	Q12765	#NUM!	#NUM!	SCRN1_HUMAN	1	3391.49	34.9149	Xlinked	Control	#NUM!	#NUM!	#NUM!
Xlinked / Control	Q13423	Q13423	5.12379	5.12379	2.89401e-05	4.80333e-07	11	Q13423	#NUM!	#NUM!	NNTM_HUMAN	1	3386.7	34.867	Xlinked	Control	#NUM!	#NUM!	#NUM!
Xlinked / Control	Q15181	Q15181	5.12308	5.12308	4.97275e-05	7.75982e-07	12	Q15181	#NUM!	#NUM!	IPYR_HUMAN	3	3384.99	34.8499	Xlinked	Control	#NUM!	#NUM!	#NUM!
Xlinked / Control	P56537	P56537	5.11989	5.11989	7.77649e-06	1.58435e-07	11	P56537	#NUM!	#NUM!	IF6_HUMAN	1	3377.29	34.7729	Xlinked	Control	#NUM!	#NUM!	#NUM!
Xlinked / Control	P49585;Q9Y5K3	P49585;Q9Y5K3	5.11196	5.11196	6.35524e-05	9.65353e-07	12	P49585;Q9Y5K3	#NUM!	#NUM!	PCY1A_HUMAN;PCY1B_HUMAN	1	3358.24	34.5824	Xlinked	Control	#NUM!	#NUM!	#NUM!
Xlinked / Control	O43464	O43464	5.10543	5.10543	0.000129431	1.82084e-06	10	O43464	#NUM!	#NUM!	HTRA2_HUMAN	1	3342.61	34.4261	Xlinked	Control	#NUM!	#NUM!	#NUM!
Xlinked / Control	Q14694	Q14694	5.10278	5.10278	0.000501111	6.23143e-06	10	Q14694	#NUM!	#NUM!	UBP10_HUMAN	2	3336.28	34.3628	Xlinked	Control	#NUM!	#NUM!	#NUM!
Xlinked / Control	Q6P4A7	Q6P4A7	5.07917	5.07917	2.34457e-05	4.02501e-07	11	Q6P4A7	#NUM!	#NUM!	SFXN4_HUMAN	1	3280.51	33.8051	Xlinked	Control	#NUM!	#NUM!	#NUM!
Xlinked / Control	O60763	O60763	5.07833	5.07833	1.96824e-06	5.05757e-08	10	O60763	#NUM!	#NUM!	USO1_HUMAN	1	3278.54	33.7854	Xlinked	Control	#NUM!	#NUM!	#NUM!
Xlinked / Control	Q8TAT6	Q8TAT6	5.07226	5.07226	4.20082e-06	9.36986e-08	12	Q8TAT6	#NUM!	#NUM!	NPL4_HUMAN	1	3264.36	33.6436	Xlinked	Control	#NUM!	#NUM!	#NUM!
Xlinked / Control	Q9HD26	Q9HD26	5.071	5.071	0.00124065	1.44542e-05	5	Q9HD26	#NUM!	#NUM!	GOPC_HUMAN	1	3261.43	33.6143	Xlinked	Control	#NUM!	#NUM!	#NUM!
Xlinked / Control	P78318	P78318	5.06634	5.06634	9.87183e-05	1.42382e-06	10	P78318	#NUM!	#NUM!	IGBP1_HUMAN	2	3250.58	33.5058	Xlinked	Control	#NUM!	#NUM!	#NUM!
Xlinked / Control	Q7Z2W4	Q7Z2W4	5.06537	5.06537	1.55733e-08	1.27129e-09	12	Q7Z2W4	#NUM!	#NUM!	ZCCHV_HUMAN	6	3248.32	33.4832	Xlinked	Control	#NUM!	#NUM!	#NUM!
Xlinked / Control	Q99961	Q99961	5.06403	5.06403	1.52414e-13	4.68954e-13	12	Q99961	#NUM!	#NUM!	SH3G1_HUMAN	3	3245.23	33.4523	Xlinked	Control	#NUM!	#NUM!	#NUM!
Xlinked / Control	Q9H9B4	Q9H9B4	5.06074	5.06074	7.85736e-06	1.59757e-07	12	Q9H9B4	#NUM!	#NUM!	SFXN1_HUMAN	2	3237.59	33.3759	Xlinked	Control	#NUM!	#NUM!	#NUM!
Xlinked / Control	Q15637	Q15637	5.04916	5.04916	3.9823e-06	8.98263e-08	12	Q15637	#NUM!	#NUM!	SF01_HUMAN	4	3210.92	33.1092	Xlinked	Control	#NUM!	#NUM!	#NUM!
Xlinked / Control	Q12972	Q12972	5.04419	5.04419	4.19053e-08	2.66065e-09	12	Q12972	#NUM!	#NUM!	PP1R8_HUMAN	1	3199.54	32.9954	Xlinked	Control	#NUM!	#NUM!	#NUM!
Xlinked / Control	O15344	O15344	5.03861	5.03861	7.46889e-07	2.30403e-08	11	O15344	#NUM!	#NUM!	TRI18_HUMAN	1	3186.8	32.868	Xlinked	Control	#NUM!	#NUM!	#NUM!
Xlinked / Control	Q6SZW1	Q6SZW1	5.0134	5.0134	6.93659e-05	1.0431e-06	10	Q6SZW1	#NUM!	#NUM!	SARM1_HUMAN	1	3129.85	32.2985	Xlinked	Control	#NUM!	#NUM!	#NUM!
Xlinked / Control	Q12788	Q12788	5.01247	5.01247	2.30076e-08	1.68897e-09	12	Q12788	#NUM!	#NUM!	TBL3_HUMAN	1	3127.78	32.2778	Xlinked	Control	#NUM!	#NUM!	#NUM!
Xlinked / Control	P13639	P13639	5.0037	5.0037	0.000129126	1.81944e-06	12	P13639	#NUM!	#NUM!	EF2_HUMAN	19	3108.22	32.0822	Xlinked	Control	#NUM!	#NUM!	#NUM!
Xlinked / Control	P61978	P61978	5.00282	5.00282	0.000180064	2.45542e-06	12	P61978	#NUM!	#NUM!	HNRPK_HUMAN	13	3106.25	32.0625	Xlinked	Control	#NUM!	#NUM!	#NUM!
Xlinked / Control	Q7Z4Q2	Q7Z4Q2	4.99454	4.99454	1.84933e-05	3.25395e-07	12	Q7Z4Q2	#NUM!	#NUM!	HEAT3_HUMAN	2	3087.91	31.8791	Xlinked	Control	#NUM!	#NUM!	#NUM!
Xlinked / Control	Q7L576	Q7L576	4.9942	4.9942	2.27548e-05	3.9176e-07	12	Q7L576	#NUM!	#NUM!	CYFP1_HUMAN	2	3087.16	31.8716	Xlinked	Control	#NUM!	#NUM!	#NUM!
Xlinked / Control	Q96N67	Q96N67	4.98904	4.98904	2.85356e-06	6.83486e-08	10	Q96N67	#NUM!	#NUM!	DOCK7_HUMAN	1	3075.79	31.7579	Xlinked	Control	#NUM!	#NUM!	#NUM!
Xlinked / Control	Q8N1G4	Q8N1G4	4.98863	4.98863	6.59844e-06	1.37468e-07	12	Q8N1G4	#NUM!	#NUM!	LRC47_HUMAN	7	3074.88	31.7488	Xlinked	Control	#NUM!	#NUM!	#NUM!
Xlinked / Control	Q8TDP1	Q8TDP1	4.98757	4.98757	6.21401e-08	3.6553e-09	11	Q8TDP1	#NUM!	#NUM!	RNH2C_HUMAN	1	3072.55	31.7255	Xlinked	Control	#NUM!	#NUM!	#NUM!
Xlinked / Control	Q9BY44	Q9BY44	4.98702	4.98702	4.62614e-05	7.26619e-07	12	Q9BY44	#NUM!	#NUM!	EIF2A_HUMAN	3	3071.34	31.7134	Xlinked	Control	#NUM!	#NUM!	#NUM!
Xlinked / Control	P11171	P11171	4.97912	4.97912	0.00902031	9.69057e-05	5	P11171	#NUM!	#NUM!	EPB41_HUMAN	1	3054.03	31.5403	Xlinked	Control	#NUM!	#NUM!	#NUM!
Xlinked / Control	Q13155	Q13155	4.97683	4.97683	2.35644e-07	9.95677e-09	10	Q13155	#NUM!	#NUM!	AIMP2_HUMAN	1	3049.02	31.4902	Xlinked	Control	#NUM!	#NUM!	#NUM!
Xlinked / Control	O95336	O95336	4.9718	4.9718	7.86507e-05	1.16808e-06	12	O95336	#NUM!	#NUM!	6PGL_HUMAN	3	3038.05	31.3805	Xlinked	Control	#NUM!	#NUM!	#NUM!
Xlinked / Control	Q07065	Q07065	4.9705	4.9705	5.25627e-07	1.80731e-08	12	Q07065	#NUM!	#NUM!	CKAP4_HUMAN	2	3035.24	31.3524	Xlinked	Control	#NUM!	#NUM!	#NUM!
Xlinked / Control	P62241	P62241	4.9689	4.9689	3.74866e-06	8.56837e-08	12	P62241	#NUM!	#NUM!	RS8_HUMAN	3	3031.75	31.3175	Xlinked	Control	#NUM!	#NUM!	#NUM!
Xlinked / Control	Q9H0S4	Q9H0S4	4.95764	4.95764	0.0001319	1.85123e-06	12	Q9H0S4	#NUM!	#NUM!	DDX47_HUMAN	1	3007.41	31.0741	Xlinked	Control	#NUM!	#NUM!	#NUM!
Xlinked / Control	O43813	O43813	4.95594	4.95594	1.92101e-06	4.97887e-08	12	O43813	#NUM!	#NUM!	LANC1_HUMAN	3	3003.76	31.0376	Xlinked	Control	#NUM!	#NUM!	#NUM!
Xlinked / Control	O43719	O43719	4.95319	4.95319	0.000763496	9.19875e-06	5	O43719	#NUM!	#NUM!	HTSF1_HUMAN	1	2997.84	30.9784	Xlinked	Control	#NUM!	#NUM!	#NUM!
Xlinked / Control	P54578	P54578	4.95137	4.95137	0.00217701	2.48328e-05	5	P54578	#NUM!	#NUM!	UBP14_HUMAN	1	2993.94	30.9394	Xlinked	Control	#NUM!	#NUM!	#NUM!
Xlinked / Control	A8CG34;Q96HA1	A8CG34;Q96HA1	4.95058	4.95058	0.000389525	4.94112e-06	10	A8CG34;Q96HA1	#NUM!	#NUM!	P121C_HUMAN;P121A_HUMAN	1	2992.24	30.9224	Xlinked	Control	#NUM!	#NUM!	#NUM!
Xlinked / Control	P11142	P11142	4.94609	4.94609	6.17342e-07	2.03519e-08	12	P11142	#NUM!	#NUM!	HSP7C_HUMAN	14	2982.63	30.8263	Xlinked	Control	#NUM!	#NUM!	#NUM!
Xlinked / Control	P12277	P12277	4.9441	4.9441	2.52532e-06	6.17186e-08	12	P12277	#NUM!	#NUM!	KCRB_HUMAN	6	2978.38	30.7838	Xlinked	Control	#NUM!	#NUM!	#NUM!
Xlinked / Control	O14744	O14744	4.94267	4.94267	1.23779e-05	2.31362e-07	12	O14744	#NUM!	#NUM!	ANM5_HUMAN	1	2975.34	30.7534	Xlinked	Control	#NUM!	#NUM!	#NUM!
Xlinked / Control	P78344	P78344	4.94181	4.94181	5.81924e-09	6.13472e-10	12	P78344	#NUM!	#NUM!	IF4G2_HUMAN	2	2973.5	30.735	Xlinked	Control	#NUM!	#NUM!	#NUM!
Xlinked / Control	P62318	P62318	4.93743	4.93743	0.000184489	2.50498e-06	10	P62318	#NUM!	#NUM!	SMD3_HUMAN	1	2964.19	30.6419	Xlinked	Control	#NUM!	#NUM!	#NUM!
Xlinked / Control	P23025	P23025	4.93656	4.93656	1.48453e-05	2.71147e-07	12	P23025	#NUM!	#NUM!	XPA_HUMAN	1	2962.34	30.6234	Xlinked	Control	#NUM!	#NUM!	#NUM!
Xlinked / Control	Q00688	Q00688	4.93384	4.93384	2.63544e-11	1.26501e-11	12	Q00688	#NUM!	#NUM!	FKBP3_HUMAN	1	2956.57	30.5657	Xlinked	Control	#NUM!	#NUM!	#NUM!
Xlinked / Control	P02786	P02786	4.93322	4.93322	1.53937e-05	2.782e-07	12	P02786	#NUM!	#NUM!	TFR1_HUMAN	3	2955.26	30.5526	Xlinked	Control	#NUM!	#NUM!	#NUM!
Xlinked / Control	P20585	P20585	4.93102	4.93102	1.30066e-08	1.11486e-09	10	P20585	#NUM!	#NUM!	MSH3_HUMAN	1	2950.59	30.5059	Xlinked	Control	#NUM!	#NUM!	#NUM!
Xlinked / Control	Q9Y678	Q9Y678	4.90845	4.90845	3.63386e-05	5.8532e-07	12	Q9Y678	#NUM!	#NUM!	COPG1_HUMAN	4	2903.24	30.0324	Xlinked	Control	#NUM!	#NUM!	#NUM!
Xlinked / Control	Q15717	Q15717	4.90659	4.90659	1.52152e-06	4.08462e-08	12	Q15717	#NUM!	#NUM!	ELAV1_HUMAN	4	2899.38	29.9938	Xlinked	Control	#NUM!	#NUM!	#NUM!
Xlinked / Control	P26038	P26038	4.90603	4.90603	3.62216e-08	2.37519e-09	10	P26038	#NUM!	#NUM!	MOES_HUMAN	1	2898.21	29.9821	Xlinked	Control	#NUM!	#NUM!	#NUM!
Xlinked / Control	Q16181	Q16181	4.90154	4.90154	2.24303e-07	9.54243e-09	10	Q16181	#NUM!	#NUM!	SEPT7_HUMAN	1	2888.89	29.8889	Xlinked	Control	#NUM!	#NUM!	#NUM!
Xlinked / Control	Q96PK6	Q96PK6	4.89977	4.89977	0.000198205	2.68146e-06	12	Q96PK6	#NUM!	#NUM!	RBM14_HUMAN	3	2885.24	29.8524	Xlinked	Control	#NUM!	#NUM!	#NUM!
Xlinked / Control	O95602	O95602	4.89967	4.89967	8.97589e-08	4.85183e-09	12	O95602	#NUM!	#NUM!	RPA1_HUMAN	4	2885.02	29.8502	Xlinked	Control	#NUM!	#NUM!	#NUM!
Xlinked / Control	P14618	P14618	4.88891	4.88891	6.78996e-08	3.89854e-09	12	P14618	#NUM!	#NUM!	KPYM_HUMAN	8	2862.84	29.6284	Xlinked	Control	#NUM!	#NUM!	#NUM!
Xlinked / Control	O14524	O14524	4.88881	4.88881	8.12262e-06	1.64093e-07	10	O14524	#NUM!	#NUM!	NEMP1_HUMAN	1	2862.64	29.6264	Xlinked	Control	#NUM!	#NUM!	#NUM!
Xlinked / Control	Q9H2M9	Q9H2M9	4.87916	4.87916	2.00087e-08	1.51965e-09	12	Q9H2M9	#NUM!	#NUM!	RBGPR_HUMAN	2	2842.88	29.4288	Xlinked	Control	#NUM!	#NUM!	#NUM!
Xlinked / Control	P33992	P33992	4.87426	4.87426	9.15975e-05	1.32911e-06	12	P33992	#NUM!	#NUM!	MCM5_HUMAN	4	2832.9	29.329	Xlinked	Control	#NUM!	#NUM!	#NUM!
Xlinked / Control	P54577	P54577	4.87288	4.87288	3.9239e-06	8.89658e-08	12	P54577	#NUM!	#NUM!	SYYC_HUMAN	8	2830.11	29.3011	Xlinked	Control	#NUM!	#NUM!	#NUM!
Xlinked / Control	O95400	O95400	4.87207	4.87207	6.34387e-06	1.33476e-07	12	O95400	#NUM!	#NUM!	CD2B2_HUMAN	2	2828.47	29.2847	Xlinked	Control	#NUM!	#NUM!	#NUM!
Xlinked / Control	Q13200	Q13200	4.86874	4.86874	0.000254858	3.37466e-06	12	Q13200	#NUM!	#NUM!	PSMD2_HUMAN	1	2821.72	29.2172	Xlinked	Control	#NUM!	#NUM!	#NUM!
Xlinked / Control	P06239;P06241;P07947;P12931	P06239;P06241;P07947;P12931	4.86338	4.86338	1.04466e-05	2.02192e-07	10	P06239;P06241;P07947;P12931	#NUM!	#NUM!	LCK_HUMAN;FYN_HUMAN;YES_HUMAN;SRC_HUMAN	1	2810.88	29.1088	Xlinked	Control	#NUM!	#NUM!	#NUM!
Xlinked / Control	P17858	P17858	4.8564	4.8564	6.45741e-10	1.29148e-10	12	P17858	#NUM!	#NUM!	PFKAL_HUMAN	2	2796.83	28.9683	Xlinked	Control	#NUM!	#NUM!	#NUM!
Xlinked / Control	P55884	P55884	4.85473	4.85473	2.30474e-09	3.29249e-10	12	P55884	#NUM!	#NUM!	EIF3B_HUMAN	4	2793.47	28.9347	Xlinked	Control	#NUM!	#NUM!	#NUM!
Xlinked / Control	Q8TAG9	Q8TAG9	4.85058	4.85058	0.000936176	1.11339e-05	5	Q8TAG9	#NUM!	#NUM!	EXOC6_HUMAN	1	2785.17	28.8517	Xlinked	Control	#NUM!	#NUM!	#NUM!
Xlinked / Control	Q9NPQ8	Q9NPQ8	4.8501	4.8501	6.20669e-06	1.31824e-07	12	Q9NPQ8	#NUM!	#NUM!	RIC8A_HUMAN	1	2784.2	28.842	Xlinked	Control	#NUM!	#NUM!	#NUM!
Xlinked / Control	O60341	O60341	4.84694	4.84694	0.000296809	3.86375e-06	10	O60341	#NUM!	#NUM!	KDM1A_HUMAN	1	2777.89	28.7789	Xlinked	Control	#NUM!	#NUM!	#NUM!
Xlinked / Control	Q08J23	Q08J23	4.82937	4.82937	2.54041e-06	6.18355e-08	10	Q08J23	#NUM!	#NUM!	NSUN2_HUMAN	2	2743.05	28.4305	Xlinked	Control	#NUM!	#NUM!	#NUM!
Xlinked / Control	Q16576	Q16576	4.82897	4.82897	7.88133e-06	1.59757e-07	12	Q16576	#NUM!	#NUM!	RBBP7_HUMAN	2	2742.27	28.4227	Xlinked	Control	#NUM!	#NUM!	#NUM!
Xlinked / Control	P62937	P62937	4.8268	4.8268	9.77645e-05	1.41346e-06	12	P62937	#NUM!	#NUM!	PPIA_HUMAN	6	2737.99	28.3799	Xlinked	Control	#NUM!	#NUM!	#NUM!
Xlinked / Control	P29692	P29692	4.82373	4.82373	6.12622e-10	1.26749e-10	12	P29692	#NUM!	#NUM!	EF1D_HUMAN	4	2731.97	28.3197	Xlinked	Control	#NUM!	#NUM!	#NUM!
Xlinked / Control	P09651	P09651	4.81912	4.81912	1.30911e-05	2.43146e-07	12	P09651	#NUM!	#NUM!	ROA1_HUMAN	6	2722.93	28.2293	Xlinked	Control	#NUM!	#NUM!	#NUM!
Xlinked / Control	O00170	O00170	4.81649	4.81649	3.62122e-06	8.34063e-08	12	O00170	#NUM!	#NUM!	AIP_HUMAN	3	2717.78	28.1778	Xlinked	Control	#NUM!	#NUM!	#NUM!
Xlinked / Control	P19388	P19388	4.81365	4.81365	3.30362e-09	4.12953e-10	12	P19388	#NUM!	#NUM!	RPAB1_HUMAN	2	2712.25	28.1225	Xlinked	Control	#NUM!	#NUM!	#NUM!
Xlinked / Control	P00338	P00338	4.81273	4.81273	7.29922e-08	4.15122e-09	12	P00338	#NUM!	#NUM!	LDHA_HUMAN	1	2710.45	28.1045	Xlinked	Control	#NUM!	#NUM!	#NUM!
Xlinked / Control	Q9Y5B9	Q9Y5B9	4.80806	4.80806	2.98234e-07	1.18406e-08	12	Q9Y5B9	#NUM!	#NUM!	SP16H_HUMAN	5	2701.36	28.0136	Xlinked	Control	#NUM!	#NUM!	#NUM!
Xlinked / Control	Q9NYK5	Q9NYK5	4.80128	4.80128	0.00800407	8.60653e-05	11	Q9NYK5	#NUM!	#NUM!	RM39_HUMAN	1	2688.23	27.8823	Xlinked	Control	#NUM!	#NUM!	#NUM!
Xlinked / Control	Q9NPF5	Q9NPF5	4.79842	4.79842	6.2919e-06	1.33019e-07	10	Q9NPF5	#NUM!	#NUM!	DMAP1_HUMAN	1	2682.71	27.8271	Xlinked	Control	#NUM!	#NUM!	#NUM!
Xlinked / Control	P62263	P62263	4.79673	4.79673	0.00558223	6.0897e-05	12	P62263	#NUM!	#NUM!	RS14_HUMAN	3	2679.46	27.7946	Xlinked	Control	#NUM!	#NUM!	#NUM!
Xlinked / Control	Q08211	Q08211	4.79573	4.79573	3.24576e-07	1.26049e-08	12	Q08211	#NUM!	#NUM!	DHX9_HUMAN	11	2677.52	27.7752	Xlinked	Control	#NUM!	#NUM!	#NUM!
Xlinked / Control	Q92917	Q92917	4.79535	4.79535	0.0531623	0.000552335	5	Q92917	#NUM!	#NUM!	GPKOW_HUMAN	1	2676.79	27.7679	Xlinked	Control	#NUM!	#NUM!	#NUM!
Xlinked / Control	P51610	P51610	4.79278	4.79278	1.95398e-13	4.68954e-13	12	P51610	#NUM!	#NUM!	HCFC1_HUMAN	5	2671.86	27.7186	Xlinked	Control	#NUM!	#NUM!	#NUM!
Xlinked / Control	Q9Y5X3	Q9Y5X3	4.79272	4.79272	0.000181004	2.46543e-06	12	Q9Y5X3	#NUM!	#NUM!	SNX5_HUMAN	2	2671.73	27.7173	Xlinked	Control	#NUM!	#NUM!	#NUM!
Xlinked / Control	Q92945	Q92945	4.79098	4.79098	4.58836e-06	1.00843e-07	12	Q92945	#NUM!	#NUM!	FUBP2_HUMAN	17	2668.41	27.6841	Xlinked	Control	#NUM!	#NUM!	#NUM!
Xlinked / Control	P48643	P48643	4.79045	4.79045	0.000156144	2.15371e-06	12	P48643	#NUM!	#NUM!	TCPE_HUMAN	1	2667.37	27.6737	Xlinked	Control	#NUM!	#NUM!	#NUM!
Xlinked / Control	P08238	P08238	4.78832	4.78832	3.14878e-06	7.45274e-08	12	P08238	#NUM!	#NUM!	HS90B_HUMAN	14	2663.29	27.6329	Xlinked	Control	#NUM!	#NUM!	#NUM!
Xlinked / Control	Q9Y530	Q9Y530	4.78766	4.78766	0.000305068	3.96621e-06	10	Q9Y530	#NUM!	#NUM!	OARD1_HUMAN	1	2662.04	27.6204	Xlinked	Control	#NUM!	#NUM!	#NUM!
Xlinked / Control	O60264	O60264	4.78052	4.78052	6.85041e-07	2.169e-08	12	O60264	#NUM!	#NUM!	SMCA5_HUMAN	1	2648.4	27.484	Xlinked	Control	#NUM!	#NUM!	#NUM!
Xlinked / Control	P28074	P28074	4.77721	4.77721	0.0159749	0.000169495	5	P28074	#NUM!	#NUM!	PSB5_HUMAN	1	2642.1	27.421	Xlinked	Control	#NUM!	#NUM!	#NUM!
Xlinked / Control	P40763	P40763	4.76844	4.76844	4.90097e-07	1.73486e-08	12	P40763	#NUM!	#NUM!	STAT3_HUMAN	1	2625.48	27.2548	Xlinked	Control	#NUM!	#NUM!	#NUM!
Xlinked / Control	P09496	P09496	4.76771	4.76771	1.75565e-07	8.18912e-09	12	P09496	#NUM!	#NUM!	CLCA_HUMAN	1	2624.11	27.2411	Xlinked	Control	#NUM!	#NUM!	#NUM!
Xlinked / Control	Q9Y371	Q9Y371	4.76717	4.76717	2.01481e-06	5.15516e-08	12	Q9Y371	#NUM!	#NUM!	SHLB1_HUMAN	2	2623.09	27.2309	Xlinked	Control	#NUM!	#NUM!	#NUM!
Xlinked / Control	Q99541	Q99541	4.76713	4.76713	5.63475e-10	1.20745e-10	11	Q99541	#NUM!	#NUM!	PLIN2_HUMAN	1	2623.02	27.2302	Xlinked	Control	#NUM!	#NUM!	#NUM!
Xlinked / Control	Q13206	Q13206	4.76375	4.76375	0.00701481	7.59041e-05	10	Q13206	#NUM!	#NUM!	DDX10_HUMAN	1	2616.64	27.1664	Xlinked	Control	#NUM!	#NUM!	#NUM!
Xlinked / Control	O15400	O15400	4.76153	4.76153	8.29498e-06	1.67013e-07	11	O15400	#NUM!	#NUM!	STX7_HUMAN	1	2612.47	27.1247	Xlinked	Control	#NUM!	#NUM!	#NUM!
Xlinked / Control	P47756	P47756	4.75795	4.75795	0.000499542	6.21836e-06	10	P47756	#NUM!	#NUM!	CAPZB_HUMAN	2	2605.74	27.0574	Xlinked	Control	#NUM!	#NUM!	#NUM!
Xlinked / Control	P33240	P33240	4.75178	4.75178	4.81665e-10	1.11153e-10	12	P33240	#NUM!	#NUM!	CSTF2_HUMAN	3	2594.18	26.9418	Xlinked	Control	#NUM!	#NUM!	#NUM!
Xlinked / Control	Q14684	Q14684	4.74841	4.74841	0.00404297	4.48388e-05	10	Q14684	#NUM!	#NUM!	RRP1B_HUMAN	2	2587.9	26.879	Xlinked	Control	#NUM!	#NUM!	#NUM!
Xlinked / Control	P23610	P23610	4.7272	4.7272	3.43143e-05	5.57956e-07	12	P23610	#NUM!	#NUM!	HAP40_HUMAN	1	2548.67	26.4867	Xlinked	Control	#NUM!	#NUM!	#NUM!
Xlinked / Control	Q92841	Q92841	4.72509	4.72509	1.12557e-07	5.82191e-09	12	Q92841	#NUM!	#NUM!	DDX17_HUMAN	13	2544.8	26.448	Xlinked	Control	#NUM!	#NUM!	#NUM!
Xlinked / Control	Q96DV4	Q96DV4	4.72362	4.72362	1.75027e-05	3.10698e-07	10	Q96DV4	#NUM!	#NUM!	RM38_HUMAN	1	2542.11	26.4211	Xlinked	Control	#NUM!	#NUM!	#NUM!
Xlinked / Control	Q96QK1	Q96QK1	4.71888	4.71888	0.000376559	4.80618e-06	12	Q96QK1	#NUM!	#NUM!	VPS35_HUMAN	1	2533.45	26.3345	Xlinked	Control	#NUM!	#NUM!	#NUM!
Xlinked / Control	Q15005	Q15005	4.71837	4.71837	2.59521e-06	6.27873e-08	12	Q15005	#NUM!	#NUM!	SPCS2_HUMAN	1	2532.51	26.3251	Xlinked	Control	#NUM!	#NUM!	#NUM!
Xlinked / Control	Q8IVW6	Q8IVW6	4.71304	4.71304	0.000825402	9.89493e-06	12	Q8IVW6	#NUM!	#NUM!	ARI3B_HUMAN	2	2522.81	26.2281	Xlinked	Control	#NUM!	#NUM!	#NUM!
Xlinked / Control	Q9BTY7	Q9BTY7	4.71271	4.71271	0.000117476	1.66633e-06	11	Q9BTY7	#NUM!	#NUM!	HGH1_HUMAN	3	2522.22	26.2222	Xlinked	Control	#NUM!	#NUM!	#NUM!
Xlinked / Control	Q9UPN9	Q9UPN9	4.7112	4.7112	0.00486413	5.35501e-05	6	Q9UPN9	#NUM!	#NUM!	TRI33_HUMAN	1	2519.46	26.1946	Xlinked	Control	#NUM!	#NUM!	#NUM!
Xlinked / Control	O15371	O15371	4.7073	4.7073	2.57631e-06	6.25824e-08	12	O15371	#NUM!	#NUM!	EIF3D_HUMAN	3	2512.39	26.1239	Xlinked	Control	#NUM!	#NUM!	#NUM!
Xlinked / Control	P30154	P30154	4.70556	4.70556	5.89008e-05	9.00394e-07	12	P30154	#NUM!	#NUM!	2AAB_HUMAN	1	2509.24	26.0924	Xlinked	Control	#NUM!	#NUM!	#NUM!
Xlinked / Control	P50991	P50991	4.70502	4.70502	9.57428e-10	1.7148e-10	12	P50991	#NUM!	#NUM!	TCPD_HUMAN	10	2508.27	26.0827	Xlinked	Control	#NUM!	#NUM!	#NUM!
Xlinked / Control	P07237	P07237	4.69738	4.69738	3.81917e-09	4.53763e-10	12	P07237	#NUM!	#NUM!	PDIA1_HUMAN	6	2494.49	25.9449	Xlinked	Control	#NUM!	#NUM!	#NUM!
Xlinked / Control	P13667	P13667	4.69391	4.69391	1.37046e-06	3.78928e-08	12	P13667	#NUM!	#NUM!	PDIA4_HUMAN	5	2488.26	25.8826	Xlinked	Control	#NUM!	#NUM!	#NUM!
Xlinked / Control	P12532	P12532	4.69383	4.69383	0.00100339	1.18627e-05	6	P12532	#NUM!	#NUM!	KCRU_HUMAN	1	2488.12	25.8812	Xlinked	Control	#NUM!	#NUM!	#NUM!
Xlinked / Control	Q13428	Q13428	4.69213	4.69213	4.95993e-12	4.25137e-12	12	Q13428	#NUM!	#NUM!	TCOF_HUMAN	4	2485.06	25.8506	Xlinked	Control	#NUM!	#NUM!	#NUM!
Xlinked / Control	P26641	P26641	4.69177	4.69177	1.83685e-07	8.42385e-09	12	P26641	#NUM!	#NUM!	EF1G_HUMAN	6	2484.42	25.8442	Xlinked	Control	#NUM!	#NUM!	#NUM!
Xlinked / Control	O14929	O14929	4.68934	4.68934	1.96602e-05	3.4291e-07	12	O14929	#NUM!	#NUM!	HAT1_HUMAN	2	2480.08	25.8008	Xlinked	Control	#NUM!	#NUM!	#NUM!
Xlinked / Control	P52294	P52294	4.67684	4.67684	3.46557e-06	8.02836e-08	12	P52294	#NUM!	#NUM!	IMA5_HUMAN	2	2457.81	25.5781	Xlinked	Control	#NUM!	#NUM!	#NUM!
Xlinked / Control	Q9UMY4	Q9UMY4	4.67627	4.67627	1.18497e-08	1.03041e-09	12	Q9UMY4	#NUM!	#NUM!	SNX12_HUMAN	1	2456.81	25.5681	Xlinked	Control	#NUM!	#NUM!	#NUM!
Xlinked / Control	P45974	P45974	4.67499	4.67499	3.94383e-05	6.27666e-07	12	P45974	#NUM!	#NUM!	UBP5_HUMAN	5	2454.55	25.5455	Xlinked	Control	#NUM!	#NUM!	#NUM!
Xlinked / Control	O14757	O14757	4.67277	4.67277	4.0559e-05	6.44646e-07	12	O14757	#NUM!	#NUM!	CHK1_HUMAN	2	2450.62	25.5062	Xlinked	Control	#NUM!	#NUM!	#NUM!
Xlinked / Control	P14314	P14314	4.66804	4.66804	8.69283e-07	2.60785e-08	12	P14314	#NUM!	#NUM!	GLU2B_HUMAN	1	2442.26	25.4226	Xlinked	Control	#NUM!	#NUM!	#NUM!
Xlinked / Control	P43243	P43243	4.65604	4.65604	2.29636e-06	5.76491e-08	12	P43243	#NUM!	#NUM!	MATR3_HUMAN	11	2421.2	25.212	Xlinked	Control	#NUM!	#NUM!	#NUM!
Xlinked / Control	P40222	P40222	4.65517	4.65517	0.000143372	2.00054e-06	10	P40222	#NUM!	#NUM!	TXLNA_HUMAN	4	2419.69	25.1969	Xlinked	Control	#NUM!	#NUM!	#NUM!
Xlinked / Control	Q8N684	Q8N684	4.6548	4.6548	8.16135e-06	1.64599e-07	11	Q8N684	#NUM!	#NUM!	CPSF7_HUMAN	1	2419.03	25.1903	Xlinked	Control	#NUM!	#NUM!	#NUM!
Xlinked / Control	P22314	P22314	4.64912	4.64912	4.67565e-07	1.6836e-08	12	P22314	#NUM!	#NUM!	UBA1_HUMAN	16	2409.13	25.0913	Xlinked	Control	#NUM!	#NUM!	#NUM!
Xlinked / Control	Q8TC07	Q8TC07	4.6455	4.6455	1.17728e-08	1.03041e-09	12	Q8TC07	#NUM!	#NUM!	TBC15_HUMAN	3	2402.85	25.0285	Xlinked	Control	#NUM!	#NUM!	#NUM!
Xlinked / Control	Q13895	Q13895	4.63823	4.63823	9.29558e-06	1.83465e-07	12	Q13895	#NUM!	#NUM!	BYST_HUMAN	1	2390.26	24.9026	Xlinked	Control	#NUM!	#NUM!	#NUM!
Xlinked / Control	P20248	P20248	4.63801	4.63801	1.94458e-08	1.49331e-09	10	P20248	#NUM!	#NUM!	CCNA2_HUMAN	1	2389.89	24.8989	Xlinked	Control	#NUM!	#NUM!	#NUM!
Xlinked / Control	O00743	O00743	4.63618	4.63618	5.34395e-05	8.2745e-07	12	O00743	#NUM!	#NUM!	PPP6_HUMAN	1	2386.73	24.8673	Xlinked	Control	#NUM!	#NUM!	#NUM!
Xlinked / Control	Q7Z4V5	Q7Z4V5	4.6355	4.6355	2.7141e-05	4.57433e-07	11	Q7Z4V5	#NUM!	#NUM!	HDGR2_HUMAN	1	2385.57	24.8557	Xlinked	Control	#NUM!	#NUM!	#NUM!
Xlinked / Control	Q13501	Q13501	4.63389	4.63389	1.56926e-07	7.47265e-09	11	Q13501	#NUM!	#NUM!	SQSTM_HUMAN	2	2382.8	24.828	Xlinked	Control	#NUM!	#NUM!	#NUM!
Xlinked / Control	P23526	P23526	4.62989	4.62989	5.65737e-05	8.68138e-07	12	P23526	#NUM!	#NUM!	SAHH_HUMAN	4	2375.91	24.7591	Xlinked	Control	#NUM!	#NUM!	#NUM!
Xlinked / Control	Q14839	Q14839	4.62883	4.62883	4.83269e-07	1.72084e-08	12	Q14839	#NUM!	#NUM!	CHD4_HUMAN	5	2374.1	24.741	Xlinked	Control	#NUM!	#NUM!	#NUM!
Xlinked / Control	O00267	O00267	4.62567	4.62567	1.94313e-05	3.39906e-07	10	O00267	#NUM!	#NUM!	SPT5H_HUMAN	2	2368.68	24.6868	Xlinked	Control	#NUM!	#NUM!	#NUM!
Xlinked / Control	P0DN76;Q01081	P0DN76;Q01081	4.625	4.625	5.42088e-05	8.36126e-07	12	P0DN76;Q01081	#NUM!	#NUM!	U2AF5_HUMAN;U2AF1_HUMAN	1	2367.54	24.6754	Xlinked	Control	#NUM!	#NUM!	#NUM!
Xlinked / Control	Q9Y4B4	Q9Y4B4	4.62283	4.62283	0.000318571	4.11737e-06	11	Q9Y4B4	#NUM!	#NUM!	ARIP4_HUMAN	1	2363.83	24.6383	Xlinked	Control	#NUM!	#NUM!	#NUM!
Xlinked / Control	Q8WTW3	Q8WTW3	4.62281	4.62281	7.06874e-07	2.23201e-08	11	Q8WTW3	#NUM!	#NUM!	COG1_HUMAN	1	2363.8	24.638	Xlinked	Control	#NUM!	#NUM!	#NUM!
Xlinked / Control	Q9NU22	Q9NU22	4.62167	4.62167	8.37782e-06	1.68117e-07	12	Q9NU22	#NUM!	#NUM!	MDN1_HUMAN	1	2361.84	24.6184	Xlinked	Control	#NUM!	#NUM!	#NUM!
Xlinked / Control	Q6UB35	Q6UB35	4.61507	4.61507	0.000144571	2.01259e-06	12	Q6UB35	#NUM!	#NUM!	C1TM_HUMAN	5	2350.61	24.5061	Xlinked	Control	#NUM!	#NUM!	#NUM!
Xlinked / Control	Q969E8	Q969E8	4.61298	4.61298	7.8979e-08	4.42873e-09	12	Q969E8	#NUM!	#NUM!	TSR2_HUMAN	1	2347.07	24.4707	Xlinked	Control	#NUM!	#NUM!	#NUM!
Xlinked / Control	P62714;P67775	P62714;P67775	4.61296	4.61296	0.00290234	3.26411e-05	12	P62714;P67775	#NUM!	#NUM!	PP2AB_HUMAN;PP2AA_HUMAN	1	2347.03	24.4703	Xlinked	Control	#NUM!	#NUM!	#NUM!
Xlinked / Control	Q93009	Q93009	4.60486	4.60486	3.15775e-06	7.45924e-08	12	Q93009	#NUM!	#NUM!	UBP7_HUMAN	1	2333.33	24.3333	Xlinked	Control	#NUM!	#NUM!	#NUM!
Xlinked / Control	P05198	P05198	4.60465	4.60465	1.69659e-11	9.69481e-12	12	P05198	#NUM!	#NUM!	IF2A_HUMAN	1	2332.97	24.3297	Xlinked	Control	#NUM!	#NUM!	#NUM!
Xlinked / Control	P55769	P55769	4.60299	4.60299	5.64957e-05	8.68052e-07	12	P55769	#NUM!	#NUM!	NH2L1_HUMAN	1	2330.18	24.3018	Xlinked	Control	#NUM!	#NUM!	#NUM!
Xlinked / Control	O94906	O94906	4.60223	4.60223	2.58324e-12	2.40335e-12	12	O94906	#NUM!	#NUM!	PRP6_HUMAN	5	2328.9	24.289	Xlinked	Control	#NUM!	#NUM!	#NUM!
Xlinked / Control	Q4V328	Q4V328	4.60149	4.60149	8.48501e-07	2.55829e-08	12	Q4V328	#NUM!	#NUM!	GRAP1_HUMAN	1	2327.65	24.2765	Xlinked	Control	#NUM!	#NUM!	#NUM!
Xlinked / Control	O76031	O76031	4.60118	4.60118	3.35164e-05	5.46463e-07	10	O76031	#NUM!	#NUM!	CLPX_HUMAN	2	2327.13	24.2713	Xlinked	Control	#NUM!	#NUM!	#NUM!
Xlinked / Control	Q12904	Q12904	4.59657	4.59657	1.31096e-05	2.43146e-07	10	Q12904	#NUM!	#NUM!	AIMP1_HUMAN	2	2319.38	24.1938	Xlinked	Control	#NUM!	#NUM!	#NUM!
Xlinked / Control	Q8WUM4	Q8WUM4	4.59647	4.59647	5.73505e-07	1.92236e-08	12	Q8WUM4	#NUM!	#NUM!	PDC6I_HUMAN	8	2319.23	24.1923	Xlinked	Control	#NUM!	#NUM!	#NUM!
Xlinked / Control	P27816	P27816	4.59382	4.59382	4.52093e-08	2.81094e-09	12	P27816	#NUM!	#NUM!	MAP4_HUMAN	5	2314.78	24.1478	Xlinked	Control	#NUM!	#NUM!	#NUM!
Xlinked / Control	P49411	P49411	4.59261	4.59261	5.48944e-06	1.17631e-07	12	P49411	#NUM!	#NUM!	EFTU_HUMAN	12	2312.76	24.1276	Xlinked	Control	#NUM!	#NUM!	#NUM!
Xlinked / Control	P67936	P67936	4.58436	4.58436	5.83591e-05	8.93252e-07	12	P67936	#NUM!	#NUM!	TPM4_HUMAN	3	2299	23.99	Xlinked	Control	#NUM!	#NUM!	#NUM!
Xlinked / Control	Q15785	Q15785	4.58082	4.58082	3.86501e-07	1.44038e-08	12	Q15785	#NUM!	#NUM!	TOM34_HUMAN	6	2293.11	23.9311	Xlinked	Control	#NUM!	#NUM!	#NUM!
Xlinked / Control	P46087	P46087	4.57508	4.57508	0.000218337	2.92416e-06	12	P46087	#NUM!	#NUM!	NOP2_HUMAN	2	2283.61	23.8361	Xlinked	Control	#NUM!	#NUM!	#NUM!
Xlinked / Control	P78371	P78371	4.57421	4.57421	2.24041e-07	9.54243e-09	12	P78371	#NUM!	#NUM!	TCPB_HUMAN	12	2282.19	23.8219	Xlinked	Control	#NUM!	#NUM!	#NUM!
Xlinked / Control	Q5JTZ9	Q5JTZ9	4.57302	4.57302	3.47287e-09	4.25249e-10	12	Q5JTZ9	#NUM!	#NUM!	SYAM_HUMAN	8	2280.21	23.8021	Xlinked	Control	#NUM!	#NUM!	#NUM!
Xlinked / Control	O75179	O75179	4.57151	4.57151	0.000246999	3.28238e-06	11	O75179	#NUM!	#NUM!	ANR17_HUMAN	2	2277.72	23.7772	Xlinked	Control	#NUM!	#NUM!	#NUM!
Xlinked / Control	Q8N163	Q8N163	4.57028	4.57028	1.45673e-08	1.21044e-09	12	Q8N163	#NUM!	#NUM!	CCAR2_HUMAN	5	2275.7	23.757	Xlinked	Control	#NUM!	#NUM!	#NUM!
Xlinked / Control	Q12756	Q12756	4.56633	4.56633	1.56599e-05	2.81736e-07	12	Q12756	#NUM!	#NUM!	KIF1A_HUMAN	4	2269.2	23.692	Xlinked	Control	#NUM!	#NUM!	#NUM!
Xlinked / Control	Q5VUJ6	Q5VUJ6	4.55783	4.55783	4.10335e-06	9.22102e-08	10	Q5VUJ6	#NUM!	#NUM!	LRCH2_HUMAN	1	2255.29	23.5529	Xlinked	Control	#NUM!	#NUM!	#NUM!
Xlinked / Control	Q15036	Q15036	4.555	4.555	2.011e-07	9.00448e-09	10	Q15036	#NUM!	#NUM!	SNX17_HUMAN	1	2250.66	23.5066	Xlinked	Control	#NUM!	#NUM!	#NUM!
Xlinked / Control	Q9BW19	Q9BW19	4.55348	4.55348	1.68041e-06	4.42213e-08	12	Q9BW19	#NUM!	#NUM!	KIFC1_HUMAN	5	2248.2	23.482	Xlinked	Control	#NUM!	#NUM!	#NUM!
Xlinked / Control	P49321	P49321	4.55131	4.55131	5.67297e-08	3.43507e-09	12	P49321	#NUM!	#NUM!	NASP_HUMAN	3	2244.67	23.4467	Xlinked	Control	#NUM!	#NUM!	#NUM!
Xlinked / Control	P22626	P22626	4.54747	4.54747	1.18914e-06	3.35757e-08	12	P22626	#NUM!	#NUM!	ROA2_HUMAN	11	2238.43	23.3843	Xlinked	Control	#NUM!	#NUM!	#NUM!
Xlinked / Control	O00429	O00429	4.54515	4.54515	2.21855e-06	5.60476e-08	12	O00429	#NUM!	#NUM!	DNM1L_HUMAN	2	2234.68	23.3468	Xlinked	Control	#NUM!	#NUM!	#NUM!
Xlinked / Control	P30520	P30520	4.54443	4.54443	8.3301e-06	1.67439e-07	10	P30520	#NUM!	#NUM!	PURA2_HUMAN	1	2233.51	23.3351	Xlinked	Control	#NUM!	#NUM!	#NUM!
Xlinked / Control	Q9Y230	Q9Y230	4.54366	4.54366	0.000209813	2.82576e-06	12	Q9Y230	#NUM!	#NUM!	RUVB2_HUMAN	6	2232.27	23.3227	Xlinked	Control	#NUM!	#NUM!	#NUM!
Xlinked / Control	Q92973	Q92973	4.54233	4.54233	4.33593e-07	1.5767e-08	12	Q92973	#NUM!	#NUM!	TNPO1_HUMAN	4	2230.11	23.3011	Xlinked	Control	#NUM!	#NUM!	#NUM!
Xlinked / Control	O60701	O60701	4.54071	4.54071	0.000147729	2.05417e-06	12	O60701	#NUM!	#NUM!	UGDH_HUMAN	2	2227.5	23.275	Xlinked	Control	#NUM!	#NUM!	#NUM!
Xlinked / Control	P09936	P09936	4.54035	4.54035	0.0029951	3.35899e-05	12	P09936	#NUM!	#NUM!	UCHL1_HUMAN	1	2226.91	23.2691	Xlinked	Control	#NUM!	#NUM!	#NUM!
Xlinked / Control	P60709;P63261	P60709;P63261	4.53751	4.53751	5.83566e-07	1.94522e-08	12	P60709;P63261	#NUM!	#NUM!	ACTB_HUMAN;ACTG_HUMAN	5	2222.35	23.2235	Xlinked	Control	#NUM!	#NUM!	#NUM!
Xlinked / Control	P23396	P23396	4.5275	4.5275	5.2492e-05	8.14882e-07	12	P23396	#NUM!	#NUM!	RS3_HUMAN	5	2206.29	23.0629	Xlinked	Control	#NUM!	#NUM!	#NUM!
Xlinked / Control	P46109	P46109	4.52593	4.52593	4.45843e-09	5.09535e-10	12	P46109	#NUM!	#NUM!	CRKL_HUMAN	5	2203.78	23.0378	Xlinked	Control	#NUM!	#NUM!	#NUM!
Xlinked / Control	Q9NUQ3	Q9NUQ3	4.52571	4.52571	0.000380763	4.84534e-06	12	Q9NUQ3	#NUM!	#NUM!	TXLNG_HUMAN	1	2203.42	23.0342	Xlinked	Control	#NUM!	#NUM!	#NUM!
Xlinked / Control	P51114;P51116	P51114;P51116	4.52513	4.52513	1.49291e-05	2.72263e-07	12	P51114;P51116	#NUM!	#NUM!	FXR1_HUMAN;FXR2_HUMAN	2	2202.5	23.025	Xlinked	Control	#NUM!	#NUM!	#NUM!
Xlinked / Control	P31948	P31948	4.51416	4.51416	1.24394e-10	4.26494e-11	12	P31948	#NUM!	#NUM!	STIP1_HUMAN	6	2185.05	22.8505	Xlinked	Control	#NUM!	#NUM!	#NUM!
Xlinked / Control	O75153	O75153	4.5071	4.5071	2.69905e-07	1.09792e-08	12	O75153	#NUM!	#NUM!	CLU_HUMAN	3	2173.9	22.739	Xlinked	Control	#NUM!	#NUM!	#NUM!
Xlinked / Control	Q5TDH0	Q5TDH0	4.50298	4.50298	0.000401526	5.07725e-06	12	Q5TDH0	#NUM!	#NUM!	DDI2_HUMAN	2	2167.42	22.6742	Xlinked	Control	#NUM!	#NUM!	#NUM!
Xlinked / Control	Q9NRX1	Q9NRX1	4.50087	4.50087	0.00010178	1.46096e-06	12	Q9NRX1	#NUM!	#NUM!	PNO1_HUMAN	2	2164.11	22.6411	Xlinked	Control	#NUM!	#NUM!	#NUM!
Xlinked / Control	P55084	P55084	4.49302	4.49302	0.00511305	5.60846e-05	12	P55084	#NUM!	#NUM!	ECHB_HUMAN	2	2151.82	22.5182	Xlinked	Control	#NUM!	#NUM!	#NUM!
Xlinked / Control	Q8NCE0	Q8NCE0	4.49262	4.49262	9.09076e-06	1.80313e-07	10	Q8NCE0	#NUM!	#NUM!	SEN2_HUMAN	1	2151.19	22.5119	Xlinked	Control	#NUM!	#NUM!	#NUM!
Xlinked / Control	Q9UPN6	Q9UPN6	4.49204	4.49204	0.00548185	5.99109e-05	12	Q9UPN6	#NUM!	#NUM!	SCAF8_HUMAN	1	2150.29	22.5029	Xlinked	Control	#NUM!	#NUM!	#NUM!
Xlinked / Control	P62269	P62269	4.49183	4.49183	7.73812e-06	1.57921e-07	12	P62269	#NUM!	#NUM!	RS18_HUMAN	3	2149.96	22.4996	Xlinked	Control	#NUM!	#NUM!	#NUM!
Xlinked / Control	Q96B36	Q96B36	4.48638	4.48638	0.000736217	8.92384e-06	10	Q96B36	#NUM!	#NUM!	AKTS1_HUMAN	1	2141.47	22.4147	Xlinked	Control	#NUM!	#NUM!	#NUM!
Xlinked / Control	O15226	O15226	4.48553	4.48553	1.94272e-06	5.01346e-08	12	O15226	#NUM!	#NUM!	NKRF_HUMAN	2	2140.17	22.4017	Xlinked	Control	#NUM!	#NUM!	#NUM!
Xlinked / Control	Q9HCJ3	Q9HCJ3	4.48284	4.48284	0.00162286	1.87073e-05	11	Q9HCJ3	#NUM!	#NUM!	RAVR2_HUMAN	1	2135.98	22.3598	Xlinked	Control	#NUM!	#NUM!	#NUM!
Xlinked / Control	P09874	P09874	4.47658	4.47658	4.44853e-05	7.01477e-07	12	P09874	#NUM!	#NUM!	PARP1_HUMAN	8	2126.31	22.2631	Xlinked	Control	#NUM!	#NUM!	#NUM!
Xlinked / Control	Q8IX18	Q8IX18	4.47156	4.47156	7.69013e-07	2.35412e-08	12	Q8IX18	#NUM!	#NUM!	DHX40_HUMAN	1	2118.58	22.1858	Xlinked	Control	#NUM!	#NUM!	#NUM!
Xlinked / Control	Q6L8Q7	Q6L8Q7	4.47071	4.47071	6.29567e-05	9.59949e-07	11	Q6L8Q7	#NUM!	#NUM!	PDE12_HUMAN	2	2117.27	22.1727	Xlinked	Control	#NUM!	#NUM!	#NUM!
Xlinked / Control	P55786	P55786	4.46908	4.46908	5.35319e-05	8.27812e-07	12	P55786	#NUM!	#NUM!	PSA_HUMAN	7	2114.76	22.1476	Xlinked	Control	#NUM!	#NUM!	#NUM!
Xlinked / Control	P53396	P53396	4.46675	4.46675	1.36471e-05	2.51946e-07	12	P53396	#NUM!	#NUM!	ACLY_HUMAN	12	2111.19	22.1119	Xlinked	Control	#NUM!	#NUM!	#NUM!
Xlinked / Control	P11586	P11586	4.46661	4.46661	6.75315e-07	2.14955e-08	12	P11586	#NUM!	#NUM!	C1TC_HUMAN	24	2110.97	22.1097	Xlinked	Control	#NUM!	#NUM!	#NUM!
Xlinked / Control	Q13263	Q13263	4.4647	4.4647	5.4552e-06	1.17586e-07	12	Q13263	#NUM!	#NUM!	TIF1B_HUMAN	14	2108.05	22.0805	Xlinked	Control	#NUM!	#NUM!	#NUM!
Xlinked / Control	Q9UQ35	Q9UQ35	4.46003	4.46003	1.48415e-14	8.90492e-14	12	Q9UQ35	#NUM!	#NUM!	SRRM2_HUMAN	15	2100.92	22.0092	Xlinked	Control	#NUM!	#NUM!	#NUM!
Xlinked / Control	Q03252	Q03252	4.45071	4.45071	4.20388e-07	1.53801e-08	12	Q03252	#NUM!	#NUM!	LMNB2_HUMAN	6	2086.73	21.8673	Xlinked	Control	#NUM!	#NUM!	#NUM!
Xlinked / Control	Q6PKG0	Q6PKG0	4.44972	4.44972	0.000508226	6.30684e-06	12	Q6PKG0	#NUM!	#NUM!	LARP1_HUMAN	2	2085.23	21.8523	Xlinked	Control	#NUM!	#NUM!	#NUM!
Xlinked / Control	Q9GZM5	Q9GZM5	4.44165	4.44165	0.000210771	2.83548e-06	12	Q9GZM5	#NUM!	#NUM!	YIPF3_HUMAN	1	2073.05	21.7305	Xlinked	Control	#NUM!	#NUM!	#NUM!
Xlinked / Control	O94760	O94760	4.44153	4.44153	0.000216752	2.90617e-06	12	O94760	#NUM!	#NUM!	DDAH1_HUMAN	1	2072.86	21.7286	Xlinked	Control	#NUM!	#NUM!	#NUM!
Xlinked / Control	Q9Y5Q9	Q9Y5Q9	4.44092	4.44092	0.00999186	0.00010696	12	Q9Y5Q9	#NUM!	#NUM!	TF3C3_HUMAN	2	2071.95	21.7195	Xlinked	Control	#NUM!	#NUM!	#NUM!
Xlinked / Control	P17987	P17987	4.4356	4.4356	3.8791e-05	6.20655e-07	12	P17987	#NUM!	#NUM!	TCPA_HUMAN	9	2063.96	21.6396	Xlinked	Control	#NUM!	#NUM!	#NUM!
Xlinked / Control	P35579	P35579	4.43509	4.43509	1.41832e-06	3.8858e-08	12	P35579	#NUM!	#NUM!	MYH9_HUMAN	40	2063.2	21.632	Xlinked	Control	#NUM!	#NUM!	#NUM!
Xlinked / Control	Q9NW82	Q9NW82	4.42808	4.42808	6.28792e-06	1.33019e-07	11	Q9NW82	#NUM!	#NUM!	WDR70_HUMAN	1	2052.7	21.527	Xlinked	Control	#NUM!	#NUM!	#NUM!
Xlinked / Control	Q15022	Q15022	4.42803	4.42803	4.68309e-06	1.02363e-07	12	Q15022	#NUM!	#NUM!	SUZ12_HUMAN	1	2052.63	21.5263	Xlinked	Control	#NUM!	#NUM!	#NUM!
Xlinked / Control	P35998	P35998	4.42761	4.42761	1.0347e-06	2.99914e-08	12	P35998	#NUM!	#NUM!	PRS7_HUMAN	6	2052.01	21.5201	Xlinked	Control	#NUM!	#NUM!	#NUM!
Xlinked / Control	P19338	P19338	4.42468	4.42468	1.07128e-05	2.05685e-07	12	P19338	#NUM!	#NUM!	NUCL_HUMAN	10	2047.65	21.4765	Xlinked	Control	#NUM!	#NUM!	#NUM!
Xlinked / Control	Q99543	Q99543	4.41942	4.41942	3.07e-08	2.10514e-09	12	Q99543	#NUM!	#NUM!	DNJC2_HUMAN	2	2039.82	21.3982	Xlinked	Control	#NUM!	#NUM!	#NUM!
Xlinked / Control	Q9NPD3	Q9NPD3	4.41715	4.41715	0.000791346	9.51519e-06	12	Q9NPD3	#NUM!	#NUM!	EXOS4_HUMAN	2	2036.47	21.3647	Xlinked	Control	#NUM!	#NUM!	#NUM!
Xlinked / Control	Q15427	Q15427	4.41196	4.41196	1.09705e-05	2.09627e-07	12	Q15427	#NUM!	#NUM!	SF3B4_HUMAN	1	2028.79	21.2879	Xlinked	Control	#NUM!	#NUM!	#NUM!
Xlinked / Control	P00374;Q86XF0	P00374;Q86XF0	4.40686	4.40686	1.06819e-05	2.05421e-07	12	P00374;Q86XF0	#NUM!	#NUM!	DYR_HUMAN;DYR2_HUMAN	1	2021.27	21.2127	Xlinked	Control	#NUM!	#NUM!	#NUM!
Xlinked / Control	P23528	P23528	4.39172	4.39172	1.36269e-06	3.77652e-08	12	P23528	#NUM!	#NUM!	COF1_HUMAN	4	1999.13	20.9913	Xlinked	Control	#NUM!	#NUM!	#NUM!
Xlinked / Control	P38646	P38646	4.39017	4.39017	8.1586e-05	1.20719e-06	12	P38646	#NUM!	#NUM!	GRP75_HUMAN	7	1996.87	20.9687	Xlinked	Control	#NUM!	#NUM!	#NUM!
Xlinked / Control	Q92599	Q92599	4.38666	4.38666	5.517e-05	8.48769e-07	12	Q92599	#NUM!	#NUM!	SEPT8_HUMAN	1	1991.79	20.9179	Xlinked	Control	#NUM!	#NUM!	#NUM!
Xlinked / Control	O14737	O14737	4.38175	4.38175	1.47946e-06	3.99855e-08	12	O14737	#NUM!	#NUM!	PDCD5_HUMAN	1	1984.67	20.8467	Xlinked	Control	#NUM!	#NUM!	#NUM!
Xlinked / Control	P19784	P19784	4.37804	4.37804	0.00312466	3.4945e-05	12	P19784	#NUM!	#NUM!	CSK22_HUMAN	1	1979.33	20.7933	Xlinked	Control	#NUM!	#NUM!	#NUM!
Xlinked / Control	O94966	O94966	4.37161	4.37161	0.000149532	2.07087e-06	12	O94966	#NUM!	#NUM!	UBP19_HUMAN	1	1970.08	20.7008	Xlinked	Control	#NUM!	#NUM!	#NUM!
Xlinked / Control	Q96AE4	Q96AE4	4.36924	4.36924	2.53168e-05	4.30925e-07	12	Q96AE4	#NUM!	#NUM!	FUBP1_HUMAN	5	1966.67	20.6667	Xlinked	Control	#NUM!	#NUM!	#NUM!
Xlinked / Control	Q9BXS6	Q9BXS6	4.36669	4.36669	0.0094195	0.000101104	12	Q9BXS6	#NUM!	#NUM!	NUSAP_HUMAN	1	1963.02	20.6302	Xlinked	Control	#NUM!	#NUM!	#NUM!
Xlinked / Control	P78346	P78346	4.36002	4.36002	4.29421e-06	9.50747e-08	10	P78346	#NUM!	#NUM!	RPP30_HUMAN	1	1953.52	20.5352	Xlinked	Control	#NUM!	#NUM!	#NUM!
Xlinked / Control	O95373	O95373	4.3588	4.3588	2.16792e-12	2.40335e-12	12	O95373	#NUM!	#NUM!	IPO7_HUMAN	2	1951.78	20.5178	Xlinked	Control	#NUM!	#NUM!	#NUM!
Xlinked / Control	P49454	P49454	4.35116	4.35116	0.0381796	0.000400136	10	P49454	#NUM!	#NUM!	CENPF_HUMAN	2	1940.93	20.4093	Xlinked	Control	#NUM!	#NUM!	#NUM!
Xlinked / Control	Q15021	Q15021	4.34952	4.34952	0.000711048	8.63621e-06	12	Q15021	#NUM!	#NUM!	CND1_HUMAN	2	1938.61	20.3861	Xlinked	Control	#NUM!	#NUM!	#NUM!
Xlinked / Control	Q9GZS1	Q9GZS1	4.34885	4.34885	0.000141486	1.97652e-06	12	Q9GZS1	#NUM!	#NUM!	RPA49_HUMAN	1	1937.67	20.3767	Xlinked	Control	#NUM!	#NUM!	#NUM!
Xlinked / Control	Q9C0C9	Q9C0C9	4.34667	4.34667	3.24756e-05	5.33846e-07	12	Q9C0C9	#NUM!	#NUM!	UBE2O_HUMAN	1	1934.59	20.3459	Xlinked	Control	#NUM!	#NUM!	#NUM!
Xlinked / Control	Q9Y383	Q9Y383	4.34418	4.34418	1.20109e-05	2.2662e-07	12	Q9Y383	#NUM!	#NUM!	LC7L2_HUMAN	1	1931.09	20.3109	Xlinked	Control	#NUM!	#NUM!	#NUM!
Xlinked / Control	Q6NZY4	Q6NZY4	4.34039	4.34039	0.00126489	1.47223e-05	5	Q6NZY4	#NUM!	#NUM!	ZCHC8_HUMAN	1	1925.76	20.2576	Xlinked	Control	#NUM!	#NUM!	#NUM!
Xlinked / Control	Q15742	Q15742	4.34021	4.34021	2.17603e-06	5.52058e-08	12	Q15742	#NUM!	#NUM!	NAB2_HUMAN	1	1925.51	20.2551	Xlinked	Control	#NUM!	#NUM!	#NUM!
Xlinked / Control	P18206	P18206	4.33959	4.33959	3.45534e-06	8.02836e-08	12	P18206	#NUM!	#NUM!	VINC_HUMAN	1	1924.64	20.2464	Xlinked	Control	#NUM!	#NUM!	#NUM!
Xlinked / Control	Q14152	Q14152	4.33517	4.33517	8.77533e-07	2.62604e-08	12	Q14152	#NUM!	#NUM!	EIF3A_HUMAN	12	1918.44	20.1844	Xlinked	Control	#NUM!	#NUM!	#NUM!
Xlinked / Control	P78347	P78347	4.32766	4.32766	5.3466e-10	1.18813e-10	12	P78347	#NUM!	#NUM!	GTF2I_HUMAN	8	1907.96	20.0796	Xlinked	Control	#NUM!	#NUM!	#NUM!
Xlinked / Control	O43707	O43707	4.32737	4.32737	7.55682e-05	1.1307e-06	12	O43707	#NUM!	#NUM!	ACTN4_HUMAN	2	1907.56	20.0756	Xlinked	Control	#NUM!	#NUM!	#NUM!
Xlinked / Control	P31260	P31260	4.32466	4.32466	1.00537e-07	5.29141e-09	12	P31260	#NUM!	#NUM!	HXA10_HUMAN	1	1903.79	20.0379	Xlinked	Control	#NUM!	#NUM!	#NUM!
Xlinked / Control	P22087	P22087	4.32393	4.32393	4.38536e-08	2.7552e-09	12	P22087	#NUM!	#NUM!	FBRL_HUMAN	2	1902.78	20.0278	Xlinked	Control	#NUM!	#NUM!	#NUM!
Xlinked / Control	P10809	P10809	4.31897	4.31897	1.60869e-07	7.60012e-09	12	P10809	#NUM!	#NUM!	CH60_HUMAN	22	1895.91	19.9591	Xlinked	Control	#NUM!	#NUM!	#NUM!
Xlinked / Control	Q9HC35	Q9HC35	4.3158	4.3158	0.000327667	4.21888e-06	12	Q9HC35	#NUM!	#NUM!	EMAL4_HUMAN	4	1891.53	19.9153	Xlinked	Control	#NUM!	#NUM!	#NUM!
Xlinked / Control	Q96C86	Q96C86	4.31264	4.31264	3.86796e-05	6.197e-07	10	Q96C86	#NUM!	#NUM!	DCPS_HUMAN	1	1887.16	19.8716	Xlinked	Control	#NUM!	#NUM!	#NUM!
Xlinked / Control	Q15398	Q15398	4.31251	4.31251	9.06039e-09	8.36344e-10	12	Q15398	#NUM!	#NUM!	DLGP5_HUMAN	4	1886.99	19.8699	Xlinked	Control	#NUM!	#NUM!	#NUM!
Xlinked / Control	Q9NXW9	Q9NXW9	4.31066	4.31066	0.00263361	2.98145e-05	12	Q9NXW9	#NUM!	#NUM!	ALKB4_HUMAN	1	1884.43	19.8443	Xlinked	Control	#NUM!	#NUM!	#NUM!
Xlinked / Control	P27695	P27695	4.30422	4.30422	8.25245e-05	1.2194e-06	12	P27695	#NUM!	#NUM!	APEX1_HUMAN	2	1875.61	19.7561	Xlinked	Control	#NUM!	#NUM!	#NUM!
Xlinked / Control	Q12906	Q12906	4.30359	4.30359	1.15613e-05	2.18973e-07	12	Q12906	#NUM!	#NUM!	ILF3_HUMAN	7	1874.74	19.7474	Xlinked	Control	#NUM!	#NUM!	#NUM!
Xlinked / Control	Q96GD4	Q96GD4	4.3009	4.3009	3.10638e-07	1.21819e-08	12	Q96GD4	#NUM!	#NUM!	AURKB_HUMAN	1	1871.05	19.7105	Xlinked	Control	#NUM!	#NUM!	#NUM!
Xlinked / Control	P26373	P26373	4.30075	4.30075	9.52204e-11	3.68595e-11	12	P26373	#NUM!	#NUM!	RL13_HUMAN	5	1870.86	19.7086	Xlinked	Control	#NUM!	#NUM!	#NUM!
Xlinked / Control	P42224	P42224	4.29863	4.29863	0.000517929	6.40737e-06	5	P42224	#NUM!	#NUM!	STAT1_HUMAN	1	1867.96	19.6796	Xlinked	Control	#NUM!	#NUM!	#NUM!
Xlinked / Control	P22234	P22234	4.29821	4.29821	5.26001e-05	8.15505e-07	12	P22234	#NUM!	#NUM!	PUR6_HUMAN	4	1867.39	19.6739	Xlinked	Control	#NUM!	#NUM!	#NUM!
Xlinked / Control	Q9H0C8	Q9H0C8	4.28752	4.28752	2.19261e-07	9.42148e-09	12	Q9H0C8	#NUM!	#NUM!	ILKAP_HUMAN	3	1852.86	19.5286	Xlinked	Control	#NUM!	#NUM!	#NUM!
Xlinked / Control	Q9Y2U8	Q9Y2U8	4.28496	4.28496	0.000491208	6.12733e-06	12	Q9Y2U8	#NUM!	#NUM!	MAN1_HUMAN	1	1849.4	19.494	Xlinked	Control	#NUM!	#NUM!	#NUM!
Xlinked / Control	Q9NTJ3	Q9NTJ3	4.28047	4.28047	2.50154e-07	1.04231e-08	12	Q9NTJ3	#NUM!	#NUM!	SMC4_HUMAN	5	1843.34	19.4334	Xlinked	Control	#NUM!	#NUM!	#NUM!
Xlinked / Control	Q96A65	Q96A65	4.27989	4.27989	9.2929e-12	6.39077e-12	12	Q96A65	#NUM!	#NUM!	EXOC4_HUMAN	1	1842.57	19.4257	Xlinked	Control	#NUM!	#NUM!	#NUM!
Xlinked / Control	Q8NI27	Q8NI27	4.2798	4.2798	7.61548e-07	2.34167e-08	12	Q8NI27	#NUM!	#NUM!	THOC2_HUMAN	1	1842.44	19.4244	Xlinked	Control	#NUM!	#NUM!	#NUM!
Xlinked / Control	P84103	P84103	4.2789	4.2789	1.57402e-05	2.82758e-07	12	P84103	#NUM!	#NUM!	SRSF3_HUMAN	2	1841.23	19.4123	Xlinked	Control	#NUM!	#NUM!	#NUM!
Xlinked / Control	O94874	O94874	4.27835	4.27835	3.85667e-07	1.44038e-08	12	O94874	#NUM!	#NUM!	UFL1_HUMAN	3	1840.48	19.4048	Xlinked	Control	#NUM!	#NUM!	#NUM!
Xlinked / Control	Q9NVH2	Q9NVH2	4.27702	4.27702	1.47176e-09	2.38665e-10	12	Q9NVH2	#NUM!	#NUM!	INT7_HUMAN	2	1838.71	19.3871	Xlinked	Control	#NUM!	#NUM!	#NUM!
Xlinked / Control	O94888	O94888	4.27529	4.27529	3.58015e-11	1.57433e-11	12	O94888	#NUM!	#NUM!	UBXN7_HUMAN	1	1836.38	19.3638	Xlinked	Control	#NUM!	#NUM!	#NUM!
Xlinked / Control	Q14315	Q14315	4.27158	4.27158	1.18343e-08	1.03041e-09	12	Q14315	#NUM!	#NUM!	FLNC_HUMAN	23	1831.4	19.314	Xlinked	Control	#NUM!	#NUM!	#NUM!
Xlinked / Control	Q9NXG2	Q9NXG2	4.26792	4.26792	0.00715488	7.7211e-05	5	Q9NXG2	#NUM!	#NUM!	THUM1_HUMAN	1	1826.52	19.2652	Xlinked	Control	#NUM!	#NUM!	#NUM!
Xlinked / Control	P23246	P23246	4.26396	4.26396	2.01363e-08	1.51972e-09	12	P23246	#NUM!	#NUM!	SFPQ_HUMAN	3	1821.23	19.2123	Xlinked	Control	#NUM!	#NUM!	#NUM!
Xlinked / Control	Q12874	Q12874	4.26037	4.26037	4.50184e-10	1.05926e-10	12	Q12874	#NUM!	#NUM!	SF3A3_HUMAN	3	1816.45	19.1645	Xlinked	Control	#NUM!	#NUM!	#NUM!
Xlinked / Control	P23193	P23193	4.25711	4.25711	1.49831e-10	4.73149e-11	12	P23193	#NUM!	#NUM!	TCEA1_HUMAN	1	1812.13	19.1213	Xlinked	Control	#NUM!	#NUM!	#NUM!
Xlinked / Control	O15294	O15294	4.25144	4.25144	1.23206e-09	2.08235e-10	12	O15294	#NUM!	#NUM!	OGT1_HUMAN	4	1804.63	19.0463	Xlinked	Control	#NUM!	#NUM!	#NUM!
Xlinked / Control	P14868	P14868	4.24919	4.24919	7.30434e-07	2.27078e-08	12	P14868	#NUM!	#NUM!	SYDC_HUMAN	8	1801.66	19.0166	Xlinked	Control	#NUM!	#NUM!	#NUM!
Xlinked / Control	P49327	P49327	4.24743	4.24743	1.62061e-08	1.31064e-09	12	P49327	#NUM!	#NUM!	FAS_HUMAN	20	1799.35	18.9935	Xlinked	Control	#NUM!	#NUM!	#NUM!
Xlinked / Control	P04075	P04075	4.24347	4.24347	8.84224e-08	4.82431e-09	12	P04075	#NUM!	#NUM!	ALDOA_HUMAN	3	1794.13	18.9413	Xlinked	Control	#NUM!	#NUM!	#NUM!
Xlinked / Control	Q9NR30	Q9NR30	4.23515	4.23515	7.18653e-09	7.0763e-10	12	Q9NR30	#NUM!	#NUM!	DDX21_HUMAN	7	1783.25	18.8325	Xlinked	Control	#NUM!	#NUM!	#NUM!
Xlinked / Control	P33121	P33121	4.23313	4.23313	1.0214e-06	2.96774e-08	12	P33121	#NUM!	#NUM!	ACSL1_HUMAN	1	1780.62	18.8062	Xlinked	Control	#NUM!	#NUM!	#NUM!
Xlinked / Control	Q13561	Q13561	4.23141	4.23141	0.000120566	1.70814e-06	12	Q13561	#NUM!	#NUM!	DCTN2_HUMAN	2	1778.37	18.7837	Xlinked	Control	#NUM!	#NUM!	#NUM!
Xlinked / Control	P33993	P33993	4.23115	4.23115	3.64547e-06	8.36437e-08	12	P33993	#NUM!	#NUM!	MCM7_HUMAN	10	1778.03	18.7803	Xlinked	Control	#NUM!	#NUM!	#NUM!
Xlinked / Control	P55265	P55265	4.23104	4.23104	6.72821e-08	3.88234e-09	12	P55265	#NUM!	#NUM!	DSRAD_HUMAN	5	1777.89	18.7789	Xlinked	Control	#NUM!	#NUM!	#NUM!
Xlinked / Control	Q8WVM8	Q8WVM8	4.22799	4.22799	4.12865e-06	9.24838e-08	12	Q8WVM8	#NUM!	#NUM!	SCFD1_HUMAN	1	1773.92	18.7392	Xlinked	Control	#NUM!	#NUM!	#NUM!
Xlinked / Control	O95396	O95396	4.22451	4.22451	0.000377285	4.80618e-06	5	O95396	#NUM!	#NUM!	MOCS3_HUMAN	1	1769.41	18.6941	Xlinked	Control	#NUM!	#NUM!	#NUM!
Xlinked / Control	Q13162	Q13162	4.217	4.217	3.90662e-05	6.23396e-07	10	Q13162	#NUM!	#NUM!	PRDX4_HUMAN	2	1759.7	18.597	Xlinked	Control	#NUM!	#NUM!	#NUM!
Xlinked / Control	P21333	P21333	4.21374	4.21374	6.66461e-07	2.14411e-08	12	P21333	#NUM!	#NUM!	FLNA_HUMAN	31	1755.5	18.555	Xlinked	Control	#NUM!	#NUM!	#NUM!
Xlinked / Control	O95831	O95831	4.21198	4.21198	0.00129507	1.50589e-05	12	O95831	#NUM!	#NUM!	AIFM1_HUMAN	2	1753.24	18.5324	Xlinked	Control	#NUM!	#NUM!	#NUM!
Xlinked / Control	P98170	P98170	4.20901	4.20901	0.0108346	0.000115775	5	P98170	#NUM!	#NUM!	XIAP_HUMAN	1	1749.43	18.4943	Xlinked	Control	#NUM!	#NUM!	#NUM!
Xlinked / Control	Q14141	Q14141	4.20509	4.20509	0.000453442	5.69174e-06	12	Q14141	#NUM!	#NUM!	SEPT6_HUMAN	1	1744.41	18.4441	Xlinked	Control	#NUM!	#NUM!	#NUM!
Xlinked / Control	P12004	P12004	4.20492	4.20492	3.89865e-10	9.74661e-11	12	P12004	#NUM!	#NUM!	PCNA_HUMAN	1	1744.2	18.442	Xlinked	Control	#NUM!	#NUM!	#NUM!
Xlinked / Control	P07900	P07900	4.204	4.204	3.46388e-06	8.02836e-08	12	P07900	#NUM!	#NUM!	HS90A_HUMAN	4	1743.03	18.4303	Xlinked	Control	#NUM!	#NUM!	#NUM!
Xlinked / Control	Q9BV68	Q9BV68	4.20367	4.20367	2.80391e-09	3.78055e-10	12	Q9BV68	#NUM!	#NUM!	RN126_HUMAN	1	1742.6	18.426	Xlinked	Control	#NUM!	#NUM!	#NUM!
Xlinked / Control	Q96CS3	Q96CS3	4.2032	4.2032	8.45286e-05	1.24155e-06	10	Q96CS3	#NUM!	#NUM!	FAF2_HUMAN	1	1741.99	18.4199	Xlinked	Control	#NUM!	#NUM!	#NUM!
Xlinked / Control	Q9UJW0	Q9UJW0	4.19138	4.19138	3.0849e-07	1.21373e-08	12	Q9UJW0	#NUM!	#NUM!	DCTN4_HUMAN	1	1726.97	18.2697	Xlinked	Control	#NUM!	#NUM!	#NUM!
Xlinked / Control	P62136	P62136	4.19137	4.19137	1.47327e-06	3.99855e-08	11	P62136	#NUM!	#NUM!	PP1A_HUMAN	1	1726.96	18.2696	Xlinked	Control	#NUM!	#NUM!	#NUM!
Xlinked / Control	Q99714	Q99714	4.19078	4.19078	8.27202e-05	1.21946e-06	12	Q99714	#NUM!	#NUM!	HCD2_HUMAN	4	1726.21	18.2621	Xlinked	Control	#NUM!	#NUM!	#NUM!
Xlinked / Control	P08865	P08865	4.18409	4.18409	0.00108089	1.27039e-05	12	P08865	#NUM!	#NUM!	RSSA_HUMAN	4	1717.76	18.1776	Xlinked	Control	#NUM!	#NUM!	#NUM!
Xlinked / Control	Q9NQX3	Q9NQX3	4.18242	4.18242	1.68633e-05	3.00236e-07	12	Q9NQX3	#NUM!	#NUM!	GEPH_HUMAN	3	1715.65	18.1565	Xlinked	Control	#NUM!	#NUM!	#NUM!
Xlinked / Control	Q96S59	Q96S59	4.1811	4.1811	0.000496961	6.19265e-06	5	Q96S59	#NUM!	#NUM!	RANB9_HUMAN	1	1714	18.14	Xlinked	Control	#NUM!	#NUM!	#NUM!
Xlinked / Control	Q15366	Q15366	4.17651	4.17651	1.99275e-10	5.85655e-11	12	Q15366	#NUM!	#NUM!	PCBP2_HUMAN	2	1708.23	18.0823	Xlinked	Control	#NUM!	#NUM!	#NUM!
Xlinked / Control	P49736	P49736	4.1763	4.1763	3.01266e-07	1.18921e-08	12	P49736	#NUM!	#NUM!	MCM2_HUMAN	3	1707.97	18.0797	Xlinked	Control	#NUM!	#NUM!	#NUM!
Xlinked / Control	Q16513	Q16513	4.17557	4.17557	2.71851e-06	6.52442e-08	12	Q16513	#NUM!	#NUM!	PKN2_HUMAN	2	1707.06	18.0706	Xlinked	Control	#NUM!	#NUM!	#NUM!
Xlinked / Control	Q9BW92	Q9BW92	4.17449	4.17449	5.54124e-07	1.8731e-08	12	Q9BW92	#NUM!	#NUM!	SYTM_HUMAN	2	1705.71	18.0571	Xlinked	Control	#NUM!	#NUM!	#NUM!
Xlinked / Control	P56192	P56192	4.16867	4.16867	4.35048e-05	6.86917e-07	12	P56192	#NUM!	#NUM!	SYMC_HUMAN	4	1698.44	17.9844	Xlinked	Control	#NUM!	#NUM!	#NUM!
Xlinked / Control	O43143	O43143	4.16373	4.16373	2.28927e-06	5.75918e-08	12	O43143	#NUM!	#NUM!	DHX15_HUMAN	4	1692.28	17.9228	Xlinked	Control	#NUM!	#NUM!	#NUM!
Xlinked / Control	Q99832	Q99832	4.16044	4.16044	2.30827e-08	1.68897e-09	12	Q99832	#NUM!	#NUM!	TCPH_HUMAN	7	1688.21	17.8821	Xlinked	Control	#NUM!	#NUM!	#NUM!
Xlinked / Control	Q06830	Q06830	4.16012	4.16012	0.000235927	3.1422e-06	12	Q06830	#NUM!	#NUM!	PRDX1_HUMAN	10	1687.81	17.8781	Xlinked	Control	#NUM!	#NUM!	#NUM!
Xlinked / Control	P60228	P60228	4.15897	4.15897	6.62717e-07	2.14356e-08	12	P60228	#NUM!	#NUM!	EIF3E_HUMAN	5	1686.39	17.8639	Xlinked	Control	#NUM!	#NUM!	#NUM!
Xlinked / Control	Q99426	Q99426	4.14884	4.14884	0.000519219	6.41671e-06	10	Q99426	#NUM!	#NUM!	TBCB_HUMAN	2	1673.88	17.7388	Xlinked	Control	#NUM!	#NUM!	#NUM!
Xlinked / Control	Q9UJV9	Q9UJV9	4.14784	4.14784	7.36553e-05	1.10345e-06	12	Q9UJV9	#NUM!	#NUM!	DDX41_HUMAN	1	1672.66	17.7266	Xlinked	Control	#NUM!	#NUM!	#NUM!
Xlinked / Control	Q9UBU9	Q9UBU9	4.14446	4.14446	0.0857926	0.000889042	5	Q9UBU9	#NUM!	#NUM!	NXF1_HUMAN	1	1668.5	17.685	Xlinked	Control	#NUM!	#NUM!	#NUM!
Xlinked / Control	P38606	P38606	4.14331	4.14331	5.52239e-09	5.97016e-10	12	P38606	#NUM!	#NUM!	VATA_HUMAN	4	1667.1	17.671	Xlinked	Control	#NUM!	#NUM!	#NUM!
Xlinked / Control	P10644	P10644	4.13963	4.13963	1.35689e-11	8.32548e-12	12	P10644	#NUM!	#NUM!	KAP0_HUMAN	2	1662.59	17.6259	Xlinked	Control	#NUM!	#NUM!	#NUM!
Xlinked / Control	Q9H5N1	Q9H5N1	4.13788	4.13788	0.00012918	1.81944e-06	10	Q9H5N1	#NUM!	#NUM!	RABE2_HUMAN	1	1660.45	17.6045	Xlinked	Control	#NUM!	#NUM!	#NUM!
Xlinked / Control	Q6Y7W6	Q6Y7W6	4.13683	4.13683	7.64416e-12	5.73312e-12	12	Q6Y7W6	#NUM!	#NUM!	GGYF2_HUMAN	3	1659.18	17.5918	Xlinked	Control	#NUM!	#NUM!	#NUM!
Xlinked / Control	P18583	P18583	4.13489	4.13489	1.24552e-06	3.5003e-08	12	P18583	#NUM!	#NUM!	SON_HUMAN	3	1656.82	17.5682	Xlinked	Control	#NUM!	#NUM!	#NUM!
Xlinked / Control	O60841	O60841	4.13063	4.13063	3.26887e-05	5.3588e-07	10	O60841	#NUM!	#NUM!	IF2P_HUMAN	1	1651.63	17.5163	Xlinked	Control	#NUM!	#NUM!	#NUM!
Xlinked / Control	Q86X55	Q86X55	4.13045	4.13045	0.00184263	2.11392e-05	12	Q86X55	#NUM!	#NUM!	CARM1_HUMAN	1	1651.42	17.5142	Xlinked	Control	#NUM!	#NUM!	#NUM!
Xlinked / Control	P30048	P30048	4.12765	4.12765	3.85067e-07	1.44038e-08	12	P30048	#NUM!	#NUM!	PRDX3_HUMAN	1	1648.02	17.4802	Xlinked	Control	#NUM!	#NUM!	#NUM!
Xlinked / Control	O75534	O75534	4.12659	4.12659	3.19876e-09	4.04054e-10	12	O75534	#NUM!	#NUM!	CSDE1_HUMAN	6	1646.74	17.4674	Xlinked	Control	#NUM!	#NUM!	#NUM!
Xlinked / Control	P86790;P86791	P86790;P86791	4.12032	4.12032	1.98465e-06	5.08884e-08	12	P86790;P86791	#NUM!	#NUM!	CCZ1B_HUMAN;CCZ1_HUMAN	1	1639.17	17.3917	Xlinked	Control	#NUM!	#NUM!	#NUM!
Xlinked / Control	P17844	P17844	4.11881	4.11881	2.54988e-07	1.05512e-08	12	P17844	#NUM!	#NUM!	DDX5_HUMAN	10	1637.34	17.3734	Xlinked	Control	#NUM!	#NUM!	#NUM!
Xlinked / Control	P63104	P63104	4.11709	4.11709	1.11424e-08	9.90435e-10	12	P63104	#NUM!	#NUM!	1433Z_HUMAN	2	1635.27	17.3527	Xlinked	Control	#NUM!	#NUM!	#NUM!
Xlinked / Control	Q04637	Q04637	4.10879	4.10879	1.04155e-05	2.01916e-07	12	Q04637	#NUM!	#NUM!	IF4G1_HUMAN	9	1625.32	17.2532	Xlinked	Control	#NUM!	#NUM!	#NUM!
Xlinked / Control	Q9Y617	Q9Y617	4.10837	4.10837	1.38537e-07	6.75788e-09	12	Q9Y617	#NUM!	#NUM!	SERC_HUMAN	3	1624.81	17.2481	Xlinked	Control	#NUM!	#NUM!	#NUM!
Xlinked / Control	P54886	P54886	4.10389	4.10389	1.5846e-06	4.21622e-08	12	P54886	#NUM!	#NUM!	P5CS_HUMAN	7	1619.46	17.1946	Xlinked	Control	#NUM!	#NUM!	#NUM!
Xlinked / Control	P13010	P13010	4.10336	4.10336	2.02484e-06	5.1698e-08	12	P13010	#NUM!	#NUM!	XRCC5_HUMAN	2	1618.84	17.1884	Xlinked	Control	#NUM!	#NUM!	#NUM!
Xlinked / Control	P14866	P14866	4.10299	4.10299	2.47876e-06	6.09532e-08	12	P14866	#NUM!	#NUM!	HNRPL_HUMAN	7	1618.4	17.184	Xlinked	Control	#NUM!	#NUM!	#NUM!
Xlinked / Control	P61163	P61163	4.102	4.102	1.85996e-07	8.47194e-09	12	P61163	#NUM!	#NUM!	ACTZ_HUMAN	2	1617.22	17.1722	Xlinked	Control	#NUM!	#NUM!	#NUM!
Xlinked / Control	P62750	P62750	4.09941	4.09941	3.97092e-08	2.54819e-09	12	P62750	#NUM!	#NUM!	RL23A_HUMAN	1	1614.14	17.1414	Xlinked	Control	#NUM!	#NUM!	#NUM!
Xlinked / Control	Q9Y266	Q9Y266	4.09833	4.09833	5.29769e-07	1.8121e-08	12	Q9Y266	#NUM!	#NUM!	NUDC_HUMAN	2	1612.86	17.1286	Xlinked	Control	#NUM!	#NUM!	#NUM!
Xlinked / Control	Q8WTS6	Q8WTS6	4.09583	4.09583	5.75758e-05	8.82388e-07	12	Q8WTS6	#NUM!	#NUM!	SETD7_HUMAN	1	1609.89	17.0989	Xlinked	Control	#NUM!	#NUM!	#NUM!
Xlinked / Control	P62191	P62191	4.09474	4.09474	5.18995e-10	1.17508e-10	12	P62191	#NUM!	#NUM!	PRS4_HUMAN	5	1608.6	17.086	Xlinked	Control	#NUM!	#NUM!	#NUM!
Xlinked / Control	P46939	P46939	4.09344	4.09344	0.00198413	2.26974e-05	10	P46939	#NUM!	#NUM!	UTRO_HUMAN	1	1607.06	17.0706	Xlinked	Control	#NUM!	#NUM!	#NUM!
Xlinked / Control	O94832	O94832	4.09101	4.09101	6.16037e-07	2.03519e-08	12	O94832	#NUM!	#NUM!	MYO1D_HUMAN	1	1604.19	17.0419	Xlinked	Control	#NUM!	#NUM!	#NUM!
Xlinked / Control	O00571	O00571	4.08346	4.08346	6.59649e-06	1.37468e-07	12	O00571	#NUM!	#NUM!	DDX3X_HUMAN	10	1595.29	16.9529	Xlinked	Control	#NUM!	#NUM!	#NUM!
Xlinked / Control	P50402	P50402	4.08289	4.08289	3.59748e-06	8.30189e-08	12	P50402	#NUM!	#NUM!	EMD_HUMAN	3	1594.62	16.9462	Xlinked	Control	#NUM!	#NUM!	#NUM!
Xlinked / Control	O75794	O75794	4.08263	4.08263	1.03822e-06	3.00209e-08	11	O75794	#NUM!	#NUM!	CD123_HUMAN	1	1594.31	16.9431	Xlinked	Control	#NUM!	#NUM!	#NUM!
Xlinked / Control	P04439	P04439	4.07903	4.07903	0.00271163	3.06399e-05	12	P04439	#NUM!	#NUM!	HLAA_HUMAN	1	1590.1	16.901	Xlinked	Control	#NUM!	#NUM!	#NUM!
Xlinked / Control	Q9Y4P1	Q9Y4P1	4.07893	4.07893	3.47228e-16	4.16673e-15	12	Q9Y4P1	#NUM!	#NUM!	ATG4B_HUMAN	1	1589.98	16.8998	Xlinked	Control	#NUM!	#NUM!	#NUM!
Xlinked / Control	P25205	P25205	4.07868	4.07868	5.03735e-05	7.85042e-07	12	P25205	#NUM!	#NUM!	MCM3_HUMAN	12	1589.68	16.8968	Xlinked	Control	#NUM!	#NUM!	#NUM!
Xlinked / Control	Q9BTE3	Q9BTE3	4.07695	4.07695	3.23263e-06	7.62113e-08	12	Q9BTE3	#NUM!	#NUM!	MCMBP_HUMAN	2	1587.65	16.8765	Xlinked	Control	#NUM!	#NUM!	#NUM!
Xlinked / Control	Q15388	Q15388	4.07608	4.07608	3.99618e-10	9.78655e-11	12	Q15388	#NUM!	#NUM!	TOM20_HUMAN	1	1586.64	16.8664	Xlinked	Control	#NUM!	#NUM!	#NUM!
Xlinked / Control	P50213	P50213	4.07102	4.07102	2.77279e-05	4.65363e-07	12	P50213	#NUM!	#NUM!	IDH3A_HUMAN	3	1580.74	16.8074	Xlinked	Control	#NUM!	#NUM!	#NUM!
Xlinked / Control	Q96JB2	Q96JB2	4.06649	4.06649	3.49276e-05	5.6716e-07	12	Q96JB2	#NUM!	#NUM!	COG3_HUMAN	2	1575.46	16.7546	Xlinked	Control	#NUM!	#NUM!	#NUM!
Xlinked / Control	P27694	P27694	4.05837	4.05837	5.76495e-07	1.927e-08	12	P27694	#NUM!	#NUM!	RFA1_HUMAN	4	1566.07	16.6607	Xlinked	Control	#NUM!	#NUM!	#NUM!
Xlinked / Control	P20700	P20700	4.05176	4.05176	5.38447e-06	1.16631e-07	12	P20700	#NUM!	#NUM!	LMNB1_HUMAN	11	1558.44	16.5844	Xlinked	Control	#NUM!	#NUM!	#NUM!
Xlinked / Control	Q9H6Z4	Q9H6Z4	4.04206	4.04206	1.45773e-05	2.66659e-07	12	Q9H6Z4	#NUM!	#NUM!	RANB3_HUMAN	3	1547.34	16.4734	Xlinked	Control	#NUM!	#NUM!	#NUM!
Xlinked / Control	Q13045	Q13045	4.03885	4.03885	7.0794e-10	1.39267e-10	12	Q13045	#NUM!	#NUM!	FLII_HUMAN	1	1543.67	16.4367	Xlinked	Control	#NUM!	#NUM!	#NUM!
Xlinked / Control	P46379	P46379	4.0366	4.0366	8.697e-06	1.73651e-07	12	P46379	#NUM!	#NUM!	BAG6_HUMAN	4	1541.11	16.4111	Xlinked	Control	#NUM!	#NUM!	#NUM!
Xlinked / Control	P30153	P30153	4.02925	4.02925	1.54419e-05	2.7825e-07	12	P30153	#NUM!	#NUM!	2AAA_HUMAN	3	1532.77	16.3277	Xlinked	Control	#NUM!	#NUM!	#NUM!
Xlinked / Control	P50990	P50990	4.02755	4.02755	6.98647e-09	6.98647e-10	12	P50990	#NUM!	#NUM!	TCPQ_HUMAN	7	1530.85	16.3085	Xlinked	Control	#NUM!	#NUM!	#NUM!
Xlinked / Control	O95801	O95801	4.02262	4.02262	0.00231655	2.63995e-05	12	O95801	#NUM!	#NUM!	TTC4_HUMAN	3	1525.29	16.2529	Xlinked	Control	#NUM!	#NUM!	#NUM!
Xlinked / Control	P57737	P57737	4.01942	4.01942	0.000294936	3.85118e-06	12	P57737	#NUM!	#NUM!	CORO7_HUMAN	2	1521.68	16.2168	Xlinked	Control	#NUM!	#NUM!	#NUM!
Xlinked / Control	Q16543	Q16543	4.01463	4.01463	5.01824e-06	1.09489e-07	12	Q16543	#NUM!	#NUM!	CDC37_HUMAN	1	1516.31	16.1631	Xlinked	Control	#NUM!	#NUM!	#NUM!
Xlinked / Control	Q9NRL3	Q9NRL3	4.01446	4.01446	8.55556e-05	1.25509e-06	11	Q9NRL3	#NUM!	#NUM!	STRN4_HUMAN	2	1516.11	16.1611	Xlinked	Control	#NUM!	#NUM!	#NUM!
Xlinked / Control	Q13310	Q13310	4.0124	4.0124	1.17509e-10	4.14737e-11	12	Q13310	#NUM!	#NUM!	PABP4_HUMAN	3	1513.81	16.1381	Xlinked	Control	#NUM!	#NUM!	#NUM!
Xlinked / Control	Q93008	Q93008	4.01226	4.01226	9.05205e-07	2.68209e-08	12	Q93008	#NUM!	#NUM!	USP9X_HUMAN	3	1513.66	16.1366	Xlinked	Control	#NUM!	#NUM!	#NUM!
Xlinked / Control	Q9UKN8	Q9UKN8	4.01216	4.01216	6.25597e-07	2.05587e-08	12	Q9UKN8	#NUM!	#NUM!	TF3C4_HUMAN	1	1513.55	16.1355	Xlinked	Control	#NUM!	#NUM!	#NUM!
Xlinked / Control	Q99611	Q99611	4.01147	4.01147	3.55055e-05	5.75043e-07	12	Q99611	#NUM!	#NUM!	SPS2_HUMAN	1	1512.77	16.1277	Xlinked	Control	#NUM!	#NUM!	#NUM!
Xlinked / Control	P0DN79;P35520	P0DN79;P35520	4.01122	4.01122	8.46896e-06	1.69662e-07	12	P0DN79;P35520	#NUM!	#NUM!	CBSL_HUMAN;CBS_HUMAN	3	1512.49	16.1249	Xlinked	Control	#NUM!	#NUM!	#NUM!
Xlinked / Control	Q96L92	Q96L92	4.01076	4.01076	0.00274398	3.09762e-05	5	Q96L92	#NUM!	#NUM!	SNX27_HUMAN	1	1511.98	16.1198	Xlinked	Control	#NUM!	#NUM!	#NUM!
Xlinked / Control	Q00839	Q00839	4.00984	4.00984	2.30564e-06	5.77614e-08	12	Q00839	#NUM!	#NUM!	HNRPU_HUMAN	12	1510.95	16.1095	Xlinked	Control	#NUM!	#NUM!	#NUM!
Xlinked / Control	P05090	P05090	4.00831	4.00831	7.18393e-07	2.24498e-08	12	P05090	#NUM!	#NUM!	APOD_HUMAN	1	1509.24	16.0924	Xlinked	Control	#NUM!	#NUM!	#NUM!
Xlinked / Control	P12268	P12268	4.00469	4.00469	4.20936e-06	9.37148e-08	12	P12268	#NUM!	#NUM!	IMDH2_HUMAN	4	1505.21	16.0521	Xlinked	Control	#NUM!	#NUM!	#NUM!
Xlinked / Control	P62913	P62913	4.00219	4.00219	2.87481e-09	3.83194e-10	12	P62913	#NUM!	#NUM!	RL11_HUMAN	4	1502.43	16.0243	Xlinked	Control	#NUM!	#NUM!	#NUM!
Xlinked / Control	Q9UID3	Q9UID3	4.00214	4.00214	0.00702853	7.59841e-05	6	Q9UID3	#NUM!	#NUM!	VPS51_HUMAN	1	1502.37	16.0237	Xlinked	Control	#NUM!	#NUM!	#NUM!
Xlinked / Control	P61313	P61313	4.00155	4.00155	9.51876e-13	1.78878e-12	12	P61313	#NUM!	#NUM!	RL15_HUMAN	1	1501.72	16.0172	Xlinked	Control	#NUM!	#NUM!	#NUM!
Xlinked / Control	Q13635	Q13635	4.00049	4.00049	3.49451e-08	2.32605e-09	12	Q13635	#NUM!	#NUM!	PTC1_HUMAN	1	1500.54	16.0054	Xlinked	Control	#NUM!	#NUM!	#NUM!
Xlinked / Control	P25789	P25789	3.99966	3.99966	1.93524e-06	5.00494e-08	12	P25789	#NUM!	#NUM!	PSA4_HUMAN	1	1499.62	15.9962	Xlinked	Control	#NUM!	#NUM!	#NUM!
Xlinked / Control	P41091;Q2VIR3	P41091;Q2VIR3	3.99058	3.99058	1.4178e-10	4.59827e-11	12	P41091;Q2VIR3	#NUM!	#NUM!	IF2G_HUMAN;IF2GL_HUMAN	2	1489.58	15.8958	Xlinked	Control	#NUM!	#NUM!	#NUM!
Xlinked / Control	P12081	P12081	3.98409	3.98409	0.0522113	0.000542925	10	P12081	#NUM!	#NUM!	HARS1_HUMAN	1	1482.45	15.8245	Xlinked	Control	#NUM!	#NUM!	#NUM!
Xlinked / Control	Q9NWH9	Q9NWH9	3.97835	3.97835	2.11855e-05	3.67379e-07	12	Q9NWH9	#NUM!	#NUM!	SLTM_HUMAN	2	1476.17	15.7617	Xlinked	Control	#NUM!	#NUM!	#NUM!
Xlinked / Control	Q96IU4	Q96IU4	3.97319	3.97319	1.2961e-05	2.41885e-07	12	Q96IU4	#NUM!	#NUM!	ABHEB_HUMAN	1	1470.54	15.7054	Xlinked	Control	#NUM!	#NUM!	#NUM!
Xlinked / Control	P06576	P06576	3.96303	3.96303	2.11213e-08	1.57965e-09	12	P06576	#NUM!	#NUM!	ATPB_HUMAN	9	1459.52	15.5952	Xlinked	Control	#NUM!	#NUM!	#NUM!
Xlinked / Control	P09211	P09211	3.9614	3.9614	6.35123e-06	1.33476e-07	12	P09211	#NUM!	#NUM!	GSTP1_HUMAN	2	1457.76	15.5776	Xlinked	Control	#NUM!	#NUM!	#NUM!
Xlinked / Control	Q9NW64	Q9NW64	3.95879	3.95879	5.84617e-08	3.49025e-09	12	Q9NW64	#NUM!	#NUM!	RBM22_HUMAN	1	1454.94	15.5494	Xlinked	Control	#NUM!	#NUM!	#NUM!
Xlinked / Control	P30419	P30419	3.95592	3.95592	0.000228166	3.04898e-06	5	P30419	#NUM!	#NUM!	NMT1_HUMAN	1	1451.85	15.5185	Xlinked	Control	#NUM!	#NUM!	#NUM!
Xlinked / Control	Q96FV9	Q96FV9	3.95586	3.95586	2.04824e-07	9.06012e-09	12	Q96FV9	#NUM!	#NUM!	THOC1_HUMAN	2	1451.79	15.5179	Xlinked	Control	#NUM!	#NUM!	#NUM!
Xlinked / Control	Q9Y285	Q9Y285	3.95513	3.95513	0.000458915	5.74841e-06	12	Q9Y285	#NUM!	#NUM!	SYFA_HUMAN	5	1451	15.51	Xlinked	Control	#NUM!	#NUM!	#NUM!
Xlinked / Control	Q96HC4	Q96HC4	3.95496	3.95496	8.78877e-05	1.28616e-06	12	Q96HC4	#NUM!	#NUM!	PDLI5_HUMAN	2	1450.82	15.5082	Xlinked	Control	#NUM!	#NUM!	#NUM!
Xlinked / Control	P00505	P00505	3.95233	3.95233	1.95374e-08	1.49331e-09	12	P00505	#NUM!	#NUM!	AATM_HUMAN	1	1447.99	15.4799	Xlinked	Control	#NUM!	#NUM!	#NUM!
Xlinked / Control	O43670	O43670	3.95115	3.95115	1.46483e-06	3.98594e-08	12	O43670	#NUM!	#NUM!	ZN207_HUMAN	1	1446.73	15.4673	Xlinked	Control	#NUM!	#NUM!	#NUM!
Xlinked / Control	O00505	O00505	3.94921	3.94921	1.99566e-07	9.00228e-09	12	O00505	#NUM!	#NUM!	IMA4_HUMAN	1	1444.65	15.4465	Xlinked	Control	#NUM!	#NUM!	#NUM!
Xlinked / Control	P60842	P60842	3.94902	3.94902	0.000890597	1.06234e-05	12	P60842	#NUM!	#NUM!	IF4A1_HUMAN	6	1444.45	15.4445	Xlinked	Control	#NUM!	#NUM!	#NUM!
Xlinked / Control	Q6P6C2	Q6P6C2	3.94879	3.94879	2.41268e-06	5.98694e-08	12	Q6P6C2	#NUM!	#NUM!	ALKB5_HUMAN	2	1444.2	15.442	Xlinked	Control	#NUM!	#NUM!	#NUM!
Xlinked / Control	Q9BV38	Q9BV38	3.94484	3.94484	2.38868e-05	4.08321e-07	12	Q9BV38	#NUM!	#NUM!	WDR18_HUMAN	3	1439.98	15.3998	Xlinked	Control	#NUM!	#NUM!	#NUM!
Xlinked / Control	P49790	P49790	3.94086	3.94086	0.000337671	4.34304e-06	12	P49790	#NUM!	#NUM!	NU153_HUMAN	2	1435.74	15.3574	Xlinked	Control	#NUM!	#NUM!	#NUM!
Xlinked / Control	Q15424	Q15424	3.938	3.938	1.38412e-05	2.54747e-07	12	Q15424	#NUM!	#NUM!	SAFB1_HUMAN	3	1432.7	15.327	Xlinked	Control	#NUM!	#NUM!	#NUM!
Xlinked / Control	Q8NFH5	Q8NFH5	3.93774	3.93774	0.000235257	3.13676e-06	6	Q8NFH5	#NUM!	#NUM!	NUP35_HUMAN	1	1432.42	15.3242	Xlinked	Control	#NUM!	#NUM!	#NUM!
Xlinked / Control	Q8IX01	Q8IX01	3.93424	3.93424	0.000517411	6.40737e-06	12	Q8IX01	#NUM!	#NUM!	SUGP2_HUMAN	2	1428.71	15.2871	Xlinked	Control	#NUM!	#NUM!	#NUM!
Xlinked / Control	O75607	O75607	3.93032	3.93032	9.23537e-06	1.82879e-07	12	O75607	#NUM!	#NUM!	NPM3_HUMAN	1	1424.56	15.2456	Xlinked	Control	#NUM!	#NUM!	#NUM!
Xlinked / Control	Q9NZL9	Q9NZL9	3.92857	3.92857	0.00494705	5.43632e-05	6	Q9NZL9	#NUM!	#NUM!	MAT2B_HUMAN	1	1422.71	15.2271	Xlinked	Control	#NUM!	#NUM!	#NUM!
Xlinked / Control	P50502;Q8IZP2	P50502;Q8IZP2	3.92196	3.92196	7.08663e-07	2.23201e-08	11	P50502;Q8IZP2	#NUM!	#NUM!	F10A1_HUMAN;ST134_HUMAN	1	1415.75	15.1575	Xlinked	Control	#NUM!	#NUM!	#NUM!
Xlinked / Control	P07814	P07814	3.91848	3.91848	3.92227e-09	4.61443e-10	12	P07814	#NUM!	#NUM!	SYEP_HUMAN	10	1412.1	15.121	Xlinked	Control	#NUM!	#NUM!	#NUM!
Xlinked / Control	Q9UBB4	Q9UBB4	3.91597	3.91597	2.81517e-10	7.2169e-11	12	Q9UBB4	#NUM!	#NUM!	ATX10_HUMAN	1	1409.47	15.0947	Xlinked	Control	#NUM!	#NUM!	#NUM!
Xlinked / Control	Q13838	Q13838	3.91163	3.91163	0.000388117	4.92847e-06	12	Q13838	#NUM!	#NUM!	DX39B_HUMAN	1	1404.94	15.0494	Xlinked	Control	#NUM!	#NUM!	#NUM!
Xlinked / Control	P51659	P51659	3.91133	3.91133	2.98976e-07	1.18406e-08	10	P51659	#NUM!	#NUM!	DHB4_HUMAN	3	1404.62	15.0462	Xlinked	Control	#NUM!	#NUM!	#NUM!
Xlinked / Control	Q9H3K6	Q9H3K6	3.90993	3.90993	9.11421e-10	1.68631e-10	12	Q9H3K6	#NUM!	#NUM!	BOLA2_HUMAN	2	1403.16	15.0316	Xlinked	Control	#NUM!	#NUM!	#NUM!
Xlinked / Control	P30086	P30086	3.90948	3.90948	1.21331e-05	2.28209e-07	12	P30086	#NUM!	#NUM!	PEBP1_HUMAN	1	1402.69	15.0269	Xlinked	Control	#NUM!	#NUM!	#NUM!
Xlinked / Control	P36507	P36507	3.90736	3.90736	0.00102541	1.20992e-05	10	P36507	#NUM!	#NUM!	MP2K2_HUMAN	1	1400.49	15.0049	Xlinked	Control	#NUM!	#NUM!	#NUM!
Xlinked / Control	P53350	P53350	3.9059	3.9059	1.04345e-12	1.78878e-12	12	P53350	#NUM!	#NUM!	PLK1_HUMAN	2	1398.97	14.9897	Xlinked	Control	#NUM!	#NUM!	#NUM!
Xlinked / Control	P21964	P21964	3.90174	3.90174	6.84667e-07	2.169e-08	12	P21964	#NUM!	#NUM!	COMT_HUMAN	1	1394.65	14.9465	Xlinked	Control	#NUM!	#NUM!	#NUM!
Xlinked / Control	Q92499	Q92499	3.89594	3.89594	2.7628e-05	4.64663e-07	12	Q92499	#NUM!	#NUM!	DDX1_HUMAN	2	1388.66	14.8866	Xlinked	Control	#NUM!	#NUM!	#NUM!
Xlinked / Control	P50570	P50570	3.89403	3.89403	6.17411e-08	3.64972e-09	12	P50570	#NUM!	#NUM!	DYN2_HUMAN	2	1386.69	14.8669	Xlinked	Control	#NUM!	#NUM!	#NUM!
Xlinked / Control	Q9NXR7	Q9NXR7	3.89399	3.89399	0.00642826	6.9746e-05	12	Q9NXR7	#NUM!	#NUM!	BABA2_HUMAN	1	1386.64	14.8664	Xlinked	Control	#NUM!	#NUM!	#NUM!
Xlinked / Control	Q8IYI6	Q8IYI6	3.89395	3.89395	0.118029	0.00122099	12	Q8IYI6	#NUM!	#NUM!	EXOC8_HUMAN	1	1386.61	14.8661	Xlinked	Control	#NUM!	#NUM!	#NUM!
Xlinked / Control	Q15365	Q15365	3.8918	3.8918	1.78215e-06	4.64909e-08	12	Q15365	#NUM!	#NUM!	PCBP1_HUMAN	4	1384.39	14.8439	Xlinked	Control	#NUM!	#NUM!	#NUM!
Xlinked / Control	Q15758	Q15758	3.89033	3.89033	3.28432e-06	7.71269e-08	10	Q15758	#NUM!	#NUM!	AAAT_HUMAN	1	1382.88	14.8288	Xlinked	Control	#NUM!	#NUM!	#NUM!
Xlinked / Control	Q9NSD9	Q9NSD9	3.88783	3.88783	1.92192e-05	3.36688e-07	12	Q9NSD9	#NUM!	#NUM!	SYFB_HUMAN	6	1380.31	14.8031	Xlinked	Control	#NUM!	#NUM!	#NUM!
Xlinked / Control	Q15334	Q15334	3.8872	3.8872	0.00261521	2.96622e-05	6	Q15334	#NUM!	#NUM!	L2GL1_HUMAN	1	1379.67	14.7967	Xlinked	Control	#NUM!	#NUM!	#NUM!
Xlinked / Control	P62195	P62195	3.88572	3.88572	1.83921e-07	8.42385e-09	12	P62195	#NUM!	#NUM!	PRS8_HUMAN	4	1378.15	14.7815	Xlinked	Control	#NUM!	#NUM!	#NUM!
Xlinked / Control	P82650	P82650	3.88522	3.88522	1.85485e-05	3.25888e-07	10	P82650	#NUM!	#NUM!	RT22_HUMAN	1	1377.64	14.7764	Xlinked	Control	#NUM!	#NUM!	#NUM!
Xlinked / Control	P62333	P62333	3.87814	3.87814	1.51539e-05	2.74694e-07	12	P62333	#NUM!	#NUM!	PRS10_HUMAN	5	1370.4	14.704	Xlinked	Control	#NUM!	#NUM!	#NUM!
Xlinked / Control	Q8TD19	Q8TD19	3.8771	3.8771	2.04384e-05	3.55966e-07	12	Q8TD19	#NUM!	#NUM!	NEK9_HUMAN	3	1369.35	14.6935	Xlinked	Control	#NUM!	#NUM!	#NUM!
Xlinked / Control	P52732	P52732	3.87305	3.87305	0.000240805	3.20361e-06	12	P52732	#NUM!	#NUM!	KIF11_HUMAN	5	1365.22	14.6522	Xlinked	Control	#NUM!	#NUM!	#NUM!
Xlinked / Control	Q01082	Q01082	3.86503	3.86503	1.0572e-05	2.03961e-07	12	Q01082	#NUM!	#NUM!	SPTB2_HUMAN	9	1357.1	14.571	Xlinked	Control	#NUM!	#NUM!	#NUM!
Xlinked / Control	P05023	P05023	3.86216	3.86216	1.29833e-07	6.4115e-09	12	P05023	#NUM!	#NUM!	AT1A1_HUMAN	4	1354.21	14.5421	Xlinked	Control	#NUM!	#NUM!	#NUM!
Xlinked / Control	P52597	P52597	3.85371	3.85371	2.65896e-07	1.09184e-08	12	P52597	#NUM!	#NUM!	HNRPF_HUMAN	2	1345.71	14.4571	Xlinked	Control	#NUM!	#NUM!	#NUM!
Xlinked / Control	Q9BQA1	Q9BQA1	3.85348	3.85348	0.0444017	0.000464129	11	Q9BQA1	#NUM!	#NUM!	MEP50_HUMAN	1	1345.49	14.4549	Xlinked	Control	#NUM!	#NUM!	#NUM!
Xlinked / Control	Q1KMD3	Q1KMD3	3.84759	3.84759	0.000296865	3.86375e-06	12	Q1KMD3	#NUM!	#NUM!	HNRL2_HUMAN	1	1339.59	14.3959	Xlinked	Control	#NUM!	#NUM!	#NUM!
Xlinked / Control	O95340	O95340	3.84487	3.84487	0.00665306	7.21198e-05	12	O95340	#NUM!	#NUM!	PAPS2_HUMAN	1	1336.88	14.3688	Xlinked	Control	#NUM!	#NUM!	#NUM!
Xlinked / Control	Q6I9Y2	Q6I9Y2	3.84382	3.84382	8.76321e-08	4.82378e-09	12	Q6I9Y2	#NUM!	#NUM!	THOC7_HUMAN	1	1335.84	14.3584	Xlinked	Control	#NUM!	#NUM!	#NUM!
Xlinked / Control	Q53GS9	Q53GS9	3.84343	3.84343	1.23575e-05	2.31341e-07	10	Q53GS9	#NUM!	#NUM!	SNUT2_HUMAN	1	1335.45	14.3545	Xlinked	Control	#NUM!	#NUM!	#NUM!
Xlinked / Control	Q06203	Q06203	3.8403	3.8403	1.86383e-07	8.47194e-09	12	Q06203	#NUM!	#NUM!	PUR1_HUMAN	2	1332.34	14.3234	Xlinked	Control	#NUM!	#NUM!	#NUM!
Xlinked / Control	Q7Z5L9	Q7Z5L9	3.84018	3.84018	0.000757599	9.14607e-06	12	Q7Z5L9	#NUM!	#NUM!	I2BP2_HUMAN	1	1332.22	14.3222	Xlinked	Control	#NUM!	#NUM!	#NUM!
Xlinked / Control	P02545	P02545	3.83681	3.83681	1.09028e-06	3.12142e-08	12	P02545	#NUM!	#NUM!	LMNA_HUMAN	15	1328.88	14.2888	Xlinked	Control	#NUM!	#NUM!	#NUM!
Xlinked / Control	Q9Y6C9	Q9Y6C9	3.83663	3.83663	0.0337064	0.000353873	5	Q9Y6C9	#NUM!	#NUM!	MTCH2_HUMAN	1	1328.7	14.287	Xlinked	Control	#NUM!	#NUM!	#NUM!
Xlinked / Control	P06733	P06733	3.83591	3.83591	1.78153e-07	8.25418e-09	12	P06733	#NUM!	#NUM!	ENOA_HUMAN	7	1327.99	14.2799	Xlinked	Control	#NUM!	#NUM!	#NUM!
Xlinked / Control	Q7KZI7	Q7KZI7	3.83184	3.83184	1.43266e-09	2.35506e-10	11	Q7KZI7	#NUM!	#NUM!	MARK2_HUMAN	1	1323.96	14.2396	Xlinked	Control	#NUM!	#NUM!	#NUM!
Xlinked / Control	Q13547;Q92769	Q13547;Q92769	3.83097	3.83097	9.37275e-05	1.35837e-06	12	Q13547;Q92769	#NUM!	#NUM!	HDAC1_HUMAN;HDAC2_HUMAN	1	1323.1	14.231	Xlinked	Control	#NUM!	#NUM!	#NUM!
Xlinked / Control	Q7Z4S6	Q7Z4S6	3.82818	3.82818	0.000296098	3.86214e-06	12	Q7Z4S6	#NUM!	#NUM!	KI21A_HUMAN	2	1320.35	14.2035	Xlinked	Control	#NUM!	#NUM!	#NUM!
Xlinked / Control	Q92621	Q92621	3.82652	3.82652	2.60724e-08	1.86232e-09	12	Q92621	#NUM!	#NUM!	NU205_HUMAN	1	1318.72	14.1872	Xlinked	Control	#NUM!	#NUM!	#NUM!
Xlinked / Control	Q9NQS7	Q9NQS7	3.82551	3.82551	0.000252776	3.35172e-06	12	Q9NQS7	#NUM!	#NUM!	INCE_HUMAN	2	1317.73	14.1773	Xlinked	Control	#NUM!	#NUM!	#NUM!
Xlinked / Control	Q9BPX3	Q9BPX3	3.82014	3.82014	0.000502212	6.23865e-06	12	Q9BPX3	#NUM!	#NUM!	CND3_HUMAN	1	1312.46	14.1246	Xlinked	Control	#NUM!	#NUM!	#NUM!
Xlinked / Control	P51570	P51570	3.81737	3.81737	0.000377088	4.80618e-06	12	P51570	#NUM!	#NUM!	GALK1_HUMAN	5	1309.76	14.0976	Xlinked	Control	#NUM!	#NUM!	#NUM!
Xlinked / Control	Q13242	Q13242	3.81424	3.81424	0.000401489	5.07725e-06	12	Q13242	#NUM!	#NUM!	SRSF9_HUMAN	2	1306.7	14.067	Xlinked	Control	#NUM!	#NUM!	#NUM!
Xlinked / Control	P25786	P25786	3.81283	3.81283	1.53006e-09	2.4481e-10	12	P25786	#NUM!	#NUM!	PSA1_HUMAN	2	1305.32	14.0532	Xlinked	Control	#NUM!	#NUM!	#NUM!
Xlinked / Control	Q07666	Q07666	3.80876	3.80876	3.82109e-07	1.44038e-08	12	Q07666	#NUM!	#NUM!	KHDR1_HUMAN	6	1301.37	14.0137	Xlinked	Control	#NUM!	#NUM!	#NUM!
Xlinked / Control	Q9Y295	Q9Y295	3.8058	3.8058	1.09971e-05	2.09802e-07	12	Q9Y295	#NUM!	#NUM!	DRG1_HUMAN	3	1298.49	13.9849	Xlinked	Control	#NUM!	#NUM!	#NUM!
Xlinked / Control	P18754	P18754	3.80198	3.80198	2.63355e-09	3.61442e-10	12	P18754	#NUM!	#NUM!	RCC1_HUMAN	5	1294.79	13.9479	Xlinked	Control	#NUM!	#NUM!	#NUM!
Xlinked / Control	O43491	O43491	3.79634	3.79634	1.19933e-06	3.3784e-08	12	O43491	#NUM!	#NUM!	E41L2_HUMAN	8	1289.35	13.8935	Xlinked	Control	#NUM!	#NUM!	#NUM!
Xlinked / Control	P07197	P07197	3.79483	3.79483	1.81732e-07	8.38765e-09	12	P07197	#NUM!	#NUM!	NFM_HUMAN	3	1287.9	13.879	Xlinked	Control	#NUM!	#NUM!	#NUM!
Xlinked / Control	Q14697	Q14697	3.79288	3.79288	7.6271e-05	1.13837e-06	12	Q14697	#NUM!	#NUM!	GANAB_HUMAN	9	1286.03	13.8603	Xlinked	Control	#NUM!	#NUM!	#NUM!
Xlinked / Control	Q96RP9	Q96RP9	3.7914	3.7914	7.5103e-06	1.54321e-07	12	Q96RP9	#NUM!	#NUM!	EFGM_HUMAN	5	1284.6	13.846	Xlinked	Control	#NUM!	#NUM!	#NUM!
Xlinked / Control	P05141	P05141	3.79119	3.79119	0.000581881	7.14695e-06	12	P05141	#NUM!	#NUM!	ADT2_HUMAN	4	1284.4	13.844	Xlinked	Control	#NUM!	#NUM!	#NUM!
Xlinked / Control	Q9H8S9	Q9H8S9	3.77943	3.77943	2.11937e-08	1.57965e-09	12	Q9H8S9	#NUM!	#NUM!	MOB1A_HUMAN	1	1273.16	13.7316	Xlinked	Control	#NUM!	#NUM!	#NUM!
Xlinked / Control	P46940	P46940	3.77786	3.77786	7.33996e-07	2.27596e-08	12	P46940	#NUM!	#NUM!	IQGA1_HUMAN	4	1271.67	13.7167	Xlinked	Control	#NUM!	#NUM!	#NUM!
Xlinked / Control	Q00610	Q00610	3.77762	3.77762	1.65182e-05	2.95408e-07	12	Q00610	#NUM!	#NUM!	CLH1_HUMAN	11	1271.44	13.7144	Xlinked	Control	#NUM!	#NUM!	#NUM!
Xlinked / Control	O75477;O94905	O75477;O94905	3.77144	3.77144	0.00147507	1.71023e-05	11	O75477;O94905	#NUM!	#NUM!	ERLN1_HUMAN;ERLN2_HUMAN	1	1265.57	13.6557	Xlinked	Control	#NUM!	#NUM!	#NUM!
Xlinked / Control	P50851	P50851	3.77013	3.77013	7.75606e-07	2.36826e-08	12	P50851	#NUM!	#NUM!	LRBA_HUMAN	1	1264.34	13.6434	Xlinked	Control	#NUM!	#NUM!	#NUM!
Xlinked / Control	Q15233	Q15233	3.76541	3.76541	1.2803e-06	3.58964e-08	12	Q15233	#NUM!	#NUM!	NONO_HUMAN	11	1259.89	13.5989	Xlinked	Control	#NUM!	#NUM!	#NUM!
Xlinked / Control	O95391	O95391	3.76384	3.76384	9.9072e-07	2.89261e-08	11	O95391	#NUM!	#NUM!	SLU7_HUMAN	1	1258.41	13.5841	Xlinked	Control	#NUM!	#NUM!	#NUM!
Xlinked / Control	Q15046	Q15046	3.76366	3.76366	2.82662e-10	7.2169e-11	12	Q15046	#NUM!	#NUM!	SYK_HUMAN	2	1258.24	13.5824	Xlinked	Control	#NUM!	#NUM!	#NUM!
Xlinked / Control	P49792	P49792	3.76151	3.76151	6.84809e-09	6.90564e-10	12	P49792	#NUM!	#NUM!	RBP2_HUMAN	3	1256.21	13.5621	Xlinked	Control	#NUM!	#NUM!	#NUM!
Xlinked / Control	P30876	P30876	3.76013	3.76013	3.05515e-06	7.27416e-08	12	P30876	#NUM!	#NUM!	RPB2_HUMAN	3	1254.92	13.5492	Xlinked	Control	#NUM!	#NUM!	#NUM!
Xlinked / Control	P35580	P35580	3.75576	3.75576	1.3067e-05	2.43106e-07	12	P35580	#NUM!	#NUM!	MYH10_HUMAN	13	1250.82	13.5082	Xlinked	Control	#NUM!	#NUM!	#NUM!
Xlinked / Control	P33991	P33991	3.751	3.751	2.86321e-08	1.98604e-09	12	P33991	#NUM!	#NUM!	MCM4_HUMAN	3	1246.37	13.4637	Xlinked	Control	#NUM!	#NUM!	#NUM!
Xlinked / Control	P35606	P35606	3.74709	3.74709	1.34756e-10	4.49186e-11	12	P35606	#NUM!	#NUM!	COPB2_HUMAN	1	1242.72	13.4272	Xlinked	Control	#NUM!	#NUM!	#NUM!
Xlinked / Control	Q06124	Q06124	3.73405	3.73405	3.32685e-06	7.78211e-08	12	Q06124	#NUM!	#NUM!	PTN11_HUMAN	4	1230.64	13.3064	Xlinked	Control	#NUM!	#NUM!	#NUM!
Xlinked / Control	Q96HE7	Q96HE7	3.73233	3.73233	0.000264429	3.48698e-06	6	Q96HE7	#NUM!	#NUM!	ERO1A_HUMAN	1	1229.05	13.2905	Xlinked	Control	#NUM!	#NUM!	#NUM!
Xlinked / Control	P43686	P43686	3.72851	3.72851	2.40728e-07	1.00653e-08	12	P43686	#NUM!	#NUM!	PRS6B_HUMAN	4	1225.54	13.2554	Xlinked	Control	#NUM!	#NUM!	#NUM!
Xlinked / Control	Q9Y265	Q9Y265	3.72774	3.72774	2.80838e-05	4.69367e-07	12	Q9Y265	#NUM!	#NUM!	RUVB1_HUMAN	2	1224.84	13.2484	Xlinked	Control	#NUM!	#NUM!	#NUM!
Xlinked / Control	Q9H0D6	Q9H0D6	3.72511	3.72511	9.25962e-06	1.83057e-07	12	Q9H0D6	#NUM!	#NUM!	XRN2_HUMAN	5	1222.42	13.2242	Xlinked	Control	#NUM!	#NUM!	#NUM!
Xlinked / Control	Q9NYH9	Q9NYH9	3.72375	3.72375	4.03276e-07	1.49541e-08	12	Q9NYH9	#NUM!	#NUM!	UTP6_HUMAN	1	1221.17	13.2117	Xlinked	Control	#NUM!	#NUM!	#NUM!
Xlinked / Control	P55196	P55196	3.72263	3.72263	1.1419e-06	3.23942e-08	12	P55196	#NUM!	#NUM!	AFAD_HUMAN	1	1220.15	13.2015	Xlinked	Control	#NUM!	#NUM!	#NUM!
Xlinked / Control	P04843	P04843	3.71617	3.71617	4.97145e-05	7.75982e-07	12	P04843	#NUM!	#NUM!	RPN1_HUMAN	4	1214.26	13.1426	Xlinked	Control	#NUM!	#NUM!	#NUM!
Xlinked / Control	Q5VWZ2	Q5VWZ2	3.71546	3.71546	5.12295e-05	7.97347e-07	12	Q5VWZ2	#NUM!	#NUM!	LYPL1_HUMAN	1	1213.61	13.1361	Xlinked	Control	#NUM!	#NUM!	#NUM!
Xlinked / Control	P02769	P02769	3.71411	3.71411	7.57356e-06	1.55355e-07	12	P02769	#NUM!	#NUM!	ALBU_BOVIN_6PM	10	1212.38	13.1238	Xlinked	Control	#NUM!	#NUM!	#NUM!
Xlinked / Control	Q9P2E9	Q9P2E9	3.71315	3.71315	2.19005e-07	9.42148e-09	12	Q9P2E9	#NUM!	#NUM!	RRBP1_HUMAN	7	1211.5	13.115	Xlinked	Control	#NUM!	#NUM!	#NUM!
Xlinked / Control	Q96I24	Q96I24	3.70962	3.70962	0.00031136	4.0349e-06	12	Q96I24	#NUM!	#NUM!	FUBP3_HUMAN	16	1208.29	13.0829	Xlinked	Control	#NUM!	#NUM!	#NUM!
Xlinked / Control	O75616	O75616	3.70652	3.70652	1.6383e-08	1.31064e-09	12	O75616	#NUM!	#NUM!	ERAL1_HUMAN	1	1205.49	13.0549	Xlinked	Control	#NUM!	#NUM!	#NUM!
Xlinked / Control	Q96P70	Q96P70	3.70623	3.70623	4.7392e-09	5.31499e-10	12	Q96P70	#NUM!	#NUM!	IPO9_HUMAN	2	1205.23	13.0523	Xlinked	Control	#NUM!	#NUM!	#NUM!
Xlinked / Control	Q15003	Q15003	3.70543	3.70543	4.59448e-09	5.2013e-10	12	Q15003	#NUM!	#NUM!	CND2_HUMAN	6	1204.5	13.045	Xlinked	Control	#NUM!	#NUM!	#NUM!
Xlinked / Control	Q14690	Q14690	3.70088	3.70088	5.57348e-10	1.20745e-10	12	Q14690	#NUM!	#NUM!	RRP5_HUMAN	1	1200.4	13.004	Xlinked	Control	#NUM!	#NUM!	#NUM!
Xlinked / Control	P26640	P26640	3.69666	3.69666	0.000144043	2.00757e-06	12	P26640	#NUM!	#NUM!	SYVC_HUMAN	5	1196.6	12.966	Xlinked	Control	#NUM!	#NUM!	#NUM!
Xlinked / Control	P31153	P31153	3.69566	3.69566	8.77571e-06	1.74641e-07	12	P31153	#NUM!	#NUM!	METK2_HUMAN	5	1195.7	12.957	Xlinked	Control	#NUM!	#NUM!	#NUM!
Xlinked / Control	P41240	P41240	3.69383	3.69383	1.14766e-05	2.17911e-07	12	P41240	#NUM!	#NUM!	CSK_HUMAN	2	1194.06	12.9406	Xlinked	Control	#NUM!	#NUM!	#NUM!
Xlinked / Control	Q9BRF8	Q9BRF8	3.69251	3.69251	7.87e-06	1.59757e-07	12	Q9BRF8	#NUM!	#NUM!	CPPED_HUMAN	1	1192.87	12.9287	Xlinked	Control	#NUM!	#NUM!	#NUM!
Xlinked / Control	P0DP23;P0DP24;P0DP25	P0DP23;P0DP24;P0DP25	3.69136	3.69136	0.00688047	7.45177e-05	6	P0DP23;P0DP24;P0DP25	#NUM!	#NUM!	CALM1_HUMAN;CALM2_HUMAN;CALM3_HUMAN	1	1191.85	12.9185	Xlinked	Control	#NUM!	#NUM!	#NUM!
Xlinked / Control	Q04726	Q04726	3.6844	3.6844	0.00499752	5.48676e-05	12	Q04726	#NUM!	#NUM!	TLE3_HUMAN	1	1185.63	12.8563	Xlinked	Control	#NUM!	#NUM!	#NUM!
Xlinked / Control	Q7KZF4	Q7KZF4	3.68109	3.68109	3.1072e-06	7.36885e-08	12	Q7KZF4	#NUM!	#NUM!	SND1_HUMAN	11	1182.68	12.8268	Xlinked	Control	#NUM!	#NUM!	#NUM!
Xlinked / Control	Q99459	Q99459	3.67929	3.67929	2.71867e-08	1.9097e-09	12	Q99459	#NUM!	#NUM!	CDC5L_HUMAN	4	1181.08	12.8108	Xlinked	Control	#NUM!	#NUM!	#NUM!
Xlinked / Control	Q9Y3I0	Q9Y3I0	3.67847	3.67847	3.32635e-08	2.25515e-09	12	Q9Y3I0	#NUM!	#NUM!	RTCB_HUMAN	2	1180.35	12.8035	Xlinked	Control	#NUM!	#NUM!	#NUM!
Xlinked / Control	P25705	P25705	3.67702	3.67702	1.70003e-13	4.68954e-13	12	P25705	#NUM!	#NUM!	ATPA_HUMAN	12	1179.07	12.7907	Xlinked	Control	#NUM!	#NUM!	#NUM!
Xlinked / Control	P42166	P42166	3.67322	3.67322	6.52549e-09	6.69281e-10	12	P42166	#NUM!	#NUM!	LAP2A_HUMAN	5	1175.7	12.757	Xlinked	Control	#NUM!	#NUM!	#NUM!
Xlinked / Control	Q9Y490	Q9Y490	3.67168	3.67168	4.16012e-06	9.29635e-08	12	Q9Y490	#NUM!	#NUM!	TLN1_HUMAN	15	1174.34	12.7434	Xlinked	Control	#NUM!	#NUM!	#NUM!
Xlinked / Control	Q92785	Q92785	3.66909	3.66909	0.229233	0.00236323	12	Q92785	#NUM!	#NUM!	REQU_HUMAN	1	1172.06	12.7206	Xlinked	Control	#NUM!	#NUM!	#NUM!
Xlinked / Control	P02794	P02794	3.66787	3.66787	6.32674e-10	1.28679e-10	12	P02794	#NUM!	#NUM!	FRIH_HUMAN	1	1170.98	12.7098	Xlinked	Control	#NUM!	#NUM!	#NUM!
Xlinked / Control	P0CG22;Q9BTZ2	P0CG22;Q9BTZ2	3.66015	3.66015	0.00119011	1.39059e-05	12	P0CG22;Q9BTZ2	#NUM!	#NUM!	DR4L1_HUMAN;DHRS4_HUMAN	1	1164.19	12.6419	Xlinked	Control	#NUM!	#NUM!	#NUM!
Xlinked / Control	Q16342	Q16342	3.65611	3.65611	1.87738e-06	4.8869e-08	11	Q16342	#NUM!	#NUM!	PDCD2_HUMAN	1	1160.66	12.6066	Xlinked	Control	#NUM!	#NUM!	#NUM!
Xlinked / Control	P00722	P00722	3.65141	3.65141	1.48347e-06	4.00036e-08	12	P00722	#NUM!	#NUM!	BGAL_ECOLI_6PM	11	1156.56	12.5656	Xlinked	Control	#NUM!	#NUM!	#NUM!
Xlinked / Control	Q96IJ6	Q96IJ6	3.64358	3.64358	0.0306829	0.000322413	5	Q96IJ6	#NUM!	#NUM!	GMPPA_HUMAN	2	1149.76	12.4976	Xlinked	Control	#NUM!	#NUM!	#NUM!
Xlinked / Control	P62280	P62280	3.64175	3.64175	3.50846e-08	2.32605e-09	12	P62280	#NUM!	#NUM!	RS11_HUMAN	2	1148.18	12.4818	Xlinked	Control	#NUM!	#NUM!	#NUM!
Xlinked / Control	Q9Y2K2	Q9Y2K2	3.64055	3.64055	0.000552163	6.80283e-06	12	Q9Y2K2	#NUM!	#NUM!	SIK3_HUMAN	1	1147.14	12.4714	Xlinked	Control	#NUM!	#NUM!	#NUM!
Xlinked / Control	Q86Y56	Q86Y56	3.63568	3.63568	2.01336e-11	1.05045e-11	12	Q86Y56	#NUM!	#NUM!	DAAF5_HUMAN	2	1142.94	12.4294	Xlinked	Control	#NUM!	#NUM!	#NUM!
Xlinked / Control	Q00341	Q00341	3.6313	3.6313	0.000136628	1.91311e-06	12	Q00341	#NUM!	#NUM!	VIGLN_HUMAN	10	1139.17	12.3917	Xlinked	Control	#NUM!	#NUM!	#NUM!
Xlinked / Control	Q9P015	Q9P015	3.62916	3.62916	2.05083e-05	3.56667e-07	12	Q9P015	#NUM!	#NUM!	RM15_HUMAN	1	1137.33	12.3733	Xlinked	Control	#NUM!	#NUM!	#NUM!
Xlinked / Control	Q6YN16	Q6YN16	3.62591	3.62591	9.10065e-05	1.32213e-06	12	Q6YN16	#NUM!	#NUM!	HSDL2_HUMAN	1	1134.54	12.3454	Xlinked	Control	#NUM!	#NUM!	#NUM!
Xlinked / Control	P56182	P56182	3.61909	3.61909	0.00245821	2.79607e-05	10	P56182	#NUM!	#NUM!	RRP1_HUMAN	1	1128.72	12.2872	Xlinked	Control	#NUM!	#NUM!	#NUM!
Xlinked / Control	Q9Y6X9	Q9Y6X9	3.61881	3.61881	0.00950751	0.000101866	12	Q9Y6X9	#NUM!	#NUM!	MORC2_HUMAN	2	1128.49	12.2849	Xlinked	Control	#NUM!	#NUM!	#NUM!
Xlinked / Control	O14733	O14733	3.61687	3.61687	1.67734e-07	7.86253e-09	10	O14733	#NUM!	#NUM!	MP2K7_HUMAN	1	1126.84	12.2684	Xlinked	Control	#NUM!	#NUM!	#NUM!
Xlinked / Control	Q14566	Q14566	3.61653	3.61653	1.09505e-06	3.12142e-08	12	Q14566	#NUM!	#NUM!	MCM6_HUMAN	3	1126.54	12.2654	Xlinked	Control	#NUM!	#NUM!	#NUM!
Xlinked / Control	Q5C9Z4	Q5C9Z4	3.61464	3.61464	8.99896e-05	1.30903e-06	5	Q5C9Z4	#NUM!	#NUM!	NOM1_HUMAN	1	1124.94	12.2494	Xlinked	Control	#NUM!	#NUM!	#NUM!
Xlinked / Control	O75533	O75533	3.61362	3.61362	3.24031e-11	1.49553e-11	12	O75533	#NUM!	#NUM!	SF3B1_HUMAN	2	1124.07	12.2407	Xlinked	Control	#NUM!	#NUM!	#NUM!
Xlinked / Control	O15446	O15446	3.60796	3.60796	2.17159e-06	5.52058e-08	12	O15446	#NUM!	#NUM!	RPA34_HUMAN	1	1119.28	12.1928	Xlinked	Control	#NUM!	#NUM!	#NUM!
Xlinked / Control	Q13435	Q13435	3.60767	3.60767	1.4552e-06	3.96872e-08	12	Q13435	#NUM!	#NUM!	SF3B2_HUMAN	10	1119.04	12.1904	Xlinked	Control	#NUM!	#NUM!	#NUM!
Xlinked / Control	P29401	P29401	3.60445	3.60445	4.28246e-06	9.49899e-08	12	P29401	#NUM!	#NUM!	TKT_HUMAN	4	1116.32	12.1632	Xlinked	Control	#NUM!	#NUM!	#NUM!
Xlinked / Control	Q02790	Q02790	3.60411	3.60411	3.32971e-05	5.43627e-07	12	Q02790	#NUM!	#NUM!	FKBP4_HUMAN	1	1116.03	12.1603	Xlinked	Control	#NUM!	#NUM!	#NUM!
Xlinked / Control	Q9BQS8	Q9BQS8	3.60349	3.60349	2.1013e-09	3.11304e-10	12	Q9BQS8	#NUM!	#NUM!	FYCO1_HUMAN	2	1115.51	12.1551	Xlinked	Control	#NUM!	#NUM!	#NUM!
Xlinked / Control	Q8N653	Q8N653	3.6	3.6	0.000177354	2.42121e-06	11	Q8N653	#NUM!	#NUM!	LZTR1_HUMAN	1	1112.58	12.1258	Xlinked	Control	#NUM!	#NUM!	#NUM!
Xlinked / Control	O60333	O60333	3.59738	3.59738	7.30303e-06	1.50578e-07	10	O60333	#NUM!	#NUM!	KIF1B_HUMAN	1	1110.37	12.1037	Xlinked	Control	#NUM!	#NUM!	#NUM!
Xlinked / Control	O14828	O14828	3.59133	3.59133	3.65495e-07	1.40126e-08	11	O14828	#NUM!	#NUM!	SCAM3_HUMAN	2	1105.31	12.0531	Xlinked	Control	#NUM!	#NUM!	#NUM!
Xlinked / Control	Q14980	Q14980	3.58947	3.58947	0.000170068	2.33503e-06	12	Q14980	#NUM!	#NUM!	NUMA1_HUMAN	13	1103.75	12.0375	Xlinked	Control	#NUM!	#NUM!	#NUM!
Xlinked / Control	Q13409	Q13409	3.58865	3.58865	1.9184e-08	1.49331e-09	12	Q13409	#NUM!	#NUM!	DC1I2_HUMAN	4	1103.07	12.0307	Xlinked	Control	#NUM!	#NUM!	#NUM!
Xlinked / Control	P11940	P11940	3.5865	3.5865	2.19834e-07	9.42148e-09	12	P11940	#NUM!	#NUM!	PABP1_HUMAN	8	1101.28	12.0128	Xlinked	Control	#NUM!	#NUM!	#NUM!
Xlinked / Control	Q9Y5N6	Q9Y5N6	3.58622	3.58622	1.58119e-07	7.4997e-09	12	Q9Y5N6	#NUM!	#NUM!	ORC6_HUMAN	3	1101.04	12.0104	Xlinked	Control	#NUM!	#NUM!	#NUM!
Xlinked / Control	P46821	P46821	3.58571	3.58571	6.52254e-05	9.85774e-07	12	P46821	#NUM!	#NUM!	MAP1B_HUMAN	3	1100.63	12.0063	Xlinked	Control	#NUM!	#NUM!	#NUM!
Xlinked / Control	Q9UQR0	Q9UQR0	3.58393	3.58393	6.53531e-06	1.36704e-07	11	Q9UQR0	#NUM!	#NUM!	SCML2_HUMAN	1	1099.14	11.9914	Xlinked	Control	#NUM!	#NUM!	#NUM!
Xlinked / Control	Q9H0L4	Q9H0L4	3.58392	3.58392	2.11583e-07	9.20121e-09	12	Q9H0L4	#NUM!	#NUM!	CSTFT_HUMAN	2	1099.14	11.9914	Xlinked	Control	#NUM!	#NUM!	#NUM!
Xlinked / Control	P62899	P62899	3.57795	3.57795	2.35667e-10	6.57675e-11	12	P62899	#NUM!	#NUM!	RL31_HUMAN	1	1094.18	11.9418	Xlinked	Control	#NUM!	#NUM!	#NUM!
Xlinked / Control	P49419	P49419	3.57692	3.57692	0.000981319	1.16247e-05	12	P49419	#NUM!	#NUM!	AL7A1_HUMAN	2	1093.33	11.9333	Xlinked	Control	#NUM!	#NUM!	#NUM!
Xlinked / Control	O75369	O75369	3.57565	3.57565	1.05017e-06	3.02207e-08	12	O75369	#NUM!	#NUM!	FLNB_HUMAN	22	1092.28	11.9228	Xlinked	Control	#NUM!	#NUM!	#NUM!
Xlinked / Control	Q9NUU7;Q9UMR2	Q9NUU7;Q9UMR2	3.56886	3.56886	5.42741e-09	5.92081e-10	12	Q9NUU7;Q9UMR2	#NUM!	#NUM!	DD19A_HUMAN;DD19B_HUMAN	5	1086.68	11.8668	Xlinked	Control	#NUM!	#NUM!	#NUM!
Xlinked / Control	P16152	P16152	3.55624	3.55624	8.57274e-08	4.74069e-09	12	P16152	#NUM!	#NUM!	CBR1_HUMAN	2	1076.35	11.7635	Xlinked	Control	#NUM!	#NUM!	#NUM!
Xlinked / Control	O75390	O75390	3.55008	3.55008	1.04114e-06	3.0033e-08	12	O75390	#NUM!	#NUM!	CISY_HUMAN	3	1071.33	11.7133	Xlinked	Control	#NUM!	#NUM!	#NUM!
Xlinked / Control	Q9BZZ5	Q9BZZ5	3.54825	3.54825	3.81936e-07	1.44038e-08	12	Q9BZZ5	#NUM!	#NUM!	API5_HUMAN	2	1069.85	11.6985	Xlinked	Control	#NUM!	#NUM!	#NUM!
Xlinked / Control	P35611	P35611	3.54771	3.54771	7.20423e-06	1.48796e-07	12	P35611	#NUM!	#NUM!	ADDA_HUMAN	3	1069.41	11.6941	Xlinked	Control	#NUM!	#NUM!	#NUM!
Xlinked / Control	P31942	P31942	3.54711	3.54711	1.31667e-08	1.12057e-09	12	P31942	#NUM!	#NUM!	HNRH3_HUMAN	4	1068.92	11.6892	Xlinked	Control	#NUM!	#NUM!	#NUM!
Xlinked / Control	O00762	O00762	3.54684	3.54684	1.55857e-06	4.16545e-08	12	O00762	#NUM!	#NUM!	UBE2C_HUMAN	1	1068.71	11.6871	Xlinked	Control	#NUM!	#NUM!	#NUM!
Xlinked / Control	P31483;Q01085	P31483;Q01085	3.54632	3.54632	1.85787e-10	5.71654e-11	12	P31483;Q01085	#NUM!	#NUM!	TIA1_HUMAN;TIAR_HUMAN	1	1068.29	11.6829	Xlinked	Control	#NUM!	#NUM!	#NUM!
Xlinked / Control	Q9Y5Y2	Q9Y5Y2	3.5426	3.5426	9.28636e-09	8.50659e-10	12	Q9Y5Y2	#NUM!	#NUM!	NUBP2_HUMAN	1	1065.28	11.6528	Xlinked	Control	#NUM!	#NUM!	#NUM!
Xlinked / Control	P04406	P04406	3.54233	3.54233	8.84456e-08	4.82431e-09	12	P04406	#NUM!	#NUM!	G3P_HUMAN	6	1065.06	11.6506	Xlinked	Control	#NUM!	#NUM!	#NUM!
Xlinked / Control	O00264	O00264	3.54192	3.54192	1.50267e-06	4.04307e-08	12	O00264	#NUM!	#NUM!	PGRC1_HUMAN	2	1064.73	11.6473	Xlinked	Control	#NUM!	#NUM!	#NUM!
Xlinked / Control	Q00587	Q00587	3.53812	3.53812	1.0106e-06	2.94351e-08	12	Q00587	#NUM!	#NUM!	BORG5_HUMAN	1	1061.67	11.6167	Xlinked	Control	#NUM!	#NUM!	#NUM!
Xlinked / Control	Q8WYA6	Q8WYA6	3.53512	3.53512	3.10584e-06	7.36885e-08	12	Q8WYA6	#NUM!	#NUM!	CTBL1_HUMAN	1	1059.25	11.5925	Xlinked	Control	#NUM!	#NUM!	#NUM!
Xlinked / Control	Q9Y5Q8	Q9Y5Q8	3.53179	3.53179	0.00305184	3.41624e-05	12	Q9Y5Q8	#NUM!	#NUM!	TF3C5_HUMAN	2	1056.58	11.5658	Xlinked	Control	#NUM!	#NUM!	#NUM!
Xlinked / Control	P52907	P52907	3.52977	3.52977	0.000947453	1.12457e-05	12	P52907	#NUM!	#NUM!	CAZA1_HUMAN	2	1054.96	11.5496	Xlinked	Control	#NUM!	#NUM!	#NUM!
Xlinked / Control	Q92922	Q92922	3.5291	3.5291	5.16547e-05	8.02923e-07	12	Q92922	#NUM!	#NUM!	SMRC1_HUMAN	4	1054.42	11.5442	Xlinked	Control	#NUM!	#NUM!	#NUM!
Xlinked / Control	P53621	P53621	3.52483	3.52483	3.34314e-09	4.13585e-10	12	P53621	#NUM!	#NUM!	COPA_HUMAN	3	1051.01	11.5101	Xlinked	Control	#NUM!	#NUM!	#NUM!
Xlinked / Control	Q99613	Q99613	3.5212	3.5212	3.55089e-05	5.75043e-07	12	Q99613	#NUM!	#NUM!	EIF3C_HUMAN	2	1048.12	11.4812	Xlinked	Control	#NUM!	#NUM!	#NUM!
Xlinked / Control	P84098	P84098	3.51922	3.51922	1.04737e-08	9.52156e-10	12	P84098	#NUM!	#NUM!	RL19_HUMAN	2	1046.54	11.4654	Xlinked	Control	#NUM!	#NUM!	#NUM!
Xlinked / Control	P08243	P08243	3.51723	3.51723	3.24494e-06	7.63516e-08	12	P08243	#NUM!	#NUM!	ASNS_HUMAN	4	1044.96	11.4496	Xlinked	Control	#NUM!	#NUM!	#NUM!
Xlinked / Control	Q9HB07	Q9HB07	3.51546	3.51546	1.88357e-06	4.8924e-08	12	Q9HB07	#NUM!	#NUM!	MYG1_HUMAN	2	1043.56	11.4356	Xlinked	Control	#NUM!	#NUM!	#NUM!
Xlinked / Control	Q9UKF6	Q9UKF6	3.51029	3.51029	5.93481e-09	6.19285e-10	12	Q9UKF6	#NUM!	#NUM!	CPSF3_HUMAN	2	1039.47	11.3947	Xlinked	Control	#NUM!	#NUM!	#NUM!
Xlinked / Control	Q96S55	Q96S55	3.50301	3.50301	4.13612e-09	4.77245e-10	12	Q96S55	#NUM!	#NUM!	WRIP1_HUMAN	4	1033.73	11.3373	Xlinked	Control	#NUM!	#NUM!	#NUM!
Xlinked / Control	O00330	O00330	3.50095	3.50095	0.000162133	2.23119e-06	12	O00330	#NUM!	#NUM!	ODPX_HUMAN	1	1032.12	11.3212	Xlinked	Control	#NUM!	#NUM!	#NUM!
Xlinked / Control	Q14CB8	Q14CB8	3.49803	3.49803	0.000937951	1.1144e-05	10	Q14CB8	#NUM!	#NUM!	RHG19_HUMAN	1	1029.83	11.2983	Xlinked	Control	#NUM!	#NUM!	#NUM!
Xlinked / Control	Q6P2Q9	Q6P2Q9	3.48077	3.48077	0.000886971	1.06012e-05	12	Q6P2Q9	#NUM!	#NUM!	PRP8_HUMAN	3	1016.39	11.1639	Xlinked	Control	#NUM!	#NUM!	#NUM!
Xlinked / Control	P28331	P28331	3.48053	3.48053	1.62892e-06	4.31502e-08	12	P28331	#NUM!	#NUM!	NDUS1_HUMAN	2	1016.21	11.1621	Xlinked	Control	#NUM!	#NUM!	#NUM!
Xlinked / Control	O95793	O95793	3.4797	3.4797	4.54912e-08	2.81389e-09	12	O95793	#NUM!	#NUM!	STAU1_HUMAN	3	1015.56	11.1556	Xlinked	Control	#NUM!	#NUM!	#NUM!
Xlinked / Control	Q9BRX2	Q9BRX2	3.47918	3.47918	1.46085e-08	1.21044e-09	12	Q9BRX2	#NUM!	#NUM!	PELO_HUMAN	1	1015.16	11.1516	Xlinked	Control	#NUM!	#NUM!	#NUM!
Xlinked / Control	Q9BUF5	Q9BUF5	3.47422	3.47422	0.00446575	4.94363e-05	12	Q9BUF5	#NUM!	#NUM!	TBB6_HUMAN	5	1011.33	11.1133	Xlinked	Control	#NUM!	#NUM!	#NUM!
Xlinked / Control	P54136	P54136	3.46934	3.46934	0.000269123	3.54498e-06	12	P54136	#NUM!	#NUM!	SYRC_HUMAN	4	1007.58	11.0758	Xlinked	Control	#NUM!	#NUM!	#NUM!
Xlinked / Control	Q13813	Q13813	3.46481	3.46481	0.000212784	2.85936e-06	12	Q13813	#NUM!	#NUM!	SPTN1_HUMAN	5	1004.11	11.0411	Xlinked	Control	#NUM!	#NUM!	#NUM!
Xlinked / Control	A6NDU8	A6NDU8	3.46034	3.46034	6.64907e-07	2.14411e-08	12	A6NDU8	#NUM!	#NUM!	CE051_HUMAN	1	1000.69	11.0069	Xlinked	Control	#NUM!	#NUM!	#NUM!
Xlinked / Control	P14625	P14625	3.45978	3.45978	9.5362e-06	1.87597e-07	12	P14625	#NUM!	#NUM!	ENPL_HUMAN	3	1000.27	11.0027	Xlinked	Control	#NUM!	#NUM!	#NUM!
Xlinked / Control	Q14012	Q14012	3.45745	3.45745	3.60358e-09	4.36797e-10	12	Q14012	#NUM!	#NUM!	KCC1A_HUMAN	1	998.488	10.9849	Xlinked	Control	#NUM!	#NUM!	#NUM!
Xlinked / Control	P11021	P11021	3.45736	3.45736	2.28573e-06	5.75918e-08	12	P11021	#NUM!	#NUM!	BIP_HUMAN	8	998.424	10.9842	Xlinked	Control	#NUM!	#NUM!	#NUM!
Xlinked / Control	P22570	P22570	3.45571	3.45571	1.01125e-05	1.97317e-07	12	P22570	#NUM!	#NUM!	ADRO_HUMAN	2	997.163	10.9716	Xlinked	Control	#NUM!	#NUM!	#NUM!
Xlinked / Control	P61289	P61289	3.45516	3.45516	2.78507e-05	4.66771e-07	12	P61289	#NUM!	#NUM!	PSME3_HUMAN	1	996.748	10.9675	Xlinked	Control	#NUM!	#NUM!	#NUM!
Xlinked / Control	Q8WXI9	Q8WXI9	3.45296	3.45296	0.00021597	2.89892e-06	12	Q8WXI9	#NUM!	#NUM!	P66B_HUMAN	3	995.077	10.9508	Xlinked	Control	#NUM!	#NUM!	#NUM!
Xlinked / Control	Q07866	Q07866	3.45092	3.45092	8.44021e-05	1.24121e-06	12	Q07866	#NUM!	#NUM!	KLC1_HUMAN	1	993.528	10.9353	Xlinked	Control	#NUM!	#NUM!	#NUM!
Xlinked / Control	Q8NFQ8	Q8NFQ8	3.43939	3.43939	2.66502e-05	4.49792e-07	11	Q8NFQ8	#NUM!	#NUM!	TOIP2_HUMAN	1	984.824	10.8482	Xlinked	Control	#NUM!	#NUM!	#NUM!
Xlinked / Control	Q14157	Q14157	3.43179	3.43179	0.00479806	5.29684e-05	12	Q14157	#NUM!	#NUM!	UBP2L_HUMAN	2	979.122	10.7912	Xlinked	Control	#NUM!	#NUM!	#NUM!
Xlinked / Control	Q8WWM7	Q8WWM7	3.42431	3.42431	4.29156e-07	1.56531e-08	12	Q8WWM7	#NUM!	#NUM!	ATX2L_HUMAN	4	973.546	10.7355	Xlinked	Control	#NUM!	#NUM!	#NUM!
Xlinked / Control	Q9H8V3	Q9H8V3	3.41901	3.41901	1.41744e-06	3.8858e-08	12	Q9H8V3	#NUM!	#NUM!	ECT2_HUMAN	1	969.608	10.6961	Xlinked	Control	#NUM!	#NUM!	#NUM!
Xlinked / Control	Q9P253	Q9P253	3.41872	3.41872	2.62586e-06	6.34011e-08	12	Q9P253	#NUM!	#NUM!	VPS18_HUMAN	1	969.396	10.694	Xlinked	Control	#NUM!	#NUM!	#NUM!
Xlinked / Control	P39748	P39748	3.40514	3.40514	6.55224e-05	9.89017e-07	12	P39748	#NUM!	#NUM!	FEN1_HUMAN	2	959.371	10.5937	Xlinked	Control	#NUM!	#NUM!	#NUM!
Xlinked / Control	Q13885	Q13885	3.39991	3.39991	1.19111e-07	6.0565e-09	12	Q13885	#NUM!	#NUM!	TBB2A_HUMAN	7	955.542	10.5554	Xlinked	Control	#NUM!	#NUM!	#NUM!
Xlinked / Control	Q8IY81	Q8IY81	3.3903	3.3903	9.02525e-07	2.68209e-08	12	Q8IY81	#NUM!	#NUM!	SPB1_HUMAN	1	948.534	10.4853	Xlinked	Control	#NUM!	#NUM!	#NUM!
Xlinked / Control	P38935	P38935	3.38273	3.38273	7.07675e-06	1.46416e-07	12	P38935	#NUM!	#NUM!	SMBP2_HUMAN	1	943.047	10.4305	Xlinked	Control	#NUM!	#NUM!	#NUM!
Xlinked / Control	Q13043	Q13043	3.37771	3.37771	0.000201959	2.72918e-06	12	Q13043	#NUM!	#NUM!	STK4_HUMAN	2	939.424	10.3942	Xlinked	Control	#NUM!	#NUM!	#NUM!
Xlinked / Control	Q08379	Q08379	3.37568	3.37568	1.8874e-08	1.48031e-09	12	Q08379	#NUM!	#NUM!	GOGA2_HUMAN	3	937.957	10.3796	Xlinked	Control	#NUM!	#NUM!	#NUM!
Xlinked / Control	Q8N3F8	Q8N3F8	3.37525	3.37525	6.36649e-08	3.72673e-09	10	Q8N3F8	#NUM!	#NUM!	MILK1_HUMAN	1	937.651	10.3765	Xlinked	Control	#NUM!	#NUM!	#NUM!
Xlinked / Control	P41252	P41252	3.37467	3.37467	3.38287e-08	2.28059e-09	12	P41252	#NUM!	#NUM!	SYIC_HUMAN	3	937.232	10.3723	Xlinked	Control	#NUM!	#NUM!	#NUM!
Xlinked / Control	Q9H981	Q9H981	3.36367	3.36367	0.000124773	1.76151e-06	12	Q9H981	#NUM!	#NUM!	ARP8_HUMAN	1	929.354	10.2935	Xlinked	Control	#NUM!	#NUM!	#NUM!
Xlinked / Control	P25325	P25325	3.36153	3.36153	2.37089e-07	9.9827e-09	12	P25325	#NUM!	#NUM!	THTM_HUMAN	7	927.828	10.2783	Xlinked	Control	#NUM!	#NUM!	#NUM!
Xlinked / Control	P68371	P68371	3.35708	3.35708	6.13029e-06	1.30432e-07	12	P68371	#NUM!	#NUM!	TBB4B_HUMAN	21	924.661	10.2466	Xlinked	Control	#NUM!	#NUM!	#NUM!
Xlinked / Control	Q86VP6	Q86VP6	3.35303	3.35303	3.18311e-05	5.23968e-07	12	Q86VP6	#NUM!	#NUM!	CAND1_HUMAN	2	921.793	10.2179	Xlinked	Control	#NUM!	#NUM!	#NUM!
Xlinked / Control	P21796	P21796	3.34762	3.34762	7.10578e-05	1.06587e-06	12	P21796	#NUM!	#NUM!	VDAC1_HUMAN	1	917.97	10.1797	Xlinked	Control	#NUM!	#NUM!	#NUM!
Xlinked / Control	P08559;P29803	P08559;P29803	3.34087	3.34087	1.6453e-06	4.34045e-08	12	P08559;P29803	#NUM!	#NUM!	ODPA_HUMAN;ODPAT_HUMAN	1	913.216	10.1322	Xlinked	Control	#NUM!	#NUM!	#NUM!
Xlinked / Control	O43390	O43390	3.33674	3.33674	3.92932e-06	8.89658e-08	12	O43390	#NUM!	#NUM!	HNRPR_HUMAN	2	910.316	10.1032	Xlinked	Control	#NUM!	#NUM!	#NUM!
Xlinked / Control	P40227	P40227	3.33542	3.33542	7.40132e-06	1.52343e-07	12	P40227	#NUM!	#NUM!	TCPZ_HUMAN	5	909.395	10.0939	Xlinked	Control	#NUM!	#NUM!	#NUM!
Xlinked / Control	P42566	P42566	3.333	3.333	8.92561e-09	8.36344e-10	12	P42566	#NUM!	#NUM!	EPS15_HUMAN	1	907.702	10.077	Xlinked	Control	#NUM!	#NUM!	#NUM!
Xlinked / Control	Q9P2R7	Q9P2R7	3.32838	3.32838	2.79679e-07	1.12622e-08	12	Q9P2R7	#NUM!	#NUM!	SUCB1_HUMAN	3	904.481	10.0448	Xlinked	Control	#NUM!	#NUM!	#NUM!
Xlinked / Control	Q14137	Q14137	3.32775	3.32775	1.88989e-09	2.94528e-10	12	Q14137	#NUM!	#NUM!	BOP1_HUMAN	3	904.043	10.0404	Xlinked	Control	#NUM!	#NUM!	#NUM!
Xlinked / Control	Q92625	Q92625	3.32263	3.32263	2.30852e-05	3.9688e-07	11	Q92625	#NUM!	#NUM!	ANS1A_HUMAN	1	900.488	10.0049	Xlinked	Control	#NUM!	#NUM!	#NUM!
Xlinked / Control	Q5JTH9	Q5JTH9	3.31934	3.31934	1.15816e-07	5.96479e-09	12	Q5JTH9	#NUM!	#NUM!	RRP12_HUMAN	1	898.209	9.98209	Xlinked	Control	#NUM!	#NUM!	#NUM!
Xlinked / Control	P55060	P55060	3.31798	3.31798	1.89958e-07	8.60185e-09	12	P55060	#NUM!	#NUM!	XPO2_HUMAN	6	897.269	9.97269	Xlinked	Control	#NUM!	#NUM!	#NUM!
Xlinked / Control	Q9BVA1	Q9BVA1	3.30734	3.30734	4.70004e-07	1.6836e-08	12	Q9BVA1	#NUM!	#NUM!	TBB2B_HUMAN	2	889.939	9.89939	Xlinked	Control	#NUM!	#NUM!	#NUM!
Xlinked / Control	O60831	O60831	3.29843	3.29843	0.00782752	8.42424e-05	5	O60831	#NUM!	#NUM!	PRAF2_HUMAN	1	883.843	9.83843	Xlinked	Control	#NUM!	#NUM!	#NUM!
Xlinked / Control	Q9NR56	Q9NR56	3.28983	3.28983	8.32873e-05	1.22632e-06	12	Q9NR56	#NUM!	#NUM!	MBNL1_HUMAN	1	877.999	9.77999	Xlinked	Control	#NUM!	#NUM!	#NUM!
Xlinked / Control	P19367	P19367	3.28	3.28	1.39769e-05	2.5685e-07	12	P19367	#NUM!	#NUM!	HXK1_HUMAN	2	871.354	9.71354	Xlinked	Control	#NUM!	#NUM!	#NUM!
Xlinked / Control	P31939	P31939	3.27947	3.27947	0.000681264	8.3081e-06	12	P31939	#NUM!	#NUM!	PUR9_HUMAN	2	870.996	9.70996	Xlinked	Control	#NUM!	#NUM!	#NUM!
Xlinked / Control	O14545	O14545	3.27298	3.27298	0.000346639	4.44885e-06	12	O14545	#NUM!	#NUM!	TRAD1_HUMAN	2	866.643	9.66643	Xlinked	Control	#NUM!	#NUM!	#NUM!
Xlinked / Control	Q8WUM0	Q8WUM0	3.26846	3.26846	3.61674e-05	5.83346e-07	12	Q8WUM0	#NUM!	#NUM!	NU133_HUMAN	1	863.62	9.6362	Xlinked	Control	#NUM!	#NUM!	#NUM!
Xlinked / Control	P62847	P62847	3.2674	3.2674	5.44306e-06	1.17586e-07	12	P62847	#NUM!	#NUM!	RS24_HUMAN	1	862.912	9.62912	Xlinked	Control	#NUM!	#NUM!	#NUM!
Xlinked / Control	Q5T447	Q5T447	3.26555	3.26555	1.38485e-07	6.75788e-09	12	Q5T447	#NUM!	#NUM!	HECD3_HUMAN	2	861.675	9.61675	Xlinked	Control	#NUM!	#NUM!	#NUM!
Xlinked / Control	Q13464	Q13464	3.25924	3.25924	1.94633e-09	2.99436e-10	12	Q13464	#NUM!	#NUM!	ROCK1_HUMAN	1	857.477	9.57477	Xlinked	Control	#NUM!	#NUM!	#NUM!
Xlinked / Control	P49756	P49756	3.24337	3.24337	8.75026e-06	1.74424e-07	12	P49756	#NUM!	#NUM!	RBM25_HUMAN	1	847.004	9.47004	Xlinked	Control	#NUM!	#NUM!	#NUM!
Xlinked / Control	P55010	P55010	3.2399	3.2399	0.000357313	4.57117e-06	12	P55010	#NUM!	#NUM!	IF5_HUMAN	5	844.728	9.44728	Xlinked	Control	#NUM!	#NUM!	#NUM!
Xlinked / Control	P42126	P42126	3.23793	3.23793	0.000233729	3.11986e-06	12	P42126	#NUM!	#NUM!	ECI1_HUMAN	1	843.442	9.43442	Xlinked	Control	#NUM!	#NUM!	#NUM!
Xlinked / Control	P30041	P30041	3.23632	3.23632	2.58562e-06	6.26818e-08	12	P30041	#NUM!	#NUM!	PRDX6_HUMAN	1	842.386	9.42386	Xlinked	Control	#NUM!	#NUM!	#NUM!
Xlinked / Control	Q6PJT7	Q6PJT7	3.236	3.236	1.64575e-06	4.34045e-08	12	Q6PJT7	#NUM!	#NUM!	ZC3HE_HUMAN	2	842.181	9.42181	Xlinked	Control	#NUM!	#NUM!	#NUM!
Xlinked / Control	P51991	P51991	3.23092	3.23092	5.46973e-07	1.85415e-08	12	P51991	#NUM!	#NUM!	ROA3_HUMAN	4	838.868	9.38868	Xlinked	Control	#NUM!	#NUM!	#NUM!
Xlinked / Control	Q9Y2Z0	Q9Y2Z0	3.22703	3.22703	3.39346e-06	7.91602e-08	12	Q9Y2Z0	#NUM!	#NUM!	SGT1_HUMAN	2	836.34	9.3634	Xlinked	Control	#NUM!	#NUM!	#NUM!
Xlinked / Control	O00232	O00232	3.22068	3.22068	8.49488e-06	1.69898e-07	12	O00232	#NUM!	#NUM!	PSD12_HUMAN	1	832.226	9.32226	Xlinked	Control	#NUM!	#NUM!	#NUM!
Xlinked / Control	Q9UDY2	Q9UDY2	3.22015	3.22015	4.23758e-05	6.70858e-07	12	Q9UDY2	#NUM!	#NUM!	ZO2_HUMAN	1	831.884	9.31884	Xlinked	Control	#NUM!	#NUM!	#NUM!
Xlinked / Control	P62993	P62993	3.21845	3.21845	9.27832e-10	1.68697e-10	12	P62993	#NUM!	#NUM!	GRB2_HUMAN	1	830.788	9.30788	Xlinked	Control	#NUM!	#NUM!	#NUM!
Xlinked / Control	P43487	P43487	3.2131	3.2131	5.71127e-08	3.43507e-09	12	P43487	#NUM!	#NUM!	RANG_HUMAN	2	827.342	9.27342	Xlinked	Control	#NUM!	#NUM!	#NUM!
Xlinked / Control	P27348	P27348	3.19864	3.19864	1.31819e-09	2.19698e-10	12	P27348	#NUM!	#NUM!	1433T_HUMAN	4	818.094	9.18094	Xlinked	Control	#NUM!	#NUM!	#NUM!
Xlinked / Control	Q16555	Q16555	3.19196	3.19196	0.000101354	1.45659e-06	12	Q16555	#NUM!	#NUM!	DPYL2_HUMAN	1	813.854	9.13854	Xlinked	Control	#NUM!	#NUM!	#NUM!
Xlinked / Control	Q9P258	Q9P258	3.18576	3.18576	3.22876e-07	1.25796e-08	12	Q9P258	#NUM!	#NUM!	RCC2_HUMAN	4	809.932	9.09932	Xlinked	Control	#NUM!	#NUM!	#NUM!
Xlinked / Control	O75688;P35813	O75688;P35813	3.18517	3.18517	2.67502e-07	1.09184e-08	12	O75688;P35813	#NUM!	#NUM!	PPM1B_HUMAN;PPM1A_HUMAN	2	809.561	9.09561	Xlinked	Control	#NUM!	#NUM!	#NUM!
Xlinked / Control	Q9BWF3	Q9BWF3	3.18263	3.18263	2.0884e-09	3.11304e-10	12	Q9BWF3	#NUM!	#NUM!	RBM4_HUMAN	3	807.962	9.07962	Xlinked	Control	#NUM!	#NUM!	#NUM!
Xlinked / Control	P12270	P12270	3.18179	3.18179	2.86967e-07	1.14821e-08	12	P12270	#NUM!	#NUM!	TPR_HUMAN	8	807.435	9.07435	Xlinked	Control	#NUM!	#NUM!	#NUM!
Xlinked / Control	Q9ULV4	Q9ULV4	3.16675	3.16675	0.0177127	0.00018727	12	Q9ULV4	#NUM!	#NUM!	COR1C_HUMAN	1	798.022	8.98022	Xlinked	Control	#NUM!	#NUM!	#NUM!
Xlinked / Control	Q9H7D7	Q9H7D7	3.16524	3.16524	0.0463682	0.000483842	12	Q9H7D7	#NUM!	#NUM!	WDR26_HUMAN	1	797.079	8.97079	Xlinked	Control	#NUM!	#NUM!	#NUM!
Xlinked / Control	Q9Y2L1	Q9Y2L1	3.16428	3.16428	9.27175e-08	4.94493e-09	12	Q9Y2L1	#NUM!	#NUM!	RRP44_HUMAN	5	796.486	8.96486	Xlinked	Control	#NUM!	#NUM!	#NUM!
Xlinked / Control	Q9H9B1	Q9H9B1	3.15811	3.15811	0.711021	0.00728008	10	Q9H9B1	#NUM!	#NUM!	EHMT1_HUMAN	1	792.662	8.92662	Xlinked	Control	#NUM!	#NUM!	#NUM!
Xlinked / Control	Q6P2E9	Q6P2E9	3.15532	3.15532	0.00123187	1.43798e-05	12	Q6P2E9	#NUM!	#NUM!	EDC4_HUMAN	2	790.938	8.90938	Xlinked	Control	#NUM!	#NUM!	#NUM!
Xlinked / Control	Q16763	Q16763	3.15458	3.15458	2.69644e-08	1.9097e-09	12	Q16763	#NUM!	#NUM!	UBE2S_HUMAN	3	790.477	8.90477	Xlinked	Control	#NUM!	#NUM!	#NUM!
Xlinked / Control	Q9H7S9	Q9H7S9	3.14456	3.14456	1.96498e-11	1.05045e-11	12	Q9H7S9	#NUM!	#NUM!	ZN703_HUMAN	1	784.312	8.84312	Xlinked	Control	#NUM!	#NUM!	#NUM!
Xlinked / Control	Q9C0E8	Q9C0E8	3.1387	3.1387	0.00115156	1.34948e-05	12	Q9C0E8	#NUM!	#NUM!	LNP_HUMAN	1	780.73	8.8073	Xlinked	Control	#NUM!	#NUM!	#NUM!
Xlinked / Control	O75150	O75150	3.138	3.138	0.00484611	5.34007e-05	6	O75150	#NUM!	#NUM!	BRE1B_HUMAN	1	780.301	8.80301	Xlinked	Control	#NUM!	#NUM!	#NUM!
Xlinked / Control	P28838	P28838	3.13694	3.13694	2.77038e-07	1.11935e-08	12	P28838	#NUM!	#NUM!	AMPL_HUMAN	7	779.656	8.79656	Xlinked	Control	#NUM!	#NUM!	#NUM!
Xlinked / Control	Q15084	Q15084	3.13368	3.13368	0.000318753	4.11737e-06	12	Q15084	#NUM!	#NUM!	PDIA6_HUMAN	3	777.672	8.77672	Xlinked	Control	#NUM!	#NUM!	#NUM!
Xlinked / Control	Q7Z4H7	Q7Z4H7	3.12335	3.12335	0.00028113	3.67491e-06	12	Q7Z4H7	#NUM!	#NUM!	HAUS6_HUMAN	1	771.41	8.7141	Xlinked	Control	#NUM!	#NUM!	#NUM!
Xlinked / Control	O15357	O15357	3.11744	3.11744	0.00382624	4.25532e-05	12	O15357	#NUM!	#NUM!	SHIP2_HUMAN	2	767.844	8.67844	Xlinked	Control	#NUM!	#NUM!	#NUM!
Xlinked / Control	Q9NXV6	Q9NXV6	3.11637	3.11637	5.18703e-07	1.80324e-08	11	Q9NXV6	#NUM!	#NUM!	CARF_HUMAN	1	767.206	8.67206	Xlinked	Control	#NUM!	#NUM!	#NUM!
Xlinked / Control	Q9NR12	Q9NR12	3.11195	3.11195	0.000396035	5.0184e-06	12	Q9NR12	#NUM!	#NUM!	PDLI7_HUMAN	1	764.551	8.64551	Xlinked	Control	#NUM!	#NUM!	#NUM!
Xlinked / Control	P46060	P46060	3.10836	3.10836	9.39175e-07	2.75553e-08	12	P46060	#NUM!	#NUM!	RAGP1_HUMAN	7	762.403	8.62403	Xlinked	Control	#NUM!	#NUM!	#NUM!
Xlinked / Control	P15924	P15924	3.10147	3.10147	9.16853e-08	4.91171e-09	12	P15924	#NUM!	#NUM!	DESP_HUMAN	20	758.292	8.58292	Xlinked	Control	#NUM!	#NUM!	#NUM!
Xlinked / Control	Q4VCS5	Q4VCS5	3.09315	3.09315	5.17162e-07	1.80324e-08	12	Q4VCS5	#NUM!	#NUM!	AMOT_HUMAN	4	753.359	8.53359	Xlinked	Control	#NUM!	#NUM!	#NUM!
Xlinked / Control	P32119	P32119	3.09138	3.09138	2.88709e-05	4.79848e-07	12	P32119	#NUM!	#NUM!	PRDX2_HUMAN	2	752.312	8.52312	Xlinked	Control	#NUM!	#NUM!	#NUM!
Xlinked / Control	Q99729	Q99729	3.09082	3.09082	0.000115127	1.63494e-06	12	Q99729	#NUM!	#NUM!	ROAA_HUMAN	1	751.978	8.51978	Xlinked	Control	#NUM!	#NUM!	#NUM!
Xlinked / Control	P0CG47;P0CG48;P62979;P62987	P0CG47;P0CG48;P62979;P62987	3.08838	3.08838	0.000111693	1.58805e-06	12	P0CG47;P0CG48;P62979;P62987	#NUM!	#NUM!	UBB_HUMAN;UBC_HUMAN;RS27A_HUMAN;RL40_HUMAN	3	750.538	8.50538	Xlinked	Control	#NUM!	#NUM!	#NUM!
Xlinked / Control	P14923	P14923	3.08521	3.08521	4.09017e-07	1.50098e-08	12	P14923	#NUM!	#NUM!	PLAK_HUMAN	3	748.675	8.48675	Xlinked	Control	#NUM!	#NUM!	#NUM!
Xlinked / Control	P29083	P29083	3.08315	3.08315	0.0360513	0.00037816	5	P29083	#NUM!	#NUM!	T2EA_HUMAN	1	747.465	8.47465	Xlinked	Control	#NUM!	#NUM!	#NUM!
Xlinked / Control	P21281	P21281	3.08284	3.08284	0.000123891	1.75112e-06	12	P21281	#NUM!	#NUM!	VATB2_HUMAN	2	747.278	8.47278	Xlinked	Control	#NUM!	#NUM!	#NUM!
Xlinked / Control	P43490	P43490	3.08251	3.08251	9.69446e-06	1.90087e-07	12	P43490	#NUM!	#NUM!	NAMPT_HUMAN	1	747.086	8.47086	Xlinked	Control	#NUM!	#NUM!	#NUM!
Xlinked / Control	P48637	P48637	3.08208	3.08208	0.0230753	0.000243112	12	P48637	#NUM!	#NUM!	GSHB_HUMAN	1	746.836	8.46836	Xlinked	Control	#NUM!	#NUM!	#NUM!
Xlinked / Control	Q9H7E9	Q9H7E9	3.08143	3.08143	5.19154e-07	1.80324e-08	12	Q9H7E9	#NUM!	#NUM!	CH033_HUMAN	2	746.456	8.46456	Xlinked	Control	#NUM!	#NUM!	#NUM!
Xlinked / Control	Q8NE71	Q8NE71	3.08062	3.08062	4.0376e-07	1.49541e-08	12	Q8NE71	#NUM!	#NUM!	ABCF1_HUMAN	3	745.978	8.45978	Xlinked	Control	#NUM!	#NUM!	#NUM!
Xlinked / Control	Q9NT62	Q9NT62	3.07978	3.07978	0.000255068	3.37466e-06	12	Q9NT62	#NUM!	#NUM!	ATG3_HUMAN	1	745.485	8.45485	Xlinked	Control	#NUM!	#NUM!	#NUM!
Xlinked / Control	Q9Y2X3	Q9Y2X3	3.07852	3.07852	2.00301e-07	9.00228e-09	12	Q9Y2X3	#NUM!	#NUM!	NOP58_HUMAN	2	744.747	8.44747	Xlinked	Control	#NUM!	#NUM!	#NUM!
Xlinked / Control	P08779	P08779	3.07515	3.07515	1.48047e-07	7.10628e-09	12	P08779	#NUM!	#NUM!	K1C16_HUMAN	7	742.779	8.42779	Xlinked	Control	#NUM!	#NUM!	#NUM!
Xlinked / Control	Q15126	Q15126	3.07249	3.07249	1.01754e-05	1.98222e-07	12	Q15126	#NUM!	#NUM!	PMVK_HUMAN	2	741.224	8.41224	Xlinked	Control	#NUM!	#NUM!	#NUM!
Xlinked / Control	Q9H910	Q9H910	3.07039	3.07039	0.00352616	3.93617e-05	12	Q9H910	#NUM!	#NUM!	JUPI2_HUMAN	2	739.999	8.39999	Xlinked	Control	#NUM!	#NUM!	#NUM!
Xlinked / Control	Q14C86	Q14C86	3.06652	3.06652	0.000204524	2.76073e-06	12	Q14C86	#NUM!	#NUM!	GAPD1_HUMAN	2	737.749	8.37749	Xlinked	Control	#NUM!	#NUM!	#NUM!
Xlinked / Control	Q9GZT9	Q9GZT9	3.06615	3.06615	0.00192396	2.203e-05	6	Q9GZT9	#NUM!	#NUM!	EGLN1_HUMAN	1	737.534	8.37534	Xlinked	Control	#NUM!	#NUM!	#NUM!
Xlinked / Control	P82675	P82675	3.06361	3.06361	5.21449e-08	3.20891e-09	12	P82675	#NUM!	#NUM!	RT05_HUMAN	1	736.061	8.36061	Xlinked	Control	#NUM!	#NUM!	#NUM!
Xlinked / Control	P17812	P17812	3.057	3.057	0.0161807	0.000171376	12	P17812	#NUM!	#NUM!	PYRG1_HUMAN	2	732.241	8.32241	Xlinked	Control	#NUM!	#NUM!	#NUM!
Xlinked / Control	Q9H9A6	Q9H9A6	3.0394	3.0394	3.67343e-11	1.57433e-11	12	Q9H9A6	#NUM!	#NUM!	LRC40_HUMAN	5	722.152	8.22152	Xlinked	Control	#NUM!	#NUM!	#NUM!
Xlinked / Control	O14556	O14556	3.0394	3.0394	3.45403e-07	1.33275e-08	12	O14556	#NUM!	#NUM!	G3PT_HUMAN	2	722.15	8.2215	Xlinked	Control	#NUM!	#NUM!	#NUM!
Xlinked / Control	P53671	P53671	3.03903	3.03903	3.79623e-06	8.64236e-08	12	P53671	#NUM!	#NUM!	LIMK2_HUMAN	1	721.938	8.21938	Xlinked	Control	#NUM!	#NUM!	#NUM!
Xlinked / Control	O95239	O95239	3.03722	3.03722	1.38758e-11	8.32548e-12	12	O95239	#NUM!	#NUM!	KIF4A_HUMAN	6	720.908	8.20908	Xlinked	Control	#NUM!	#NUM!	#NUM!
Xlinked / Control	A3KN83;Q9Y2G9	A3KN83;Q9Y2G9	3.03547	3.03547	5.13234e-06	1.11573e-07	11	A3KN83;Q9Y2G9	#NUM!	#NUM!	SBNO1_HUMAN;SBNO2_HUMAN	1	719.914	8.19914	Xlinked	Control	#NUM!	#NUM!	#NUM!
Xlinked / Control	P35221	P35221	3.0354	3.0354	0.0273153	0.000287529	12	P35221	#NUM!	#NUM!	CTNA1_HUMAN	3	719.873	8.19873	Xlinked	Control	#NUM!	#NUM!	#NUM!
Xlinked / Control	P24666	P24666	3.0347	3.0347	0.000261701	3.4548e-06	12	P24666	#NUM!	#NUM!	PPAC_HUMAN	1	719.475	8.19475	Xlinked	Control	#NUM!	#NUM!	#NUM!
Xlinked / Control	Q9UKU7	Q9UKU7	3.02918	3.02918	2.51465e-06	6.15833e-08	12	Q9UKU7	#NUM!	#NUM!	ACAD8_HUMAN	1	716.346	8.16346	Xlinked	Control	#NUM!	#NUM!	#NUM!
Xlinked / Control	Q9BY32	Q9BY32	3.02582	3.02582	1.07865e-06	3.09661e-08	12	Q9BY32	#NUM!	#NUM!	ITPA_HUMAN	2	714.447	8.14447	Xlinked	Control	#NUM!	#NUM!	#NUM!
Xlinked / Control	Q02413	Q02413	3.02507	3.02507	2.80609e-05	4.69367e-07	12	Q02413	#NUM!	#NUM!	DSG1_HUMAN	5	714.023	8.14023	Xlinked	Control	#NUM!	#NUM!	#NUM!
Xlinked / Control	Q14320	Q14320	3.01928	3.01928	2.61404e-05	4.42433e-07	12	Q14320	#NUM!	#NUM!	FA50A_HUMAN	1	710.765	8.10765	Xlinked	Control	#NUM!	#NUM!	#NUM!
Xlinked / Control	P07437	P07437	3.01817	3.01817	8.91514e-05	1.30307e-06	12	P07437	#NUM!	#NUM!	TBB5_HUMAN	4	710.139	8.10139	Xlinked	Control	#NUM!	#NUM!	#NUM!
Xlinked / Control	Q8TEX9	Q8TEX9	3.0162	3.0162	7.77327e-05	1.15731e-06	12	Q8TEX9	#NUM!	#NUM!	IPO4_HUMAN	3	709.036	8.09036	Xlinked	Control	#NUM!	#NUM!	#NUM!
Xlinked / Control	P36578	P36578	3.00389	3.00389	6.00062e-08	3.56472e-09	12	P36578	#NUM!	#NUM!	RL4_HUMAN	4	702.161	8.02161	Xlinked	Control	#NUM!	#NUM!	#NUM!
Xlinked / Control	P35232	P35232	3.00385	3.00385	4.88425e-07	1.73405e-08	12	P35232	#NUM!	#NUM!	PHB_HUMAN	5	702.139	8.02139	Xlinked	Control	#NUM!	#NUM!	#NUM!
Xlinked / Control	Q15008	Q15008	3.0012	3.0012	1.37511e-05	2.53477e-07	12	Q15008	#NUM!	#NUM!	PSMD6_HUMAN	1	700.665	8.00665	Xlinked	Control	#NUM!	#NUM!	#NUM!
Xlinked / Control	Q09028	Q09028	2.99684	2.99684	2.28567e-12	2.40335e-12	12	Q09028	#NUM!	#NUM!	RBBP4_HUMAN	6	698.247	7.98247	Xlinked	Control	#NUM!	#NUM!	#NUM!
Xlinked / Control	P61221	P61221	2.98206	2.98206	0.0177996	0.000188024	10	P61221	#NUM!	#NUM!	ABCE1_HUMAN	1	690.112	7.90112	Xlinked	Control	#NUM!	#NUM!	#NUM!
Xlinked / Control	Q13573	Q13573	2.98183	2.98183	2.99384e-09	3.86302e-10	12	Q13573	#NUM!	#NUM!	SNW1_HUMAN	4	689.99	7.8999	Xlinked	Control	#NUM!	#NUM!	#NUM!
Xlinked / Control	Q14789	Q14789	2.98171	2.98171	3.5704e-06	8.25525e-08	12	Q14789	#NUM!	#NUM!	GOGB1_HUMAN	3	689.924	7.89924	Xlinked	Control	#NUM!	#NUM!	#NUM!
Xlinked / Control	Q96P16	Q96P16	2.98096	2.98096	6.32376e-06	1.33366e-07	12	Q96P16	#NUM!	#NUM!	RPR1A_HUMAN	4	689.509	7.89509	Xlinked	Control	#NUM!	#NUM!	#NUM!
Xlinked / Control	P62424	P62424	2.97998	2.97998	1.94079e-08	1.49331e-09	12	P62424	#NUM!	#NUM!	RL7A_HUMAN	1	688.974	7.88974	Xlinked	Control	#NUM!	#NUM!	#NUM!
Xlinked / Control	P68363;Q9BQE3	P68363;Q9BQE3	2.97329	2.97329	0.00074963	9.05898e-06	12	P68363;Q9BQE3	#NUM!	#NUM!	TBA1B_HUMAN;TBA1C_HUMAN	15	685.323	7.85323	Xlinked	Control	#NUM!	#NUM!	#NUM!
Xlinked / Control	Q7Z406	Q7Z406	2.96823	2.96823	1.72241e-09	2.71959e-10	12	Q7Z406	#NUM!	#NUM!	MYH14_HUMAN	6	682.573	7.82573	Xlinked	Control	#NUM!	#NUM!	#NUM!
Xlinked / Control	P07355	P07355	2.96566	2.96566	9.89707e-06	1.93593e-07	12	P07355	#NUM!	#NUM!	ANXA2_HUMAN	3	681.185	7.81185	Xlinked	Control	#NUM!	#NUM!	#NUM!
Xlinked / Control	Q16643	Q16643	2.96533	2.96533	5.59271e-07	1.88518e-08	12	Q16643	#NUM!	#NUM!	DREB_HUMAN	2	681.003	7.81003	Xlinked	Control	#NUM!	#NUM!	#NUM!
Xlinked / Control	P15121	P15121	2.961	2.961	2.41972e-06	5.98694e-08	12	P15121	#NUM!	#NUM!	ALDR_HUMAN	1	678.664	7.78664	Xlinked	Control	#NUM!	#NUM!	#NUM!
Xlinked / Control	Q13151	Q13151	2.94738	2.94738	1.13948e-05	2.16701e-07	12	Q13151	#NUM!	#NUM!	ROA0_HUMAN	4	671.345	7.71345	Xlinked	Control	#NUM!	#NUM!	#NUM!
Xlinked / Control	P45880	P45880	2.94694	2.94694	1.44719e-07	7.00255e-09	12	P45880	#NUM!	#NUM!	VDAC2_HUMAN	3	671.112	7.71112	Xlinked	Control	#NUM!	#NUM!	#NUM!
Xlinked / Control	Q13867	Q13867	2.94331	2.94331	0.00742789	8.0085e-05	6	Q13867	#NUM!	#NUM!	BLMH_HUMAN	1	669.173	7.69173	Xlinked	Control	#NUM!	#NUM!	#NUM!
Xlinked / Control	P22681	P22681	2.94039	2.94039	0.000556963	6.8479e-06	12	P22681	#NUM!	#NUM!	CBL_HUMAN	2	667.62	7.6762	Xlinked	Control	#NUM!	#NUM!	#NUM!
Xlinked / Control	A6NHR9	A6NHR9	2.93562	2.93562	8.18987e-09	7.86228e-10	12	A6NHR9	#NUM!	#NUM!	SMHD1_HUMAN	1	665.086	7.65086	Xlinked	Control	#NUM!	#NUM!	#NUM!
Xlinked / Control	P24928	P24928	2.93468	2.93468	1.71565e-06	4.48536e-08	12	P24928	#NUM!	#NUM!	RPB1_HUMAN	5	664.587	7.64587	Xlinked	Control	#NUM!	#NUM!	#NUM!
Xlinked / Control	Q9NQE9	Q9NQE9	2.93332	2.93332	2.42146e-10	6.58864e-11	12	Q9NQE9	#NUM!	#NUM!	HINT3_HUMAN	1	663.865	7.63865	Xlinked	Control	#NUM!	#NUM!	#NUM!
Xlinked / Control	Q99996	Q99996	2.92947	2.92947	1.58718e-05	2.84345e-07	12	Q99996	#NUM!	#NUM!	AKAP9_HUMAN	1	661.83	7.6183	Xlinked	Control	#NUM!	#NUM!	#NUM!
Xlinked / Control	O43379	O43379	2.92668	2.92668	1.57191e-06	4.19176e-08	12	O43379	#NUM!	#NUM!	WDR62_HUMAN	1	660.36	7.6036	Xlinked	Control	#NUM!	#NUM!	#NUM!
Xlinked / Control	P11388	P11388	2.91656	2.91656	0.00103436	1.21929e-05	12	P11388	#NUM!	#NUM!	TOP2A_HUMAN	2	655.045	7.55045	Xlinked	Control	#NUM!	#NUM!	#NUM!
Xlinked / Control	Q12905	Q12905	2.9157	2.9157	2.1741e-05	3.75925e-07	12	Q12905	#NUM!	#NUM!	ILF2_HUMAN	4	654.596	7.54596	Xlinked	Control	#NUM!	#NUM!	#NUM!
Xlinked / Control	Q9BY77	Q9BY77	2.90306	2.90306	4.9864e-07	1.75991e-08	12	Q9BY77	#NUM!	#NUM!	PDIP3_HUMAN	5	648.011	7.48011	Xlinked	Control	#NUM!	#NUM!	#NUM!
Xlinked / Control	O95757	O95757	2.90109	2.90109	2.05804e-12	2.40335e-12	12	O95757	#NUM!	#NUM!	HS74L_HUMAN	6	646.99	7.4699	Xlinked	Control	#NUM!	#NUM!	#NUM!
Xlinked / Control	Q8IY67	Q8IY67	2.89876	2.89876	3.76281e-07	1.43802e-08	12	Q8IY67	#NUM!	#NUM!	RAVR1_HUMAN	3	645.783	7.45783	Xlinked	Control	#NUM!	#NUM!	#NUM!
Xlinked / Control	Q5TFE4	Q5TFE4	2.89774	2.89774	7.95459e-08	4.43977e-09	12	Q5TFE4	#NUM!	#NUM!	NT5D1_HUMAN	4	645.256	7.45256	Xlinked	Control	#NUM!	#NUM!	#NUM!
Xlinked / Control	P05783	P05783	2.89328	2.89328	0.208702	0.00215341	12	P05783	#NUM!	#NUM!	K1C18_HUMAN	2	642.958	7.42958	Xlinked	Control	#NUM!	#NUM!	#NUM!
Xlinked / Control	Q9Y4L1	Q9Y4L1	2.88515	2.88515	2.25042e-07	9.54243e-09	12	Q9Y4L1	#NUM!	#NUM!	HYOU1_HUMAN	3	638.781	7.38781	Xlinked	Control	#NUM!	#NUM!	#NUM!
Xlinked / Control	Q92598	Q92598	2.88395	2.88395	6.45769e-07	2.09439e-08	12	Q92598	#NUM!	#NUM!	HS105_HUMAN	4	638.17	7.3817	Xlinked	Control	#NUM!	#NUM!	#NUM!
Xlinked / Control	Q14247	Q14247	2.88236	2.88236	9.47327e-07	2.77266e-08	12	Q14247	#NUM!	#NUM!	SRC8_HUMAN	1	637.353	7.37353	Xlinked	Control	#NUM!	#NUM!	#NUM!
Xlinked / Control	Q96EA4	Q96EA4	2.88047	2.88047	7.49288e-08	4.22134e-09	12	Q96EA4	#NUM!	#NUM!	SPDLY_HUMAN	2	636.388	7.36388	Xlinked	Control	#NUM!	#NUM!	#NUM!
Xlinked / Control	Q9HB71	Q9HB71	2.87515	2.87515	6.53137e-06	1.36704e-07	12	Q9HB71	#NUM!	#NUM!	CYBP_HUMAN	2	633.682	7.33682	Xlinked	Control	#NUM!	#NUM!	#NUM!
Xlinked / Control	P30101	P30101	2.86924	2.86924	2.64033e-07	1.0888e-08	12	P30101	#NUM!	#NUM!	PDIA3_HUMAN	6	630.679	7.30679	Xlinked	Control	#NUM!	#NUM!	#NUM!
Xlinked / Control	Q15436	Q15436	2.86246	2.86246	4.56243e-05	7.17551e-07	12	Q15436	#NUM!	#NUM!	SC23A_HUMAN	2	627.252	7.27252	Xlinked	Control	#NUM!	#NUM!	#NUM!
Xlinked / Control	Q15120	Q15120	2.85075	2.85075	0.00373501	4.15771e-05	11	Q15120	#NUM!	#NUM!	PDK3_HUMAN	1	621.373	7.21373	Xlinked	Control	#NUM!	#NUM!	#NUM!
Xlinked / Control	P50750	P50750	2.84915	2.84915	1.62799e-08	1.31064e-09	12	P50750	#NUM!	#NUM!	CDK9_HUMAN	1	620.577	7.20577	Xlinked	Control	#NUM!	#NUM!	#NUM!
Xlinked / Control	Q9BY42	Q9BY42	2.84812	2.84812	6.71935e-07	2.14447e-08	12	Q9BY42	#NUM!	#NUM!	RTF2_HUMAN	2	620.06	7.2006	Xlinked	Control	#NUM!	#NUM!	#NUM!
Xlinked / Control	P62491;Q15907	P62491;Q15907	2.84641	2.84641	0.000438984	5.52181e-06	12	P62491;Q15907	#NUM!	#NUM!	RB11A_HUMAN;RB11B_HUMAN	1	619.208	7.19208	Xlinked	Control	#NUM!	#NUM!	#NUM!
Xlinked / Control	O43353	O43353	2.84357	2.84357	0.000171048	2.3458e-06	10	O43353	#NUM!	#NUM!	RIPK2_HUMAN	1	617.795	7.17795	Xlinked	Control	#NUM!	#NUM!	#NUM!
Xlinked / Control	Q9H3P7	Q9H3P7	2.84311	2.84311	8.73428e-05	1.27975e-06	6	Q9H3P7	#NUM!	#NUM!	GCP60_HUMAN	1	617.564	7.17564	Xlinked	Control	#NUM!	#NUM!	#NUM!
Xlinked / Control	Q15149	Q15149	2.84265	2.84265	1.98529e-12	2.40335e-12	12	Q15149	#NUM!	#NUM!	PLEC_HUMAN	9	617.335	7.17335	Xlinked	Control	#NUM!	#NUM!	#NUM!
Xlinked / Control	P40939	P40939	2.83942	2.83942	2.4289e-06	5.99727e-08	12	P40939	#NUM!	#NUM!	ECHA_HUMAN	2	615.734	7.15734	Xlinked	Control	#NUM!	#NUM!	#NUM!
Xlinked / Control	Q6PIW4	Q6PIW4	2.83788	2.83788	7.56919e-05	1.13114e-06	12	Q6PIW4	#NUM!	#NUM!	FIGL1_HUMAN	1	614.969	7.14969	Xlinked	Control	#NUM!	#NUM!	#NUM!
Xlinked / Control	Q6P158;Q9H2U1	Q6P158;Q9H2U1	2.83025	2.83025	7.07518e-05	1.06261e-06	12	Q6P158;Q9H2U1	#NUM!	#NUM!	DHX57_HUMAN;DHX36_HUMAN	1	611.199	7.11199	Xlinked	Control	#NUM!	#NUM!	#NUM!
Xlinked / Control	Q7Z2Z2	Q7Z2Z2	2.82613	2.82613	0.000527986	6.51164e-06	12	Q7Z2Z2	#NUM!	#NUM!	EFL1_HUMAN	1	609.169	7.09169	Xlinked	Control	#NUM!	#NUM!	#NUM!
Xlinked / Control	Q96CT7	Q96CT7	2.82298	2.82298	5.66142e-07	1.903e-08	12	Q96CT7	#NUM!	#NUM!	CC124_HUMAN	1	607.625	7.07625	Xlinked	Control	#NUM!	#NUM!	#NUM!
Xlinked / Control	Q13283	Q13283	2.8219	2.8219	0.00112967	1.32512e-05	12	Q13283	#NUM!	#NUM!	G3BP1_HUMAN	2	607.095	7.07095	Xlinked	Control	#NUM!	#NUM!	#NUM!
Xlinked / Control	Q15417	Q15417	2.81957	2.81957	0.00358354	3.9928e-05	6	Q15417	#NUM!	#NUM!	CNN3_HUMAN	1	605.951	7.05951	Xlinked	Control	#NUM!	#NUM!	#NUM!
Xlinked / Control	O95817	O95817	2.81827	2.81827	0.000846342	1.01257e-05	6	O95817	#NUM!	#NUM!	BAG3_HUMAN	1	605.318	7.05318	Xlinked	Control	#NUM!	#NUM!	#NUM!
Xlinked / Control	Q12931	Q12931	2.81382	2.81382	1.80343e-08	1.42376e-09	12	Q12931	#NUM!	#NUM!	TRAP1_HUMAN	2	603.146	7.03146	Xlinked	Control	#NUM!	#NUM!	#NUM!
Xlinked / Control	P07858	P07858	2.81318	2.81318	7.81854e-07	2.38128e-08	12	P07858	#NUM!	#NUM!	CATB_HUMAN	1	602.83	7.0283	Xlinked	Control	#NUM!	#NUM!	#NUM!
Xlinked / Control	Q15645	Q15645	2.80855	2.80855	2.64776e-05	4.47509e-07	12	Q15645	#NUM!	#NUM!	PCH2_HUMAN	1	600.579	7.00579	Xlinked	Control	#NUM!	#NUM!	#NUM!
Xlinked / Control	P30050	P30050	2.80823	2.80823	0.00134258	1.55963e-05	12	P30050	#NUM!	#NUM!	RL12_HUMAN	1	600.426	7.00426	Xlinked	Control	#NUM!	#NUM!	#NUM!
Xlinked / Control	Q99798	Q99798	2.80812	2.80812	0.00030949	4.015e-06	12	Q99798	#NUM!	#NUM!	ACON_HUMAN	4	600.373	7.00373	Xlinked	Control	#NUM!	#NUM!	#NUM!
Xlinked / Control	Q13451	Q13451	2.80479	2.80479	3.29169e-06	7.7149e-08	6	Q13451	#NUM!	#NUM!	FKBP5_HUMAN	1	598.755	6.98755	Xlinked	Control	#NUM!	#NUM!	#NUM!
Xlinked / Control	Q9UL45	Q9UL45	2.79987	2.79987	9.98326e-08	5.2775e-09	12	Q9UL45	#NUM!	#NUM!	BL1S6_HUMAN	1	596.376	6.96376	Xlinked	Control	#NUM!	#NUM!	#NUM!
Xlinked / Control	P04264	P04264	2.79355	2.79355	2.05363e-07	9.06012e-09	12	P04264	#NUM!	#NUM!	K2C1_HUMAN	35	593.334	6.93334	Xlinked	Control	#NUM!	#NUM!	#NUM!
Xlinked / Control	Q687X5	Q687X5	2.78671	2.78671	0.000432292	5.44334e-06	6	Q687X5	#NUM!	#NUM!	STEA4_HUMAN	1	590.056	6.90056	Xlinked	Control	#NUM!	#NUM!	#NUM!
Xlinked / Control	Q86UD0	Q86UD0	2.78218	2.78218	3.00662e-06	7.17284e-08	12	Q86UD0	#NUM!	#NUM!	SAPC2_HUMAN	1	587.889	6.87889	Xlinked	Control	#NUM!	#NUM!	#NUM!
Xlinked / Control	O43432	O43432	2.77682	2.77682	3.30015e-05	5.39533e-07	12	O43432	#NUM!	#NUM!	IF4G3_HUMAN	2	585.342	6.85342	Xlinked	Control	#NUM!	#NUM!	#NUM!
Xlinked / Control	O00273	O00273	2.77318	2.77318	4.14088e-05	6.57283e-07	12	O00273	#NUM!	#NUM!	DFFA_HUMAN	2	583.614	6.83614	Xlinked	Control	#NUM!	#NUM!	#NUM!
Xlinked / Control	P06737	P06737	2.77077	2.77077	3.80264e-06	8.64236e-08	12	P06737	#NUM!	#NUM!	PYGL_HUMAN	4	582.472	6.82472	Xlinked	Control	#NUM!	#NUM!	#NUM!
Xlinked / Control	Q86W42	Q86W42	2.75876	2.75876	2.07451e-05	3.60263e-07	12	Q86W42	#NUM!	#NUM!	THOC6_HUMAN	1	576.812	6.76812	Xlinked	Control	#NUM!	#NUM!	#NUM!
Xlinked / Control	O95347	O95347	2.75715	2.75715	0.000424	5.34454e-06	12	O95347	#NUM!	#NUM!	SMC2_HUMAN	5	576.06	6.7606	Xlinked	Control	#NUM!	#NUM!	#NUM!
Xlinked / Control	Q8IWV8	Q8IWV8	2.75598	2.75598	1.94718e-05	3.40118e-07	11	Q8IWV8	#NUM!	#NUM!	UBR2_HUMAN	2	575.513	6.75513	Xlinked	Control	#NUM!	#NUM!	#NUM!
Xlinked / Control	Q6P1J9	Q6P1J9	2.75339	2.75339	1.11651e-07	5.80007e-09	12	Q6P1J9	#NUM!	#NUM!	CDC73_HUMAN	2	574.3	6.743	Xlinked	Control	#NUM!	#NUM!	#NUM!
Xlinked / Control	P14678;P63162	P14678;P63162	2.75144	2.75144	0.000348097	4.46278e-06	11	P14678;P63162	#NUM!	#NUM!	RSMB_HUMAN;RSMN_HUMAN	1	573.388	6.73388	Xlinked	Control	#NUM!	#NUM!	#NUM!
Xlinked / Control	O60934	O60934	2.74952	2.74952	0.000110315	1.57033e-06	6	O60934	#NUM!	#NUM!	NBN_HUMAN	1	572.493	6.72493	Xlinked	Control	#NUM!	#NUM!	#NUM!
Xlinked / Control	Q9UN37	Q9UN37	2.74814	2.74814	2.42655e-09	3.41797e-10	12	Q9UN37	#NUM!	#NUM!	VPS4A_HUMAN	2	571.852	6.71852	Xlinked	Control	#NUM!	#NUM!	#NUM!
Xlinked / Control	Q9HCC0	Q9HCC0	2.73605	2.73605	1.43935e-05	2.63697e-07	12	Q9HCC0	#NUM!	#NUM!	MCCB_HUMAN	2	566.244	6.66244	Xlinked	Control	#NUM!	#NUM!	#NUM!
Xlinked / Control	Q9UQE7	Q9UQE7	2.73529	2.73529	6.36232e-07	2.06905e-08	12	Q9UQE7	#NUM!	#NUM!	SMC3_HUMAN	5	565.894	6.65894	Xlinked	Control	#NUM!	#NUM!	#NUM!
Xlinked / Control	Q9UPN3	Q9UPN3	2.73267	2.73267	0.00123577	1.44113e-05	12	Q9UPN3	#NUM!	#NUM!	MACF1_HUMAN	1	564.683	6.64683	Xlinked	Control	#NUM!	#NUM!	#NUM!
Xlinked / Control	Q9UGI8	Q9UGI8	2.72164	2.72164	1.10474e-06	3.14143e-08	12	Q9UGI8	#NUM!	#NUM!	TES_HUMAN	2	559.621	6.59621	Xlinked	Control	#NUM!	#NUM!	#NUM!
Xlinked / Control	Q9H0E2	Q9H0E2	2.72068	2.72068	2.54135e-05	4.31958e-07	12	Q9H0E2	#NUM!	#NUM!	TOLIP_HUMAN	2	559.185	6.59185	Xlinked	Control	#NUM!	#NUM!	#NUM!
Xlinked / Control	Q7Z417	Q7Z417	2.71641	2.71641	0.000467526	5.83799e-06	10	Q7Z417	#NUM!	#NUM!	NUFP2_HUMAN	1	557.234	6.57234	Xlinked	Control	#NUM!	#NUM!	#NUM!
Xlinked / Control	P62805	P62805	2.70392	2.70392	2.00099e-10	5.85655e-11	12	P62805	#NUM!	#NUM!	H4_HUMAN	3	551.571	6.51571	Xlinked	Control	#NUM!	#NUM!	#NUM!
Xlinked / Control	Q92900	Q92900	2.69286	2.69286	0.000278807	3.64852e-06	12	Q92900	#NUM!	#NUM!	RENT1_HUMAN	2	546.596	6.46596	Xlinked	Control	#NUM!	#NUM!	#NUM!
Xlinked / Control	Q16822	Q16822	2.6908	2.6908	7.95639e-07	2.41103e-08	12	Q16822	#NUM!	#NUM!	PCKGM_HUMAN	1	545.669	6.45669	Xlinked	Control	#NUM!	#NUM!	#NUM!
Xlinked / Control	P10515	P10515	2.69002	2.69002	1.66179e-05	2.96748e-07	12	P10515	#NUM!	#NUM!	ODP2_HUMAN	4	545.322	6.45322	Xlinked	Control	#NUM!	#NUM!	#NUM!
Xlinked / Control	O75694	O75694	2.68695	2.68695	0.00215076	2.45568e-05	12	O75694	#NUM!	#NUM!	NU155_HUMAN	1	543.949	6.43949	Xlinked	Control	#NUM!	#NUM!	#NUM!
Xlinked / Control	P11216	P11216	2.6745	2.6745	3.38542e-05	5.51222e-07	12	P11216	#NUM!	#NUM!	PYGB_HUMAN	3	538.416	6.38416	Xlinked	Control	#NUM!	#NUM!	#NUM!
Xlinked / Control	Q8WVV9	Q8WVV9	2.6694	2.6694	0.0014959	1.73103e-05	10	Q8WVV9	#NUM!	#NUM!	HNRLL_HUMAN	1	536.166	6.36166	Xlinked	Control	#NUM!	#NUM!	#NUM!
Xlinked / Control	Q9BXP5	Q9BXP5	2.66215	2.66215	7.76421e-10	1.50275e-10	12	Q9BXP5	#NUM!	#NUM!	SRRT_HUMAN	9	532.975	6.32975	Xlinked	Control	#NUM!	#NUM!	#NUM!
Xlinked / Control	Q71RC2	Q71RC2	2.65831	2.65831	0.00397195	4.41328e-05	12	Q71RC2	#NUM!	#NUM!	LARP4_HUMAN	3	531.293	6.31293	Xlinked	Control	#NUM!	#NUM!	#NUM!
Xlinked / Control	Q99614	Q99614	2.65531	2.65531	2.6013e-05	4.40898e-07	12	Q99614	#NUM!	#NUM!	TTC1_HUMAN	2	529.984	6.29984	Xlinked	Control	#NUM!	#NUM!	#NUM!
Xlinked / Control	Q9Y4E8	Q9Y4E8	2.6447	2.6447	2.06618e-07	9.08211e-09	12	Q9Y4E8	#NUM!	#NUM!	UBP15_HUMAN	3	525.366	6.25366	Xlinked	Control	#NUM!	#NUM!	#NUM!
Xlinked / Control	Q9UI12	Q9UI12	2.64446	2.64446	2.87551e-06	6.87373e-08	12	Q9UI12	#NUM!	#NUM!	VATH_HUMAN	2	525.26	6.2526	Xlinked	Control	#NUM!	#NUM!	#NUM!
Xlinked / Control	Q5SW79	Q5SW79	2.63615	2.63615	0.000155219	2.14342e-06	12	Q5SW79	#NUM!	#NUM!	CE170_HUMAN	3	521.671	6.21671	Xlinked	Control	#NUM!	#NUM!	#NUM!
Xlinked / Control	Q08554	Q08554	2.63253	2.63253	3.77042e-08	2.45872e-09	12	Q08554	#NUM!	#NUM!	DSC1_HUMAN	3	520.112	6.20112	Xlinked	Control	#NUM!	#NUM!	#NUM!
Xlinked / Control	Q9NYZ3	Q9NYZ3	2.62731	2.62731	8.26142e-05	1.2194e-06	6	Q9NYZ3	#NUM!	#NUM!	GTSE1_HUMAN	1	517.872	6.17872	Xlinked	Control	#NUM!	#NUM!	#NUM!
Xlinked / Control	Q16891	Q16891	2.62316	2.62316	6.01017e-06	1.28216e-07	12	Q16891	#NUM!	#NUM!	MIC60_HUMAN	4	516.096	6.16096	Xlinked	Control	#NUM!	#NUM!	#NUM!
Xlinked / Control	P13645	P13645	2.62249	2.62249	4.13094e-06	9.24838e-08	12	P13645	#NUM!	#NUM!	K1C10_HUMAN	19	515.812	6.15812	Xlinked	Control	#NUM!	#NUM!	#NUM!
Xlinked / Control	Q9H3U1	Q9H3U1	2.62172	2.62172	5.72511e-08	3.43507e-09	12	Q9H3U1	#NUM!	#NUM!	UN45A_HUMAN	2	515.483	6.15483	Xlinked	Control	#NUM!	#NUM!	#NUM!
Xlinked / Control	Q9P2J5	Q9P2J5	2.60704	2.60704	1.04501e-07	5.47603e-09	12	Q9P2J5	#NUM!	#NUM!	SYLC_HUMAN	4	509.254	6.09254	Xlinked	Control	#NUM!	#NUM!	#NUM!
Xlinked / Control	P02533	P02533	2.58133	2.58133	7.17048e-07	2.24498e-08	12	P02533	#NUM!	#NUM!	K1C14_HUMAN	21	498.492	5.98492	Xlinked	Control	#NUM!	#NUM!	#NUM!
Xlinked / Control	Q15061	Q15061	2.57702	2.57702	6.35051e-05	9.65353e-07	12	Q15061	#NUM!	#NUM!	WDR43_HUMAN	2	496.705	5.96705	Xlinked	Control	#NUM!	#NUM!	#NUM!
Xlinked / Control	P13647	P13647	2.57408	2.57408	6.29625e-06	1.33019e-07	12	P13647	#NUM!	#NUM!	K2C5_HUMAN	13	495.491	5.95491	Xlinked	Control	#NUM!	#NUM!	#NUM!
Xlinked / Control	P23258;Q9NRH3	P23258;Q9NRH3	2.56161	2.56161	3.74383e-06	8.56837e-08	12	P23258;Q9NRH3	#NUM!	#NUM!	TBG1_HUMAN;TBG2_HUMAN	2	490.367	5.90367	Xlinked	Control	#NUM!	#NUM!	#NUM!
Xlinked / Control	Q6AI08	Q6AI08	2.55886	2.55886	0.00150759	1.74288e-05	12	Q6AI08	#NUM!	#NUM!	HEAT6_HUMAN	1	489.241	5.89241	Xlinked	Control	#NUM!	#NUM!	#NUM!
Xlinked / Control	P25398	P25398	2.55616	2.55616	3.29972e-05	5.39533e-07	12	P25398	#NUM!	#NUM!	RS12_HUMAN	2	488.142	5.88142	Xlinked	Control	#NUM!	#NUM!	#NUM!
Xlinked / Control	P53814	P53814	2.54782	2.54782	2.0459e-09	3.10769e-10	12	P53814	#NUM!	#NUM!	SMTN_HUMAN	1	484.749	5.84749	Xlinked	Control	#NUM!	#NUM!	#NUM!
Xlinked / Control	O15355	O15355	2.5474	2.5474	4.63269e-07	1.67447e-08	12	O15355	#NUM!	#NUM!	PPM1G_HUMAN	6	484.581	5.84581	Xlinked	Control	#NUM!	#NUM!	#NUM!
Xlinked / Control	Q9UNE7	Q9UNE7	2.53129	2.53129	1.23321e-05	2.31341e-07	12	Q9UNE7	#NUM!	#NUM!	CHIP_HUMAN	2	478.088	5.78088	Xlinked	Control	#NUM!	#NUM!	#NUM!
Xlinked / Control	P35250	P35250	2.52695	2.52695	6.85035e-06	1.41976e-07	12	P35250	#NUM!	#NUM!	RFC2_HUMAN	2	476.351	5.76351	Xlinked	Control	#NUM!	#NUM!	#NUM!
Xlinked / Control	Q9BYD2	Q9BYD2	2.52124	2.52124	5.45744e-08	3.32433e-09	12	Q9BYD2	#NUM!	#NUM!	RM09_HUMAN	1	474.076	5.74076	Xlinked	Control	#NUM!	#NUM!	#NUM!
Xlinked / Control	P35908	P35908	2.50417	2.50417	6.01547e-06	1.28216e-07	12	P35908	#NUM!	#NUM!	K22E_HUMAN	27	467.323	5.67323	Xlinked	Control	#NUM!	#NUM!	#NUM!
Xlinked / Control	P24752	P24752	2.50372	2.50372	0.000149621	2.07087e-06	12	P24752	#NUM!	#NUM!	THIL_HUMAN	5	467.146	5.67146	Xlinked	Control	#NUM!	#NUM!	#NUM!
Xlinked / Control	Q9Y3C8	Q9Y3C8	2.50241	2.50241	5.40802e-09	5.92081e-10	12	Q9Y3C8	#NUM!	#NUM!	UFC1_HUMAN	2	466.63	5.6663	Xlinked	Control	#NUM!	#NUM!	#NUM!
Xlinked / Control	O15020	O15020	2.49359	2.49359	0.000764961	9.20716e-06	12	O15020	#NUM!	#NUM!	SPTN2_HUMAN	1	463.177	5.63177	Xlinked	Control	#NUM!	#NUM!	#NUM!
Xlinked / Control	P38117	P38117	2.49029	2.49029	9.93818e-05	1.43167e-06	12	P38117	#NUM!	#NUM!	ETFB_HUMAN	4	461.889	5.61889	Xlinked	Control	#NUM!	#NUM!	#NUM!
Xlinked / Control	Q9P2N5	Q9P2N5	2.48547	2.48547	2.11628e-07	9.20121e-09	12	Q9P2N5	#NUM!	#NUM!	RBM27_HUMAN	2	460.018	5.60018	Xlinked	Control	#NUM!	#NUM!	#NUM!
Xlinked / Control	Q9Y262	Q9Y262	2.4814	2.4814	0.00285753	3.21673e-05	12	Q9Y262	#NUM!	#NUM!	EIF3L_HUMAN	2	458.44	5.5844	Xlinked	Control	#NUM!	#NUM!	#NUM!
Xlinked / Control	Q9P1Y5	Q9P1Y5	2.47506	2.47506	7.62995e-07	2.34167e-08	12	Q9P1Y5	#NUM!	#NUM!	CAMP3_HUMAN	2	455.989	5.55989	Xlinked	Control	#NUM!	#NUM!	#NUM!
Xlinked / Control	P05388;Q8NHW5	P05388;Q8NHW5	2.47415	2.47415	0.0173463	0.000183558	12	P05388;Q8NHW5	#NUM!	#NUM!	RLA0_HUMAN;RLA0L_HUMAN	1	455.641	5.55641	Xlinked	Control	#NUM!	#NUM!	#NUM!
Xlinked / Control	Q9NSK0	Q9NSK0	2.45822	2.45822	0.00031409	4.06588e-06	12	Q9NSK0	#NUM!	#NUM!	KLC4_HUMAN	1	449.537	5.49537	Xlinked	Control	#NUM!	#NUM!	#NUM!
Xlinked / Control	P09417	P09417	2.45315	2.45315	0.000105334	1.50657e-06	12	P09417	#NUM!	#NUM!	DHPR_HUMAN	2	447.609	5.47609	Xlinked	Control	#NUM!	#NUM!	#NUM!
Xlinked / Control	Q8IYB3	Q8IYB3	2.44973	2.44973	3.39729e-06	7.91602e-08	12	Q8IYB3	#NUM!	#NUM!	SRRM1_HUMAN	1	446.313	5.46313	Xlinked	Control	#NUM!	#NUM!	#NUM!
Xlinked / Control	Q9BS26	Q9BS26	2.44596	2.44596	2.65057e-09	3.61442e-10	12	Q9BS26	#NUM!	#NUM!	ERP44_HUMAN	1	444.889	5.44889	Xlinked	Control	#NUM!	#NUM!	#NUM!
Xlinked / Control	Q29RF7	Q29RF7	2.44344	2.44344	1.40934e-05	2.58595e-07	10	Q29RF7	#NUM!	#NUM!	PDS5A_HUMAN	2	443.937	5.43937	Xlinked	Control	#NUM!	#NUM!	#NUM!
Xlinked / Control	P35527	P35527	2.43717	2.43717	2.18336e-09	3.17195e-10	12	P35527	#NUM!	#NUM!	K1C9_HUMAN	25	441.579	5.41579	Xlinked	Control	#NUM!	#NUM!	#NUM!
Xlinked / Control	Q14676	Q14676	2.4315	2.4315	0.00554732	6.05713e-05	12	Q14676	#NUM!	#NUM!	MDC1_HUMAN	2	439.454	5.39454	Xlinked	Control	#NUM!	#NUM!	#NUM!
Xlinked / Control	Q9NX46	Q9NX46	2.41726	2.41726	0.000517088	6.40737e-06	12	Q9NX46	#NUM!	#NUM!	ADPRS_HUMAN	1	434.157	5.34157	Xlinked	Control	#NUM!	#NUM!	#NUM!
Xlinked / Control	P49427	P49427	2.41251	2.41251	1.22812e-07	6.09723e-09	11	P49427	#NUM!	#NUM!	UB2R1_HUMAN	1	432.4	5.324	Xlinked	Control	#NUM!	#NUM!	#NUM!
Xlinked / Control	Q15056	Q15056	2.40111	2.40111	4.28133e-06	9.49899e-08	12	Q15056	#NUM!	#NUM!	IF4H_HUMAN	3	428.209	5.28209	Xlinked	Control	#NUM!	#NUM!	#NUM!
Xlinked / Control	O75083	O75083	2.39425	2.39425	2.406e-07	1.00653e-08	12	O75083	#NUM!	#NUM!	WDR1_HUMAN	1	425.704	5.25704	Xlinked	Control	#NUM!	#NUM!	#NUM!
Xlinked / Control	Q9H2P0	Q9H2P0	2.3886	2.3886	5.33121e-07	1.81231e-08	12	Q9H2P0	#NUM!	#NUM!	ADNP_HUMAN	2	423.649	5.23649	Xlinked	Control	#NUM!	#NUM!	#NUM!
Xlinked / Control	P04792	P04792	2.38374	2.38374	4.6948e-07	1.6836e-08	12	P04792	#NUM!	#NUM!	HSPB1_HUMAN	3	421.889	5.21889	Xlinked	Control	#NUM!	#NUM!	#NUM!
Xlinked / Control	Q92879	Q92879	2.38296	2.38296	8.53599e-07	2.56721e-08	12	Q92879	#NUM!	#NUM!	CELF1_HUMAN	1	421.607	5.21607	Xlinked	Control	#NUM!	#NUM!	#NUM!
Xlinked / Control	Q8N806	Q8N806	2.37614	2.37614	0.00040356	5.0976e-06	10	Q8N806	#NUM!	#NUM!	UBR7_HUMAN	1	419.144	5.19144	Xlinked	Control	#NUM!	#NUM!	#NUM!
Xlinked / Control	Q5T6F2	Q5T6F2	2.37394	2.37394	0.000618037	7.56008e-06	12	Q5T6F2	#NUM!	#NUM!	UBAP2_HUMAN	1	418.355	5.18355	Xlinked	Control	#NUM!	#NUM!	#NUM!
Xlinked / Control	Q86YD1	Q86YD1	2.3723	2.3723	0.020826	0.000219607	6	Q86YD1	#NUM!	#NUM!	PTOV1_HUMAN	1	417.766	5.17766	Xlinked	Control	#NUM!	#NUM!	#NUM!
Xlinked / Control	P27361	P27361	2.35992	2.35992	6.68873e-06	1.39107e-07	12	P27361	#NUM!	#NUM!	MK03_HUMAN	2	413.342	5.13342	Xlinked	Control	#NUM!	#NUM!	#NUM!
Xlinked / Control	Q6QNY1	Q6QNY1	2.35068	2.35068	9.31903e-07	2.74089e-08	12	Q6QNY1	#NUM!	#NUM!	BL1S2_HUMAN	1	410.066	5.10066	Xlinked	Control	#NUM!	#NUM!	#NUM!
Xlinked / Control	P04908;P0C0S5;P0C0S8;P16104;P20671;Q16777;Q6FI13;Q71UI9;Q7L7L0;Q8IUE6;Q93077;Q96KK5;Q96QV6;Q99878;Q9BTM1	P04908;P0C0S5;P0C0S8;P16104;P20671;Q16777;Q6FI13;Q71UI9;Q7L7L0;Q8IUE6;Q93077;Q96KK5;Q96QV6;Q99878;Q9BTM1	2.34891	2.34891	8.93802e-09	8.36344e-10	12	P04908;P0C0S5;P0C0S8;P16104;P20671;Q16777;Q6FI13;Q71UI9;Q7L7L0;Q8IUE6;Q93077;Q96KK5;Q96QV6;Q99878;Q9BTM1	#NUM!	#NUM!	H2A1B_HUMAN;H2AZ_HUMAN;H2A1_HUMAN;H2AX_HUMAN;H2A1D_HUMAN;H2A2C_HUMAN;H2A2A_HUMAN;H2AV_HUMAN;H2A3_HUMAN;H2A2B_HUMAN;H2A1C_HUMAN;H2A1H_HUMAN;H2A1A_HUMAN;H2A1J_HUMAN;H2AJ_HUMAN	1	409.439	5.09439	Xlinked	Control	#NUM!	#NUM!	#NUM!
Xlinked / Control	O95487	O95487	2.34178	2.34178	2.44954e-09	3.41797e-10	12	O95487	#NUM!	#NUM!	SC24B_HUMAN	1	406.926	5.06926	Xlinked	Control	#NUM!	#NUM!	#NUM!
Xlinked / Control	P26358	P26358	2.33252	2.33252	2.42944e-08	1.76687e-09	12	P26358	#NUM!	#NUM!	DNMT1_HUMAN	4	403.685	5.03685	Xlinked	Control	#NUM!	#NUM!	#NUM!
Xlinked / Control	O15067	O15067	2.33121	2.33121	6.33648e-07	2.06624e-08	12	O15067	#NUM!	#NUM!	PUR4_HUMAN	5	403.227	5.03227	Xlinked	Control	#NUM!	#NUM!	#NUM!
Xlinked / Control	Q96C01	Q96C01	2.33078	2.33078	6.37246e-05	9.66744e-07	12	Q96C01	#NUM!	#NUM!	F136A_HUMAN	1	403.078	5.03078	Xlinked	Control	#NUM!	#NUM!	#NUM!
Xlinked / Control	Q9H3P2	Q9H3P2	2.32787	2.32787	0.000587014	7.20262e-06	12	Q9H3P2	#NUM!	#NUM!	NELFA_HUMAN	1	402.062	5.02062	Xlinked	Control	#NUM!	#NUM!	#NUM!
Xlinked / Control	P55036	P55036	2.32378	2.32378	3.69568e-05	5.93683e-07	12	P55036	#NUM!	#NUM!	PSMD4_HUMAN	2	400.641	5.00641	Xlinked	Control	#NUM!	#NUM!	#NUM!
Xlinked / Control	P30837	P30837	2.3222	2.3222	8.96454e-05	1.3071e-06	12	P30837	#NUM!	#NUM!	AL1B1_HUMAN	3	400.094	5.00094	Xlinked	Control	#NUM!	#NUM!	#NUM!
Xlinked / Control	Q5VTR2	Q5VTR2	2.31867	2.31867	1.11041e-05	2.11507e-07	12	Q5VTR2	#NUM!	#NUM!	BRE1A_HUMAN	3	398.873	4.98873	Xlinked	Control	#NUM!	#NUM!	#NUM!
Xlinked / Control	Q92974	Q92974	2.30472	2.30472	7.46657e-07	2.30403e-08	12	Q92974	#NUM!	#NUM!	ARHG2_HUMAN	2	394.073	4.94073	Xlinked	Control	#NUM!	#NUM!	#NUM!
Xlinked / Control	O75152	O75152	2.30413	2.30413	9.6326e-06	1.89184e-07	12	O75152	#NUM!	#NUM!	ZC11A_HUMAN	4	393.869	4.93869	Xlinked	Control	#NUM!	#NUM!	#NUM!
Xlinked / Control	Q15020	Q15020	2.30189	2.30189	6.03545e-12	4.82836e-12	12	Q15020	#NUM!	#NUM!	SART3_HUMAN	4	393.103	4.93103	Xlinked	Control	#NUM!	#NUM!	#NUM!
Xlinked / Control	Q15750	Q15750	2.29925	2.29925	0.0109823	0.000117249	6	Q15750	#NUM!	#NUM!	TAB1_HUMAN	1	392.2	4.922	Xlinked	Control	#NUM!	#NUM!	#NUM!
Xlinked / Control	P78527	P78527	2.296	2.296	0.000109023	1.55378e-06	12	P78527	#NUM!	#NUM!	PRKDC_HUMAN	15	391.094	4.91094	Xlinked	Control	#NUM!	#NUM!	#NUM!
Xlinked / Control	Q8WZ42	Q8WZ42	2.29566	2.29566	2.46031e-06	6.06236e-08	12	Q8WZ42	#NUM!	#NUM!	TITIN_HUMAN	1	390.979	4.90979	Xlinked	Control	#NUM!	#NUM!	#NUM!
Xlinked / Control	O60493	O60493	2.27911	2.27911	0.000364638	4.6599e-06	12	O60493	#NUM!	#NUM!	SNX3_HUMAN	2	385.378	4.85378	Xlinked	Control	#NUM!	#NUM!	#NUM!
Xlinked / Control	Q13148	Q13148	2.27873	2.27873	4.7146e-05	7.3858e-07	12	Q13148	#NUM!	#NUM!	TADBP_HUMAN	3	385.25	4.8525	Xlinked	Control	#NUM!	#NUM!	#NUM!
Xlinked / Control	Q16630	Q16630	2.2782	2.2782	0.000930764	1.10805e-05	12	Q16630	#NUM!	#NUM!	CPSF6_HUMAN	1	385.072	4.85072	Xlinked	Control	#NUM!	#NUM!	#NUM!
Xlinked / Control	Q15437	Q15437	2.27717	2.27717	0.000131574	1.84882e-06	12	Q15437	#NUM!	#NUM!	SC23B_HUMAN	1	384.728	4.84728	Xlinked	Control	#NUM!	#NUM!	#NUM!
Xlinked / Control	Q9H0H5	Q9H0H5	2.27293	2.27293	0.00014895	2.06875e-06	12	Q9H0H5	#NUM!	#NUM!	RGAP1_HUMAN	3	383.305	4.83305	Xlinked	Control	#NUM!	#NUM!	#NUM!
Xlinked / Control	P49189	P49189	2.2681	2.2681	0.000611609	7.48909e-06	12	P49189	#NUM!	#NUM!	AL9A1_HUMAN	6	381.689	4.81689	Xlinked	Control	#NUM!	#NUM!	#NUM!
Xlinked / Control	P31930	P31930	2.23918	2.23918	1.68716e-06	4.43017e-08	12	P31930	#NUM!	#NUM!	QCR1_HUMAN	1	372.13	4.7213	Xlinked	Control	#NUM!	#NUM!	#NUM!
Xlinked / Control	Q99829	Q99829	2.22771	2.22771	1.78466e-05	3.15403e-07	12	Q99829	#NUM!	#NUM!	CPNE1_HUMAN	4	368.388	4.68388	Xlinked	Control	#NUM!	#NUM!	#NUM!
Xlinked / Control	Q6NXT1	Q6NXT1	2.22304	2.22304	6.50549e-05	9.84437e-07	12	Q6NXT1	#NUM!	#NUM!	ANR54_HUMAN	1	366.878	4.66878	Xlinked	Control	#NUM!	#NUM!	#NUM!
Xlinked / Control	P50995	P50995	2.218	2.218	0.0506157	0.000527247	6	P50995	#NUM!	#NUM!	ANX11_HUMAN	2	365.247	4.65247	Xlinked	Control	#NUM!	#NUM!	#NUM!
Xlinked / Control	O43439	O43439	2.217	2.217	0.00073845	8.94188e-06	12	O43439	#NUM!	#NUM!	MTG8R_HUMAN	1	364.924	4.64924	Xlinked	Control	#NUM!	#NUM!	#NUM!
Xlinked / Control	P27708	P27708	2.21417	2.21417	8.98085e-07	2.68085e-08	12	P27708	#NUM!	#NUM!	PYR1_HUMAN	17	364.013	4.64013	Xlinked	Control	#NUM!	#NUM!	#NUM!
Xlinked / Control	Q9NTZ6	Q9NTZ6	2.20066	2.20066	8.38904e-07	2.53573e-08	12	Q9NTZ6	#NUM!	#NUM!	RBM12_HUMAN	1	359.69	4.5969	Xlinked	Control	#NUM!	#NUM!	#NUM!
Xlinked / Control	P31350	P31350	2.18758	2.18758	4.54648e-05	7.15982e-07	12	P31350	#NUM!	#NUM!	RIR2_HUMAN	4	355.54	4.5554	Xlinked	Control	#NUM!	#NUM!	#NUM!
Xlinked / Control	Q14683	Q14683	2.18705	2.18705	8.05327e-08	4.47404e-09	12	Q14683	#NUM!	#NUM!	SMC1A_HUMAN	7	355.375	4.55375	Xlinked	Control	#NUM!	#NUM!	#NUM!
Xlinked / Control	Q9P1Z2	Q9P1Z2	2.17026	2.17026	0.000259505	3.42958e-06	12	Q9P1Z2	#NUM!	#NUM!	CACO1_HUMAN	4	350.103	4.50103	Xlinked	Control	#NUM!	#NUM!	#NUM!
Xlinked / Control	O00410	O00410	2.16166	2.16166	0.00291375	3.27388e-05	12	O00410	#NUM!	#NUM!	IPO5_HUMAN	2	347.43	4.4743	Xlinked	Control	#NUM!	#NUM!	#NUM!
Xlinked / Control	Q9BSJ8	Q9BSJ8	2.15004	2.15004	3.62978e-06	8.34432e-08	12	Q9BSJ8	#NUM!	#NUM!	ESYT1_HUMAN	3	343.84	4.4384	Xlinked	Control	#NUM!	#NUM!	#NUM!
Xlinked / Control	Q8WWH5	Q8WWH5	2.14132	2.14132	0.00944328	0.000101268	12	Q8WWH5	#NUM!	#NUM!	TRUB1_HUMAN	2	341.166	4.41166	Xlinked	Control	#NUM!	#NUM!	#NUM!
Xlinked / Control	Q8TEQ6	Q8TEQ6	2.13881	2.13881	0.000418175	5.27665e-06	12	Q8TEQ6	#NUM!	#NUM!	GEMI5_HUMAN	1	340.398	4.40398	Xlinked	Control	#NUM!	#NUM!	#NUM!
Xlinked / Control	Q14160	Q14160	2.12331	2.12331	2.81599e-05	4.69985e-07	12	Q14160	#NUM!	#NUM!	SCRIB_HUMAN	2	335.693	4.35693	Xlinked	Control	#NUM!	#NUM!	#NUM!
Xlinked / Control	Q9BXW7	Q9BXW7	2.12036	2.12036	1.50155e-05	2.7301e-07	12	Q9BXW7	#NUM!	#NUM!	HDHD5_HUMAN	2	334.802	4.34802	Xlinked	Control	#NUM!	#NUM!	#NUM!
Xlinked / Control	Q00266	Q00266	2.11656	2.11656	3.74175e-09	4.49009e-10	12	Q00266	#NUM!	#NUM!	METK1_HUMAN	1	333.659	4.33659	Xlinked	Control	#NUM!	#NUM!	#NUM!
Xlinked / Control	Q9NQG5	Q9NQG5	2.10815	2.10815	9.17473e-07	2.71174e-08	11	Q9NQG5	#NUM!	#NUM!	RPR1B_HUMAN	1	331.138	4.31138	Xlinked	Control	#NUM!	#NUM!	#NUM!
Xlinked / Control	P31689	P31689	2.09825	2.09825	0.00455539	5.03822e-05	6	P31689	#NUM!	#NUM!	DNJA1_HUMAN	1	328.19	4.2819	Xlinked	Control	#NUM!	#NUM!	#NUM!
Xlinked / Control	Q9UNF1	Q9UNF1	2.09743	2.09743	2.41881e-06	5.98694e-08	12	Q9UNF1	#NUM!	#NUM!	MAGD2_HUMAN	5	327.946	4.27946	Xlinked	Control	#NUM!	#NUM!	#NUM!
Xlinked / Control	Q01518	Q01518	2.07729	2.07729	1.40285e-06	3.86107e-08	12	Q01518	#NUM!	#NUM!	CAP1_HUMAN	1	322.014	4.22014	Xlinked	Control	#NUM!	#NUM!	#NUM!
Xlinked / Control	Q8WXF1	Q8WXF1	2.06136	2.06136	3.83937e-07	1.44038e-08	12	Q8WXF1	#NUM!	#NUM!	PSPC1_HUMAN	2	317.38	4.1738	Xlinked	Control	#NUM!	#NUM!	#NUM!
Xlinked / Control	P54920	P54920	2.0557	2.0557	4.73975e-07	1.69277e-08	10	P54920	#NUM!	#NUM!	SNAA_HUMAN	1	315.744	4.15744	Xlinked	Control	#NUM!	#NUM!	#NUM!
Xlinked / Control	Q15029	Q15029	2.05555	2.05555	1.52497e-05	2.76012e-07	12	Q15029	#NUM!	#NUM!	U5S1_HUMAN	2	315.701	4.15701	Xlinked	Control	#NUM!	#NUM!	#NUM!
Xlinked / Control	Q9H583	Q9H583	2.05238	2.05238	2.25371e-05	3.8913e-07	12	Q9H583	#NUM!	#NUM!	HEAT1_HUMAN	1	314.789	4.14789	Xlinked	Control	#NUM!	#NUM!	#NUM!
Xlinked / Control	P62258	P62258	2.04678	2.04678	5.30058e-07	1.8121e-08	12	P62258	#NUM!	#NUM!	1433E_HUMAN	2	313.182	4.13182	Xlinked	Control	#NUM!	#NUM!	#NUM!
Xlinked / Control	Q7Z6Z7	Q7Z6Z7	2.04623	2.04623	1.0237e-05	1.98796e-07	12	Q7Z6Z7	#NUM!	#NUM!	HUWE1_HUMAN	12	313.026	4.13026	Xlinked	Control	#NUM!	#NUM!	#NUM!
Xlinked / Control	P00698	P00698	2.03477	2.03477	0.000174858	2.39531e-06	12	P00698	#NUM!	#NUM!	LYSC_CHICK_6PM	2	309.756	4.09756	Xlinked	Control	#NUM!	#NUM!	#NUM!
Xlinked / Control	Q92878	Q92878	2.01374	2.01374	9.9055e-06	1.93593e-07	12	Q92878	#NUM!	#NUM!	RAD50_HUMAN	3	303.827	4.03827	Xlinked	Control	#NUM!	#NUM!	#NUM!
Xlinked / Control	P22102	P22102	1.99735	1.99735	5.59693e-06	1.1972e-07	12	P22102	#NUM!	#NUM!	PUR2_HUMAN	3	299.266	3.99266	Xlinked	Control	#NUM!	#NUM!	#NUM!
Xlinked / Control	Q8IU81	Q8IU81	1.9879	1.9879	5.23609e-07	1.80555e-08	12	Q8IU81	#NUM!	#NUM!	I2BP1_HUMAN	2	296.659	3.96659	Xlinked	Control	#NUM!	#NUM!	#NUM!
Xlinked / Control	Q10570	Q10570	1.97833	1.97833	0.316191	0.00324854	12	Q10570	#NUM!	#NUM!	CPSF1_HUMAN	2	294.036	3.94036	Xlinked	Control	#NUM!	#NUM!	#NUM!
Xlinked / Control	Q7KZ85	Q7KZ85	1.97792	1.97792	0.000184533	2.50498e-06	12	Q7KZ85	#NUM!	#NUM!	SPT6H_HUMAN	3	293.925	3.93925	Xlinked	Control	#NUM!	#NUM!	#NUM!
Xlinked / Control	Q9HC38	Q9HC38	1.97635	1.97635	2.13738e-08	1.58325e-09	12	Q9HC38	#NUM!	#NUM!	GLOD4_HUMAN	2	293.496	3.93496	Xlinked	Control	#NUM!	#NUM!	#NUM!
Xlinked / Control	Q9NZT1	Q9NZT1	1.9697	1.9697	0.000327177	4.2171e-06	12	Q9NZT1	#NUM!	#NUM!	CALL5_HUMAN	2	291.686	3.91686	Xlinked	Control	#NUM!	#NUM!	#NUM!
Xlinked / Control	Q8IWV7	Q8IWV7	1.96556	1.96556	2.87053e-07	1.14821e-08	11	Q8IWV7	#NUM!	#NUM!	UBR1_HUMAN	1	290.565	3.90565	Xlinked	Control	#NUM!	#NUM!	#NUM!
Xlinked / Control	P22061	P22061	1.9591	1.9591	0.0010467	1.23262e-05	12	P22061	#NUM!	#NUM!	PIMT_HUMAN	1	288.819	3.88819	Xlinked	Control	#NUM!	#NUM!	#NUM!
Xlinked / Control	Q16637	Q16637	1.94598	1.94598	4.42533e-08	2.76583e-09	12	Q16637	#NUM!	#NUM!	SMN_HUMAN	3	285.298	3.85298	Xlinked	Control	#NUM!	#NUM!	#NUM!
Xlinked / Control	Q13131	Q13131	1.94171	1.94171	5.21438e-07	1.80324e-08	12	Q13131	#NUM!	#NUM!	AAPK1_HUMAN	1	284.16	3.8416	Xlinked	Control	#NUM!	#NUM!	#NUM!
Xlinked / Control	Q96S19	Q96S19	1.93796	1.93796	9.60968e-05	1.39103e-06	12	Q96S19	#NUM!	#NUM!	MTL26_HUMAN	1	283.163	3.83163	Xlinked	Control	#NUM!	#NUM!	#NUM!
Xlinked / Control	P78356	P78356	1.90216	1.90216	6.28753e-07	2.05587e-08	12	P78356	#NUM!	#NUM!	PI42B_HUMAN	1	273.773	3.73773	Xlinked	Control	#NUM!	#NUM!	#NUM!
Xlinked / Control	P50416	P50416	1.89458	1.89458	0.000462325	5.78509e-06	12	P50416	#NUM!	#NUM!	CPT1A_HUMAN	1	271.815	3.71815	Xlinked	Control	#NUM!	#NUM!	#NUM!
Xlinked / Control	P05165	P05165	1.89284	1.89284	1.54805e-07	7.40105e-09	12	P05165	#NUM!	#NUM!	PCCA_HUMAN	20	271.367	3.71367	Xlinked	Control	#NUM!	#NUM!	#NUM!
Xlinked / Control	Q7Z4W1	Q7Z4W1	1.89144	1.89144	0.0444852	0.000464597	5	Q7Z4W1	#NUM!	#NUM!	DCXR_HUMAN	1	271.007	3.71007	Xlinked	Control	#NUM!	#NUM!	#NUM!
Xlinked / Control	O95747	O95747	1.87027	1.87027	2.19393e-09	3.17195e-10	12	O95747	#NUM!	#NUM!	OXSR1_HUMAN	2	265.601	3.65601	Xlinked	Control	#NUM!	#NUM!	#NUM!
Xlinked / Control	Q86VZ4	Q86VZ4	1.86157	1.86157	0.0138778	0.000147636	12	Q86VZ4	#NUM!	#NUM!	LRP11_HUMAN	1	263.402	3.63402	Xlinked	Control	#NUM!	#NUM!	#NUM!
Xlinked / Control	Q9BZX2	Q9BZX2	1.86084	1.86084	0.000346318	4.44885e-06	12	Q9BZX2	#NUM!	#NUM!	UCK2_HUMAN	3	263.22	3.6322	Xlinked	Control	#NUM!	#NUM!	#NUM!
Xlinked / Control	P31025	P31025	1.86011	1.86011	0.0048742	5.36117e-05	12	P31025	#NUM!	#NUM!	LCN1_HUMAN	2	263.035	3.63035	Xlinked	Control	#NUM!	#NUM!	#NUM!
Xlinked / Control	O94903	O94903	1.85099	1.85099	1.20648e-05	2.2728e-07	12	O94903	#NUM!	#NUM!	PLPHP_HUMAN	1	260.748	3.60748	Xlinked	Control	#NUM!	#NUM!	#NUM!
Xlinked / Control	P43246	P43246	1.84986	1.84986	4.32918e-05	6.84456e-07	12	P43246	#NUM!	#NUM!	MSH2_HUMAN	3	260.466	3.60466	Xlinked	Control	#NUM!	#NUM!	#NUM!
Xlinked / Control	Q9H4A4	Q9H4A4	1.84849	1.84849	0.000324592	4.18829e-06	12	Q9H4A4	#NUM!	#NUM!	AMPB_HUMAN	3	260.122	3.60122	Xlinked	Control	#NUM!	#NUM!	#NUM!
Xlinked / Control	Q16352	Q16352	1.84207	1.84207	0.000161467	2.22457e-06	12	Q16352	#NUM!	#NUM!	AINX_HUMAN	4	258.523	3.58523	Xlinked	Control	#NUM!	#NUM!	#NUM!
Xlinked / Control	P05089	P05089	1.83572	1.83572	2.9237e-07	1.16559e-08	12	P05089	#NUM!	#NUM!	ARGI1_HUMAN	2	256.95	3.5695	Xlinked	Control	#NUM!	#NUM!	#NUM!
Xlinked / Control	Q15813	Q15813	1.83404	1.83404	0.000152209	2.10427e-06	12	Q15813	#NUM!	#NUM!	TBCE_HUMAN	2	256.533	3.56533	Xlinked	Control	#NUM!	#NUM!	#NUM!
Xlinked / Control	Q96QA5	Q96QA5	1.83114	1.83114	1.18803e-06	3.35757e-08	12	Q96QA5	#NUM!	#NUM!	GSDMA_HUMAN	2	255.817	3.55817	Xlinked	Control	#NUM!	#NUM!	#NUM!
Xlinked / Control	P61081	P61081	1.82482	1.82482	8.99961e-05	1.30903e-06	12	P61081	#NUM!	#NUM!	UBC12_HUMAN	1	254.264	3.54264	Xlinked	Control	#NUM!	#NUM!	#NUM!
Xlinked / Control	P11310	P11310	1.81726	1.81726	0.000121103	1.71372e-06	11	P11310	#NUM!	#NUM!	ACADM_HUMAN	2	252.41	3.5241	Xlinked	Control	#NUM!	#NUM!	#NUM!
Xlinked / Control	O00193	O00193	1.81506	1.81506	6.43024e-05	9.74279e-07	11	O00193	#NUM!	#NUM!	SMAP_HUMAN	1	251.873	3.51873	Xlinked	Control	#NUM!	#NUM!	#NUM!
Xlinked / Control	P13804	P13804	1.81374	1.81374	0.000797906	9.58445e-06	12	P13804	#NUM!	#NUM!	ETFA_HUMAN	4	251.552	3.51552	Xlinked	Control	#NUM!	#NUM!	#NUM!
Xlinked / Control	Q92600	Q92600	1.81326	1.81326	3.07634e-09	3.92724e-10	12	Q92600	#NUM!	#NUM!	CNOT9_HUMAN	2	251.437	3.51437	Xlinked	Control	#NUM!	#NUM!	#NUM!
Xlinked / Control	O95202	O95202	1.81126	1.81126	5.64369e-09	6.04681e-10	12	O95202	#NUM!	#NUM!	LETM1_HUMAN	3	250.947	3.50947	Xlinked	Control	#NUM!	#NUM!	#NUM!
Xlinked / Control	P07339	P07339	1.8066	1.8066	0.000270404	3.55017e-06	12	P07339	#NUM!	#NUM!	CATD_HUMAN	1	249.818	3.49818	Xlinked	Control	#NUM!	#NUM!	#NUM!
Xlinked / Control	Q6XQN6	Q6XQN6	1.79093	1.79093	0.000700845	8.52956e-06	12	Q6XQN6	#NUM!	#NUM!	PNCB_HUMAN	1	246.038	3.46038	Xlinked	Control	#NUM!	#NUM!	#NUM!
Xlinked / Control	Q9Y5P6	Q9Y5P6	1.79002	1.79002	0.00155433	1.79346e-05	12	Q9Y5P6	#NUM!	#NUM!	GMPPB_HUMAN	2	245.82	3.4582	Xlinked	Control	#NUM!	#NUM!	#NUM!
Xlinked / Control	Q9BRJ7	Q9BRJ7	1.77883	1.77883	3.55567e-07	1.36756e-08	12	Q9BRJ7	#NUM!	#NUM!	TIRR_HUMAN	1	243.148	3.43148	Xlinked	Control	#NUM!	#NUM!	#NUM!
Xlinked / Control	Q8N1N4	Q8N1N4	1.76137	1.76137	5.14086e-07	1.80324e-08	12	Q8N1N4	#NUM!	#NUM!	K2C78_HUMAN	1	239.02	3.3902	Xlinked	Control	#NUM!	#NUM!	#NUM!
Xlinked / Control	P04259	P04259	1.76005	1.76005	1.22961e-07	6.09723e-09	12	P04259	#NUM!	#NUM!	K2C6B_HUMAN	2	238.71	3.3871	Xlinked	Control	#NUM!	#NUM!	#NUM!
Xlinked / Control	P13646	P13646	1.75915	1.75915	9.00369e-09	8.36344e-10	12	P13646	#NUM!	#NUM!	K1C13_HUMAN	4	238.498	3.38498	Xlinked	Control	#NUM!	#NUM!	#NUM!
Xlinked / Control	Q96RQ3	Q96RQ3	1.75489	1.75489	0.000456394	5.72281e-06	12	Q96RQ3	#NUM!	#NUM!	MCCA_HUMAN	11	237.502	3.37502	Xlinked	Control	#NUM!	#NUM!	#NUM!
Xlinked / Control	A5YKK6	A5YKK6	1.75402	1.75402	2.60087e-05	4.40898e-07	12	A5YKK6	#NUM!	#NUM!	CNOT1_HUMAN	2	237.296	3.37296	Xlinked	Control	#NUM!	#NUM!	#NUM!
Xlinked / Control	Q6KB66	Q6KB66	1.75152	1.75152	9.03321e-07	2.68209e-08	12	Q6KB66	#NUM!	#NUM!	K2C80_HUMAN	2	236.713	3.36713	Xlinked	Control	#NUM!	#NUM!	#NUM!
Xlinked / Control	P02538	P02538	1.73621	1.73621	8.9487e-08	4.85183e-09	12	P02538	#NUM!	#NUM!	K2C6A_HUMAN	17	233.158	3.33158	Xlinked	Control	#NUM!	#NUM!	#NUM!
Xlinked / Control	P68871	P68871	1.73443	1.73443	0.0136166	0.000144986	12	P68871	#NUM!	#NUM!	HBB_HUMAN	2	232.748	3.32748	Xlinked	Control	#NUM!	#NUM!	#NUM!
Xlinked / Control	P38159;Q96E39	P38159;Q96E39	1.71207	1.71207	3.8989e-05	6.22993e-07	12	P38159;Q96E39	#NUM!	#NUM!	RBMX_HUMAN;RMXL1_HUMAN	3	227.63	3.2763	Xlinked	Control	#NUM!	#NUM!	#NUM!
Xlinked / Control	O94776	O94776	1.70529	1.70529	5.20786e-07	1.80324e-08	12	O94776	#NUM!	#NUM!	MTA2_HUMAN	1	226.095	3.26095	Xlinked	Control	#NUM!	#NUM!	#NUM!
Xlinked / Control	O75717	O75717	1.69094	1.69094	0.00257431	2.92259e-05	12	O75717	#NUM!	#NUM!	WDHD1_HUMAN	2	222.866	3.22866	Xlinked	Control	#NUM!	#NUM!	#NUM!
Xlinked / Control	Q8WUA2	Q8WUA2	1.67	1.67	1.34536e-05	2.48757e-07	12	Q8WUA2	#NUM!	#NUM!	PPIL4_HUMAN	1	218.214	3.18214	Xlinked	Control	#NUM!	#NUM!	#NUM!
Xlinked / Control	Q14204	Q14204	1.66573	1.66573	2.90589e-09	3.83194e-10	12	Q14204	#NUM!	#NUM!	DYHC1_HUMAN	10	217.274	3.17274	Xlinked	Control	#NUM!	#NUM!	#NUM!
Xlinked / Control	Q04695	Q04695	1.6647	1.6647	1.05933e-05	2.04044e-07	12	Q04695	#NUM!	#NUM!	K1C17_HUMAN	2	217.048	3.17048	Xlinked	Control	#NUM!	#NUM!	#NUM!
Xlinked / Control	P15259;P18669	P15259;P18669	1.6589	1.6589	0.000185215	2.51139e-06	12	P15259;P18669	#NUM!	#NUM!	PGAM2_HUMAN;PGAM1_HUMAN	2	215.775	3.15775	Xlinked	Control	#NUM!	#NUM!	#NUM!
Xlinked / Control	P35612	P35612	1.65864	1.65864	0.00176897	2.0333e-05	12	P35612	#NUM!	#NUM!	ADDB_HUMAN	1	215.719	3.15719	Xlinked	Control	#NUM!	#NUM!	#NUM!
Xlinked / Control	Q9NV70	Q9NV70	1.65485	1.65485	1.0238e-05	1.98796e-07	12	Q9NV70	#NUM!	#NUM!	EXOC1_HUMAN	1	214.891	3.14891	Xlinked	Control	#NUM!	#NUM!	#NUM!
Xlinked / Control	Q01469	Q01469	1.6466	1.6466	2.42453e-11	1.21226e-11	12	Q01469	#NUM!	#NUM!	FABP5_HUMAN	1	213.094	3.13094	Xlinked	Control	#NUM!	#NUM!	#NUM!
Xlinked / Control	Q08752	Q08752	1.62295	1.62295	0.00559237	6.09523e-05	12	Q08752	#NUM!	#NUM!	PPID_HUMAN	3	208.004	3.08004	Xlinked	Control	#NUM!	#NUM!	#NUM!
Xlinked / Control	Q92616	Q92616	1.58654	1.58654	7.76654e-05	1.15731e-06	12	Q92616	#NUM!	#NUM!	GCN1_HUMAN	3	200.327	3.00327	Xlinked	Control	#NUM!	#NUM!	#NUM!
Xlinked / Control	O94927	O94927	1.57981	1.57981	2.40733e-06	5.98694e-08	12	O94927	#NUM!	#NUM!	HAUS5_HUMAN	1	198.931	2.98931	Xlinked	Control	#NUM!	#NUM!	#NUM!
Xlinked / Control	Q12996	Q12996	1.55411	1.55411	5.48083e-06	1.17631e-07	12	Q12996	#NUM!	#NUM!	CSTF3_HUMAN	2	193.652	2.93652	Xlinked	Control	#NUM!	#NUM!	#NUM!
Xlinked / Control	Q8NC51	Q8NC51	1.5447	1.5447	3.03199e-05	5.00466e-07	12	Q8NC51	#NUM!	#NUM!	PAIRB_HUMAN	3	191.744	2.91744	Xlinked	Control	#NUM!	#NUM!	#NUM!
Xlinked / Control	P23919	P23919	1.53279	1.53279	0.633957	0.00650212	12	P23919	#NUM!	#NUM!	KTHY_HUMAN	1	189.346	2.89346	Xlinked	Control	#NUM!	#NUM!	#NUM!
Xlinked / Control	P18077	P18077	1.52892	1.52892	0.000524101	6.47039e-06	12	P18077	#NUM!	#NUM!	RL35A_HUMAN	1	188.57	2.8857	Xlinked	Control	#NUM!	#NUM!	#NUM!
Xlinked / Control	O60343	O60343	1.52485	1.52485	0.000225092	3.01127e-06	12	O60343	#NUM!	#NUM!	TBCD4_HUMAN	3	187.756	2.87756	Xlinked	Control	#NUM!	#NUM!	#NUM!
Xlinked / Control	Q96L91	Q96L91	1.50492	1.50492	0.000708782	8.61741e-06	12	Q96L91	#NUM!	#NUM!	EP400_HUMAN	1	183.809	2.83809	Xlinked	Control	#NUM!	#NUM!	#NUM!
Xlinked / Control	P01591	P01591	1.50314	1.50314	4.89186e-09	5.4354e-10	12	P01591	#NUM!	#NUM!	IGJ_HUMAN	1	183.458	2.83458	Xlinked	Control	#NUM!	#NUM!	#NUM!
Xlinked / Control	Q9H223	Q9H223	1.49279	1.49279	2.68474e-06	6.45628e-08	12	Q9H223	#NUM!	#NUM!	EHD4_HUMAN	1	181.432	2.81432	Xlinked	Control	#NUM!	#NUM!	#NUM!
Xlinked / Control	Q9H832	Q9H832	1.46356	1.46356	6.88172e-05	1.03614e-06	10	Q9H832	#NUM!	#NUM!	UBE2Z_HUMAN	1	175.789	2.75789	Xlinked	Control	#NUM!	#NUM!	#NUM!
Xlinked / Control	Q6P996	Q6P996	1.43277	1.43277	2.86829e-05	4.77385e-07	12	Q6P996	#NUM!	#NUM!	PDXD1_HUMAN	3	169.964	2.69964	Xlinked	Control	#NUM!	#NUM!	#NUM!
Xlinked / Control	P85037	P85037	1.42797	1.42797	0.00170987	1.96725e-05	12	P85037	#NUM!	#NUM!	FOXK1_HUMAN	4	169.067	2.69067	Xlinked	Control	#NUM!	#NUM!	#NUM!
Xlinked / Control	Q9H254	Q9H254	1.42339	1.42339	2.5388e-07	1.05417e-08	12	Q9H254	#NUM!	#NUM!	SPTN4_HUMAN	1	168.214	2.68214	Xlinked	Control	#NUM!	#NUM!	#NUM!
Xlinked / Control	O43402	O43402	1.40868	1.40868	0.0200518	0.000211629	10	O43402	#NUM!	#NUM!	EMC8_HUMAN	1	165.494	2.65494	Xlinked	Control	#NUM!	#NUM!	#NUM!
Xlinked / Control	Q9Y2J2	Q9Y2J2	1.39421	1.39421	0.00405645	4.49468e-05	11	Q9Y2J2	#NUM!	#NUM!	E41L3_HUMAN	1	162.845	2.62845	Xlinked	Control	#NUM!	#NUM!	#NUM!
Xlinked / Control	O60814;P06899;P23527;P33778;P57053;P58876;P62807;Q16778;Q5QNW6;Q93079;Q96A08;Q99877;Q99879;Q99880	O60814;P06899;P23527;P33778;P57053;P58876;P62807;Q16778;Q5QNW6;Q93079;Q96A08;Q99877;Q99879;Q99880	1.38046	1.38046	4.59806e-06	1.00872e-07	12	O60814;P06899;P23527;P33778;P57053;P58876;P62807;Q16778;Q5QNW6;Q93079;Q96A08;Q99877;Q99879;Q99880	#NUM!	#NUM!	H2B1K_HUMAN;H2B1J_HUMAN;H2B1O_HUMAN;H2B1B_HUMAN;H2BFS_HUMAN;H2B1D_HUMAN;H2B1C_HUMAN;H2B2E_HUMAN;H2B2F_HUMAN;H2B1H_HUMAN;H2B1A_HUMAN;H2B1N_HUMAN;H2B1M_HUMAN;H2B1L_HUMAN	2	160.351	2.60351	Xlinked	Control	#NUM!	#NUM!	#NUM!
Xlinked / Control	Q9BT78	Q9BT78	1.36003	1.36003	0.000134005	1.87858e-06	12	Q9BT78	#NUM!	#NUM!	CSN4_HUMAN	2	156.69	2.5669	Xlinked	Control	#NUM!	#NUM!	#NUM!
Xlinked / Control	P42704	P42704	1.35836	1.35836	4.93065e-05	7.71418e-07	12	P42704	#NUM!	#NUM!	LPPRC_HUMAN	5	156.394	2.56394	Xlinked	Control	#NUM!	#NUM!	#NUM!
Xlinked / Control	Q8IZD4	Q8IZD4	1.33017	1.33017	0.000893201	1.06439e-05	12	Q8IZD4	#NUM!	#NUM!	DCP1B_HUMAN	1	151.433	2.51433	Xlinked	Control	#NUM!	#NUM!	#NUM!
Xlinked / Control	O00541	O00541	1.32867	1.32867	0.727367	0.0074411	12	O00541	#NUM!	#NUM!	PESC_HUMAN	2	151.171	2.51171	Xlinked	Control	#NUM!	#NUM!	#NUM!
Xlinked / Control	Q96C12	Q96C12	1.3071	1.3071	0.00167735	1.93169e-05	12	Q96C12	#NUM!	#NUM!	ARMC5_HUMAN	1	147.443	2.47443	Xlinked	Control	#NUM!	#NUM!	#NUM!
Xlinked / Control	P50454	P50454	1.28127	1.28127	4.65288e-05	7.29864e-07	12	P50454	#NUM!	#NUM!	SERPH_HUMAN	2	143.052	2.43052	Xlinked	Control	#NUM!	#NUM!	#NUM!
Xlinked / Control	Q99856	Q99856	1.2812	1.2812	0.00537686	5.88708e-05	6	Q99856	#NUM!	#NUM!	ARI3A_HUMAN	1	143.041	2.43041	Xlinked	Control	#NUM!	#NUM!	#NUM!
Xlinked / Control	Q7Z794	Q7Z794	1.28082	1.28082	4.45634e-10	1.05926e-10	12	Q7Z794	#NUM!	#NUM!	K2C1B_HUMAN	2	142.977	2.42977	Xlinked	Control	#NUM!	#NUM!	#NUM!
Xlinked / Control	Q12849	Q12849	1.25302	1.25302	0.000758822	9.15163e-06	12	Q12849	#NUM!	#NUM!	GRSF1_HUMAN	1	138.34	2.3834	Xlinked	Control	#NUM!	#NUM!	#NUM!
Xlinked / Control	Q8WWY3	Q8WWY3	1.21317	1.21317	0.702296	0.00719689	12	Q8WWY3	#NUM!	#NUM!	PRP31_HUMAN	1	131.846	2.31846	Xlinked	Control	#NUM!	#NUM!	#NUM!
Xlinked / Control	O43548	O43548	1.21233	1.21233	0.00483242	5.32988e-05	12	O43548	#NUM!	#NUM!	TGM5_HUMAN	1	131.712	2.31712	Xlinked	Control	#NUM!	#NUM!	#NUM!
Xlinked / Control	P81605	P81605	1.20421	1.20421	5.42038e-05	8.36126e-07	12	P81605	#NUM!	#NUM!	DCD_HUMAN	3	130.411	2.30411	Xlinked	Control	#NUM!	#NUM!	#NUM!
Xlinked / Control	O94763	O94763	1.19472	1.19472	6.71618e-05	1.01249e-06	12	O94763	#NUM!	#NUM!	RMP_HUMAN	2	128.901	2.28901	Xlinked	Control	#NUM!	#NUM!	#NUM!
Xlinked / Control	Q8IUR6	Q8IUR6	1.18762	1.18762	3.85261e-07	1.44038e-08	12	Q8IUR6	#NUM!	#NUM!	CRERF_HUMAN	2	127.777	2.27777	Xlinked	Control	#NUM!	#NUM!	#NUM!
Xlinked / Control	Q8NBF2	Q8NBF2	1.17891	1.17891	2.84233e-05	4.73721e-07	12	Q8NBF2	#NUM!	#NUM!	NHLC2_HUMAN	3	126.406	2.26406	Xlinked	Control	#NUM!	#NUM!	#NUM!
Xlinked / Control	O14654	O14654	1.16205	1.16205	0.000888551	1.06096e-05	12	O14654	#NUM!	#NUM!	IRS4_HUMAN	4	123.776	2.23776	Xlinked	Control	#NUM!	#NUM!	#NUM!
Xlinked / Control	Q9BQ52	Q9BQ52	1.12879	1.12879	0.0160865	0.000170529	6	Q9BQ52	#NUM!	#NUM!	RNZ2_HUMAN	1	118.676	2.18676	Xlinked	Control	#NUM!	#NUM!	#NUM!
Xlinked / Control	O14745	O14745	1.08247	1.08247	0.000387521	4.92612e-06	12	O14745	#NUM!	#NUM!	NHRF1_HUMAN	3	111.765	2.11765	Xlinked	Control	#NUM!	#NUM!	#NUM!
Xlinked / Control	Q9Y6D9	Q9Y6D9	1.08042	1.08042	9.85727e-05	1.42343e-06	12	Q9Y6D9	#NUM!	#NUM!	MD1L1_HUMAN	2	111.465	2.11465	Xlinked	Control	#NUM!	#NUM!	#NUM!
Xlinked / Control	Q96K37	Q96K37	1.07111	1.07111	0.122384	0.00126495	11	Q96K37	#NUM!	#NUM!	S35E1_HUMAN	1	110.105	2.10105	Xlinked	Control	#NUM!	#NUM!	#NUM!
Xlinked / Control	P36873	P36873	1.03508	1.03508	1.09293e-05	2.09173e-07	12	P36873	#NUM!	#NUM!	PP1G_HUMAN	1	104.923	2.04923	Xlinked	Control	#NUM!	#NUM!	#NUM!
Xlinked / Control	Q9NVI7	Q9NVI7	1.0222	1.0222	3.57516e-08	2.35725e-09	12	Q9NVI7	#NUM!	#NUM!	ATD3A_HUMAN	2	103.101	2.03101	Xlinked	Control	#NUM!	#NUM!	#NUM!
Xlinked / Control	Q9NPI6	Q9NPI6	1.01203	1.01203	0.00472922	5.22566e-05	10	Q9NPI6	#NUM!	#NUM!	DCP1A_HUMAN	1	101.675	2.01675	Xlinked	Control	#NUM!	#NUM!	#NUM!
Xlinked / Control	Q9NS87	Q9NS87	1.00889	1.00889	0.000306309	3.97803e-06	11	Q9NS87	#NUM!	#NUM!	KIF15_HUMAN	1	101.236	2.01236	Xlinked	Control	#NUM!	#NUM!	#NUM!
Xlinked / Control	Q86YZ3	Q86YZ3	1.00654	1.00654	6.53902e-06	1.36704e-07	12	Q86YZ3	#NUM!	#NUM!	HORN_HUMAN	5	100.909	2.00909	Xlinked	Control	#NUM!	#NUM!	#NUM!
Xlinked / Control	O00303	O00303	0.988494	0.988494	0.0617235	0.000640175	6	O00303	#NUM!	#NUM!	EIF3F_HUMAN	1	98.4113	1.98411	Xlinked	Control	#NUM!	#NUM!	#NUM!
Xlinked / Control	Q8IXW5	Q8IXW5	0.98324	0.98324	4.62195e-06	1.01211e-07	12	Q8IXW5	#NUM!	#NUM!	RPAP2_HUMAN	3	97.69	1.9769	Xlinked	Control	#NUM!	#NUM!	#NUM!
Xlinked / Control	P31151;Q86SG5	P31151;Q86SG5	0.958378	0.958378	0.00589018	6.40236e-05	12	P31151;Q86SG5	#NUM!	#NUM!	S10A7_HUMAN;S1A7A_HUMAN	1	94.3124	1.94312	Xlinked	Control	#NUM!	#NUM!	#NUM!
Xlinked / Control	P31944	P31944	0.937997	0.937997	2.35613e-05	4.03908e-07	12	P31944	#NUM!	#NUM!	CASPE_HUMAN	1	91.5867	1.91587	Xlinked	Control	#NUM!	#NUM!	#NUM!
Xlinked / Control	P47929	P47929	0.934381	0.934381	0.00590126	6.40861e-05	12	P47929	#NUM!	#NUM!	LEG7_HUMAN	4	91.1071	1.91107	Xlinked	Control	#NUM!	#NUM!	#NUM!
Xlinked / Control	Q13642	Q13642	0.905255	0.905255	0.00705046	7.61526e-05	12	Q13642	#NUM!	#NUM!	FHL1_HUMAN	1	87.2875	1.87288	Xlinked	Control	#NUM!	#NUM!	#NUM!
Xlinked / Control	P07477	P07477	0.903798	0.903798	0.000177291	2.42121e-06	12	P07477	#NUM!	#NUM!	TRY1_HUMAN	1	87.0984	1.87098	Xlinked	Control	#NUM!	#NUM!	#NUM!
Xlinked / Control	Q8IZ69	Q8IZ69	0.892372	0.892372	0.000974297	1.15529e-05	12	Q8IZ69	#NUM!	#NUM!	TRM2A_HUMAN	1	85.6225	1.85623	Xlinked	Control	#NUM!	#NUM!	#NUM!
Xlinked / Control	Q6P597	Q6P597	0.879706	0.879706	0.00355424	3.96383e-05	6	Q6P597	#NUM!	#NUM!	KLC3_HUMAN	1	84.0001	1.84	Xlinked	Control	#NUM!	#NUM!	#NUM!
Xlinked / Control	Q9GZT3	Q9GZT3	0.874251	0.874251	0.00519141	5.68922e-05	12	Q9GZT3	#NUM!	#NUM!	SLIRP_HUMAN	1	83.3056	1.83306	Xlinked	Control	#NUM!	#NUM!	#NUM!
Xlinked / Control	Q5HYR2	Q5HYR2	0.869166	0.869166	1.58759e-05	2.84345e-07	12	Q5HYR2	#NUM!	#NUM!	DMRTC_HUMAN	1	82.6607	1.82661	Xlinked	Control	#NUM!	#NUM!	#NUM!
Xlinked / Control	P01040	P01040	0.856037	0.856037	0.000687159	8.37148e-06	12	P01040	#NUM!	#NUM!	CYTA_HUMAN	2	81.006	1.81006	Xlinked	Control	#NUM!	#NUM!	#NUM!
Xlinked / Control	P12956	P12956	0.855824	0.855824	0.243976	0.00251306	12	P12956	#NUM!	#NUM!	XRCC6_HUMAN	2	80.9792	1.80979	Xlinked	Control	#NUM!	#NUM!	#NUM!
Xlinked / Control	Q96T37	Q96T37	0.855537	0.855537	0.00747705	8.05427e-05	12	Q96T37	#NUM!	#NUM!	RBM15_HUMAN	1	80.9433	1.80943	Xlinked	Control	#NUM!	#NUM!	#NUM!
Xlinked / Control	O43290	O43290	0.836289	0.836289	6.82358e-06	1.41666e-07	12	O43290	#NUM!	#NUM!	SNUT1_HUMAN	3	78.5452	1.78545	Xlinked	Control	#NUM!	#NUM!	#NUM!
Xlinked / Control	O43818	O43818	0.824061	0.824061	0.000108147	1.54312e-06	12	O43818	#NUM!	#NUM!	U3IP2_HUMAN	1	77.0382	1.77038	Xlinked	Control	#NUM!	#NUM!	#NUM!
Xlinked / Control	P30566	P30566	0.800538	0.800538	0.00209224	2.39113e-05	12	P30566	#NUM!	#NUM!	PUR8_HUMAN	3	74.175	1.74175	Xlinked	Control	#NUM!	#NUM!	#NUM!
Xlinked / Control	Q13395	Q13395	0.780405	0.780405	1.23387e-05	2.31341e-07	12	Q13395	#NUM!	#NUM!	TARB1_HUMAN	1	71.7612	1.71761	Xlinked	Control	#NUM!	#NUM!	#NUM!
Xlinked / Control	P56545;Q13363	P56545;Q13363	0.735324	0.735324	1.50982e-05	2.74097e-07	12	P56545;Q13363	#NUM!	#NUM!	CTBP2_HUMAN;CTBP1_HUMAN	2	66.4771	1.66477	Xlinked	Control	#NUM!	#NUM!	#NUM!

## Sheet: Rep2 -UV
Comparison (group1/group2)	Group	ProteinGroups	AVG Log2 Ratio	Absolute AVG Log2 Ratio	Pvalue	Qvalue	# of Ratios	UniProtIds	Genes	ProteinDescriptions	ProteinNames	# Unique Total Peptides	% Change	Ratio	Condition Numerator	Condition Denominator	GO Cellular Component	GO Molecular Function	GO Biological Process
B_Xlinked / A_notXlinked	Q08J23	Q08J23	-0.587348	0.587348	0.0019596	0.0003233	12	Q08J23	#NUM!	#NUM!	NSUN2_HUMAN	2	-33.4435	0.665565	B_Xlinked	A_notXlinked	#NUM!	#NUM!	#NUM!
B_Xlinked / A_notXlinked	Q08554	Q08554	-0.590773	0.590773	0.0930571	0.0116945	10	Q08554	#NUM!	#NUM!	DSC1_HUMAN	1	-33.6013	0.663987	B_Xlinked	A_notXlinked	#NUM!	#NUM!	#NUM!
B_Xlinked / A_notXlinked	Q9UIV1	Q9UIV1	-0.638202	0.638202	0.0381861	0.00509147	11	Q9UIV1	#NUM!	#NUM!	CNOT7_HUMAN	1	-35.7487	0.642513	B_Xlinked	A_notXlinked	#NUM!	#NUM!	#NUM!
B_Xlinked / A_notXlinked	O75935	O75935	-0.650072	0.650072	0.0649044	0.00838028	12	O75935	#NUM!	#NUM!	DCTN3_HUMAN	1	-36.2752	0.637248	B_Xlinked	A_notXlinked	#NUM!	#NUM!	#NUM!
B_Xlinked / A_notXlinked	Q9UJW0	Q9UJW0	-0.666833	0.666833	0.159777	0.0194753	12	Q9UJW0	#NUM!	#NUM!	DCTN4_HUMAN	2	-37.0112	0.629888	B_Xlinked	A_notXlinked	#NUM!	#NUM!	#NUM!
B_Xlinked / A_notXlinked	P25786	P25786	-0.700115	0.700115	0.401143	0.0456056	12	P25786	#NUM!	#NUM!	PSA1_HUMAN	2	-38.4477	0.615523	B_Xlinked	A_notXlinked	#NUM!	#NUM!	#NUM!
B_Xlinked / A_notXlinked	P18077	P18077	-0.736528	0.736528	0.208782	0.0249217	12	P18077	#NUM!	#NUM!	RL35A_HUMAN	1	-39.9818	0.600182	B_Xlinked	A_notXlinked	#NUM!	#NUM!	#NUM!
B_Xlinked / A_notXlinked	Q12955	Q12955	-0.794144	0.794144	0.366322	0.0421852	12	Q12955	#NUM!	#NUM!	ANK3_HUMAN	2	-42.3315	0.576685	B_Xlinked	A_notXlinked	#NUM!	#NUM!	#NUM!
B_Xlinked / A_notXlinked	P0DP23;P0DP24;P0DP25	P0DP23;P0DP24;P0DP25	-0.881699	0.881699	0.220041	0.0261699	12	P0DP23;P0DP24;P0DP25	#NUM!	#NUM!	CALM1_HUMAN;CALM2_HUMAN;CALM3_HUMAN	2	-45.7272	0.542728	B_Xlinked	A_notXlinked	#NUM!	#NUM!	#NUM!
B_Xlinked / A_notXlinked	P82650	P82650	-0.940914	0.940914	0.425748	0.0482351	6	P82650	#NUM!	#NUM!	RT22_HUMAN	1	-47.9097	0.520903	B_Xlinked	A_notXlinked	#NUM!	#NUM!	#NUM!
B_Xlinked / A_notXlinked	Q9C0G0	Q9C0G0	-0.971311	0.971311	0.00104556	0.000183301	12	Q9C0G0	#NUM!	#NUM!	ZN407_HUMAN	1	-48.9958	0.510042	B_Xlinked	A_notXlinked	#NUM!	#NUM!	#NUM!
B_Xlinked / A_notXlinked	O95259	O95259	-0.978509	0.978509	0.00369314	0.000575402	11	O95259	#NUM!	#NUM!	KCNH1_HUMAN	1	-49.2496	0.507504	B_Xlinked	A_notXlinked	#NUM!	#NUM!	#NUM!
B_Xlinked / A_notXlinked	P62805	P62805	-1.00303	1.00303	0.00403314	0.000621459	12	P62805	#NUM!	#NUM!	H4_HUMAN	4	-50.1049	0.498951	B_Xlinked	A_notXlinked	#NUM!	#NUM!	#NUM!
B_Xlinked / A_notXlinked	Q96QA5	Q96QA5	-1.01868	1.01868	0.000206092	4.33508e-05	12	Q96QA5	#NUM!	#NUM!	GSDMA_HUMAN	1	-50.6433	0.493567	B_Xlinked	A_notXlinked	#NUM!	#NUM!	#NUM!
B_Xlinked / A_notXlinked	Q06203	Q06203	-1.02822	1.02822	0.442057	0.0498522	6	Q06203	#NUM!	#NUM!	PUR1_HUMAN	1	-50.9685	0.490315	B_Xlinked	A_notXlinked	#NUM!	#NUM!	#NUM!
B_Xlinked / A_notXlinked	Q562R1	Q562R1	-1.03835	1.03835	0.256633	0.0302284	12	Q562R1	#NUM!	#NUM!	ACTBL_HUMAN	1	-51.3116	0.486884	B_Xlinked	A_notXlinked	#NUM!	#NUM!	#NUM!
B_Xlinked / A_notXlinked	Q8TEM1	Q8TEM1	-1.13182	1.13182	0.116104	0.0144028	12	Q8TEM1	#NUM!	#NUM!	PO210_HUMAN	1	-54.3659	0.456341	B_Xlinked	A_notXlinked	#NUM!	#NUM!	#NUM!
B_Xlinked / A_notXlinked	Q8IZE3	Q8IZE3	-1.1905	1.1905	0.00398387	0.000614834	12	Q8IZE3	#NUM!	#NUM!	PACE1_HUMAN	1	-56.185	0.43815	B_Xlinked	A_notXlinked	#NUM!	#NUM!	#NUM!
B_Xlinked / A_notXlinked	Q9NVU0	Q9NVU0	-1.30181	1.30181	0.00194006	0.000321159	12	Q9NVU0	#NUM!	#NUM!	RPC5_HUMAN	1	-59.4382	0.405618	B_Xlinked	A_notXlinked	#NUM!	#NUM!	#NUM!
B_Xlinked / A_notXlinked	Q9Y5J1	Q9Y5J1	-1.31186	1.31186	0.326689	0.0378882	6	Q9Y5J1	#NUM!	#NUM!	UTP18_HUMAN	1	-59.7199	0.402801	B_Xlinked	A_notXlinked	#NUM!	#NUM!	#NUM!
B_Xlinked / A_notXlinked	P31944	P31944	-1.32605	1.32605	0.0160427	0.00227194	12	P31944	#NUM!	#NUM!	CASPE_HUMAN	1	-60.1143	0.398857	B_Xlinked	A_notXlinked	#NUM!	#NUM!	#NUM!
B_Xlinked / A_notXlinked	Q01780	Q01780	-1.34896	1.34896	0.402428	0.0456987	10	Q01780	#NUM!	#NUM!	EXOSX_HUMAN	1	-60.7425	0.392575	B_Xlinked	A_notXlinked	#NUM!	#NUM!	#NUM!
B_Xlinked / A_notXlinked	Q86YZ3	Q86YZ3	-1.36284	1.36284	0.0031649	0.000498651	6	Q86YZ3	#NUM!	#NUM!	HORN_HUMAN	2	-61.1183	0.388817	B_Xlinked	A_notXlinked	#NUM!	#NUM!	#NUM!
B_Xlinked / A_notXlinked	Q01469	Q01469	-1.41032	1.41032	9.70699e-05	2.23832e-05	12	Q01469	#NUM!	#NUM!	FABP5_HUMAN	1	-62.3771	0.376229	B_Xlinked	A_notXlinked	#NUM!	#NUM!	#NUM!
B_Xlinked / A_notXlinked	Q5TCZ1	Q5TCZ1	-1.41834	1.41834	2.48779e-05	7.06677e-06	12	Q5TCZ1	#NUM!	#NUM!	SPD2A_HUMAN	1	-62.5859	0.374141	B_Xlinked	A_notXlinked	#NUM!	#NUM!	#NUM!
B_Xlinked / A_notXlinked	Q9H4A3	Q9H4A3	-1.46828	1.46828	4.69537e-07	3.10615e-07	12	Q9H4A3	#NUM!	#NUM!	WNK1_HUMAN	1	-63.8588	0.361412	B_Xlinked	A_notXlinked	#NUM!	#NUM!	#NUM!
B_Xlinked / A_notXlinked	O15344	O15344	-1.4825	1.4825	0.311019	0.036305	6	O15344	#NUM!	#NUM!	TRI18_HUMAN	1	-64.2132	0.357868	B_Xlinked	A_notXlinked	#NUM!	#NUM!	#NUM!
B_Xlinked / A_notXlinked	Q8NI27	Q8NI27	-1.49007	1.49007	0.384938	0.04407	12	Q8NI27	#NUM!	#NUM!	THOC2_HUMAN	2	-64.4005	0.355995	B_Xlinked	A_notXlinked	#NUM!	#NUM!	#NUM!
B_Xlinked / A_notXlinked	P04083	P04083	-1.49653	1.49653	0.0285686	0.00388312	12	P04083	#NUM!	#NUM!	ANXA1_HUMAN	1	-64.5595	0.354405	B_Xlinked	A_notXlinked	#NUM!	#NUM!	#NUM!
B_Xlinked / A_notXlinked	Q9P2R3	Q9P2R3	-1.64092	1.64092	0.0252298	0.00347265	12	Q9P2R3	#NUM!	#NUM!	ANFY1_HUMAN	1	-67.9348	0.320652	B_Xlinked	A_notXlinked	#NUM!	#NUM!	#NUM!
B_Xlinked / A_notXlinked	P08729	P08729	-1.64964	1.64964	0.0185098	0.00259508	12	P08729	#NUM!	#NUM!	K2C7_HUMAN	1	-68.128	0.31872	B_Xlinked	A_notXlinked	#NUM!	#NUM!	#NUM!
B_Xlinked / A_notXlinked	O00487	O00487	-1.6613	1.6613	0.0995777	0.0124691	12	O00487	#NUM!	#NUM!	PSDE_HUMAN	1	-68.3847	0.316153	B_Xlinked	A_notXlinked	#NUM!	#NUM!	#NUM!
B_Xlinked / A_notXlinked	P30041	P30041	-1.78277	1.78277	0.0261937	0.00359522	12	P30041	#NUM!	#NUM!	PRDX6_HUMAN	2	-70.9375	0.290625	B_Xlinked	A_notXlinked	#NUM!	#NUM!	#NUM!
B_Xlinked / A_notXlinked	P24752	P24752	-1.78457	1.78457	0.0739719	0.00945144	12	P24752	#NUM!	#NUM!	THIL_HUMAN	2	-70.9738	0.290262	B_Xlinked	A_notXlinked	#NUM!	#NUM!	#NUM!
B_Xlinked / A_notXlinked	P62310	P62310	-1.80223	1.80223	0.34919	0.0403545	5	P62310	#NUM!	#NUM!	LSM3_HUMAN	1	-71.3268	0.286732	B_Xlinked	A_notXlinked	#NUM!	#NUM!	#NUM!
B_Xlinked / A_notXlinked	P00558	P00558	-1.82801	1.82801	0.100917	0.0125985	12	P00558	#NUM!	#NUM!	PGK1_HUMAN	2	-71.8347	0.281653	B_Xlinked	A_notXlinked	#NUM!	#NUM!	#NUM!
B_Xlinked / A_notXlinked	Q96G46	Q96G46	-1.8315	1.8315	0.252557	0.0298199	6	Q96G46	#NUM!	#NUM!	DUS3L_HUMAN	1	-71.9028	0.280972	B_Xlinked	A_notXlinked	#NUM!	#NUM!	#NUM!
B_Xlinked / A_notXlinked	Q9UBB9	Q9UBB9	-1.87523	1.87523	0.0373504	0.00498683	12	Q9UBB9	#NUM!	#NUM!	TFP11_HUMAN	2	-72.7417	0.272583	B_Xlinked	A_notXlinked	#NUM!	#NUM!	#NUM!
B_Xlinked / A_notXlinked	O95602	O95602	-2.0013	2.0013	0.00286054	0.000457313	6	O95602	#NUM!	#NUM!	RPA1_HUMAN	1	-75.0225	0.249775	B_Xlinked	A_notXlinked	#NUM!	#NUM!	#NUM!
B_Xlinked / A_notXlinked	P57737	P57737	-2.05369	2.05369	0.376862	0.0432971	10	P57737	#NUM!	#NUM!	CORO7_HUMAN	1	-75.9132	0.240868	B_Xlinked	A_notXlinked	#NUM!	#NUM!	#NUM!
B_Xlinked / A_notXlinked	Q6STE5	Q6STE5	-2.14317	2.14317	0.0056394	0.000851558	12	Q6STE5	#NUM!	#NUM!	SMRD3_HUMAN	1	-77.3619	0.226381	B_Xlinked	A_notXlinked	#NUM!	#NUM!	#NUM!
B_Xlinked / A_notXlinked	P32969	P32969	-2.24765	2.24765	0.0739	0.00945144	12	P32969	#NUM!	#NUM!	RL9_HUMAN	1	-78.9433	0.210567	B_Xlinked	A_notXlinked	#NUM!	#NUM!	#NUM!
B_Xlinked / A_notXlinked	P49257	P49257	-2.26676	2.26676	0.43963	0.0496356	6	P49257	#NUM!	#NUM!	LMAN1_HUMAN	1	-79.2204	0.207796	B_Xlinked	A_notXlinked	#NUM!	#NUM!	#NUM!
B_Xlinked / A_notXlinked	P35219	P35219	-2.28999	2.28999	0.147897	0.0181401	10	P35219	#NUM!	#NUM!	CAH8_HUMAN	1	-79.5523	0.204477	B_Xlinked	A_notXlinked	#NUM!	#NUM!	#NUM!
B_Xlinked / A_notXlinked	Q13185	Q13185	-2.43809	2.43809	0.360334	0.0415444	6	Q13185	#NUM!	#NUM!	CBX3_HUMAN	1	-81.5472	0.184528	B_Xlinked	A_notXlinked	#NUM!	#NUM!	#NUM!
B_Xlinked / A_notXlinked	Q9NQG5	Q9NQG5	-2.67044	2.67044	0.0285552	0.00388312	11	Q9NQG5	#NUM!	#NUM!	RPR1B_HUMAN	1	-84.2922	0.157078	B_Xlinked	A_notXlinked	#NUM!	#NUM!	#NUM!
B_Xlinked / A_notXlinked	Q7KZI7	Q7KZI7	-2.81266	2.81266	0.120455	0.0149236	12	Q7KZI7	#NUM!	#NUM!	MARK2_HUMAN	1	-85.7667	0.142333	B_Xlinked	A_notXlinked	#NUM!	#NUM!	#NUM!
B_Xlinked / A_notXlinked	Q7L099	Q7L099	-2.84479	2.84479	0.0452934	0.0059421	10	Q7L099	#NUM!	#NUM!	RUFY3_HUMAN	1	-86.0802	0.139198	B_Xlinked	A_notXlinked	#NUM!	#NUM!	#NUM!
B_Xlinked / A_notXlinked	Q9NTK5	Q9NTK5	-2.96129	2.96129	0.207733	0.0248266	6	Q9NTK5	#NUM!	#NUM!	OLA1_HUMAN	1	-87.1601	0.128399	B_Xlinked	A_notXlinked	#NUM!	#NUM!	#NUM!
B_Xlinked / A_notXlinked	P28340	P28340	-2.97191	2.97191	0.190529	0.0228821	12	P28340	#NUM!	#NUM!	DPOD1_HUMAN	2	-87.2543	0.127457	B_Xlinked	A_notXlinked	#NUM!	#NUM!	#NUM!
B_Xlinked / A_notXlinked	Q15417	Q15417	-2.97807	2.97807	0.0493105	0.00643466	6	Q15417	#NUM!	#NUM!	CNN3_HUMAN	1	-87.3086	0.126914	B_Xlinked	A_notXlinked	#NUM!	#NUM!	#NUM!
B_Xlinked / A_notXlinked	Q8IYS1	Q8IYS1	-3.05338	3.05338	0.103169	0.012847	6	Q8IYS1	#NUM!	#NUM!	P20D2_HUMAN	1	-87.9541	0.120459	B_Xlinked	A_notXlinked	#NUM!	#NUM!	#NUM!
B_Xlinked / A_notXlinked	Q14676	Q14676	-3.06271	3.06271	0.00344596	0.000539463	12	Q14676	#NUM!	#NUM!	MDC1_HUMAN	1	-88.0317	0.119683	B_Xlinked	A_notXlinked	#NUM!	#NUM!	#NUM!
B_Xlinked / A_notXlinked	P21980	P21980	-3.39055	3.39055	3.68533e-06	1.48626e-06	12	P21980	#NUM!	#NUM!	TGM2_HUMAN	1	-90.4645	0.0953546	B_Xlinked	A_notXlinked	#NUM!	#NUM!	#NUM!
B_Xlinked / A_notXlinked	P04049;P10398;P15056	P04049;P10398;P15056	-3.42858	3.42858	0.209961	0.0250319	10	P04049;P10398;P15056	#NUM!	#NUM!	RAF1_HUMAN;ARAF_HUMAN;BRAF_HUMAN	1	-90.7126	0.0928739	B_Xlinked	A_notXlinked	#NUM!	#NUM!	#NUM!
B_Xlinked / A_notXlinked	O75367;Q9P0M6	O75367;Q9P0M6	-3.51563	3.51563	0.34905	0.0403545	12	O75367;Q9P0M6	#NUM!	#NUM!	H2AY_HUMAN;H2AW_HUMAN	1	-91.2564	0.0874357	B_Xlinked	A_notXlinked	#NUM!	#NUM!	#NUM!
B_Xlinked / A_notXlinked	Q8WWY3	Q8WWY3	-3.77182	3.77182	0.0284782	0.00388168	12	Q8WWY3	#NUM!	#NUM!	PRP31_HUMAN	1	-92.679	0.07321	B_Xlinked	A_notXlinked	#NUM!	#NUM!	#NUM!
B_Xlinked / A_notXlinked	P36957	P36957	-4.56632	4.56632	0.0807833	0.0102284	11	P36957	#NUM!	#NUM!	ODO2_HUMAN	1	-95.7791	0.0422085	B_Xlinked	A_notXlinked	#NUM!	#NUM!	#NUM!
B_Xlinked / A_notXlinked	Q9ULW0	Q9ULW0	-5.7968	5.7968	0.0823094	0.0104082	12	Q9ULW0	#NUM!	#NUM!	TPX2_HUMAN	3	-98.2012	0.0179882	B_Xlinked	A_notXlinked	#NUM!	#NUM!	#NUM!
B_Xlinked / A_notXlinked	O43396	O43396	-7.47514	7.47514	0.0102732	0.0014893	12	O43396	#NUM!	#NUM!	TXNL1_HUMAN	1	-99.438	0.00562028	B_Xlinked	A_notXlinked	#NUM!	#NUM!	#NUM!
B_Xlinked / A_notXlinked	Q8IUL8	Q8IUL8	-7.50035	7.50035	0.00301931	0.00047879	12	Q8IUL8	#NUM!	#NUM!	CILP2_HUMAN	1	-99.4477	0.00552292	B_Xlinked	A_notXlinked	#NUM!	#NUM!	#NUM!
B_Xlinked / A_notXlinked	Q9NSK0	Q9NSK0	-9.43782	9.43782	5.75533e-05	1.41714e-05	12	Q9NSK0	#NUM!	#NUM!	KLC4_HUMAN	1	-99.8558	0.00144189	B_Xlinked	A_notXlinked	#NUM!	#NUM!	#NUM!

## Sheet: Rep2 +UV
Comparison (group1/group2)	Group	ProteinGroups	AVG Log2 Ratio	Absolute AVG Log2 Ratio	Pvalue	Qvalue	# of Ratios	UniProtIds	Genes	ProteinDescriptions	ProteinNames	# Unique Total Peptides	% Change	Ratio	Condition Numerator	Condition Denominator	GO Cellular Component	GO Molecular Function	GO Biological Process
B_Xlinked / A_notXlinked	Q96J01	Q96J01	8.7712	8.7712	6.58431e-05	1.58541e-05	5	Q96J01	#NUM!	#NUM!	THOC3_HUMAN	1	43591.2	436.912	B_Xlinked	A_notXlinked	#NUM!	#NUM!	#NUM!
B_Xlinked / A_notXlinked	Q15813	Q15813	7.27337	7.27337	8.42441e-09	1.97474e-08	10	Q15813	#NUM!	#NUM!	TBCE_HUMAN	2	15370.4	154.704	B_Xlinked	A_notXlinked	#NUM!	#NUM!	#NUM!
B_Xlinked / A_notXlinked	P61960	P61960	7.24647	7.24647	3.2476e-07	2.38045e-07	12	P61960	#NUM!	#NUM!	UFM1_HUMAN	5	15084.7	151.847	B_Xlinked	A_notXlinked	#NUM!	#NUM!	#NUM!
B_Xlinked / A_notXlinked	P13861	P13861	7.10047	7.10047	0.000963398	0.000170729	5	P13861	#NUM!	#NUM!	KAP2_HUMAN	1	13623.2	137.232	B_Xlinked	A_notXlinked	#NUM!	#NUM!	#NUM!
B_Xlinked / A_notXlinked	Q9Y5A9	Q9Y5A9	6.8711	6.8711	6.83854e-07	4.18861e-07	10	Q9Y5A9	#NUM!	#NUM!	YTHD2_HUMAN	1	11605.9	117.059	B_Xlinked	A_notXlinked	#NUM!	#NUM!	#NUM!
B_Xlinked / A_notXlinked	Q13144	Q13144	6.82573	6.82573	6.94127e-08	8.18962e-08	12	Q13144	#NUM!	#NUM!	EI2BE_HUMAN	1	11243.5	113.435	B_Xlinked	A_notXlinked	#NUM!	#NUM!	#NUM!
B_Xlinked / A_notXlinked	O43324	O43324	6.74221	6.74221	3.87562e-08	5.58546e-08	10	O43324	#NUM!	#NUM!	MCA3_HUMAN	1	10605.5	107.055	B_Xlinked	A_notXlinked	#NUM!	#NUM!	#NUM!
B_Xlinked / A_notXlinked	Q9Y285	Q9Y285	6.71924	6.71924	7.75017e-05	1.85701e-05	12	Q9Y285	#NUM!	#NUM!	SYFA_HUMAN	3	10436.4	105.364	B_Xlinked	A_notXlinked	#NUM!	#NUM!	#NUM!
B_Xlinked / A_notXlinked	Q92922	Q92922	6.62223	6.62223	1.64346e-08	3.09728e-08	12	Q92922	#NUM!	#NUM!	SMRC1_HUMAN	2	9751.25	98.5125	B_Xlinked	A_notXlinked	#NUM!	#NUM!	#NUM!
B_Xlinked / A_notXlinked	Q9NP79	Q9NP79	6.43489	6.43489	1.76247e-08	3.19855e-08	12	Q9NP79	#NUM!	#NUM!	VTA1_HUMAN	2	8551.58	86.5158	B_Xlinked	A_notXlinked	#NUM!	#NUM!	#NUM!
B_Xlinked / A_notXlinked	Q13045	Q13045	6.36634	6.36634	7.86584e-05	1.87184e-05	12	Q13045	#NUM!	#NUM!	FLII_HUMAN	2	8150.12	82.5012	B_Xlinked	A_notXlinked	#NUM!	#NUM!	#NUM!
B_Xlinked / A_notXlinked	P02786	P02786	6.35669	6.35669	2.92253e-06	1.26365e-06	10	P02786	#NUM!	#NUM!	TFR1_HUMAN	2	8095.1	81.951	B_Xlinked	A_notXlinked	#NUM!	#NUM!	#NUM!
B_Xlinked / A_notXlinked	Q9UN37	Q9UN37	6.33593	6.33593	1.86941e-07	1.60703e-07	12	Q9UN37	#NUM!	#NUM!	VPS4A_HUMAN	1	7978.03	80.7803	B_Xlinked	A_notXlinked	#NUM!	#NUM!	#NUM!
B_Xlinked / A_notXlinked	P26599	P26599	6.30858	6.30858	5.28641e-06	1.98494e-06	12	P26599	#NUM!	#NUM!	PTBP1_HUMAN	4	7826.3	79.263	B_Xlinked	A_notXlinked	#NUM!	#NUM!	#NUM!
B_Xlinked / A_notXlinked	P43686	P43686	6.18889	6.18889	8.97971e-05	2.09029e-05	10	P43686	#NUM!	#NUM!	PRS6B_HUMAN	3	7195.27	72.9527	B_Xlinked	A_notXlinked	#NUM!	#NUM!	#NUM!
B_Xlinked / A_notXlinked	Q96AB3	Q96AB3	6.16306	6.16306	4.88185e-06	1.8895e-06	10	Q96AB3	#NUM!	#NUM!	ISOC2_HUMAN	1	7065.81	71.6581	B_Xlinked	A_notXlinked	#NUM!	#NUM!	#NUM!
B_Xlinked / A_notXlinked	P30101	P30101	5.93903	5.93903	1.52568e-07	1.37172e-07	10	P30101	#NUM!	#NUM!	PDIA3_HUMAN	3	6035.17	61.3517	B_Xlinked	A_notXlinked	#NUM!	#NUM!	#NUM!
B_Xlinked / A_notXlinked	P27361	P27361	5.93578	5.93578	1.26092e-07	1.14417e-07	12	P27361	#NUM!	#NUM!	MK03_HUMAN	2	6021.36	61.2136	B_Xlinked	A_notXlinked	#NUM!	#NUM!	#NUM!
B_Xlinked / A_notXlinked	P62826	P62826	5.90226	5.90226	1.38185e-08	2.65531e-08	12	P62826	#NUM!	#NUM!	RAN_HUMAN	3	5880.76	59.8076	B_Xlinked	A_notXlinked	#NUM!	#NUM!	#NUM!
B_Xlinked / A_notXlinked	P84103	P84103	5.90042	5.90042	0.160432	0.0195308	10	P84103	#NUM!	#NUM!	SRSF3_HUMAN	1	5873.16	59.7316	B_Xlinked	A_notXlinked	#NUM!	#NUM!	#NUM!
B_Xlinked / A_notXlinked	Q9GZZ9	Q9GZZ9	5.87454	5.87454	2.97115e-05	8.11066e-06	12	Q9GZZ9	#NUM!	#NUM!	UBA5_HUMAN	10	5766.94	58.6694	B_Xlinked	A_notXlinked	#NUM!	#NUM!	#NUM!
B_Xlinked / A_notXlinked	Q687X5	Q687X5	5.79821	5.79821	0.00041787	8.12525e-05	10	Q687X5	#NUM!	#NUM!	STEA4_HUMAN	1	5464.63	55.6463	B_Xlinked	A_notXlinked	#NUM!	#NUM!	#NUM!
B_Xlinked / A_notXlinked	P51991	P51991	5.73548	5.73548	3.23588e-10	1.76176e-09	12	P51991	#NUM!	#NUM!	ROA3_HUMAN	2	5227.84	53.2784	B_Xlinked	A_notXlinked	#NUM!	#NUM!	#NUM!
B_Xlinked / A_notXlinked	P09651	P09651	5.71093	5.71093	1.69269e-05	5.12755e-06	12	P09651	#NUM!	#NUM!	ROA1_HUMAN	5	5137.95	52.3795	B_Xlinked	A_notXlinked	#NUM!	#NUM!	#NUM!
B_Xlinked / A_notXlinked	Q92973	Q92973	5.70818	5.70818	1.90772e-06	8.94528e-07	12	Q92973	#NUM!	#NUM!	TNPO1_HUMAN	2	5127.99	52.2799	B_Xlinked	A_notXlinked	#NUM!	#NUM!	#NUM!
B_Xlinked / A_notXlinked	Q9Y4P1	Q9Y4P1	5.69893	5.69893	3.41239e-07	2.47714e-07	12	Q9Y4P1	#NUM!	#NUM!	ATG4B_HUMAN	1	5094.57	51.9457	B_Xlinked	A_notXlinked	#NUM!	#NUM!	#NUM!
B_Xlinked / A_notXlinked	Q12874	Q12874	5.68955	5.68955	2.02168e-07	1.66491e-07	12	Q12874	#NUM!	#NUM!	SF3A3_HUMAN	3	5060.91	51.6091	B_Xlinked	A_notXlinked	#NUM!	#NUM!	#NUM!
B_Xlinked / A_notXlinked	Q13426	Q13426	5.5939	5.5939	7.80479e-05	1.86554e-05	12	Q13426	#NUM!	#NUM!	XRCC4_HUMAN	16	4729.83	48.2983	B_Xlinked	A_notXlinked	#NUM!	#NUM!	#NUM!
B_Xlinked / A_notXlinked	Q15637	Q15637	5.52605	5.52605	3.87055e-05	1.01425e-05	10	Q15637	#NUM!	#NUM!	SF01_HUMAN	1	4507.94	46.0794	B_Xlinked	A_notXlinked	#NUM!	#NUM!	#NUM!
B_Xlinked / A_notXlinked	Q08945	Q08945	5.50288	5.50288	4.47366e-07	2.98244e-07	12	Q08945	#NUM!	#NUM!	SSRP1_HUMAN	2	4434.53	45.3453	B_Xlinked	A_notXlinked	#NUM!	#NUM!	#NUM!
B_Xlinked / A_notXlinked	P26368	P26368	5.45368	5.45368	1.53377e-06	7.5684e-07	12	P26368	#NUM!	#NUM!	U2AF2_HUMAN	2	4282.48	43.8248	B_Xlinked	A_notXlinked	#NUM!	#NUM!	#NUM!
B_Xlinked / A_notXlinked	Q13561	Q13561	5.40469	5.40469	8.12332e-05	1.92291e-05	10	Q13561	#NUM!	#NUM!	DCTN2_HUMAN	2	4136.17	42.3617	B_Xlinked	A_notXlinked	#NUM!	#NUM!	#NUM!
B_Xlinked / A_notXlinked	Q96EA4	Q96EA4	5.39118	5.39118	5.67794e-05	1.40161e-05	10	Q96EA4	#NUM!	#NUM!	SPDLY_HUMAN	2	4096.69	41.9669	B_Xlinked	A_notXlinked	#NUM!	#NUM!	#NUM!
B_Xlinked / A_notXlinked	Q7L5D6	Q7L5D6	5.38412	5.38412	8.5905e-05	2.01887e-05	12	Q7L5D6	#NUM!	#NUM!	GET4_HUMAN	1	4076.21	41.7621	B_Xlinked	A_notXlinked	#NUM!	#NUM!	#NUM!
B_Xlinked / A_notXlinked	Q15181	Q15181	5.34681	5.34681	2.53529e-06	1.11918e-06	12	Q15181	#NUM!	#NUM!	IPYR_HUMAN	2	3969.59	40.6959	B_Xlinked	A_notXlinked	#NUM!	#NUM!	#NUM!
B_Xlinked / A_notXlinked	O43390	O43390	5.28443	5.28443	1.60514e-05	4.93115e-06	12	O43390	#NUM!	#NUM!	HNRPR_HUMAN	3	3797.37	38.9737	B_Xlinked	A_notXlinked	#NUM!	#NUM!	#NUM!
B_Xlinked / A_notXlinked	P62258	P62258	5.26323	5.26323	2.99742e-08	4.51919e-08	12	P62258	#NUM!	#NUM!	1433E_HUMAN	1	3740.51	38.4051	B_Xlinked	A_notXlinked	#NUM!	#NUM!	#NUM!
B_Xlinked / A_notXlinked	P52294	P52294	5.21848	5.21848	5.04688e-06	1.91703e-06	12	P52294	#NUM!	#NUM!	IMA5_HUMAN	1	3623.21	37.2321	B_Xlinked	A_notXlinked	#NUM!	#NUM!	#NUM!
B_Xlinked / A_notXlinked	P23610	P23610	5.21163	5.21163	0.00913304	0.0013319	5	P23610	#NUM!	#NUM!	HAP40_HUMAN	1	3605.58	37.0558	B_Xlinked	A_notXlinked	#NUM!	#NUM!	#NUM!
B_Xlinked / A_notXlinked	Q9NQX3	Q9NQX3	5.21062	5.21062	0.000365561	7.18403e-05	10	Q9NQX3	#NUM!	#NUM!	GEPH_HUMAN	2	3603	37.03	B_Xlinked	A_notXlinked	#NUM!	#NUM!	#NUM!
B_Xlinked / A_notXlinked	P12277	P12277	5.17305	5.17305	1.27345e-05	4.09175e-06	12	P12277	#NUM!	#NUM!	KCRB_HUMAN	3	3507.8	36.078	B_Xlinked	A_notXlinked	#NUM!	#NUM!	#NUM!
B_Xlinked / A_notXlinked	O60506	O60506	5.16567	5.16567	1.62401e-06	7.8016e-07	12	O60506	#NUM!	#NUM!	HNRPQ_HUMAN	4	3489.4	35.894	B_Xlinked	A_notXlinked	#NUM!	#NUM!	#NUM!
B_Xlinked / A_notXlinked	Q9Y265	Q9Y265	5.1328	5.1328	6.90378e-06	2.44249e-06	12	Q9Y265	#NUM!	#NUM!	RUVB1_HUMAN	3	3408.55	35.0855	B_Xlinked	A_notXlinked	#NUM!	#NUM!	#NUM!
B_Xlinked / A_notXlinked	O60547	O60547	5.1321	5.1321	0.000152551	3.33704e-05	12	O60547	#NUM!	#NUM!	GMDS_HUMAN	1	3406.83	35.0683	B_Xlinked	A_notXlinked	#NUM!	#NUM!	#NUM!
B_Xlinked / A_notXlinked	Q9BUF5	Q9BUF5	5.05425	5.05425	0.000142953	3.16314e-05	12	Q9BUF5	#NUM!	#NUM!	TBB6_HUMAN	3	3222.63	33.2263	B_Xlinked	A_notXlinked	#NUM!	#NUM!	#NUM!
B_Xlinked / A_notXlinked	Q96AE4	Q96AE4	5.05182	5.05182	2.60905e-05	7.34733e-06	10	Q96AE4	#NUM!	#NUM!	FUBP1_HUMAN	3	3217.02	33.1702	B_Xlinked	A_notXlinked	#NUM!	#NUM!	#NUM!
B_Xlinked / A_notXlinked	Q02878	Q02878	5.04122	5.04122	1.06781e-06	5.88511e-07	12	Q02878	#NUM!	#NUM!	RL6_HUMAN	2	3192.76	32.9276	B_Xlinked	A_notXlinked	#NUM!	#NUM!	#NUM!
B_Xlinked / A_notXlinked	Q96PK6	Q96PK6	5.02835	5.02835	6.84726e-06	2.44011e-06	12	Q96PK6	#NUM!	#NUM!	RBM14_HUMAN	2	3163.5	32.635	B_Xlinked	A_notXlinked	#NUM!	#NUM!	#NUM!
B_Xlinked / A_notXlinked	Q16186	Q16186	5.00243	5.00243	7.10324e-08	8.18962e-08	11	Q16186	#NUM!	#NUM!	ADRM1_HUMAN	2	3105.4	32.054	B_Xlinked	A_notXlinked	#NUM!	#NUM!	#NUM!
B_Xlinked / A_notXlinked	P39023	P39023	4.96027	4.96027	1.94266e-07	1.64121e-07	12	P39023	#NUM!	#NUM!	RL3_HUMAN	1	3013.08	31.1308	B_Xlinked	A_notXlinked	#NUM!	#NUM!	#NUM!
B_Xlinked / A_notXlinked	Q9BVA1	Q9BVA1	4.92983	4.92983	0.000298328	5.97876e-05	10	Q9BVA1	#NUM!	#NUM!	TBB2B_HUMAN	2	2948.09	30.4809	B_Xlinked	A_notXlinked	#NUM!	#NUM!	#NUM!
B_Xlinked / A_notXlinked	Q08170;Q13243;Q13247	Q08170;Q13243;Q13247	4.92026	4.92026	2.77087e-10	1.69716e-09	10	Q08170;Q13243;Q13247	#NUM!	#NUM!	SRSF4_HUMAN;SRSF5_HUMAN;SRSF6_HUMAN	1	2927.93	30.2793	B_Xlinked	A_notXlinked	#NUM!	#NUM!	#NUM!
B_Xlinked / A_notXlinked	P30837	P30837	4.91377	4.91377	5.82529e-07	3.707e-07	12	P30837	#NUM!	#NUM!	AL1B1_HUMAN	2	2914.34	30.1434	B_Xlinked	A_notXlinked	#NUM!	#NUM!	#NUM!
B_Xlinked / A_notXlinked	Q9HCJ3	Q9HCJ3	4.90465	4.90465	0.000989086	0.000174965	5	Q9HCJ3	#NUM!	#NUM!	RAVR2_HUMAN	1	2895.35	29.9535	B_Xlinked	A_notXlinked	#NUM!	#NUM!	#NUM!
B_Xlinked / A_notXlinked	P31943	P31943	4.87938	4.87938	1.61607e-07	1.43977e-07	12	P31943	#NUM!	#NUM!	HNRH1_HUMAN	8	2843.34	29.4334	B_Xlinked	A_notXlinked	#NUM!	#NUM!	#NUM!
B_Xlinked / A_notXlinked	Q7KZF4	Q7KZF4	4.87579	4.87579	1.65771e-05	5.06092e-06	12	Q7KZF4	#NUM!	#NUM!	SND1_HUMAN	9	2836.01	29.3601	B_Xlinked	A_notXlinked	#NUM!	#NUM!	#NUM!
B_Xlinked / A_notXlinked	P49327	P49327	4.87079	4.87079	3.68091e-09	1.12454e-08	12	P49327	#NUM!	#NUM!	FAS_HUMAN	19	2825.87	29.2587	B_Xlinked	A_notXlinked	#NUM!	#NUM!	#NUM!
B_Xlinked / A_notXlinked	Q9Y266	Q9Y266	4.8664	4.8664	1.10869e-08	2.26358e-08	12	Q9Y266	#NUM!	#NUM!	NUDC_HUMAN	2	2816.98	29.1698	B_Xlinked	A_notXlinked	#NUM!	#NUM!	#NUM!
B_Xlinked / A_notXlinked	Q15366	Q15366	4.82455	4.82455	3.52175e-07	2.53773e-07	12	Q15366	#NUM!	#NUM!	PCBP2_HUMAN	2	2733.58	28.3358	B_Xlinked	A_notXlinked	#NUM!	#NUM!	#NUM!
B_Xlinked / A_notXlinked	P52597	P52597	4.80081	4.80081	1.36437e-06	7.07451e-07	12	P52597	#NUM!	#NUM!	HNRPF_HUMAN	4	2687.33	27.8733	B_Xlinked	A_notXlinked	#NUM!	#NUM!	#NUM!
B_Xlinked / A_notXlinked	P62753	P62753	4.77244	4.77244	2.96539e-07	2.2301e-07	10	P62753	#NUM!	#NUM!	RS6_HUMAN	1	2633.05	27.3305	B_Xlinked	A_notXlinked	#NUM!	#NUM!	#NUM!
B_Xlinked / A_notXlinked	Q86VP6	Q86VP6	4.75547	4.75547	1.42705e-06	7.24781e-07	12	Q86VP6	#NUM!	#NUM!	CAND1_HUMAN	2	2601.08	27.0108	B_Xlinked	A_notXlinked	#NUM!	#NUM!	#NUM!
B_Xlinked / A_notXlinked	P78344	P78344	4.73221	4.73221	7.4062e-10	3.45622e-09	11	P78344	#NUM!	#NUM!	IF4G2_HUMAN	1	2557.89	26.5789	B_Xlinked	A_notXlinked	#NUM!	#NUM!	#NUM!
B_Xlinked / A_notXlinked	Q9BY77	Q9BY77	4.72165	4.72165	7.93653e-07	4.57518e-07	12	Q9BY77	#NUM!	#NUM!	PDIP3_HUMAN	4	2538.51	26.3851	B_Xlinked	A_notXlinked	#NUM!	#NUM!	#NUM!
B_Xlinked / A_notXlinked	Q14247	Q14247	4.70921	4.70921	6.82365e-11	1.29249e-09	12	Q14247	#NUM!	#NUM!	SRC8_HUMAN	1	2515.85	26.1585	B_Xlinked	A_notXlinked	#NUM!	#NUM!	#NUM!
B_Xlinked / A_notXlinked	P62191	P62191	4.70498	4.70498	5.79483e-05	1.42329e-05	12	P62191	#NUM!	#NUM!	PRS4_HUMAN	3	2508.2	26.082	B_Xlinked	A_notXlinked	#NUM!	#NUM!	#NUM!
B_Xlinked / A_notXlinked	Q5TDH0	Q5TDH0	4.6955	4.6955	1.55529e-06	7.57023e-07	10	Q5TDH0	#NUM!	#NUM!	DDI2_HUMAN	2	2491.12	25.9112	B_Xlinked	A_notXlinked	#NUM!	#NUM!	#NUM!
B_Xlinked / A_notXlinked	P62701	P62701	4.67985	4.67985	1.09265e-06	5.93478e-07	12	P62701	#NUM!	#NUM!	RS4X_HUMAN	3	2463.16	25.6316	B_Xlinked	A_notXlinked	#NUM!	#NUM!	#NUM!
B_Xlinked / A_notXlinked	Q9Y2X3	Q9Y2X3	4.66353	4.66353	1.08915e-06	5.93478e-07	12	Q9Y2X3	#NUM!	#NUM!	NOP58_HUMAN	2	2434.32	25.3432	B_Xlinked	A_notXlinked	#NUM!	#NUM!	#NUM!
B_Xlinked / A_notXlinked	Q6L8Q7	Q6L8Q7	4.66232	4.66232	0.000399527	7.78402e-05	12	Q6L8Q7	#NUM!	#NUM!	PDE12_HUMAN	3	2432.2	25.322	B_Xlinked	A_notXlinked	#NUM!	#NUM!	#NUM!
B_Xlinked / A_notXlinked	P0DN79;P35520	P0DN79;P35520	4.65906	4.65906	0.00657395	0.000979098	12	P0DN79;P35520	#NUM!	#NUM!	CBSL_HUMAN;CBS_HUMAN	3	2426.49	25.2649	B_Xlinked	A_notXlinked	#NUM!	#NUM!	#NUM!
B_Xlinked / A_notXlinked	Q16630	Q16630	4.65864	4.65864	2.44113e-05	6.97466e-06	10	Q16630	#NUM!	#NUM!	CPSF6_HUMAN	2	2425.74	25.2574	B_Xlinked	A_notXlinked	#NUM!	#NUM!	#NUM!
B_Xlinked / A_notXlinked	P30520	P30520	4.64908	4.64908	0.000255954	5.23664e-05	11	P30520	#NUM!	#NUM!	PURA2_HUMAN	2	2409.08	25.0908	B_Xlinked	A_notXlinked	#NUM!	#NUM!	#NUM!
B_Xlinked / A_notXlinked	P49915	P49915	4.63329	4.63329	2.63733e-10	1.69716e-09	12	P49915	#NUM!	#NUM!	GUAA_HUMAN	4	2381.75	24.8175	B_Xlinked	A_notXlinked	#NUM!	#NUM!	#NUM!
B_Xlinked / A_notXlinked	Q00325	Q00325	4.61797	4.61797	9.09045e-07	5.17944e-07	5	Q00325	#NUM!	#NUM!	MPCP_HUMAN	1	2355.54	24.5554	B_Xlinked	A_notXlinked	#NUM!	#NUM!	#NUM!
B_Xlinked / A_notXlinked	O60264	O60264	4.59117	4.59117	0.00382059	0.000592433	12	O60264	#NUM!	#NUM!	SMCA5_HUMAN	2	2310.35	24.1035	B_Xlinked	A_notXlinked	#NUM!	#NUM!	#NUM!
B_Xlinked / A_notXlinked	P13489	P13489	4.58423	4.58423	0.00209288	0.000343556	6	P13489	#NUM!	#NUM!	RINI_HUMAN	2	2298.78	23.9878	B_Xlinked	A_notXlinked	#NUM!	#NUM!	#NUM!
B_Xlinked / A_notXlinked	P78371	P78371	4.58181	4.58181	9.56086e-06	3.24078e-06	12	P78371	#NUM!	#NUM!	TCPB_HUMAN	8	2294.76	23.9476	B_Xlinked	A_notXlinked	#NUM!	#NUM!	#NUM!
B_Xlinked / A_notXlinked	O75607	O75607	4.58111	4.58111	3.6372e-07	2.58294e-07	12	O75607	#NUM!	#NUM!	NPM3_HUMAN	1	2293.59	23.9359	B_Xlinked	A_notXlinked	#NUM!	#NUM!	#NUM!
B_Xlinked / A_notXlinked	Q13885	Q13885	4.57446	4.57446	1.57384e-06	7.59786e-07	12	Q13885	#NUM!	#NUM!	TBB2A_HUMAN	5	2282.59	23.8259	B_Xlinked	A_notXlinked	#NUM!	#NUM!	#NUM!
B_Xlinked / A_notXlinked	P18754	P18754	4.56037	4.56037	1.07871e-07	1.04667e-07	12	P18754	#NUM!	#NUM!	RCC1_HUMAN	5	2259.43	23.5943	B_Xlinked	A_notXlinked	#NUM!	#NUM!	#NUM!
B_Xlinked / A_notXlinked	P54920	P54920	4.55478	4.55478	1.59641e-05	4.92212e-06	10	P54920	#NUM!	#NUM!	SNAA_HUMAN	1	2250.32	23.5032	B_Xlinked	A_notXlinked	#NUM!	#NUM!	#NUM!
B_Xlinked / A_notXlinked	Q13200	Q13200	4.55346	4.55346	4.53364e-05	1.14805e-05	12	Q13200	#NUM!	#NUM!	PSMD2_HUMAN	3	2248.17	23.4817	B_Xlinked	A_notXlinked	#NUM!	#NUM!	#NUM!
B_Xlinked / A_notXlinked	Q9Y5B9	Q9Y5B9	4.53779	4.53779	1.7761e-05	5.35563e-06	12	Q9Y5B9	#NUM!	#NUM!	SP16H_HUMAN	3	2222.79	23.2279	B_Xlinked	A_notXlinked	#NUM!	#NUM!	#NUM!
B_Xlinked / A_notXlinked	Q9BS26	Q9BS26	4.50407	4.50407	3.83462e-07	2.68424e-07	10	Q9BS26	#NUM!	#NUM!	ERP44_HUMAN	1	2169.14	22.6914	B_Xlinked	A_notXlinked	#NUM!	#NUM!	#NUM!
B_Xlinked / A_notXlinked	O43175	O43175	4.48814	4.48814	9.49806e-06	3.23198e-06	12	O43175	#NUM!	#NUM!	SERA_HUMAN	12	2144.22	22.4422	B_Xlinked	A_notXlinked	#NUM!	#NUM!	#NUM!
B_Xlinked / A_notXlinked	Q6NXT1	Q6NXT1	4.47514	4.47514	3.14813e-10	1.76176e-09	12	Q6NXT1	#NUM!	#NUM!	ANR54_HUMAN	1	2124.09	22.2409	B_Xlinked	A_notXlinked	#NUM!	#NUM!	#NUM!
B_Xlinked / A_notXlinked	P28482	P28482	4.46859	4.46859	6.36017e-06	2.31709e-06	12	P28482	#NUM!	#NUM!	MK01_HUMAN	3	2114.01	22.1401	B_Xlinked	A_notXlinked	#NUM!	#NUM!	#NUM!
B_Xlinked / A_notXlinked	P68371	P68371	4.45594	4.45594	4.1766e-06	1.65043e-06	12	P68371	#NUM!	#NUM!	TBB4B_HUMAN	15	2094.69	21.9469	B_Xlinked	A_notXlinked	#NUM!	#NUM!	#NUM!
B_Xlinked / A_notXlinked	P07437	P07437	4.4559	4.4559	0.000175535	3.77153e-05	12	P07437	#NUM!	#NUM!	TBB5_HUMAN	4	2094.62	21.9462	B_Xlinked	A_notXlinked	#NUM!	#NUM!	#NUM!
B_Xlinked / A_notXlinked	P11177	P11177	4.43778	4.43778	1.30692e-05	4.1785e-06	12	P11177	#NUM!	#NUM!	ODPB_HUMAN	4	2067.24	21.6724	B_Xlinked	A_notXlinked	#NUM!	#NUM!	#NUM!
B_Xlinked / A_notXlinked	P12268	P12268	4.41766	4.41766	4.07941e-08	5.63334e-08	12	P12268	#NUM!	#NUM!	IMDH2_HUMAN	4	2037.21	21.3721	B_Xlinked	A_notXlinked	#NUM!	#NUM!	#NUM!
B_Xlinked / A_notXlinked	P23193	P23193	4.41413	4.41413	2.77857e-09	9.725e-09	12	P23193	#NUM!	#NUM!	TCEA1_HUMAN	1	2031.99	21.3199	B_Xlinked	A_notXlinked	#NUM!	#NUM!	#NUM!
B_Xlinked / A_notXlinked	Q9GZS1	Q9GZS1	4.41338	4.41338	4.2486e-05	1.09282e-05	6	Q9GZS1	#NUM!	#NUM!	RPA49_HUMAN	1	2030.88	21.3088	B_Xlinked	A_notXlinked	#NUM!	#NUM!	#NUM!
B_Xlinked / A_notXlinked	O14556	O14556	4.41012	4.41012	0.000227436	4.7122e-05	12	O14556	#NUM!	#NUM!	G3PT_HUMAN	2	2026.08	21.2608	B_Xlinked	A_notXlinked	#NUM!	#NUM!	#NUM!
B_Xlinked / A_notXlinked	Q15459	Q15459	4.39501	4.39501	3.67204e-09	1.12454e-08	12	Q15459	#NUM!	#NUM!	SF3A1_HUMAN	2	2003.92	21.0392	B_Xlinked	A_notXlinked	#NUM!	#NUM!	#NUM!
B_Xlinked / A_notXlinked	O00425	O00425	4.3918	4.3918	8.96637e-05	2.09029e-05	12	O00425	#NUM!	#NUM!	IF2B3_HUMAN	5	1999.25	20.9925	B_Xlinked	A_notXlinked	#NUM!	#NUM!	#NUM!
B_Xlinked / A_notXlinked	P08865	P08865	4.38378	4.38378	2.95327e-08	4.51919e-08	12	P08865	#NUM!	#NUM!	RSSA_HUMAN	4	1987.62	20.8762	B_Xlinked	A_notXlinked	#NUM!	#NUM!	#NUM!
B_Xlinked / A_notXlinked	Q02218;Q9ULD0	Q02218;Q9ULD0	4.37943	4.37943	0.000659618	0.000120602	12	Q02218;Q9ULD0	#NUM!	#NUM!	ODO1_HUMAN;OGDHL_HUMAN	1	1981.32	20.8132	B_Xlinked	A_notXlinked	#NUM!	#NUM!	#NUM!
B_Xlinked / A_notXlinked	P11216	P11216	4.37548	4.37548	0.00365398	0.000570208	12	P11216	#NUM!	#NUM!	PYGB_HUMAN	2	1975.63	20.7563	B_Xlinked	A_notXlinked	#NUM!	#NUM!	#NUM!
B_Xlinked / A_notXlinked	P51784	P51784	4.36655	4.36655	2.49723e-05	7.07307e-06	10	P51784	#NUM!	#NUM!	UBP11_HUMAN	1	1962.82	20.6282	B_Xlinked	A_notXlinked	#NUM!	#NUM!	#NUM!
B_Xlinked / A_notXlinked	Q8N6M0	Q8N6M0	4.35553	4.35553	0.000606317	0.000112536	5	Q8N6M0	#NUM!	#NUM!	OTU6B_HUMAN	1	1947.12	20.4712	B_Xlinked	A_notXlinked	#NUM!	#NUM!	#NUM!
B_Xlinked / A_notXlinked	Q15334	Q15334	4.35236	4.35236	0.000188408	4.00521e-05	12	Q15334	#NUM!	#NUM!	L2GL1_HUMAN	3	1942.63	20.4263	B_Xlinked	A_notXlinked	#NUM!	#NUM!	#NUM!
B_Xlinked / A_notXlinked	Q9BY44	Q9BY44	4.34215	4.34215	0.00284877	0.000456175	12	Q9BY44	#NUM!	#NUM!	EIF2A_HUMAN	2	1928.23	20.2823	B_Xlinked	A_notXlinked	#NUM!	#NUM!	#NUM!
B_Xlinked / A_notXlinked	P04843	P04843	4.33421	4.33421	0.00124213	0.000215068	12	P04843	#NUM!	#NUM!	RPN1_HUMAN	2	1917.11	20.1711	B_Xlinked	A_notXlinked	#NUM!	#NUM!	#NUM!
B_Xlinked / A_notXlinked	P46459	P46459	4.32849	4.32849	6.51611e-13	6.38579e-11	12	P46459	#NUM!	#NUM!	NSF_HUMAN	3	1909.12	20.0912	B_Xlinked	A_notXlinked	#NUM!	#NUM!	#NUM!
B_Xlinked / A_notXlinked	P49321	P49321	4.31711	4.31711	7.60501e-07	4.51692e-07	12	P49321	#NUM!	#NUM!	NASP_HUMAN	3	1893.33	19.9333	B_Xlinked	A_notXlinked	#NUM!	#NUM!	#NUM!
B_Xlinked / A_notXlinked	P08670	P08670	4.31248	4.31248	1.65346e-06	7.90435e-07	12	P08670	#NUM!	#NUM!	VIME_HUMAN	15	1886.94	19.8694	B_Xlinked	A_notXlinked	#NUM!	#NUM!	#NUM!
B_Xlinked / A_notXlinked	P56192	P56192	4.3117	4.3117	3.02052e-05	8.22252e-06	12	P56192	#NUM!	#NUM!	SYMC_HUMAN	6	1885.87	19.8587	B_Xlinked	A_notXlinked	#NUM!	#NUM!	#NUM!
B_Xlinked / A_notXlinked	Q6PIW4	Q6PIW4	4.3081	4.3081	0.00146585	0.000248536	12	Q6PIW4	#NUM!	#NUM!	FIGL1_HUMAN	2	1880.92	19.8092	B_Xlinked	A_notXlinked	#NUM!	#NUM!	#NUM!
B_Xlinked / A_notXlinked	P60228	P60228	4.30301	4.30301	1.39465e-05	4.38064e-06	12	P60228	#NUM!	#NUM!	EIF3E_HUMAN	6	1873.94	19.7394	B_Xlinked	A_notXlinked	#NUM!	#NUM!	#NUM!
B_Xlinked / A_notXlinked	Q53GS9	Q53GS9	4.3004	4.3004	0.0550068	0.00714942	10	Q53GS9	#NUM!	#NUM!	SNUT2_HUMAN	1	1870.38	19.7038	B_Xlinked	A_notXlinked	#NUM!	#NUM!	#NUM!
B_Xlinked / A_notXlinked	Q92841	Q92841	4.28293	4.28293	1.56039e-06	7.57023e-07	12	Q92841	#NUM!	#NUM!	DDX17_HUMAN	14	1846.66	19.4666	B_Xlinked	A_notXlinked	#NUM!	#NUM!	#NUM!
B_Xlinked / A_notXlinked	O95373	O95373	4.27744	4.27744	2.41786e-05	6.96406e-06	12	O95373	#NUM!	#NUM!	IPO7_HUMAN	3	1839.27	19.3927	B_Xlinked	A_notXlinked	#NUM!	#NUM!	#NUM!
B_Xlinked / A_notXlinked	O94874	O94874	4.27433	4.27433	1.09895e-05	3.61568e-06	12	O94874	#NUM!	#NUM!	UFL1_HUMAN	4	1835.09	19.3509	B_Xlinked	A_notXlinked	#NUM!	#NUM!	#NUM!
B_Xlinked / A_notXlinked	Q7Z6Z7	Q7Z6Z7	4.27163	4.27163	1.05189e-05	3.48262e-06	12	Q7Z6Z7	#NUM!	#NUM!	HUWE1_HUMAN	5	1831.47	19.3147	B_Xlinked	A_notXlinked	#NUM!	#NUM!	#NUM!
B_Xlinked / A_notXlinked	Q7L576	Q7L576	4.25926	4.25926	0.00016583	3.5851e-05	12	Q7L576	#NUM!	#NUM!	CYFP1_HUMAN	3	1814.98	19.1498	B_Xlinked	A_notXlinked	#NUM!	#NUM!	#NUM!
B_Xlinked / A_notXlinked	Q9UNS2	Q9UNS2	4.2532	4.2532	0.0321872	0.00433885	5	Q9UNS2	#NUM!	#NUM!	CSN3_HUMAN	1	1806.96	19.0696	B_Xlinked	A_notXlinked	#NUM!	#NUM!	#NUM!
B_Xlinked / A_notXlinked	P61163	P61163	4.25275	4.25275	0.000175876	3.77153e-05	12	P61163	#NUM!	#NUM!	ACTZ_HUMAN	1	1806.37	19.0637	B_Xlinked	A_notXlinked	#NUM!	#NUM!	#NUM!
B_Xlinked / A_notXlinked	O43813	O43813	4.24994	4.24994	7.85378e-06	2.71968e-06	12	O43813	#NUM!	#NUM!	LANC1_HUMAN	3	1802.65	19.0265	B_Xlinked	A_notXlinked	#NUM!	#NUM!	#NUM!
B_Xlinked / A_notXlinked	Q9NZL4	Q9NZL4	4.24602	4.24602	6.39098e-05	1.54265e-05	12	Q9NZL4	#NUM!	#NUM!	HPBP1_HUMAN	1	1797.5	18.975	B_Xlinked	A_notXlinked	#NUM!	#NUM!	#NUM!
B_Xlinked / A_notXlinked	Q9H2P0	Q9H2P0	4.23427	4.23427	0.0461865	0.0060431	10	Q9H2P0	#NUM!	#NUM!	ADNP_HUMAN	1	1782.1	18.821	B_Xlinked	A_notXlinked	#NUM!	#NUM!	#NUM!
B_Xlinked / A_notXlinked	Q99961	Q99961	4.23335	4.23335	7.81719e-07	4.553e-07	12	Q99961	#NUM!	#NUM!	SH3G1_HUMAN	3	1780.9	18.809	B_Xlinked	A_notXlinked	#NUM!	#NUM!	#NUM!
B_Xlinked / A_notXlinked	P49189	P49189	4.22388	4.22388	4.3403e-06	1.70823e-06	12	P49189	#NUM!	#NUM!	AL9A1_HUMAN	5	1768.59	18.6859	B_Xlinked	A_notXlinked	#NUM!	#NUM!	#NUM!
B_Xlinked / A_notXlinked	O00505	O00505	4.22074	4.22074	2.99401e-09	9.9597e-09	10	O00505	#NUM!	#NUM!	IMA4_HUMAN	1	1764.53	18.6453	B_Xlinked	A_notXlinked	#NUM!	#NUM!	#NUM!
B_Xlinked / A_notXlinked	Q9NQT5	Q9NQT5	4.2174	4.2174	0.00338595	0.000530916	5	Q9NQT5	#NUM!	#NUM!	EXOS3_HUMAN	1	1760.22	18.6022	B_Xlinked	A_notXlinked	#NUM!	#NUM!	#NUM!
B_Xlinked / A_notXlinked	Q9HAV4	Q9HAV4	4.20529	4.20529	3.29843e-06	1.36801e-06	12	Q9HAV4	#NUM!	#NUM!	XPO5_HUMAN	2	1744.67	18.4467	B_Xlinked	A_notXlinked	#NUM!	#NUM!	#NUM!
B_Xlinked / A_notXlinked	O43707	O43707	4.203	4.203	0.000462704	8.92617e-05	10	O43707	#NUM!	#NUM!	ACTN4_HUMAN	4	1741.75	18.4175	B_Xlinked	A_notXlinked	#NUM!	#NUM!	#NUM!
B_Xlinked / A_notXlinked	O75390	O75390	4.20289	4.20289	3.50168e-05	9.4276e-06	12	O75390	#NUM!	#NUM!	CISY_HUMAN	3	1741.61	18.4161	B_Xlinked	A_notXlinked	#NUM!	#NUM!	#NUM!
B_Xlinked / A_notXlinked	Q9NPD3	Q9NPD3	4.18776	4.18776	4.35464e-05	1.11134e-05	12	Q9NPD3	#NUM!	#NUM!	EXOS4_HUMAN	1	1722.39	18.2239	B_Xlinked	A_notXlinked	#NUM!	#NUM!	#NUM!
B_Xlinked / A_notXlinked	P45974	P45974	4.18503	4.18503	2.73394e-08	4.32139e-08	12	P45974	#NUM!	#NUM!	UBP5_HUMAN	3	1718.94	18.1894	B_Xlinked	A_notXlinked	#NUM!	#NUM!	#NUM!
B_Xlinked / A_notXlinked	P10644	P10644	4.18014	4.18014	1.15264e-07	1.08614e-07	12	P10644	#NUM!	#NUM!	KAP0_HUMAN	2	1712.78	18.1278	B_Xlinked	A_notXlinked	#NUM!	#NUM!	#NUM!
B_Xlinked / A_notXlinked	Q92979	Q92979	4.17632	4.17632	9.06771e-09	1.97474e-08	12	Q92979	#NUM!	#NUM!	NEP1_HUMAN	1	1707.99	18.0799	B_Xlinked	A_notXlinked	#NUM!	#NUM!	#NUM!
B_Xlinked / A_notXlinked	P55010	P55010	4.17336	4.17336	1.85957e-08	3.31342e-08	12	P55010	#NUM!	#NUM!	IF5_HUMAN	2	1704.29	18.0429	B_Xlinked	A_notXlinked	#NUM!	#NUM!	#NUM!
B_Xlinked / A_notXlinked	P56537	P56537	4.1708	4.1708	2.8361e-06	1.23528e-06	12	P56537	#NUM!	#NUM!	IF6_HUMAN	2	1701.1	18.011	B_Xlinked	A_notXlinked	#NUM!	#NUM!	#NUM!
B_Xlinked / A_notXlinked	Q9BVQ7	Q9BVQ7	4.16373	4.16373	1.83685e-06	8.66626e-07	12	Q9BVQ7	#NUM!	#NUM!	SPA5L_HUMAN	2	1692.29	17.9229	B_Xlinked	A_notXlinked	#NUM!	#NUM!	#NUM!
B_Xlinked / A_notXlinked	Q15427	Q15427	4.16092	4.16092	0.000778539	0.000140251	12	Q15427	#NUM!	#NUM!	SF3B4_HUMAN	1	1688.8	17.888	B_Xlinked	A_notXlinked	#NUM!	#NUM!	#NUM!
B_Xlinked / A_notXlinked	P23246	P23246	4.14527	4.14527	4.93584e-06	1.8895e-06	12	P23246	#NUM!	#NUM!	SFPQ_HUMAN	4	1669.5	17.695	B_Xlinked	A_notXlinked	#NUM!	#NUM!	#NUM!
B_Xlinked / A_notXlinked	P50990	P50990	4.1316	4.1316	4.20126e-07	2.85065e-07	12	P50990	#NUM!	#NUM!	TCPQ_HUMAN	7	1652.81	17.5281	B_Xlinked	A_notXlinked	#NUM!	#NUM!	#NUM!
B_Xlinked / A_notXlinked	P62140	P62140	4.12999	4.12999	2.40486e-05	6.95211e-06	12	P62140	#NUM!	#NUM!	PP1B_HUMAN	2	1650.86	17.5086	B_Xlinked	A_notXlinked	#NUM!	#NUM!	#NUM!
B_Xlinked / A_notXlinked	P61221	P61221	4.12853	4.12853	1.94054e-06	8.97042e-07	12	P61221	#NUM!	#NUM!	ABCE1_HUMAN	5	1649.09	17.4909	B_Xlinked	A_notXlinked	#NUM!	#NUM!	#NUM!
B_Xlinked / A_notXlinked	Q13428	Q13428	4.12464	4.12464	3.77739e-06	1.51095e-06	12	Q13428	#NUM!	#NUM!	TCOF_HUMAN	3	1644.37	17.4437	B_Xlinked	A_notXlinked	#NUM!	#NUM!	#NUM!
B_Xlinked / A_notXlinked	P25705	P25705	4.11355	4.11355	2.636e-10	1.69716e-09	12	P25705	#NUM!	#NUM!	ATPA_HUMAN	10	1631.02	17.3102	B_Xlinked	A_notXlinked	#NUM!	#NUM!	#NUM!
B_Xlinked / A_notXlinked	O15355	O15355	4.10041	4.10041	2.91699e-07	2.2301e-07	10	O15355	#NUM!	#NUM!	PPM1G_HUMAN	2	1615.33	17.1533	B_Xlinked	A_notXlinked	#NUM!	#NUM!	#NUM!
B_Xlinked / A_notXlinked	P35998	P35998	4.09158	4.09158	1.14143e-08	2.28286e-08	12	P35998	#NUM!	#NUM!	PRS7_HUMAN	4	1604.86	17.0486	B_Xlinked	A_notXlinked	#NUM!	#NUM!	#NUM!
B_Xlinked / A_notXlinked	Q6P158;Q9H2U1	Q6P158;Q9H2U1	4.08889	4.08889	6.22418e-07	3.88516e-07	10	Q6P158;Q9H2U1	#NUM!	#NUM!	DHX57_HUMAN;DHX36_HUMAN	1	1601.68	17.0168	B_Xlinked	A_notXlinked	#NUM!	#NUM!	#NUM!
B_Xlinked / A_notXlinked	P24534	P24534	4.07112	4.07112	0.223396	0.0265367	12	P24534	#NUM!	#NUM!	EF1B_HUMAN	2	1580.86	16.8086	B_Xlinked	A_notXlinked	#NUM!	#NUM!	#NUM!
B_Xlinked / A_notXlinked	Q96PU8	Q96PU8	4.07089	4.07089	6.65391e-12	3.26042e-10	12	Q96PU8	#NUM!	#NUM!	QKI_HUMAN	1	1580.58	16.8058	B_Xlinked	A_notXlinked	#NUM!	#NUM!	#NUM!
B_Xlinked / A_notXlinked	Q99536	Q99536	4.06504	4.06504	2.68724e-08	4.32139e-08	10	Q99536	#NUM!	#NUM!	VAT1_HUMAN	1	1573.78	16.7378	B_Xlinked	A_notXlinked	#NUM!	#NUM!	#NUM!
B_Xlinked / A_notXlinked	P38919	P38919	4.06472	4.06472	7.91975e-08	8.43625e-08	12	P38919	#NUM!	#NUM!	IF4A3_HUMAN	2	1573.41	16.7341	B_Xlinked	A_notXlinked	#NUM!	#NUM!	#NUM!
B_Xlinked / A_notXlinked	Q9BSD7	Q9BSD7	4.05912	4.05912	8.00915e-07	4.59004e-07	12	Q9BSD7	#NUM!	#NUM!	NTPCR_HUMAN	2	1566.93	16.6693	B_Xlinked	A_notXlinked	#NUM!	#NUM!	#NUM!
B_Xlinked / A_notXlinked	P60709;P63261	P60709;P63261	4.05469	4.05469	8.32947e-05	1.96696e-05	12	P60709;P63261	#NUM!	#NUM!	ACTB_HUMAN;ACTG_HUMAN	16	1561.82	16.6182	B_Xlinked	A_notXlinked	#NUM!	#NUM!	#NUM!
B_Xlinked / A_notXlinked	Q06830	Q06830	4.04958	4.04958	1.18698e-10	1.29249e-09	12	Q06830	#NUM!	#NUM!	PRDX1_HUMAN	7	1555.94	16.5594	B_Xlinked	A_notXlinked	#NUM!	#NUM!	#NUM!
B_Xlinked / A_notXlinked	P17844	P17844	4.04866	4.04866	8.91284e-05	2.08462e-05	12	P17844	#NUM!	#NUM!	DDX5_HUMAN	10	1554.89	16.5489	B_Xlinked	A_notXlinked	#NUM!	#NUM!	#NUM!
B_Xlinked / A_notXlinked	P25325	P25325	4.01422	4.01422	1.13303e-07	1.07803e-07	12	P25325	#NUM!	#NUM!	THTM_HUMAN	4	1515.85	16.1585	B_Xlinked	A_notXlinked	#NUM!	#NUM!	#NUM!
B_Xlinked / A_notXlinked	P30419	P30419	4.00909	4.00909	0.00552608	0.000835735	5	P30419	#NUM!	#NUM!	NMT1_HUMAN	2	1510.11	16.1011	B_Xlinked	A_notXlinked	#NUM!	#NUM!	#NUM!
B_Xlinked / A_notXlinked	P29692	P29692	4.0014	4.0014	1.32517e-05	4.21099e-06	12	P29692	#NUM!	#NUM!	EF1D_HUMAN	2	1501.56	16.0156	B_Xlinked	A_notXlinked	#NUM!	#NUM!	#NUM!
B_Xlinked / A_notXlinked	P51610	P51610	3.99306	3.99306	7.66957e-08	8.42469e-08	12	P51610	#NUM!	#NUM!	HCFC1_HUMAN	6	1492.32	15.9232	B_Xlinked	A_notXlinked	#NUM!	#NUM!	#NUM!
B_Xlinked / A_notXlinked	P14625	P14625	3.98375	3.98375	1.06269e-06	5.88511e-07	12	P14625	#NUM!	#NUM!	ENPL_HUMAN	6	1482.08	15.8208	B_Xlinked	A_notXlinked	#NUM!	#NUM!	#NUM!
B_Xlinked / A_notXlinked	P62241	P62241	3.97328	3.97328	3.606e-05	9.60292e-06	12	P62241	#NUM!	#NUM!	RS8_HUMAN	3	1470.64	15.7064	B_Xlinked	A_notXlinked	#NUM!	#NUM!	#NUM!
B_Xlinked / A_notXlinked	Q03252	Q03252	3.96683	3.96683	1.45896e-05	4.55345e-06	12	Q03252	#NUM!	#NUM!	LMNB2_HUMAN	2	1463.64	15.6364	B_Xlinked	A_notXlinked	#NUM!	#NUM!	#NUM!
B_Xlinked / A_notXlinked	Q9H0E2	Q9H0E2	3.96481	3.96481	0.000772625	0.000139442	12	Q9H0E2	#NUM!	#NUM!	TOLIP_HUMAN	2	1461.44	15.6144	B_Xlinked	A_notXlinked	#NUM!	#NUM!	#NUM!
B_Xlinked / A_notXlinked	P62917	P62917	3.95951	3.95951	1.03632e-08	2.16084e-08	12	P62917	#NUM!	#NUM!	RL8_HUMAN	3	1455.72	15.5572	B_Xlinked	A_notXlinked	#NUM!	#NUM!	#NUM!
B_Xlinked / A_notXlinked	Q9UBQ5	Q9UBQ5	3.95945	3.95945	2.5125e-08	4.24526e-08	12	Q9UBQ5	#NUM!	#NUM!	EIF3K_HUMAN	2	1455.66	15.5566	B_Xlinked	A_notXlinked	#NUM!	#NUM!	#NUM!
B_Xlinked / A_notXlinked	Q9Y5N6	Q9Y5N6	3.9562	3.9562	5.31865e-05	1.32966e-05	12	Q9Y5N6	#NUM!	#NUM!	ORC6_HUMAN	1	1452.16	15.5216	B_Xlinked	A_notXlinked	#NUM!	#NUM!	#NUM!
B_Xlinked / A_notXlinked	P31942	P31942	3.95496	3.95496	1.04531e-05	3.47256e-06	12	P31942	#NUM!	#NUM!	HNRH3_HUMAN	4	1450.83	15.5083	B_Xlinked	A_notXlinked	#NUM!	#NUM!	#NUM!
B_Xlinked / A_notXlinked	Q96KB5	Q96KB5	3.94616	3.94616	0.370992	0.0426728	12	Q96KB5	#NUM!	#NUM!	TOPK_HUMAN	1	1441.39	15.4139	B_Xlinked	A_notXlinked	#NUM!	#NUM!	#NUM!
B_Xlinked / A_notXlinked	Q9NW64	Q9NW64	3.94602	3.94602	1.00739e-05	3.38098e-06	12	Q9NW64	#NUM!	#NUM!	RBM22_HUMAN	2	1441.24	15.4124	B_Xlinked	A_notXlinked	#NUM!	#NUM!	#NUM!
B_Xlinked / A_notXlinked	O00139	O00139	3.92986	3.92986	0.000104193	2.38017e-05	10	O00139	#NUM!	#NUM!	KIF2A_HUMAN	1	1424.08	15.2408	B_Xlinked	A_notXlinked	#NUM!	#NUM!	#NUM!
B_Xlinked / A_notXlinked	Q6AI08	Q6AI08	3.91991	3.91991	7.17871e-07	4.31241e-07	12	Q6AI08	#NUM!	#NUM!	HEAT6_HUMAN	1	1413.6	15.136	B_Xlinked	A_notXlinked	#NUM!	#NUM!	#NUM!
B_Xlinked / A_notXlinked	P33992	P33992	3.91214	3.91214	4.91448e-06	1.8895e-06	12	P33992	#NUM!	#NUM!	MCM5_HUMAN	7	1405.47	15.0547	B_Xlinked	A_notXlinked	#NUM!	#NUM!	#NUM!
B_Xlinked / A_notXlinked	Q86U42	Q86U42	3.90993	3.90993	1.25784e-08	2.46536e-08	12	Q86U42	#NUM!	#NUM!	PABP2_HUMAN	3	1403.17	15.0317	B_Xlinked	A_notXlinked	#NUM!	#NUM!	#NUM!
B_Xlinked / A_notXlinked	P50454	P50454	3.90379	3.90379	2.92703e-06	1.26365e-06	12	P50454	#NUM!	#NUM!	SERPH_HUMAN	2	1396.78	14.9678	B_Xlinked	A_notXlinked	#NUM!	#NUM!	#NUM!
B_Xlinked / A_notXlinked	O75439	O75439	3.90128	3.90128	1.93099e-06	8.97042e-07	12	O75439	#NUM!	#NUM!	MPPB_HUMAN	2	1394.18	14.9418	B_Xlinked	A_notXlinked	#NUM!	#NUM!	#NUM!
B_Xlinked / A_notXlinked	Q8N1G4	Q8N1G4	3.8921	3.8921	5.5012e-05	1.36832e-05	12	Q8N1G4	#NUM!	#NUM!	LRC47_HUMAN	3	1384.7	14.847	B_Xlinked	A_notXlinked	#NUM!	#NUM!	#NUM!
B_Xlinked / A_notXlinked	O43491	O43491	3.88909	3.88909	1.49489e-06	7.48272e-07	10	O43491	#NUM!	#NUM!	E41L2_HUMAN	3	1381.61	14.8161	B_Xlinked	A_notXlinked	#NUM!	#NUM!	#NUM!
B_Xlinked / A_notXlinked	P62263	P62263	3.88014	3.88014	6.06316e-05	1.47808e-05	12	P62263	#NUM!	#NUM!	RS14_HUMAN	3	1372.44	14.7244	B_Xlinked	A_notXlinked	#NUM!	#NUM!	#NUM!
B_Xlinked / A_notXlinked	P50570	P50570	3.86822	3.86822	6.354e-07	3.94109e-07	12	P50570	#NUM!	#NUM!	DYN2_HUMAN	3	1360.32	14.6032	B_Xlinked	A_notXlinked	#NUM!	#NUM!	#NUM!
B_Xlinked / A_notXlinked	P61313	P61313	3.86704	3.86704	3.5254e-10	1.81836e-09	12	P61313	#NUM!	#NUM!	RL15_HUMAN	1	1359.14	14.5914	B_Xlinked	A_notXlinked	#NUM!	#NUM!	#NUM!
B_Xlinked / A_notXlinked	P19623	P19623	3.86686	3.86686	5.54543e-06	2.05076e-06	12	P19623	#NUM!	#NUM!	SPEE_HUMAN	3	1358.95	14.5895	B_Xlinked	A_notXlinked	#NUM!	#NUM!	#NUM!
B_Xlinked / A_notXlinked	A6NDU8	A6NDU8	3.86646	3.86646	0.000640852	0.00011783	12	A6NDU8	#NUM!	#NUM!	CE051_HUMAN	1	1358.55	14.5855	B_Xlinked	A_notXlinked	#NUM!	#NUM!	#NUM!
B_Xlinked / A_notXlinked	Q9H9A6	Q9H9A6	3.83964	3.83964	6.45509e-07	3.97861e-07	12	Q9H9A6	#NUM!	#NUM!	LRC40_HUMAN	6	1331.68	14.3168	B_Xlinked	A_notXlinked	#NUM!	#NUM!	#NUM!
B_Xlinked / A_notXlinked	P17980	P17980	3.83747	3.83747	0.000645093	0.000118388	12	P17980	#NUM!	#NUM!	PRS6A_HUMAN	3	1329.53	14.2953	B_Xlinked	A_notXlinked	#NUM!	#NUM!	#NUM!
B_Xlinked / A_notXlinked	Q6YN16	Q6YN16	3.83538	3.83538	3.05954e-08	4.54295e-08	12	Q6YN16	#NUM!	#NUM!	HSDL2_HUMAN	1	1327.46	14.2746	B_Xlinked	A_notXlinked	#NUM!	#NUM!	#NUM!
B_Xlinked / A_notXlinked	P47897	P47897	3.83328	3.83328	0.00069959	0.000127435	12	P47897	#NUM!	#NUM!	SYQ_HUMAN	4	1325.38	14.2538	B_Xlinked	A_notXlinked	#NUM!	#NUM!	#NUM!
B_Xlinked / A_notXlinked	P41091;Q2VIR3	P41091;Q2VIR3	3.83008	3.83008	2.76992e-07	2.15438e-07	12	P41091;Q2VIR3	#NUM!	#NUM!	IF2G_HUMAN;IF2GL_HUMAN	2	1322.23	14.2223	B_Xlinked	A_notXlinked	#NUM!	#NUM!	#NUM!
B_Xlinked / A_notXlinked	P27816	P27816	3.82945	3.82945	0.0104943	0.00151912	12	P27816	#NUM!	#NUM!	MAP4_HUMAN	4	1321.6	14.216	B_Xlinked	A_notXlinked	#NUM!	#NUM!	#NUM!
B_Xlinked / A_notXlinked	Q9Y295	Q9Y295	3.82891	3.82891	1.0063e-10	1.29249e-09	12	Q9Y295	#NUM!	#NUM!	DRG1_HUMAN	3	1321.07	14.2107	B_Xlinked	A_notXlinked	#NUM!	#NUM!	#NUM!
B_Xlinked / A_notXlinked	Q15233	Q15233	3.8223	3.8223	4.9738e-06	1.89662e-06	12	Q15233	#NUM!	#NUM!	NONO_HUMAN	7	1314.58	14.1458	B_Xlinked	A_notXlinked	#NUM!	#NUM!	#NUM!
B_Xlinked / A_notXlinked	P22314	P22314	3.81838	3.81838	1.2563e-07	1.14417e-07	12	P22314	#NUM!	#NUM!	UBA1_HUMAN	20	1310.74	14.1074	B_Xlinked	A_notXlinked	#NUM!	#NUM!	#NUM!
B_Xlinked / A_notXlinked	P43243	P43243	3.81434	3.81434	5.64292e-07	3.61442e-07	12	P43243	#NUM!	#NUM!	MATR3_HUMAN	13	1306.8	14.068	B_Xlinked	A_notXlinked	#NUM!	#NUM!	#NUM!
B_Xlinked / A_notXlinked	P33240	P33240	3.79928	3.79928	2.48552e-10	1.69716e-09	12	P33240	#NUM!	#NUM!	CSTF2_HUMAN	4	1292.18	13.9218	B_Xlinked	A_notXlinked	#NUM!	#NUM!	#NUM!
B_Xlinked / A_notXlinked	Q15796	Q15796	3.79309	3.79309	0.206096	0.0246912	6	Q15796	#NUM!	#NUM!	SMAD2_HUMAN	2	1286.23	13.8623	B_Xlinked	A_notXlinked	#NUM!	#NUM!	#NUM!
B_Xlinked / A_notXlinked	Q9H7S9	Q9H7S9	3.79242	3.79242	0.000330112	6.53555e-05	12	Q9H7S9	#NUM!	#NUM!	ZN703_HUMAN	1	1285.58	13.8558	B_Xlinked	A_notXlinked	#NUM!	#NUM!	#NUM!
B_Xlinked / A_notXlinked	P0DMV8;P0DMV9	P0DMV8;P0DMV9	3.79101	3.79101	3.88804e-06	1.54262e-06	12	P0DMV8;P0DMV9	#NUM!	#NUM!	HS71A_HUMAN;HS71B_HUMAN	18	1284.23	13.8423	B_Xlinked	A_notXlinked	#NUM!	#NUM!	#NUM!
B_Xlinked / A_notXlinked	P85037	P85037	3.78596	3.78596	7.80278e-10	3.47578e-09	12	P85037	#NUM!	#NUM!	FOXK1_HUMAN	3	1279.39	13.7939	B_Xlinked	A_notXlinked	#NUM!	#NUM!	#NUM!
B_Xlinked / A_notXlinked	Q9Y230	Q9Y230	3.77344	3.77344	1.16888e-05	3.79305e-06	12	Q9Y230	#NUM!	#NUM!	RUVB2_HUMAN	6	1267.47	13.6747	B_Xlinked	A_notXlinked	#NUM!	#NUM!	#NUM!
B_Xlinked / A_notXlinked	Q9Y617	Q9Y617	3.77334	3.77334	2.11038e-08	3.62837e-08	12	Q9Y617	#NUM!	#NUM!	SERC_HUMAN	2	1267.38	13.6738	B_Xlinked	A_notXlinked	#NUM!	#NUM!	#NUM!
B_Xlinked / A_notXlinked	P12236	P12236	3.76787	3.76787	0.00101013	0.000178045	12	P12236	#NUM!	#NUM!	ADT3_HUMAN	4	1262.21	13.6221	B_Xlinked	A_notXlinked	#NUM!	#NUM!	#NUM!
B_Xlinked / A_notXlinked	P46776	P46776	3.7672	3.7672	1.79233e-09	7.02592e-09	12	P46776	#NUM!	#NUM!	RL27A_HUMAN	1	1261.57	13.6157	B_Xlinked	A_notXlinked	#NUM!	#NUM!	#NUM!
B_Xlinked / A_notXlinked	P05089	P05089	3.76596	3.76596	1.67552e-05	5.09941e-06	10	P05089	#NUM!	#NUM!	ARGI1_HUMAN	2	1260.4	13.604	B_Xlinked	A_notXlinked	#NUM!	#NUM!	#NUM!
B_Xlinked / A_notXlinked	Q9HCC0	Q9HCC0	3.75896	3.75896	0.0406793	0.00540185	6	Q9HCC0	#NUM!	#NUM!	MCCB_HUMAN	1	1253.82	13.5382	B_Xlinked	A_notXlinked	#NUM!	#NUM!	#NUM!
B_Xlinked / A_notXlinked	Q8TEX9	Q8TEX9	3.75424	3.75424	2.58357e-08	4.29136e-08	12	Q8TEX9	#NUM!	#NUM!	IPO4_HUMAN	4	1249.39	13.4939	B_Xlinked	A_notXlinked	#NUM!	#NUM!	#NUM!
B_Xlinked / A_notXlinked	P50213	P50213	3.74931	3.74931	3.7867e-09	1.12454e-08	12	P50213	#NUM!	#NUM!	IDH3A_HUMAN	3	1244.79	13.4479	B_Xlinked	A_notXlinked	#NUM!	#NUM!	#NUM!
B_Xlinked / A_notXlinked	Q14974	Q14974	3.74652	3.74652	3.24528e-06	1.36801e-06	12	Q14974	#NUM!	#NUM!	IMB1_HUMAN	9	1242.19	13.4219	B_Xlinked	A_notXlinked	#NUM!	#NUM!	#NUM!
B_Xlinked / A_notXlinked	P26641	P26641	3.74457	3.74457	3.25491e-07	2.38045e-07	12	P26641	#NUM!	#NUM!	EF1G_HUMAN	9	1240.38	13.4038	B_Xlinked	A_notXlinked	#NUM!	#NUM!	#NUM!
B_Xlinked / A_notXlinked	P18206	P18206	3.73757	3.73757	1.98059e-05	5.89963e-06	10	P18206	#NUM!	#NUM!	VINC_HUMAN	2	1233.89	13.3389	B_Xlinked	A_notXlinked	#NUM!	#NUM!	#NUM!
B_Xlinked / A_notXlinked	Q86Y56	Q86Y56	3.73589	3.73589	0.0206443	0.0028697	12	Q86Y56	#NUM!	#NUM!	DAAF5_HUMAN	2	1232.34	13.3234	B_Xlinked	A_notXlinked	#NUM!	#NUM!	#NUM!
B_Xlinked / A_notXlinked	Q8NG31	Q8NG31	3.73263	3.73263	1.38094e-06	7.12274e-07	10	Q8NG31	#NUM!	#NUM!	KNL1_HUMAN	1	1229.33	13.2933	B_Xlinked	A_notXlinked	#NUM!	#NUM!	#NUM!
B_Xlinked / A_notXlinked	P51587	P51587	3.72216	3.72216	0.0278946	0.00381797	10	P51587	#NUM!	#NUM!	BRCA2_HUMAN	1	1219.72	13.1972	B_Xlinked	A_notXlinked	#NUM!	#NUM!	#NUM!
B_Xlinked / A_notXlinked	O94979	O94979	3.69961	3.69961	1.49654e-06	7.48272e-07	12	O94979	#NUM!	#NUM!	SC31A_HUMAN	3	1199.25	12.9925	B_Xlinked	A_notXlinked	#NUM!	#NUM!	#NUM!
B_Xlinked / A_notXlinked	Q13363	Q13363	3.69448	3.69448	0.000609972	0.000112787	12	Q13363	#NUM!	#NUM!	CTBP1_HUMAN	4	1194.64	12.9464	B_Xlinked	A_notXlinked	#NUM!	#NUM!	#NUM!
B_Xlinked / A_notXlinked	O00429	O00429	3.6922	3.6922	7.50605e-09	1.83898e-08	12	O00429	#NUM!	#NUM!	DNM1L_HUMAN	4	1192.6	12.926	B_Xlinked	A_notXlinked	#NUM!	#NUM!	#NUM!
B_Xlinked / A_notXlinked	Q9UJU6	Q9UJU6	3.69044	3.69044	0.000142987	3.16314e-05	10	Q9UJU6	#NUM!	#NUM!	DBNL_HUMAN	2	1191.02	12.9102	B_Xlinked	A_notXlinked	#NUM!	#NUM!	#NUM!
B_Xlinked / A_notXlinked	P31930	P31930	3.66693	3.66693	2.01058e-07	1.66491e-07	12	P31930	#NUM!	#NUM!	QCR1_HUMAN	2	1170.15	12.7015	B_Xlinked	A_notXlinked	#NUM!	#NUM!	#NUM!
B_Xlinked / A_notXlinked	P78347	P78347	3.66621	3.66621	6.03765e-09	1.64358e-08	12	P78347	#NUM!	#NUM!	GTF2I_HUMAN	7	1169.52	12.6952	B_Xlinked	A_notXlinked	#NUM!	#NUM!	#NUM!
B_Xlinked / A_notXlinked	Q6S8J3	Q6S8J3	3.65789	3.65789	3.94929e-05	1.03208e-05	12	Q6S8J3	#NUM!	#NUM!	POTEE_HUMAN	2	1162.22	12.6222	B_Xlinked	A_notXlinked	#NUM!	#NUM!	#NUM!
B_Xlinked / A_notXlinked	Q8WUM4	Q8WUM4	3.65146	3.65146	1.53685e-06	7.5684e-07	12	Q8WUM4	#NUM!	#NUM!	PDC6I_HUMAN	6	1156.6	12.566	B_Xlinked	A_notXlinked	#NUM!	#NUM!	#NUM!
B_Xlinked / A_notXlinked	Q16822	Q16822	3.64702	3.64702	0.00225645	0.000367329	5	Q16822	#NUM!	#NUM!	PCKGM_HUMAN	1	1152.75	12.5275	B_Xlinked	A_notXlinked	#NUM!	#NUM!	#NUM!
B_Xlinked / A_notXlinked	Q04323	Q04323	3.64614	3.64614	0.182961	0.0220273	10	Q04323	#NUM!	#NUM!	UBXN1_HUMAN	1	1151.98	12.5198	B_Xlinked	A_notXlinked	#NUM!	#NUM!	#NUM!
B_Xlinked / A_notXlinked	Q9BXW7	Q9BXW7	3.64533	3.64533	9.90131e-08	9.90131e-08	12	Q9BXW7	#NUM!	#NUM!	HDHD5_HUMAN	1	1151.28	12.5128	B_Xlinked	A_notXlinked	#NUM!	#NUM!	#NUM!
B_Xlinked / A_notXlinked	Q13884	Q13884	3.64121	3.64121	0.000123561	2.78368e-05	10	Q13884	#NUM!	#NUM!	SNTB1_HUMAN	1	1147.71	12.4771	B_Xlinked	A_notXlinked	#NUM!	#NUM!	#NUM!
B_Xlinked / A_notXlinked	P22061	P22061	3.62981	3.62981	6.63277e-06	2.37849e-06	12	P22061	#NUM!	#NUM!	PIMT_HUMAN	1	1137.89	12.3789	B_Xlinked	A_notXlinked	#NUM!	#NUM!	#NUM!
B_Xlinked / A_notXlinked	P68363;Q9BQE3	P68363;Q9BQE3	3.61823	3.61823	2.09189e-06	9.62467e-07	12	P68363;Q9BQE3	#NUM!	#NUM!	TBA1B_HUMAN;TBA1C_HUMAN	14	1127.99	12.2799	B_Xlinked	A_notXlinked	#NUM!	#NUM!	#NUM!
B_Xlinked / A_notXlinked	P69905	P69905	3.59198	3.59198	6.17273e-05	1.49365e-05	12	P69905	#NUM!	#NUM!	HBA_HUMAN	2	1105.85	12.0585	B_Xlinked	A_notXlinked	#NUM!	#NUM!	#NUM!
B_Xlinked / A_notXlinked	Q13813	Q13813	3.59182	3.59182	0.050119	0.00653146	5	Q13813	#NUM!	#NUM!	SPTN1_HUMAN	1	1105.72	12.0572	B_Xlinked	A_notXlinked	#NUM!	#NUM!	#NUM!
B_Xlinked / A_notXlinked	Q9H3K6	Q9H3K6	3.59144	3.59144	7.04488e-08	8.18962e-08	12	Q9H3K6	#NUM!	#NUM!	BOLA2_HUMAN	1	1105.4	12.054	B_Xlinked	A_notXlinked	#NUM!	#NUM!	#NUM!
B_Xlinked / A_notXlinked	Q12906	Q12906	3.58552	3.58552	1.06893e-06	5.88511e-07	12	Q12906	#NUM!	#NUM!	ILF3_HUMAN	7	1100.46	12.0046	B_Xlinked	A_notXlinked	#NUM!	#NUM!	#NUM!
B_Xlinked / A_notXlinked	P47756	P47756	3.58095	3.58095	0.00022312	4.64241e-05	12	P47756	#NUM!	#NUM!	CAPZB_HUMAN	2	1096.67	11.9667	B_Xlinked	A_notXlinked	#NUM!	#NUM!	#NUM!
B_Xlinked / A_notXlinked	O14744	O14744	3.58027	3.58027	4.07693e-11	9.98849e-10	12	O14744	#NUM!	#NUM!	ANM5_HUMAN	2	1096.1	11.961	B_Xlinked	A_notXlinked	#NUM!	#NUM!	#NUM!
B_Xlinked / A_notXlinked	P55060	P55060	3.57145	3.57145	4.8145e-08	6.1997e-08	12	P55060	#NUM!	#NUM!	XPO2_HUMAN	6	1088.81	11.8881	B_Xlinked	A_notXlinked	#NUM!	#NUM!	#NUM!
B_Xlinked / A_notXlinked	Q12888	Q12888	3.56879	3.56879	0.00273065	0.000438695	12	Q12888	#NUM!	#NUM!	TP53B_HUMAN	2	1086.63	11.8663	B_Xlinked	A_notXlinked	#NUM!	#NUM!	#NUM!
B_Xlinked / A_notXlinked	Q5T4S7	Q5T4S7	3.56298	3.56298	0.0102415	0.00148691	12	Q5T4S7	#NUM!	#NUM!	UBR4_HUMAN	2	1081.86	11.8186	B_Xlinked	A_notXlinked	#NUM!	#NUM!	#NUM!
B_Xlinked / A_notXlinked	Q9NUQ3	Q9NUQ3	3.56146	3.56146	0.0182231	0.00255855	12	Q9NUQ3	#NUM!	#NUM!	TXLNG_HUMAN	1	1080.61	11.8061	B_Xlinked	A_notXlinked	#NUM!	#NUM!	#NUM!
B_Xlinked / A_notXlinked	P62195	P62195	3.5581	3.5581	3.5659e-06	1.44404e-06	12	P62195	#NUM!	#NUM!	PRS8_HUMAN	5	1077.86	11.7786	B_Xlinked	A_notXlinked	#NUM!	#NUM!	#NUM!
B_Xlinked / A_notXlinked	P33991	P33991	3.55081	3.55081	2.20031e-10	1.69716e-09	12	P33991	#NUM!	#NUM!	MCM4_HUMAN	5	1071.93	11.7193	B_Xlinked	A_notXlinked	#NUM!	#NUM!	#NUM!
B_Xlinked / A_notXlinked	Q9BRJ7	Q9BRJ7	3.55029	3.55029	0.0178337	0.00250747	12	Q9BRJ7	#NUM!	#NUM!	TIRR_HUMAN	1	1071.5	11.715	B_Xlinked	A_notXlinked	#NUM!	#NUM!	#NUM!
B_Xlinked / A_notXlinked	Q00839	Q00839	3.53544	3.53544	2.85065e-05	7.89259e-06	12	Q00839	#NUM!	#NUM!	HNRPU_HUMAN	11	1059.51	11.5951	B_Xlinked	A_notXlinked	#NUM!	#NUM!	#NUM!
B_Xlinked / A_notXlinked	P28838	P28838	3.53013	3.53013	1.93658e-06	8.97042e-07	12	P28838	#NUM!	#NUM!	AMPL_HUMAN	7	1055.24	11.5524	B_Xlinked	A_notXlinked	#NUM!	#NUM!	#NUM!
B_Xlinked / A_notXlinked	Q92945	Q92945	3.5176	3.5176	1.25151e-06	6.55874e-07	12	Q92945	#NUM!	#NUM!	FUBP2_HUMAN	15	1045.26	11.4526	B_Xlinked	A_notXlinked	#NUM!	#NUM!	#NUM!
B_Xlinked / A_notXlinked	P42566	P42566	3.51336	3.51336	0.0173659	0.0024452	5	P42566	#NUM!	#NUM!	EPS15_HUMAN	1	1041.9	11.419	B_Xlinked	A_notXlinked	#NUM!	#NUM!	#NUM!
B_Xlinked / A_notXlinked	P54577	P54577	3.49673	3.49673	3.31506e-08	4.84889e-08	12	P54577	#NUM!	#NUM!	SYYC_HUMAN	8	1028.81	11.2881	B_Xlinked	A_notXlinked	#NUM!	#NUM!	#NUM!
B_Xlinked / A_notXlinked	P21796	P21796	3.49362	3.49362	8.46112e-06	2.91224e-06	12	P21796	#NUM!	#NUM!	VDAC1_HUMAN	1	1026.38	11.2638	B_Xlinked	A_notXlinked	#NUM!	#NUM!	#NUM!
B_Xlinked / A_notXlinked	Q5T8P6	Q5T8P6	3.49207	3.49207	9.49752e-08	9.69539e-08	12	Q5T8P6	#NUM!	#NUM!	RBM26_HUMAN	1	1025.17	11.2517	B_Xlinked	A_notXlinked	#NUM!	#NUM!	#NUM!
B_Xlinked / A_notXlinked	Q4V328	Q4V328	3.48966	3.48966	7.37107e-06	2.56158e-06	10	Q4V328	#NUM!	#NUM!	GRAP1_HUMAN	1	1023.29	11.2329	B_Xlinked	A_notXlinked	#NUM!	#NUM!	#NUM!
B_Xlinked / A_notXlinked	Q92616	Q92616	3.47707	3.47707	0.00111779	0.000195265	12	Q92616	#NUM!	#NUM!	GCN1_HUMAN	3	1013.53	11.1353	B_Xlinked	A_notXlinked	#NUM!	#NUM!	#NUM!
B_Xlinked / A_notXlinked	P25398	P25398	3.47693	3.47693	0.00540979	0.000819411	12	P25398	#NUM!	#NUM!	RS12_HUMAN	1	1013.43	11.1343	B_Xlinked	A_notXlinked	#NUM!	#NUM!	#NUM!
B_Xlinked / A_notXlinked	Q99714	Q99714	3.47591	3.47591	0.000179197	3.83436e-05	12	Q99714	#NUM!	#NUM!	HCD2_HUMAN	5	1012.64	11.1264	B_Xlinked	A_notXlinked	#NUM!	#NUM!	#NUM!
B_Xlinked / A_notXlinked	P13639	P13639	3.47375	3.47375	2.48463e-06	1.10679e-06	12	P13639	#NUM!	#NUM!	EF2_HUMAN	23	1010.97	11.1097	B_Xlinked	A_notXlinked	#NUM!	#NUM!	#NUM!
B_Xlinked / A_notXlinked	P84098	P84098	3.47132	3.47132	0.000372697	7.30486e-05	12	P84098	#NUM!	#NUM!	RL19_HUMAN	2	1009.1	11.091	B_Xlinked	A_notXlinked	#NUM!	#NUM!	#NUM!
B_Xlinked / A_notXlinked	O75323	O75323	3.47027	3.47027	9.42716e-05	2.17892e-05	12	O75323	#NUM!	#NUM!	NIPS2_HUMAN	2	1008.3	11.083	B_Xlinked	A_notXlinked	#NUM!	#NUM!	#NUM!
B_Xlinked / A_notXlinked	P08559	P08559	3.46861	3.46861	2.45483e-07	1.94853e-07	12	P08559	#NUM!	#NUM!	ODPA_HUMAN	4	1007.02	11.0702	B_Xlinked	A_notXlinked	#NUM!	#NUM!	#NUM!
B_Xlinked / A_notXlinked	P38117	P38117	3.45899	3.45899	0.000336543	6.64945e-05	12	P38117	#NUM!	#NUM!	ETFB_HUMAN	3	999.665	10.9966	B_Xlinked	A_notXlinked	#NUM!	#NUM!	#NUM!
B_Xlinked / A_notXlinked	P49588	P49588	3.454	3.454	2.40302e-05	6.95211e-06	12	P49588	#NUM!	#NUM!	SYAC_HUMAN	10	995.868	10.9587	B_Xlinked	A_notXlinked	#NUM!	#NUM!	#NUM!
B_Xlinked / A_notXlinked	O15160	O15160	3.45121	3.45121	2.16852e-09	8.17367e-09	12	O15160	#NUM!	#NUM!	RPAC1_HUMAN	5	993.746	10.9375	B_Xlinked	A_notXlinked	#NUM!	#NUM!	#NUM!
B_Xlinked / A_notXlinked	P38646	P38646	3.44996	3.44996	0.000172891	3.7238e-05	12	P38646	#NUM!	#NUM!	GRP75_HUMAN	7	992.801	10.928	B_Xlinked	A_notXlinked	#NUM!	#NUM!	#NUM!
B_Xlinked / A_notXlinked	Q9NPH2	Q9NPH2	3.43993	3.43993	7.48551e-09	1.83898e-08	12	Q9NPH2	#NUM!	#NUM!	INO1_HUMAN	2	985.229	10.8523	B_Xlinked	A_notXlinked	#NUM!	#NUM!	#NUM!
B_Xlinked / A_notXlinked	P60842	P60842	3.43863	3.43863	7.86938e-05	1.87184e-05	12	P60842	#NUM!	#NUM!	IF4A1_HUMAN	8	984.254	10.8425	B_Xlinked	A_notXlinked	#NUM!	#NUM!	#NUM!
B_Xlinked / A_notXlinked	Q14315	Q14315	3.43093	3.43093	2.48537e-07	1.94853e-07	12	Q14315	#NUM!	#NUM!	FLNC_HUMAN	12	978.479	10.7848	B_Xlinked	A_notXlinked	#NUM!	#NUM!	#NUM!
B_Xlinked / A_notXlinked	Q09028	Q09028	3.42886	3.42886	0.000160148	3.47992e-05	12	Q09028	#NUM!	#NUM!	RBBP4_HUMAN	3	976.932	10.7693	B_Xlinked	A_notXlinked	#NUM!	#NUM!	#NUM!
B_Xlinked / A_notXlinked	O15446	O15446	3.42642	3.42642	0.00334121	0.000524741	5	O15446	#NUM!	#NUM!	RPA34_HUMAN	1	975.115	10.7512	B_Xlinked	A_notXlinked	#NUM!	#NUM!	#NUM!
B_Xlinked / A_notXlinked	O95757	O95757	3.42455	3.42455	4.51059e-05	1.14518e-05	12	O95757	#NUM!	#NUM!	HS74L_HUMAN	4	973.722	10.7372	B_Xlinked	A_notXlinked	#NUM!	#NUM!	#NUM!
B_Xlinked / A_notXlinked	Q13263	Q13263	3.42358	3.42358	4.37233e-06	1.71396e-06	12	Q13263	#NUM!	#NUM!	TIF1B_HUMAN	12	973.003	10.73	B_Xlinked	A_notXlinked	#NUM!	#NUM!	#NUM!
B_Xlinked / A_notXlinked	P32119	P32119	3.41582	3.41582	7.21669e-07	4.31241e-07	12	P32119	#NUM!	#NUM!	PRDX2_HUMAN	2	967.244	10.6724	B_Xlinked	A_notXlinked	#NUM!	#NUM!	#NUM!
B_Xlinked / A_notXlinked	O00567	O00567	3.4099	3.4099	0.00983571	0.00143012	12	O00567	#NUM!	#NUM!	NOP56_HUMAN	3	962.872	10.6287	B_Xlinked	A_notXlinked	#NUM!	#NUM!	#NUM!
B_Xlinked / A_notXlinked	O75616	O75616	3.40357	3.40357	0.00120285	0.000209378	10	O75616	#NUM!	#NUM!	ERAL1_HUMAN	1	958.223	10.5822	B_Xlinked	A_notXlinked	#NUM!	#NUM!	#NUM!
B_Xlinked / A_notXlinked	Q5T440	Q5T440	3.39691	3.39691	0.000514577	9.75406e-05	5	Q5T440	#NUM!	#NUM!	CAF17_HUMAN	1	953.351	10.5335	B_Xlinked	A_notXlinked	#NUM!	#NUM!	#NUM!
B_Xlinked / A_notXlinked	P52732	P52732	3.38282	3.38282	3.56261e-06	1.44404e-06	12	P52732	#NUM!	#NUM!	KIF11_HUMAN	6	943.113	10.4311	B_Xlinked	A_notXlinked	#NUM!	#NUM!	#NUM!
B_Xlinked / A_notXlinked	P21964	P21964	3.38094	3.38094	3.52371e-05	9.46091e-06	12	P21964	#NUM!	#NUM!	COMT_HUMAN	1	941.753	10.4175	B_Xlinked	A_notXlinked	#NUM!	#NUM!	#NUM!
B_Xlinked / A_notXlinked	P25789	P25789	3.37058	3.37058	0.00161527	0.000272455	12	P25789	#NUM!	#NUM!	PSA4_HUMAN	1	934.296	10.343	B_Xlinked	A_notXlinked	#NUM!	#NUM!	#NUM!
B_Xlinked / A_notXlinked	P46781	P46781	3.36975	3.36975	5.81448e-06	2.14218e-06	12	P46781	#NUM!	#NUM!	RS9_HUMAN	1	933.705	10.337	B_Xlinked	A_notXlinked	#NUM!	#NUM!	#NUM!
B_Xlinked / A_notXlinked	P55265	P55265	3.35305	3.35305	0.000123981	2.78672e-05	12	P55265	#NUM!	#NUM!	DSRAD_HUMAN	5	921.804	10.218	B_Xlinked	A_notXlinked	#NUM!	#NUM!	#NUM!
B_Xlinked / A_notXlinked	P13010	P13010	3.35292	3.35292	5.6307e-05	1.39346e-05	12	P13010	#NUM!	#NUM!	XRCC5_HUMAN	2	921.713	10.2171	B_Xlinked	A_notXlinked	#NUM!	#NUM!	#NUM!
B_Xlinked / A_notXlinked	Q9UQR0	Q9UQR0	3.34607	3.34607	9.9827e-11	1.29249e-09	12	Q9UQR0	#NUM!	#NUM!	SCML2_HUMAN	2	916.873	10.1687	B_Xlinked	A_notXlinked	#NUM!	#NUM!	#NUM!
B_Xlinked / A_notXlinked	O76031	O76031	3.34589	3.34589	1.30898e-05	4.1785e-06	10	O76031	#NUM!	#NUM!	CLPX_HUMAN	4	916.748	10.1675	B_Xlinked	A_notXlinked	#NUM!	#NUM!	#NUM!
B_Xlinked / A_notXlinked	P30153	P30153	3.34248	3.34248	1.52212e-06	7.5684e-07	12	P30153	#NUM!	#NUM!	2AAA_HUMAN	3	914.345	10.1434	B_Xlinked	A_notXlinked	#NUM!	#NUM!	#NUM!
B_Xlinked / A_notXlinked	Q96P70	Q96P70	3.33874	3.33874	0.0250928	0.00346351	5	Q96P70	#NUM!	#NUM!	IPO9_HUMAN	1	911.723	10.1172	B_Xlinked	A_notXlinked	#NUM!	#NUM!	#NUM!
B_Xlinked / A_notXlinked	Q9NR50	Q9NR50	3.33768	3.33768	0.0314738	0.0042544	5	Q9NR50	#NUM!	#NUM!	EI2BG_HUMAN	1	910.976	10.1098	B_Xlinked	A_notXlinked	#NUM!	#NUM!	#NUM!
B_Xlinked / A_notXlinked	P02545	P02545	3.33513	3.33513	8.7062e-08	9.07667e-08	12	P02545	#NUM!	#NUM!	LMNA_HUMAN	7	909.193	10.0919	B_Xlinked	A_notXlinked	#NUM!	#NUM!	#NUM!
B_Xlinked / A_notXlinked	Q9H2M9	Q9H2M9	3.33328	3.33328	0.000288569	5.80693e-05	12	Q9H2M9	#NUM!	#NUM!	RBGPR_HUMAN	2	907.901	10.079	B_Xlinked	A_notXlinked	#NUM!	#NUM!	#NUM!
B_Xlinked / A_notXlinked	Q01130;Q9BRL6	Q01130;Q9BRL6	3.32946	3.32946	1.83937e-06	8.66626e-07	12	Q01130;Q9BRL6	#NUM!	#NUM!	SRSF2_HUMAN;SRSF8_HUMAN	1	905.237	10.0524	B_Xlinked	A_notXlinked	#NUM!	#NUM!	#NUM!
B_Xlinked / A_notXlinked	Q9H6Z4	Q9H6Z4	3.32871	3.32871	0.00315998	0.000498651	12	Q9H6Z4	#NUM!	#NUM!	RANB3_HUMAN	2	904.714	10.0471	B_Xlinked	A_notXlinked	#NUM!	#NUM!	#NUM!
B_Xlinked / A_notXlinked	O95831	O95831	3.31534	3.31534	1.0932e-10	1.29249e-09	12	O95831	#NUM!	#NUM!	AIFM1_HUMAN	1	895.442	9.95442	B_Xlinked	A_notXlinked	#NUM!	#NUM!	#NUM!
B_Xlinked / A_notXlinked	Q15020	Q15020	3.30519	3.30519	4.52615e-08	6.16059e-08	12	Q15020	#NUM!	#NUM!	SART3_HUMAN	3	888.463	9.88463	B_Xlinked	A_notXlinked	#NUM!	#NUM!	#NUM!
B_Xlinked / A_notXlinked	O43143	O43143	3.29051	3.29051	1.45727e-06	7.36148e-07	12	O43143	#NUM!	#NUM!	DHX15_HUMAN	7	878.458	9.78458	B_Xlinked	A_notXlinked	#NUM!	#NUM!	#NUM!
B_Xlinked / A_notXlinked	O75153	O75153	3.28115	3.28115	9.72709e-08	9.82737e-08	12	O75153	#NUM!	#NUM!	CLU_HUMAN	3	872.131	9.72131	B_Xlinked	A_notXlinked	#NUM!	#NUM!	#NUM!
B_Xlinked / A_notXlinked	P49411	P49411	3.27486	3.27486	5.59158e-08	6.84968e-08	12	P49411	#NUM!	#NUM!	EFTU_HUMAN	12	867.903	9.67903	B_Xlinked	A_notXlinked	#NUM!	#NUM!	#NUM!
B_Xlinked / A_notXlinked	O60884	O60884	3.27094	3.27094	0.00143991	0.000244985	12	O60884	#NUM!	#NUM!	DNJA2_HUMAN	1	865.274	9.65274	B_Xlinked	A_notXlinked	#NUM!	#NUM!	#NUM!
B_Xlinked / A_notXlinked	Q92879	Q92879	3.25991	3.25991	2.03803e-05	6.03405e-06	12	Q92879	#NUM!	#NUM!	CELF1_HUMAN	1	857.922	9.57922	B_Xlinked	A_notXlinked	#NUM!	#NUM!	#NUM!
B_Xlinked / A_notXlinked	P46199	P46199	3.25803	3.25803	0.180702	0.0218358	11	P46199	#NUM!	#NUM!	IF2M_HUMAN	1	856.673	9.56673	B_Xlinked	A_notXlinked	#NUM!	#NUM!	#NUM!
B_Xlinked / A_notXlinked	P13667	P13667	3.25772	3.25772	2.94469e-05	8.10616e-06	12	P13667	#NUM!	#NUM!	PDIA4_HUMAN	4	856.469	9.56469	B_Xlinked	A_notXlinked	#NUM!	#NUM!	#NUM!
B_Xlinked / A_notXlinked	P53611	P53611	3.25761	3.25761	0.00825527	0.00121636	12	P53611	#NUM!	#NUM!	PGTB2_HUMAN	1	856.395	9.56395	B_Xlinked	A_notXlinked	#NUM!	#NUM!	#NUM!
B_Xlinked / A_notXlinked	P52272	P52272	3.25755	3.25755	1.69169e-07	1.48023e-07	12	P52272	#NUM!	#NUM!	HNRPM_HUMAN	34	856.359	9.56359	B_Xlinked	A_notXlinked	#NUM!	#NUM!	#NUM!
B_Xlinked / A_notXlinked	O60701	O60701	3.25663	3.25663	0.0478805	0.00625638	12	O60701	#NUM!	#NUM!	UGDH_HUMAN	1	855.745	9.55745	B_Xlinked	A_notXlinked	#NUM!	#NUM!	#NUM!
B_Xlinked / A_notXlinked	P46109	P46109	3.25403	3.25403	9.59005e-06	3.24078e-06	12	P46109	#NUM!	#NUM!	CRKL_HUMAN	4	854.029	9.54029	B_Xlinked	A_notXlinked	#NUM!	#NUM!	#NUM!
B_Xlinked / A_notXlinked	Q9BW92	Q9BW92	3.24323	3.24323	4.12066e-05	1.07115e-05	12	Q9BW92	#NUM!	#NUM!	SYTM_HUMAN	3	846.911	9.46911	B_Xlinked	A_notXlinked	#NUM!	#NUM!	#NUM!
B_Xlinked / A_notXlinked	Q15149	Q15149	3.23866	3.23866	5.22776e-06	1.97046e-06	12	Q15149	#NUM!	#NUM!	PLEC_HUMAN	3	843.916	9.43916	B_Xlinked	A_notXlinked	#NUM!	#NUM!	#NUM!
B_Xlinked / A_notXlinked	P07900	P07900	3.23372	3.23372	0.00865301	0.00126566	12	P07900	#NUM!	#NUM!	HS90A_HUMAN	8	840.692	9.40692	B_Xlinked	A_notXlinked	#NUM!	#NUM!	#NUM!
B_Xlinked / A_notXlinked	Q9UNY4	Q9UNY4	3.23002	3.23002	2.18669e-05	6.41604e-06	12	Q9UNY4	#NUM!	#NUM!	TTF2_HUMAN	1	838.281	9.38281	B_Xlinked	A_notXlinked	#NUM!	#NUM!	#NUM!
B_Xlinked / A_notXlinked	P27348	P27348	3.22785	3.22785	9.0387e-09	1.97474e-08	12	P27348	#NUM!	#NUM!	1433T_HUMAN	4	836.871	9.36871	B_Xlinked	A_notXlinked	#NUM!	#NUM!	#NUM!
B_Xlinked / A_notXlinked	Q9Y520	Q9Y520	3.22394	3.22394	3.60679e-07	2.58004e-07	10	Q9Y520	#NUM!	#NUM!	PRC2C_HUMAN	3	834.338	9.34338	B_Xlinked	A_notXlinked	#NUM!	#NUM!	#NUM!
B_Xlinked / A_notXlinked	P00966	P00966	3.22226	3.22226	1.09946e-05	3.61568e-06	10	P00966	#NUM!	#NUM!	ASSY_HUMAN	2	833.248	9.33248	B_Xlinked	A_notXlinked	#NUM!	#NUM!	#NUM!
B_Xlinked / A_notXlinked	P55072	P55072	3.21828	3.21828	5.0129e-08	6.29826e-08	12	P55072	#NUM!	#NUM!	TERA_HUMAN	3	830.675	9.30675	B_Xlinked	A_notXlinked	#NUM!	#NUM!	#NUM!
B_Xlinked / A_notXlinked	Q5VWZ2	Q5VWZ2	3.21725	3.21725	3.52328e-06	1.44404e-06	12	Q5VWZ2	#NUM!	#NUM!	LYPL1_HUMAN	1	830.016	9.30016	B_Xlinked	A_notXlinked	#NUM!	#NUM!	#NUM!
B_Xlinked / A_notXlinked	P62333	P62333	3.21369	3.21369	0.000797854	0.000142943	12	P62333	#NUM!	#NUM!	PRS10_HUMAN	2	827.717	9.27717	B_Xlinked	A_notXlinked	#NUM!	#NUM!	#NUM!
B_Xlinked / A_notXlinked	P49589	P49589	3.20777	3.20777	1.9889e-05	5.90642e-06	11	P49589	#NUM!	#NUM!	SYCC_HUMAN	3	823.919	9.23919	B_Xlinked	A_notXlinked	#NUM!	#NUM!	#NUM!
B_Xlinked / A_notXlinked	P14866	P14866	3.20253	3.20253	6.42168e-06	2.33083e-06	12	P14866	#NUM!	#NUM!	HNRPL_HUMAN	5	820.572	9.20572	B_Xlinked	A_notXlinked	#NUM!	#NUM!	#NUM!
B_Xlinked / A_notXlinked	Q9H3U1	Q9H3U1	3.20056	3.20056	1.69523e-05	5.12755e-06	12	Q9H3U1	#NUM!	#NUM!	UN45A_HUMAN	3	819.312	9.19312	B_Xlinked	A_notXlinked	#NUM!	#NUM!	#NUM!
B_Xlinked / A_notXlinked	Q3SY69	Q3SY69	3.19202	3.19202	1.15885e-05	3.77301e-06	11	Q3SY69	#NUM!	#NUM!	AL1L2_HUMAN	2	813.888	9.13888	B_Xlinked	A_notXlinked	#NUM!	#NUM!	#NUM!
B_Xlinked / A_notXlinked	Q9BZZ5	Q9BZZ5	3.18807	3.18807	5.35082e-06	1.99384e-06	10	Q9BZZ5	#NUM!	#NUM!	API5_HUMAN	2	811.388	9.11388	B_Xlinked	A_notXlinked	#NUM!	#NUM!	#NUM!
B_Xlinked / A_notXlinked	O00148;Q13838	O00148;Q13838	3.18739	3.18739	6.46347e-06	2.33735e-06	12	O00148;Q13838	#NUM!	#NUM!	DX39A_HUMAN;DX39B_HUMAN	3	810.96	9.1096	B_Xlinked	A_notXlinked	#NUM!	#NUM!	#NUM!
B_Xlinked / A_notXlinked	Q9UFC0	Q9UFC0	3.18026	3.18026	0.0411063	0.00544381	5	Q9UFC0	#NUM!	#NUM!	LRWD1_HUMAN	1	806.47	9.0647	B_Xlinked	A_notXlinked	#NUM!	#NUM!	#NUM!
B_Xlinked / A_notXlinked	P68104;Q5VTE0	P68104;Q5VTE0	3.16398	3.16398	4.03338e-07	2.76413e-07	12	P68104;Q5VTE0	#NUM!	#NUM!	EF1A1_HUMAN;EF1A3_HUMAN	10	796.299	8.96299	B_Xlinked	A_notXlinked	#NUM!	#NUM!	#NUM!
B_Xlinked / A_notXlinked	Q15717	Q15717	3.16116	3.16116	8.29283e-08	8.73868e-08	12	Q15717	#NUM!	#NUM!	ELAV1_HUMAN	4	794.546	8.94546	B_Xlinked	A_notXlinked	#NUM!	#NUM!	#NUM!
B_Xlinked / A_notXlinked	P00505	P00505	3.15935	3.15935	0.145448	0.017862	12	P00505	#NUM!	#NUM!	AATM_HUMAN	2	793.426	8.93426	B_Xlinked	A_notXlinked	#NUM!	#NUM!	#NUM!
B_Xlinked / A_notXlinked	Q8WXI9	Q8WXI9	3.14934	3.14934	0.000128939	2.89153e-05	10	Q8WXI9	#NUM!	#NUM!	P66B_HUMAN	2	787.247	8.87247	B_Xlinked	A_notXlinked	#NUM!	#NUM!	#NUM!
B_Xlinked / A_notXlinked	P45880	P45880	3.1441	3.1441	1.19599e-06	6.33549e-07	12	P45880	#NUM!	#NUM!	VDAC2_HUMAN	4	784.03	8.8403	B_Xlinked	A_notXlinked	#NUM!	#NUM!	#NUM!
B_Xlinked / A_notXlinked	P21333	P21333	3.1382	3.1382	9.45032e-09	2.01333e-08	12	P21333	#NUM!	#NUM!	FLNA_HUMAN	24	780.423	8.80423	B_Xlinked	A_notXlinked	#NUM!	#NUM!	#NUM!
B_Xlinked / A_notXlinked	P61978	P61978	3.13698	3.13698	4.64741e-08	6.16414e-08	12	P61978	#NUM!	#NUM!	HNRPK_HUMAN	13	779.679	8.79679	B_Xlinked	A_notXlinked	#NUM!	#NUM!	#NUM!
B_Xlinked / A_notXlinked	O00571	O00571	3.1005	3.1005	2.81494e-05	7.83706e-06	12	O00571	#NUM!	#NUM!	DDX3X_HUMAN	9	757.714	8.57714	B_Xlinked	A_notXlinked	#NUM!	#NUM!	#NUM!
B_Xlinked / A_notXlinked	P40925	P40925	3.09977	3.09977	0.0253696	0.00348698	10	P40925	#NUM!	#NUM!	MDHC_HUMAN	1	757.281	8.57281	B_Xlinked	A_notXlinked	#NUM!	#NUM!	#NUM!
B_Xlinked / A_notXlinked	Q9C0E8	Q9C0E8	3.09372	3.09372	0.000312912	6.2328e-05	10	Q9C0E8	#NUM!	#NUM!	LNP_HUMAN	1	753.695	8.53695	B_Xlinked	A_notXlinked	#NUM!	#NUM!	#NUM!
B_Xlinked / A_notXlinked	O95801	O95801	3.09145	3.09145	0.00015899	3.46245e-05	12	O95801	#NUM!	#NUM!	TTC4_HUMAN	4	752.353	8.52353	B_Xlinked	A_notXlinked	#NUM!	#NUM!	#NUM!
B_Xlinked / A_notXlinked	Q13148	Q13148	3.08719	3.08719	1.95478e-05	5.8405e-06	11	Q13148	#NUM!	#NUM!	TADBP_HUMAN	1	749.837	8.49837	B_Xlinked	A_notXlinked	#NUM!	#NUM!	#NUM!
B_Xlinked / A_notXlinked	P54136	P54136	3.06953	3.06953	7.03634e-09	1.81464e-08	12	P54136	#NUM!	#NUM!	SYRC_HUMAN	7	739.499	8.39499	B_Xlinked	A_notXlinked	#NUM!	#NUM!	#NUM!
B_Xlinked / A_notXlinked	Q9NSD9	Q9NSD9	3.06636	3.06636	7.82293e-08	8.42469e-08	12	Q9NSD9	#NUM!	#NUM!	SYFB_HUMAN	5	737.656	8.37656	B_Xlinked	A_notXlinked	#NUM!	#NUM!	#NUM!
B_Xlinked / A_notXlinked	P35232	P35232	3.06328	3.06328	4.30182e-10	2.10789e-09	12	P35232	#NUM!	#NUM!	PHB_HUMAN	2	735.871	8.35871	B_Xlinked	A_notXlinked	#NUM!	#NUM!	#NUM!
B_Xlinked / A_notXlinked	Q14683	Q14683	3.05865	3.05865	9.07826e-08	9.36494e-08	11	Q14683	#NUM!	#NUM!	SMC1A_HUMAN	3	733.195	8.33195	B_Xlinked	A_notXlinked	#NUM!	#NUM!	#NUM!
B_Xlinked / A_notXlinked	Q9H1K6	Q9H1K6	3.05658	3.05658	4.73991e-06	1.85064e-06	12	Q9H1K6	#NUM!	#NUM!	TLRN1_HUMAN	1	731.998	8.31998	B_Xlinked	A_notXlinked	#NUM!	#NUM!	#NUM!
B_Xlinked / A_notXlinked	O15294	O15294	3.04903	3.04903	4.92302e-06	1.8895e-06	12	O15294	#NUM!	#NUM!	OGT1_HUMAN	6	727.657	8.27657	B_Xlinked	A_notXlinked	#NUM!	#NUM!	#NUM!
B_Xlinked / A_notXlinked	P55884	P55884	3.04351	3.04351	2.43732e-06	1.09568e-06	12	P55884	#NUM!	#NUM!	EIF3B_HUMAN	4	724.496	8.24496	B_Xlinked	A_notXlinked	#NUM!	#NUM!	#NUM!
B_Xlinked / A_notXlinked	Q15365	Q15365	3.03375	3.03375	6.97302e-09	1.81464e-08	12	Q15365	#NUM!	#NUM!	PCBP1_HUMAN	4	718.933	8.18933	B_Xlinked	A_notXlinked	#NUM!	#NUM!	#NUM!
B_Xlinked / A_notXlinked	P35250	P35250	3.01645	3.01645	0.00231128	0.000375632	10	P35250	#NUM!	#NUM!	RFC2_HUMAN	2	709.175	8.09175	B_Xlinked	A_notXlinked	#NUM!	#NUM!	#NUM!
B_Xlinked / A_notXlinked	Q9BV38	Q9BV38	3.0119	3.0119	1.41185e-06	7.24406e-07	12	Q9BV38	#NUM!	#NUM!	WDR18_HUMAN	1	706.629	8.06629	B_Xlinked	A_notXlinked	#NUM!	#NUM!	#NUM!
B_Xlinked / A_notXlinked	P54105	P54105	3.00824	3.00824	0.0793402	0.0100978	10	P54105	#NUM!	#NUM!	ICLN_HUMAN	1	704.584	8.04584	B_Xlinked	A_notXlinked	#NUM!	#NUM!	#NUM!
B_Xlinked / A_notXlinked	P54886	P54886	2.99605	2.99605	1.65859e-07	1.46434e-07	12	P54886	#NUM!	#NUM!	P5CS_HUMAN	7	697.81	7.9781	B_Xlinked	A_notXlinked	#NUM!	#NUM!	#NUM!
B_Xlinked / A_notXlinked	P11142	P11142	2.99191	2.99191	1.27431e-09	5.20343e-09	12	P11142	#NUM!	#NUM!	HSP7C_HUMAN	14	695.527	7.95527	B_Xlinked	A_notXlinked	#NUM!	#NUM!	#NUM!
B_Xlinked / A_notXlinked	P49368	P49368	2.9892	2.9892	3.91869e-09	1.12599e-08	12	P49368	#NUM!	#NUM!	TCPG_HUMAN	6	694.031	7.94031	B_Xlinked	A_notXlinked	#NUM!	#NUM!	#NUM!
B_Xlinked / A_notXlinked	P11586	P11586	2.97786	2.97786	2.80616e-08	4.36514e-08	12	P11586	#NUM!	#NUM!	C1TC_HUMAN	21	687.819	7.87819	B_Xlinked	A_notXlinked	#NUM!	#NUM!	#NUM!
B_Xlinked / A_notXlinked	Q8NBJ7	Q8NBJ7	2.97627	2.97627	0.238427	0.0282196	10	Q8NBJ7	#NUM!	#NUM!	SUMF2_HUMAN	1	686.948	7.86948	B_Xlinked	A_notXlinked	#NUM!	#NUM!	#NUM!
B_Xlinked / A_notXlinked	P00722	P00722	2.97284	2.97284	6.77856e-05	1.62818e-05	12	P00722	#NUM!	#NUM!	BGAL_ECOLI_6PM	6	685.079	7.85079	B_Xlinked	A_notXlinked	#NUM!	#NUM!	#NUM!
B_Xlinked / A_notXlinked	P55196	P55196	2.96591	2.96591	1.92944e-05	5.78243e-06	12	P55196	#NUM!	#NUM!	AFAD_HUMAN	2	681.32	7.8132	B_Xlinked	A_notXlinked	#NUM!	#NUM!	#NUM!
B_Xlinked / A_notXlinked	Q04637	Q04637	2.95954	2.95954	2.73312e-08	4.32139e-08	12	Q04637	#NUM!	#NUM!	IF4G1_HUMAN	10	677.873	7.77873	B_Xlinked	A_notXlinked	#NUM!	#NUM!	#NUM!
B_Xlinked / A_notXlinked	Q00341	Q00341	2.95813	2.95813	4.5754e-05	1.15564e-05	12	Q00341	#NUM!	#NUM!	VIGLN_HUMAN	4	677.116	7.77116	B_Xlinked	A_notXlinked	#NUM!	#NUM!	#NUM!
B_Xlinked / A_notXlinked	Q07666	Q07666	2.9483	2.9483	1.01514e-07	9.99315e-08	12	Q07666	#NUM!	#NUM!	KHDR1_HUMAN	5	671.838	7.71838	B_Xlinked	A_notXlinked	#NUM!	#NUM!	#NUM!
B_Xlinked / A_notXlinked	Q15046	Q15046	2.94039	2.94039	0.000150658	3.30301e-05	12	Q15046	#NUM!	#NUM!	SYK_HUMAN	3	667.619	7.67619	B_Xlinked	A_notXlinked	#NUM!	#NUM!	#NUM!
B_Xlinked / A_notXlinked	Q9Y5Q8	Q9Y5Q8	2.93762	2.93762	1.54253e-05	4.78379e-06	12	Q9Y5Q8	#NUM!	#NUM!	TF3C5_HUMAN	2	666.149	7.66149	B_Xlinked	A_notXlinked	#NUM!	#NUM!	#NUM!
B_Xlinked / A_notXlinked	P62280	P62280	2.93226	2.93226	0.000278195	5.62126e-05	12	P62280	#NUM!	#NUM!	RS11_HUMAN	1	663.303	7.63303	B_Xlinked	A_notXlinked	#NUM!	#NUM!	#NUM!
B_Xlinked / A_notXlinked	Q8WWH5	Q8WWH5	2.91779	2.91779	0.000321431	6.38949e-05	10	Q8WWH5	#NUM!	#NUM!	TRUB1_HUMAN	2	655.69	7.5569	B_Xlinked	A_notXlinked	#NUM!	#NUM!	#NUM!
B_Xlinked / A_notXlinked	P05165	P05165	2.90767	2.90767	4.0214e-09	1.12599e-08	12	P05165	#NUM!	#NUM!	PCCA_HUMAN	16	650.407	7.50407	B_Xlinked	A_notXlinked	#NUM!	#NUM!	#NUM!
B_Xlinked / A_notXlinked	Q9H0L4	Q9H0L4	2.90244	2.90244	7.20911e-07	4.31241e-07	12	Q9H0L4	#NUM!	#NUM!	CSTFT_HUMAN	3	647.692	7.47692	B_Xlinked	A_notXlinked	#NUM!	#NUM!	#NUM!
B_Xlinked / A_notXlinked	P36578	P36578	2.89634	2.89634	1.09612e-06	5.93478e-07	12	P36578	#NUM!	#NUM!	RL4_HUMAN	7	644.536	7.44536	B_Xlinked	A_notXlinked	#NUM!	#NUM!	#NUM!
B_Xlinked / A_notXlinked	O75152	O75152	2.8938	2.8938	0.0795998	0.0101177	5	O75152	#NUM!	#NUM!	ZC11A_HUMAN	2	643.226	7.43226	B_Xlinked	A_notXlinked	#NUM!	#NUM!	#NUM!
B_Xlinked / A_notXlinked	P39086	P39086	2.87771	2.87771	0.0287071	0.00389653	5	P39086	#NUM!	#NUM!	GRIK1_HUMAN	1	634.982	7.34982	B_Xlinked	A_notXlinked	#NUM!	#NUM!	#NUM!
B_Xlinked / A_notXlinked	P26640	P26640	2.87415	2.87415	3.74559e-06	1.50438e-06	12	P26640	#NUM!	#NUM!	SYVC_HUMAN	3	633.173	7.33173	B_Xlinked	A_notXlinked	#NUM!	#NUM!	#NUM!
B_Xlinked / A_notXlinked	P55795	P55795	2.86919	2.86919	0.000338596	6.67654e-05	12	P55795	#NUM!	#NUM!	HNRH2_HUMAN	2	630.655	7.30655	B_Xlinked	A_notXlinked	#NUM!	#NUM!	#NUM!
B_Xlinked / A_notXlinked	P43246	P43246	2.86353	2.86353	0.000582935	0.000109022	12	P43246	#NUM!	#NUM!	MSH2_HUMAN	2	627.794	7.27794	B_Xlinked	A_notXlinked	#NUM!	#NUM!	#NUM!
B_Xlinked / A_notXlinked	Q9NR56	Q9NR56	2.8526	2.8526	6.09616e-07	3.82964e-07	12	Q9NR56	#NUM!	#NUM!	MBNL1_HUMAN	1	622.298	7.22298	B_Xlinked	A_notXlinked	#NUM!	#NUM!	#NUM!
B_Xlinked / A_notXlinked	Q9BQA1	Q9BQA1	2.85069	2.85069	2.25946e-07	1.81498e-07	11	Q9BQA1	#NUM!	#NUM!	MEP50_HUMAN	1	621.343	7.21343	B_Xlinked	A_notXlinked	#NUM!	#NUM!	#NUM!
B_Xlinked / A_notXlinked	P49736	P49736	2.83576	2.83576	1.97754e-07	1.6564e-07	12	P49736	#NUM!	#NUM!	MCM2_HUMAN	3	613.921	7.13921	B_Xlinked	A_notXlinked	#NUM!	#NUM!	#NUM!
B_Xlinked / A_notXlinked	Q99614	Q99614	2.83276	2.83276	0.170478	0.0206768	10	Q99614	#NUM!	#NUM!	TTC1_HUMAN	1	612.435	7.12435	B_Xlinked	A_notXlinked	#NUM!	#NUM!	#NUM!
B_Xlinked / A_notXlinked	O00231	O00231	2.83209	2.83209	6.94116e-06	2.44688e-06	12	O00231	#NUM!	#NUM!	PSD11_HUMAN	3	612.106	7.12106	B_Xlinked	A_notXlinked	#NUM!	#NUM!	#NUM!
B_Xlinked / A_notXlinked	O94903	O94903	2.82696	2.82696	4.01012e-05	1.04519e-05	12	O94903	#NUM!	#NUM!	PLPHP_HUMAN	1	609.577	7.09577	B_Xlinked	A_notXlinked	#NUM!	#NUM!	#NUM!
B_Xlinked / A_notXlinked	Q9BXS6	Q9BXS6	2.8224	2.8224	0.00826628	0.00121636	6	Q9BXS6	#NUM!	#NUM!	NUSAP_HUMAN	1	607.339	7.07339	B_Xlinked	A_notXlinked	#NUM!	#NUM!	#NUM!
B_Xlinked / A_notXlinked	P22234	P22234	2.81835	2.81835	8.50272e-09	1.97474e-08	12	P22234	#NUM!	#NUM!	PUR6_HUMAN	6	605.355	7.05355	B_Xlinked	A_notXlinked	#NUM!	#NUM!	#NUM!
B_Xlinked / A_notXlinked	Q9BRX2	Q9BRX2	2.79059	2.79059	9.5493e-07	5.37834e-07	12	Q9BRX2	#NUM!	#NUM!	PELO_HUMAN	2	591.914	6.91914	B_Xlinked	A_notXlinked	#NUM!	#NUM!	#NUM!
B_Xlinked / A_notXlinked	P52292	P52292	2.78298	2.78298	2.22947e-05	6.50261e-06	12	P52292	#NUM!	#NUM!	IMA1_HUMAN	7	588.273	6.88273	B_Xlinked	A_notXlinked	#NUM!	#NUM!	#NUM!
B_Xlinked / A_notXlinked	P27694	P27694	2.77204	2.77204	0.000524859	9.91063e-05	12	P27694	#NUM!	#NUM!	RFA1_HUMAN	3	583.072	6.83072	B_Xlinked	A_notXlinked	#NUM!	#NUM!	#NUM!
B_Xlinked / A_notXlinked	Q14C86	Q14C86	2.76745	2.76745	0.0115558	0.00166294	12	Q14C86	#NUM!	#NUM!	GAPD1_HUMAN	2	580.901	6.80901	B_Xlinked	A_notXlinked	#NUM!	#NUM!	#NUM!
B_Xlinked / A_notXlinked	O00264	O00264	2.76708	2.76708	1.42737e-06	7.24781e-07	11	O00264	#NUM!	#NUM!	PGRC1_HUMAN	1	580.727	6.80727	B_Xlinked	A_notXlinked	#NUM!	#NUM!	#NUM!
B_Xlinked / A_notXlinked	Q15424	Q15424	2.75143	2.75143	1.37234e-05	4.32441e-06	12	Q15424	#NUM!	#NUM!	SAFB1_HUMAN	2	573.382	6.73382	B_Xlinked	A_notXlinked	#NUM!	#NUM!	#NUM!
B_Xlinked / A_notXlinked	Q08211	Q08211	2.74462	2.74462	4.33843e-07	2.9121e-07	12	Q08211	#NUM!	#NUM!	DHX9_HUMAN	9	570.213	6.70213	B_Xlinked	A_notXlinked	#NUM!	#NUM!	#NUM!
B_Xlinked / A_notXlinked	Q16513	Q16513	2.73304	2.73304	4.22553e-05	1.08974e-05	12	Q16513	#NUM!	#NUM!	PKN2_HUMAN	3	564.857	6.64857	B_Xlinked	A_notXlinked	#NUM!	#NUM!	#NUM!
B_Xlinked / A_notXlinked	O75534	O75534	2.72596	2.72596	0.000633308	0.000116662	12	O75534	#NUM!	#NUM!	CSDE1_HUMAN	4	561.601	6.61601	B_Xlinked	A_notXlinked	#NUM!	#NUM!	#NUM!
B_Xlinked / A_notXlinked	Q13123	Q13123	2.71525	2.71525	0.000289989	5.82356e-05	12	Q13123	#NUM!	#NUM!	RED_HUMAN	2	556.706	6.56706	B_Xlinked	A_notXlinked	#NUM!	#NUM!	#NUM!
B_Xlinked / A_notXlinked	Q14966	Q14966	2.71007	2.71007	1.03185e-05	3.45122e-06	12	Q14966	#NUM!	#NUM!	ZN638_HUMAN	1	554.351	6.54351	B_Xlinked	A_notXlinked	#NUM!	#NUM!	#NUM!
B_Xlinked / A_notXlinked	Q8IY81	Q8IY81	2.70784	2.70784	2.96732e-05	8.11066e-06	12	Q8IY81	#NUM!	#NUM!	SPB1_HUMAN	2	553.342	6.53342	B_Xlinked	A_notXlinked	#NUM!	#NUM!	#NUM!
B_Xlinked / A_notXlinked	Q6P2Q9	Q6P2Q9	2.70765	2.70765	0.00425504	0.000653595	5	Q6P2Q9	#NUM!	#NUM!	PRP8_HUMAN	1	553.259	6.53259	B_Xlinked	A_notXlinked	#NUM!	#NUM!	#NUM!
B_Xlinked / A_notXlinked	P06737	P06737	2.7004	2.7004	0.000222088	4.63076e-05	10	P06737	#NUM!	#NUM!	PYGL_HUMAN	2	549.981	6.49981	B_Xlinked	A_notXlinked	#NUM!	#NUM!	#NUM!
B_Xlinked / A_notXlinked	Q15005	Q15005	2.69546	2.69546	0.388003	0.0442902	12	Q15005	#NUM!	#NUM!	SPCS2_HUMAN	1	547.76	6.4776	B_Xlinked	A_notXlinked	#NUM!	#NUM!	#NUM!
B_Xlinked / A_notXlinked	Q96S59	Q96S59	2.68896	2.68896	0.0851999	0.0107598	10	Q96S59	#NUM!	#NUM!	RANB9_HUMAN	1	544.85	6.4485	B_Xlinked	A_notXlinked	#NUM!	#NUM!	#NUM!
B_Xlinked / A_notXlinked	Q9Y3A5	Q9Y3A5	2.68376	2.68376	4.76603e-08	6.1997e-08	12	Q9Y3A5	#NUM!	#NUM!	SBDS_HUMAN	1	542.529	6.42529	B_Xlinked	A_notXlinked	#NUM!	#NUM!	#NUM!
B_Xlinked / A_notXlinked	Q14568	Q14568	2.66578	2.66578	0.00720959	0.0010689	10	Q14568	#NUM!	#NUM!	HS902_HUMAN	1	534.571	6.34571	B_Xlinked	A_notXlinked	#NUM!	#NUM!	#NUM!
B_Xlinked / A_notXlinked	P07477	P07477	2.66475	2.66475	1.72688e-06	8.21524e-07	12	P07477	#NUM!	#NUM!	TRY1_HUMAN	1	534.117	6.34117	B_Xlinked	A_notXlinked	#NUM!	#NUM!	#NUM!
B_Xlinked / A_notXlinked	P14618	P14618	2.66344	2.66344	1.78896e-07	1.55149e-07	12	P14618	#NUM!	#NUM!	KPYM_HUMAN	9	533.54	6.3354	B_Xlinked	A_notXlinked	#NUM!	#NUM!	#NUM!
B_Xlinked / A_notXlinked	P06576	P06576	2.66047	2.66047	3.6696e-05	9.74581e-06	12	P06576	#NUM!	#NUM!	ATPB_HUMAN	8	532.241	6.32241	B_Xlinked	A_notXlinked	#NUM!	#NUM!	#NUM!
B_Xlinked / A_notXlinked	Q06124	Q06124	2.65926	2.65926	9.10817e-05	2.11017e-05	12	Q06124	#NUM!	#NUM!	PTN11_HUMAN	3	531.709	6.31709	B_Xlinked	A_notXlinked	#NUM!	#NUM!	#NUM!
B_Xlinked / A_notXlinked	Q99832	Q99832	2.65731	2.65731	0.000246682	5.0687e-05	12	Q99832	#NUM!	#NUM!	TCPH_HUMAN	4	530.856	6.30856	B_Xlinked	A_notXlinked	#NUM!	#NUM!	#NUM!
B_Xlinked / A_notXlinked	Q96RQ3	Q96RQ3	2.65669	2.65669	1.11236e-07	1.06873e-07	12	Q96RQ3	#NUM!	#NUM!	MCCA_HUMAN	8	530.583	6.30583	B_Xlinked	A_notXlinked	#NUM!	#NUM!	#NUM!
B_Xlinked / A_notXlinked	Q13310	Q13310	2.6549	2.6549	2.45477e-05	6.99323e-06	12	Q13310	#NUM!	#NUM!	PABP4_HUMAN	4	529.804	6.29804	B_Xlinked	A_notXlinked	#NUM!	#NUM!	#NUM!
B_Xlinked / A_notXlinked	O60678	O60678	2.65139	2.65139	4.2178e-07	2.85065e-07	11	O60678	#NUM!	#NUM!	ANM3_HUMAN	1	528.274	6.28274	B_Xlinked	A_notXlinked	#NUM!	#NUM!	#NUM!
B_Xlinked / A_notXlinked	Q9NXV6	Q9NXV6	2.6466	2.6466	5.20279e-08	6.4541e-08	12	Q9NXV6	#NUM!	#NUM!	CARF_HUMAN	1	526.191	6.26191	B_Xlinked	A_notXlinked	#NUM!	#NUM!	#NUM!
B_Xlinked / A_notXlinked	Q8WU90	Q8WU90	2.64499	2.64499	0.0797067	0.0101182	12	Q8WU90	#NUM!	#NUM!	ZC3HF_HUMAN	1	525.493	6.25493	B_Xlinked	A_notXlinked	#NUM!	#NUM!	#NUM!
B_Xlinked / A_notXlinked	Q9UQ35	Q9UQ35	2.64465	2.64465	2.22331e-05	6.50261e-06	12	Q9UQ35	#NUM!	#NUM!	SRRM2_HUMAN	11	525.346	6.25346	B_Xlinked	A_notXlinked	#NUM!	#NUM!	#NUM!
B_Xlinked / A_notXlinked	Q96JB2	Q96JB2	2.63988	2.63988	0.00233145	0.000378282	6	Q96JB2	#NUM!	#NUM!	COG3_HUMAN	1	523.281	6.23281	B_Xlinked	A_notXlinked	#NUM!	#NUM!	#NUM!
B_Xlinked / A_notXlinked	Q00653	Q00653	2.63975	2.63975	0.00238254	0.000385295	5	Q00653	#NUM!	#NUM!	NFKB2_HUMAN	1	523.222	6.23222	B_Xlinked	A_notXlinked	#NUM!	#NUM!	#NUM!
B_Xlinked / A_notXlinked	Q9Y6G5	Q9Y6G5	2.63896	2.63896	5.34709e-06	1.99384e-06	12	Q9Y6G5	#NUM!	#NUM!	COMDA_HUMAN	1	522.881	6.22881	B_Xlinked	A_notXlinked	#NUM!	#NUM!	#NUM!
B_Xlinked / A_notXlinked	Q13547;Q92769	Q13547;Q92769	2.6299	2.6299	9.07668e-06	3.09935e-06	11	Q13547;Q92769	#NUM!	#NUM!	HDAC1_HUMAN;HDAC2_HUMAN	2	518.981	6.18981	B_Xlinked	A_notXlinked	#NUM!	#NUM!	#NUM!
B_Xlinked / A_notXlinked	Q96CS3	Q96CS3	2.61933	2.61933	0.0325232	0.00437212	10	Q96CS3	#NUM!	#NUM!	FAF2_HUMAN	1	514.464	6.14464	B_Xlinked	A_notXlinked	#NUM!	#NUM!	#NUM!
B_Xlinked / A_notXlinked	P36873	P36873	2.59822	2.59822	4.31731e-05	1.10469e-05	12	P36873	#NUM!	#NUM!	PP1G_HUMAN	1	505.537	6.05537	B_Xlinked	A_notXlinked	#NUM!	#NUM!	#NUM!
B_Xlinked / A_notXlinked	Q92499	Q92499	2.58658	2.58658	2.56883e-05	7.25492e-06	12	Q92499	#NUM!	#NUM!	DDX1_HUMAN	4	500.675	6.00675	B_Xlinked	A_notXlinked	#NUM!	#NUM!	#NUM!
B_Xlinked / A_notXlinked	Q15029	Q15029	2.58441	2.58441	7.22599e-06	2.5291e-06	12	Q15029	#NUM!	#NUM!	U5S1_HUMAN	4	499.769	5.99769	B_Xlinked	A_notXlinked	#NUM!	#NUM!	#NUM!
B_Xlinked / A_notXlinked	P08621	P08621	2.5714	2.5714	3.55477e-05	9.51822e-06	10	P08621	#NUM!	#NUM!	RU17_HUMAN	1	494.385	5.94385	B_Xlinked	A_notXlinked	#NUM!	#NUM!	#NUM!
B_Xlinked / A_notXlinked	Q14684	Q14684	2.56889	2.56889	0.0773433	0.00985649	11	Q14684	#NUM!	#NUM!	RRP1B_HUMAN	2	493.352	5.93352	B_Xlinked	A_notXlinked	#NUM!	#NUM!	#NUM!
B_Xlinked / A_notXlinked	P19338	P19338	2.56841	2.56841	4.83993e-07	3.16209e-07	12	P19338	#NUM!	#NUM!	NUCL_HUMAN	6	493.155	5.93155	B_Xlinked	A_notXlinked	#NUM!	#NUM!	#NUM!
B_Xlinked / A_notXlinked	O75369	O75369	2.56811	2.56811	7.70618e-07	4.54943e-07	12	O75369	#NUM!	#NUM!	FLNB_HUMAN	12	493.031	5.93031	B_Xlinked	A_notXlinked	#NUM!	#NUM!	#NUM!
B_Xlinked / A_notXlinked	Q14152	Q14152	2.55072	2.55072	1.2567e-07	1.14417e-07	12	Q14152	#NUM!	#NUM!	EIF3A_HUMAN	8	485.928	5.85928	B_Xlinked	A_notXlinked	#NUM!	#NUM!	#NUM!
B_Xlinked / A_notXlinked	Q9Y305	Q9Y305	2.54693	2.54693	0.272725	0.0320853	10	Q9Y305	#NUM!	#NUM!	ACOT9_HUMAN	1	484.389	5.84389	B_Xlinked	A_notXlinked	#NUM!	#NUM!	#NUM!
B_Xlinked / A_notXlinked	Q01082	Q01082	2.54431	2.54431	1.00133e-05	3.37217e-06	12	Q01082	#NUM!	#NUM!	SPTB2_HUMAN	3	483.328	5.83328	B_Xlinked	A_notXlinked	#NUM!	#NUM!	#NUM!
B_Xlinked / A_notXlinked	Q9UBL3	Q9UBL3	2.53791	2.53791	2.91956e-07	2.2301e-07	12	Q9UBL3	#NUM!	#NUM!	ASH2L_HUMAN	1	480.745	5.80745	B_Xlinked	A_notXlinked	#NUM!	#NUM!	#NUM!
B_Xlinked / A_notXlinked	Q9Y2L1	Q9Y2L1	2.53224	2.53224	2.45719e-06	1.09957e-06	12	Q9Y2L1	#NUM!	#NUM!	RRP44_HUMAN	4	478.47	5.7847	B_Xlinked	A_notXlinked	#NUM!	#NUM!	#NUM!
B_Xlinked / A_notXlinked	P13797	P13797	2.52036	2.52036	5.12558e-06	1.93941e-06	12	P13797	#NUM!	#NUM!	PLST_HUMAN	4	473.726	5.73726	B_Xlinked	A_notXlinked	#NUM!	#NUM!	#NUM!
B_Xlinked / A_notXlinked	Q6P996	Q6P996	2.51943	2.51943	5.15559e-07	3.324e-07	12	Q6P996	#NUM!	#NUM!	PDXD1_HUMAN	3	473.356	5.73356	B_Xlinked	A_notXlinked	#NUM!	#NUM!	#NUM!
B_Xlinked / A_notXlinked	Q14671	Q14671	2.51788	2.51788	1.13963e-05	3.73524e-06	12	Q14671	#NUM!	#NUM!	PUM1_HUMAN	3	472.739	5.72739	B_Xlinked	A_notXlinked	#NUM!	#NUM!	#NUM!
B_Xlinked / A_notXlinked	Q15003	Q15003	2.5178	2.5178	7.02475e-06	2.46747e-06	12	Q15003	#NUM!	#NUM!	CND2_HUMAN	3	472.709	5.72709	B_Xlinked	A_notXlinked	#NUM!	#NUM!	#NUM!
B_Xlinked / A_notXlinked	P07741	P07741	2.50509	2.50509	9.60256e-10	4.09153e-09	12	P07741	#NUM!	#NUM!	APT_HUMAN	1	467.684	5.67684	B_Xlinked	A_notXlinked	#NUM!	#NUM!	#NUM!
B_Xlinked / A_notXlinked	P14314	P14314	2.50393	2.50393	6.59553e-06	2.37633e-06	12	P14314	#NUM!	#NUM!	GLU2B_HUMAN	3	467.229	5.67229	B_Xlinked	A_notXlinked	#NUM!	#NUM!	#NUM!
B_Xlinked / A_notXlinked	P49419	P49419	2.49826	2.49826	3.29831e-06	1.36801e-06	12	P49419	#NUM!	#NUM!	AL7A1_HUMAN	2	465.005	5.65005	B_Xlinked	A_notXlinked	#NUM!	#NUM!	#NUM!
B_Xlinked / A_notXlinked	P14923	P14923	2.47539	2.47539	1.25504e-05	4.05921e-06	12	P14923	#NUM!	#NUM!	PLAK_HUMAN	3	456.116	5.56116	B_Xlinked	A_notXlinked	#NUM!	#NUM!	#NUM!
B_Xlinked / A_notXlinked	P31939	P31939	2.47511	2.47511	9.92426e-07	5.55759e-07	12	P31939	#NUM!	#NUM!	PUR9_HUMAN	5	456.009	5.56009	B_Xlinked	A_notXlinked	#NUM!	#NUM!	#NUM!
B_Xlinked / A_notXlinked	A8K0R7	A8K0R7	2.47149	2.47149	0.0201672	0.00280737	12	A8K0R7	#NUM!	#NUM!	ZN839_HUMAN	1	454.615	5.54615	B_Xlinked	A_notXlinked	#NUM!	#NUM!	#NUM!
B_Xlinked / A_notXlinked	P42166	P42166	2.47056	2.47056	0.000908322	0.000161553	12	P42166	#NUM!	#NUM!	LAP2A_HUMAN	4	454.259	5.54259	B_Xlinked	A_notXlinked	#NUM!	#NUM!	#NUM!
B_Xlinked / A_notXlinked	P28072	P28072	2.46952	2.46952	0.000188017	4.00521e-05	10	P28072	#NUM!	#NUM!	PSB6_HUMAN	1	453.861	5.53861	B_Xlinked	A_notXlinked	#NUM!	#NUM!	#NUM!
B_Xlinked / A_notXlinked	Q5BKZ1	Q5BKZ1	2.45833	2.45833	2.94774e-07	2.2301e-07	12	Q5BKZ1	#NUM!	#NUM!	ZN326_HUMAN	3	449.578	5.49578	B_Xlinked	A_notXlinked	#NUM!	#NUM!	#NUM!
B_Xlinked / A_notXlinked	Q8IYB8	Q8IYB8	2.45346	2.45346	0.0166676	0.00235364	5	Q8IYB8	#NUM!	#NUM!	SUV3_HUMAN	1	447.728	5.47728	B_Xlinked	A_notXlinked	#NUM!	#NUM!	#NUM!
B_Xlinked / A_notXlinked	Q9Y2Z0	Q9Y2Z0	2.45156	2.45156	0.000166085	3.5851e-05	12	Q9Y2Z0	#NUM!	#NUM!	SGT1_HUMAN	2	447.008	5.47008	B_Xlinked	A_notXlinked	#NUM!	#NUM!	#NUM!
B_Xlinked / A_notXlinked	Q15102	Q15102	2.44567	2.44567	3.13919e-05	8.52191e-06	10	Q15102	#NUM!	#NUM!	PA1B3_HUMAN	2	444.78	5.4478	B_Xlinked	A_notXlinked	#NUM!	#NUM!	#NUM!
B_Xlinked / A_notXlinked	Q1KMD3	Q1KMD3	2.43921	2.43921	2.58781e-06	1.13724e-06	12	Q1KMD3	#NUM!	#NUM!	HNRL2_HUMAN	3	442.346	5.42346	B_Xlinked	A_notXlinked	#NUM!	#NUM!	#NUM!
B_Xlinked / A_notXlinked	P48637	P48637	2.4324	2.4324	0.000564506	0.000106183	10	P48637	#NUM!	#NUM!	GSHB_HUMAN	1	439.791	5.39791	B_Xlinked	A_notXlinked	#NUM!	#NUM!	#NUM!
B_Xlinked / A_notXlinked	P63244	P63244	2.42164	2.42164	7.36215e-08	8.293e-08	12	P63244	#NUM!	#NUM!	RACK1_HUMAN	8	435.779	5.35779	B_Xlinked	A_notXlinked	#NUM!	#NUM!	#NUM!
B_Xlinked / A_notXlinked	P40227	P40227	2.41747	2.41747	4.0253e-07	2.76413e-07	12	P40227	#NUM!	#NUM!	TCPZ_HUMAN	3	434.235	5.34235	B_Xlinked	A_notXlinked	#NUM!	#NUM!	#NUM!
B_Xlinked / A_notXlinked	P50991	P50991	2.41639	2.41639	3.18931e-06	1.35304e-06	12	P50991	#NUM!	#NUM!	TCPD_HUMAN	8	433.832	5.33832	B_Xlinked	A_notXlinked	#NUM!	#NUM!	#NUM!
B_Xlinked / A_notXlinked	Q12904	Q12904	2.41389	2.41389	5.84216e-05	1.43133e-05	12	Q12904	#NUM!	#NUM!	AIMP1_HUMAN	2	432.909	5.32909	B_Xlinked	A_notXlinked	#NUM!	#NUM!	#NUM!
B_Xlinked / A_notXlinked	Q7Z2W4	Q7Z2W4	2.40935	2.40935	3.28134e-06	1.36801e-06	12	Q7Z2W4	#NUM!	#NUM!	ZCCHV_HUMAN	4	431.235	5.31235	B_Xlinked	A_notXlinked	#NUM!	#NUM!	#NUM!
B_Xlinked / A_notXlinked	P48634	P48634	2.40251	2.40251	0.0409951	0.00543643	5	P48634	#NUM!	#NUM!	PRC2A_HUMAN	1	428.721	5.28721	B_Xlinked	A_notXlinked	#NUM!	#NUM!	#NUM!
B_Xlinked / A_notXlinked	P11021	P11021	2.39185	2.39185	3.04889e-09	9.9597e-09	12	P11021	#NUM!	#NUM!	BIP_HUMAN	6	424.83	5.2483	B_Xlinked	A_notXlinked	#NUM!	#NUM!	#NUM!
B_Xlinked / A_notXlinked	P30307	P30307	2.38196	2.38196	0.00301363	0.000478664	5	P30307	#NUM!	#NUM!	MPIP3_HUMAN	1	421.244	5.21244	B_Xlinked	A_notXlinked	#NUM!	#NUM!	#NUM!
B_Xlinked / A_notXlinked	P08727	P08727	2.38056	2.38056	2.15404e-06	9.77295e-07	12	P08727	#NUM!	#NUM!	K1C19_HUMAN	2	420.74	5.2074	B_Xlinked	A_notXlinked	#NUM!	#NUM!	#NUM!
B_Xlinked / A_notXlinked	Q9Y5Y2	Q9Y5Y2	2.36583	2.36583	0.000117886	2.66808e-05	12	Q9Y5Y2	#NUM!	#NUM!	NUBP2_HUMAN	1	415.447	5.15447	B_Xlinked	A_notXlinked	#NUM!	#NUM!	#NUM!
B_Xlinked / A_notXlinked	P07237	P07237	2.35705	2.35705	5.82877e-08	7.05209e-08	12	P07237	#NUM!	#NUM!	PDIA1_HUMAN	5	412.321	5.12321	B_Xlinked	A_notXlinked	#NUM!	#NUM!	#NUM!
B_Xlinked / A_notXlinked	Q00610	Q00610	2.35119	2.35119	1.36194e-05	4.30548e-06	12	Q00610	#NUM!	#NUM!	CLH1_HUMAN	8	410.244	5.10244	B_Xlinked	A_notXlinked	#NUM!	#NUM!	#NUM!
B_Xlinked / A_notXlinked	P08243	P08243	2.35065	2.35065	0.0200194	0.00279076	12	P08243	#NUM!	#NUM!	ASNS_HUMAN	3	410.053	5.10053	B_Xlinked	A_notXlinked	#NUM!	#NUM!	#NUM!
B_Xlinked / A_notXlinked	Q7Z4W1	Q7Z4W1	2.3419	2.3419	0.00195878	0.0003233	10	Q7Z4W1	#NUM!	#NUM!	DCXR_HUMAN	1	406.969	5.06969	B_Xlinked	A_notXlinked	#NUM!	#NUM!	#NUM!
B_Xlinked / A_notXlinked	P23528	P23528	2.33691	2.33691	1.49964e-05	4.66554e-06	12	P23528	#NUM!	#NUM!	COF1_HUMAN	2	405.221	5.05221	B_Xlinked	A_notXlinked	#NUM!	#NUM!	#NUM!
B_Xlinked / A_notXlinked	Q9NT62	Q9NT62	2.33575	2.33575	2.47932e-07	1.94853e-07	10	Q9NT62	#NUM!	#NUM!	ATG3_HUMAN	1	404.813	5.04813	B_Xlinked	A_notXlinked	#NUM!	#NUM!	#NUM!
B_Xlinked / A_notXlinked	O95347	O95347	2.31341	2.31341	6.89616e-06	2.44249e-06	12	O95347	#NUM!	#NUM!	SMC2_HUMAN	3	397.058	4.97058	B_Xlinked	A_notXlinked	#NUM!	#NUM!	#NUM!
B_Xlinked / A_notXlinked	P15259;P18669	P15259;P18669	2.3066	2.3066	0.00128184	0.000221552	12	P15259;P18669	#NUM!	#NUM!	PGAM2_HUMAN;PGAM1_HUMAN	2	394.714	4.94714	B_Xlinked	A_notXlinked	#NUM!	#NUM!	#NUM!
B_Xlinked / A_notXlinked	P09874	P09874	2.30436	2.30436	2.05451e-07	1.67785e-07	12	P09874	#NUM!	#NUM!	PARP1_HUMAN	10	393.947	4.93947	B_Xlinked	A_notXlinked	#NUM!	#NUM!	#NUM!
B_Xlinked / A_notXlinked	P62913	P62913	2.3035	2.3035	0.00192311	0.000318892	12	P62913	#NUM!	#NUM!	RL11_HUMAN	4	393.653	4.93653	B_Xlinked	A_notXlinked	#NUM!	#NUM!	#NUM!
B_Xlinked / A_notXlinked	Q02252	Q02252	2.30067	2.30067	0.0584469	0.00757523	11	Q02252	#NUM!	#NUM!	MMSA_HUMAN	1	392.685	4.92685	B_Xlinked	A_notXlinked	#NUM!	#NUM!	#NUM!
B_Xlinked / A_notXlinked	Q8N163	Q8N163	2.30048	2.30048	0.0122034	0.00175101	10	Q8N163	#NUM!	#NUM!	CCAR2_HUMAN	4	392.623	4.92623	B_Xlinked	A_notXlinked	#NUM!	#NUM!	#NUM!
B_Xlinked / A_notXlinked	P35659	P35659	2.29935	2.29935	0.0169052	0.00238375	5	P35659	#NUM!	#NUM!	DEK_HUMAN	1	392.237	4.92237	B_Xlinked	A_notXlinked	#NUM!	#NUM!	#NUM!
B_Xlinked / A_notXlinked	Q5TFE4	Q5TFE4	2.29912	2.29912	0.00139582	0.000238727	12	Q5TFE4	#NUM!	#NUM!	NT5D1_HUMAN	3	392.159	4.92159	B_Xlinked	A_notXlinked	#NUM!	#NUM!	#NUM!
B_Xlinked / A_notXlinked	Q16637	Q16637	2.29744	2.29744	7.78325e-08	8.42469e-08	12	Q16637	#NUM!	#NUM!	SMN_HUMAN	4	391.584	4.91584	B_Xlinked	A_notXlinked	#NUM!	#NUM!	#NUM!
B_Xlinked / A_notXlinked	P10809	P10809	2.29517	2.29517	7.76395e-08	8.42469e-08	12	P10809	#NUM!	#NUM!	CH60_HUMAN	18	390.812	4.90812	B_Xlinked	A_notXlinked	#NUM!	#NUM!	#NUM!
B_Xlinked / A_notXlinked	Q6P1J9	Q6P1J9	2.28476	2.28476	1.92329e-07	1.63898e-07	12	Q6P1J9	#NUM!	#NUM!	CDC73_HUMAN	3	387.285	4.87285	B_Xlinked	A_notXlinked	#NUM!	#NUM!	#NUM!
B_Xlinked / A_notXlinked	Q6FI81	Q6FI81	2.28116	2.28116	0.000109842	2.49198e-05	12	Q6FI81	#NUM!	#NUM!	CPIN1_HUMAN	1	386.068	4.86068	B_Xlinked	A_notXlinked	#NUM!	#NUM!	#NUM!
B_Xlinked / A_notXlinked	Q6Y7W6	Q6Y7W6	2.27438	2.27438	0.032397	0.00436113	5	Q6Y7W6	#NUM!	#NUM!	GGYF2_HUMAN	2	383.79	4.8379	B_Xlinked	A_notXlinked	#NUM!	#NUM!	#NUM!
B_Xlinked / A_notXlinked	P13995	P13995	2.26784	2.26784	3.75535e-05	9.89313e-06	12	P13995	#NUM!	#NUM!	MTDC_HUMAN	2	381.601	4.81601	B_Xlinked	A_notXlinked	#NUM!	#NUM!	#NUM!
B_Xlinked / A_notXlinked	Q99798	Q99798	2.25883	2.25883	6.33112e-06	2.31511e-06	12	Q99798	#NUM!	#NUM!	ACON_HUMAN	4	378.604	4.78604	B_Xlinked	A_notXlinked	#NUM!	#NUM!	#NUM!
B_Xlinked / A_notXlinked	P17812	P17812	2.25735	2.25735	0.000206137	4.33508e-05	12	P17812	#NUM!	#NUM!	PYRG1_HUMAN	3	378.113	4.78113	B_Xlinked	A_notXlinked	#NUM!	#NUM!	#NUM!
B_Xlinked / A_notXlinked	P30876	P30876	2.24331	2.24331	3.87072e-05	1.01425e-05	12	P30876	#NUM!	#NUM!	RPB2_HUMAN	3	373.483	4.73483	B_Xlinked	A_notXlinked	#NUM!	#NUM!	#NUM!
B_Xlinked / A_notXlinked	P37802	P37802	2.24121	2.24121	8.46927e-06	2.91224e-06	12	P37802	#NUM!	#NUM!	TAGL2_HUMAN	3	372.792	4.72792	B_Xlinked	A_notXlinked	#NUM!	#NUM!	#NUM!
B_Xlinked / A_notXlinked	P35580	P35580	2.2376	2.2376	4.04176e-08	5.63334e-08	12	P35580	#NUM!	#NUM!	MYH10_HUMAN	3	371.613	4.71613	B_Xlinked	A_notXlinked	#NUM!	#NUM!	#NUM!
B_Xlinked / A_notXlinked	Q4VCS5	Q4VCS5	2.23379	2.23379	5.13891e-07	3.324e-07	12	Q4VCS5	#NUM!	#NUM!	AMOT_HUMAN	5	370.369	4.70369	B_Xlinked	A_notXlinked	#NUM!	#NUM!	#NUM!
B_Xlinked / A_notXlinked	Q9UG63	Q9UG63	2.22841	2.22841	0.00143602	0.000244747	12	Q9UG63	#NUM!	#NUM!	ABCF2_HUMAN	4	368.616	4.68616	B_Xlinked	A_notXlinked	#NUM!	#NUM!	#NUM!
B_Xlinked / A_notXlinked	Q9HB07	Q9HB07	2.22585	2.22585	0.0187297	0.00262216	12	Q9HB07	#NUM!	#NUM!	MYG1_HUMAN	2	367.787	4.67787	B_Xlinked	A_notXlinked	#NUM!	#NUM!	#NUM!
B_Xlinked / A_notXlinked	P78527	P78527	2.22326	2.22326	0.000426091	8.26869e-05	12	P78527	#NUM!	#NUM!	PRKDC_HUMAN	12	366.946	4.66946	B_Xlinked	A_notXlinked	#NUM!	#NUM!	#NUM!
B_Xlinked / A_notXlinked	Q8TBP0	Q8TBP0	2.21151	2.21151	0.100761	0.0125951	4	Q8TBP0	#NUM!	#NUM!	TBC16_HUMAN	1	363.16	4.6316	B_Xlinked	A_notXlinked	#NUM!	#NUM!	#NUM!
B_Xlinked / A_notXlinked	A6NDG6	A6NDG6	2.2064	2.2064	2.12681e-06	9.69431e-07	12	A6NDG6	#NUM!	#NUM!	PGP_HUMAN	3	361.523	4.61523	B_Xlinked	A_notXlinked	#NUM!	#NUM!	#NUM!
B_Xlinked / A_notXlinked	Q9NR30	Q9NR30	2.20415	2.20415	4.0813e-08	5.63334e-08	12	Q9NR30	#NUM!	#NUM!	DDX21_HUMAN	7	360.804	4.60804	B_Xlinked	A_notXlinked	#NUM!	#NUM!	#NUM!
B_Xlinked / A_notXlinked	P13646	P13646	2.19884	2.19884	2.98106e-07	2.2301e-07	12	P13646	#NUM!	#NUM!	K1C13_HUMAN	2	359.111	4.59111	B_Xlinked	A_notXlinked	#NUM!	#NUM!	#NUM!
B_Xlinked / A_notXlinked	P23588	P23588	2.19507	2.19507	0.0910269	0.0114661	12	P23588	#NUM!	#NUM!	IF4B_HUMAN	2	357.911	4.57911	B_Xlinked	A_notXlinked	#NUM!	#NUM!	#NUM!
B_Xlinked / A_notXlinked	Q5T447	Q5T447	2.19336	2.19336	0.0006132	0.000113171	12	Q5T447	#NUM!	#NUM!	HECD3_HUMAN	2	357.368	4.57368	B_Xlinked	A_notXlinked	#NUM!	#NUM!	#NUM!
B_Xlinked / A_notXlinked	P26358	P26358	2.1925	2.1925	5.51267e-06	2.04637e-06	12	P26358	#NUM!	#NUM!	DNMT1_HUMAN	3	357.098	4.57098	B_Xlinked	A_notXlinked	#NUM!	#NUM!	#NUM!
B_Xlinked / A_notXlinked	P61247	P61247	2.19187	2.19187	0.0105667	0.00152734	12	P61247	#NUM!	#NUM!	RS3A_HUMAN	3	356.899	4.56899	B_Xlinked	A_notXlinked	#NUM!	#NUM!	#NUM!
B_Xlinked / A_notXlinked	P49959	P49959	2.18355	2.18355	9.02821e-05	2.0966e-05	11	P49959	#NUM!	#NUM!	MRE11_HUMAN	2	354.271	4.54271	B_Xlinked	A_notXlinked	#NUM!	#NUM!	#NUM!
B_Xlinked / A_notXlinked	Q14160	Q14160	2.18323	2.18323	0.000145445	3.21028e-05	12	Q14160	#NUM!	#NUM!	SCRIB_HUMAN	3	354.168	4.54168	B_Xlinked	A_notXlinked	#NUM!	#NUM!	#NUM!
B_Xlinked / A_notXlinked	Q9UQE7	Q9UQE7	2.17932	2.17932	4.72262e-07	3.10615e-07	12	Q9UQE7	#NUM!	#NUM!	SMC3_HUMAN	2	352.941	4.52941	B_Xlinked	A_notXlinked	#NUM!	#NUM!	#NUM!
B_Xlinked / A_notXlinked	Q9NQC3	Q9NQC3	2.17283	2.17283	0.0585148	0.00757523	6	Q9NQC3	#NUM!	#NUM!	RTN4_HUMAN	1	350.908	4.50908	B_Xlinked	A_notXlinked	#NUM!	#NUM!	#NUM!
B_Xlinked / A_notXlinked	P17987	P17987	2.16762	2.16762	1.54256e-11	5.03903e-10	12	P17987	#NUM!	#NUM!	TCPA_HUMAN	6	349.283	4.49283	B_Xlinked	A_notXlinked	#NUM!	#NUM!	#NUM!
B_Xlinked / A_notXlinked	Q12931	Q12931	2.16463	2.16463	1.73424e-08	3.19855e-08	12	Q12931	#NUM!	#NUM!	TRAP1_HUMAN	7	348.352	4.48352	B_Xlinked	A_notXlinked	#NUM!	#NUM!	#NUM!
B_Xlinked / A_notXlinked	Q12996	Q12996	2.15479	2.15479	0.0930786	0.0116945	12	Q12996	#NUM!	#NUM!	CSTF3_HUMAN	4	345.304	4.45304	B_Xlinked	A_notXlinked	#NUM!	#NUM!	#NUM!
B_Xlinked / A_notXlinked	P43490	P43490	2.12749	2.12749	2.95861e-05	8.11066e-06	12	P43490	#NUM!	#NUM!	NAMPT_HUMAN	1	336.958	4.36958	B_Xlinked	A_notXlinked	#NUM!	#NUM!	#NUM!
B_Xlinked / A_notXlinked	Q15393	Q15393	2.11403	2.11403	8.90407e-05	2.08462e-05	12	Q15393	#NUM!	#NUM!	SF3B3_HUMAN	8	332.9	4.329	B_Xlinked	A_notXlinked	#NUM!	#NUM!	#NUM!
B_Xlinked / A_notXlinked	P09211	P09211	2.10907	2.10907	0.0188769	0.00263523	5	P09211	#NUM!	#NUM!	GSTP1_HUMAN	1	331.413	4.31413	B_Xlinked	A_notXlinked	#NUM!	#NUM!	#NUM!
B_Xlinked / A_notXlinked	P31689	P31689	2.1016	2.1016	0.00027906	5.62714e-05	12	P31689	#NUM!	#NUM!	DNJA1_HUMAN	3	329.184	4.29184	B_Xlinked	A_notXlinked	#NUM!	#NUM!	#NUM!
B_Xlinked / A_notXlinked	P17066	P17066	2.10147	2.10147	8.83146e-09	1.97474e-08	12	P17066	#NUM!	#NUM!	HSP76_HUMAN	1	329.145	4.29145	B_Xlinked	A_notXlinked	#NUM!	#NUM!	#NUM!
B_Xlinked / A_notXlinked	Q13435	Q13435	2.09492	2.09492	4.26609e-05	1.09444e-05	12	Q13435	#NUM!	#NUM!	SF3B2_HUMAN	5	327.201	4.27201	B_Xlinked	A_notXlinked	#NUM!	#NUM!	#NUM!
B_Xlinked / A_notXlinked	Q14690	Q14690	2.09364	2.09364	0.000754385	0.000136402	12	Q14690	#NUM!	#NUM!	RRP5_HUMAN	1	326.824	4.26824	B_Xlinked	A_notXlinked	#NUM!	#NUM!	#NUM!
B_Xlinked / A_notXlinked	Q9P2K5	Q9P2K5	2.09045	2.09045	0.000140584	3.12408e-05	12	Q9P2K5	#NUM!	#NUM!	MYEF2_HUMAN	1	325.882	4.25882	B_Xlinked	A_notXlinked	#NUM!	#NUM!	#NUM!
B_Xlinked / A_notXlinked	Q92900	Q92900	2.08712	2.08712	0.0336819	0.00452168	5	Q92900	#NUM!	#NUM!	RENT1_HUMAN	1	324.899	4.24899	B_Xlinked	A_notXlinked	#NUM!	#NUM!	#NUM!
B_Xlinked / A_notXlinked	P57740	P57740	2.0838	2.0838	1.87604e-05	5.63964e-06	12	P57740	#NUM!	#NUM!	NU107_HUMAN	1	323.924	4.23924	B_Xlinked	A_notXlinked	#NUM!	#NUM!	#NUM!
B_Xlinked / A_notXlinked	O94906	O94906	2.07239	2.07239	9.34866e-07	5.29577e-07	12	O94906	#NUM!	#NUM!	PRP6_HUMAN	5	320.583	4.20583	B_Xlinked	A_notXlinked	#NUM!	#NUM!	#NUM!
B_Xlinked / A_notXlinked	Q9UNN5	Q9UNN5	2.05966	2.05966	0.00749473	0.00110782	5	Q9UNN5	#NUM!	#NUM!	FAF1_HUMAN	1	316.887	4.16887	B_Xlinked	A_notXlinked	#NUM!	#NUM!	#NUM!
B_Xlinked / A_notXlinked	P02769	P02769	2.05623	2.05623	0.000181926	3.88427e-05	12	P02769	#NUM!	#NUM!	ALBU_BOVIN_6PM	9	315.898	4.15898	B_Xlinked	A_notXlinked	#NUM!	#NUM!	#NUM!
B_Xlinked / A_notXlinked	P24928	P24928	2.04997	2.04997	0.000107242	2.44411e-05	12	P24928	#NUM!	#NUM!	RPB1_HUMAN	4	314.096	4.14096	B_Xlinked	A_notXlinked	#NUM!	#NUM!	#NUM!
B_Xlinked / A_notXlinked	P36551	P36551	2.04996	2.04996	0.0801902	0.0101664	6	P36551	#NUM!	#NUM!	HEM6_HUMAN	1	314.096	4.14096	B_Xlinked	A_notXlinked	#NUM!	#NUM!	#NUM!
B_Xlinked / A_notXlinked	Q9H9Q4	Q9H9Q4	2.04925	2.04925	0.000436971	8.44639e-05	12	Q9H9Q4	#NUM!	#NUM!	NHEJ1_HUMAN	8	313.892	4.13892	B_Xlinked	A_notXlinked	#NUM!	#NUM!	#NUM!
B_Xlinked / A_notXlinked	P38606	P38606	2.04549	2.04549	1.22519e-07	1.14352e-07	12	P38606	#NUM!	#NUM!	VATA_HUMAN	4	312.813	4.12813	B_Xlinked	A_notXlinked	#NUM!	#NUM!	#NUM!
B_Xlinked / A_notXlinked	Q9UNF0	Q9UNF0	2.04524	2.04524	0.0013189	0.000227156	10	Q9UNF0	#NUM!	#NUM!	PACN2_HUMAN	1	312.742	4.12742	B_Xlinked	A_notXlinked	#NUM!	#NUM!	#NUM!
B_Xlinked / A_notXlinked	P29401	P29401	2.03508	2.03508	3.03009e-07	2.24961e-07	12	P29401	#NUM!	#NUM!	TKT_HUMAN	4	309.846	4.09846	B_Xlinked	A_notXlinked	#NUM!	#NUM!	#NUM!
B_Xlinked / A_notXlinked	P06493	P06493	2.02676	2.02676	2.83014e-06	1.23528e-06	12	P06493	#NUM!	#NUM!	CDK1_HUMAN	5	307.488	4.07488	B_Xlinked	A_notXlinked	#NUM!	#NUM!	#NUM!
B_Xlinked / A_notXlinked	Q5VSL9;Q9ULQ0	Q5VSL9;Q9ULQ0	2.01589	2.01589	0.000495408	9.50097e-05	12	Q5VSL9;Q9ULQ0	#NUM!	#NUM!	STRP1_HUMAN;STRP2_HUMAN	1	304.431	4.04431	B_Xlinked	A_notXlinked	#NUM!	#NUM!	#NUM!
B_Xlinked / A_notXlinked	Q16543	Q16543	2.0052	2.0052	0.000746807	0.000135281	10	Q16543	#NUM!	#NUM!	CDC37_HUMAN	2	301.444	4.01444	B_Xlinked	A_notXlinked	#NUM!	#NUM!	#NUM!
B_Xlinked / A_notXlinked	Q5JTZ9	Q5JTZ9	2.00069	2.00069	5.96471e-06	2.18929e-06	12	Q5JTZ9	#NUM!	#NUM!	SYAM_HUMAN	9	300.19	4.0019	B_Xlinked	A_notXlinked	#NUM!	#NUM!	#NUM!
B_Xlinked / A_notXlinked	Q8WWM7	Q8WWM7	1.99751	1.99751	2.44079e-05	6.97466e-06	12	Q8WWM7	#NUM!	#NUM!	ATX2L_HUMAN	3	299.311	3.99311	B_Xlinked	A_notXlinked	#NUM!	#NUM!	#NUM!
B_Xlinked / A_notXlinked	Q96C01	Q96C01	1.99689	1.99689	0.352749	0.0407178	12	Q96C01	#NUM!	#NUM!	F136A_HUMAN	2	299.138	3.99138	B_Xlinked	A_notXlinked	#NUM!	#NUM!	#NUM!
B_Xlinked / A_notXlinked	Q9BW19	Q9BW19	1.99578	1.99578	1.93763e-08	3.39086e-08	12	Q9BW19	#NUM!	#NUM!	KIFC1_HUMAN	3	298.831	3.98831	B_Xlinked	A_notXlinked	#NUM!	#NUM!	#NUM!
B_Xlinked / A_notXlinked	P53621	P53621	1.99493	1.99493	0.00294336	0.000469023	12	P53621	#NUM!	#NUM!	COPA_HUMAN	7	298.597	3.98597	B_Xlinked	A_notXlinked	#NUM!	#NUM!	#NUM!
B_Xlinked / A_notXlinked	Q9Y3Z3	Q9Y3Z3	1.98548	1.98548	0.000607876	0.000112612	12	Q9Y3Z3	#NUM!	#NUM!	SAMH1_HUMAN	3	295.995	3.95995	B_Xlinked	A_notXlinked	#NUM!	#NUM!	#NUM!
B_Xlinked / A_notXlinked	Q14204	Q14204	1.97524	1.97524	0.000118397	2.67348e-05	12	Q14204	#NUM!	#NUM!	DYHC1_HUMAN	11	293.194	3.93194	B_Xlinked	A_notXlinked	#NUM!	#NUM!	#NUM!
B_Xlinked / A_notXlinked	O00330	O00330	1.96775	1.96775	3.10082e-06	1.32494e-06	12	O00330	#NUM!	#NUM!	ODPX_HUMAN	2	291.157	3.91157	B_Xlinked	A_notXlinked	#NUM!	#NUM!	#NUM!
B_Xlinked / A_notXlinked	Q8TAT6	Q8TAT6	1.96427	1.96427	6.93029e-07	4.21843e-07	12	Q8TAT6	#NUM!	#NUM!	NPL4_HUMAN	1	290.215	3.90215	B_Xlinked	A_notXlinked	#NUM!	#NUM!	#NUM!
B_Xlinked / A_notXlinked	Q8WTW3	Q8WTW3	1.96285	1.96285	0.000823641	0.000147293	5	Q8WTW3	#NUM!	#NUM!	COG1_HUMAN	1	289.832	3.89832	B_Xlinked	A_notXlinked	#NUM!	#NUM!	#NUM!
B_Xlinked / A_notXlinked	Q9Y6X9	Q9Y6X9	1.95532	1.95532	3.10955e-06	1.32494e-06	11	Q9Y6X9	#NUM!	#NUM!	MORC2_HUMAN	1	287.802	3.87802	B_Xlinked	A_notXlinked	#NUM!	#NUM!	#NUM!
B_Xlinked / A_notXlinked	Q9BTE3	Q9BTE3	1.95158	1.95158	3.54046e-06	1.44404e-06	11	Q9BTE3	#NUM!	#NUM!	MCMBP_HUMAN	2	286.798	3.86798	B_Xlinked	A_notXlinked	#NUM!	#NUM!	#NUM!
B_Xlinked / A_notXlinked	Q96SZ5	Q96SZ5	1.94679	1.94679	0.240605	0.028443	10	Q96SZ5	#NUM!	#NUM!	AEDO_HUMAN	1	285.517	3.85517	B_Xlinked	A_notXlinked	#NUM!	#NUM!	#NUM!
B_Xlinked / A_notXlinked	P24666	P24666	1.94368	1.94368	0.00626362	0.000938585	12	P24666	#NUM!	#NUM!	PPAC_HUMAN	1	284.686	3.84686	B_Xlinked	A_notXlinked	#NUM!	#NUM!	#NUM!
B_Xlinked / A_notXlinked	P19367	P19367	1.94279	1.94279	0.000702172	0.000127668	12	P19367	#NUM!	#NUM!	HXK1_HUMAN	3	284.449	3.84449	B_Xlinked	A_notXlinked	#NUM!	#NUM!	#NUM!
B_Xlinked / A_notXlinked	O15067	O15067	1.93756	1.93756	7.76417e-07	4.553e-07	12	O15067	#NUM!	#NUM!	PUR4_HUMAN	7	283.056	3.83056	B_Xlinked	A_notXlinked	#NUM!	#NUM!	#NUM!
B_Xlinked / A_notXlinked	P31948	P31948	1.93504	1.93504	1.35949e-06	7.07451e-07	12	P31948	#NUM!	#NUM!	STIP1_HUMAN	6	282.388	3.82388	B_Xlinked	A_notXlinked	#NUM!	#NUM!	#NUM!
B_Xlinked / A_notXlinked	Q12905	Q12905	1.93066	1.93066	0.000214797	4.49789e-05	10	Q12905	#NUM!	#NUM!	ILF2_HUMAN	3	281.23	3.8123	B_Xlinked	A_notXlinked	#NUM!	#NUM!	#NUM!
B_Xlinked / A_notXlinked	P27708	P27708	1.92845	1.92845	1.32775e-05	4.21099e-06	12	P27708	#NUM!	#NUM!	PYR1_HUMAN	10	280.645	3.80645	B_Xlinked	A_notXlinked	#NUM!	#NUM!	#NUM!
B_Xlinked / A_notXlinked	P30048	P30048	1.92829	1.92829	0.0144882	0.00206073	10	P30048	#NUM!	#NUM!	PRDX3_HUMAN	1	280.603	3.80603	B_Xlinked	A_notXlinked	#NUM!	#NUM!	#NUM!
B_Xlinked / A_notXlinked	P06733	P06733	1.9259	1.9259	0.000273601	5.55133e-05	12	P06733	#NUM!	#NUM!	ENOA_HUMAN	9	279.973	3.79973	B_Xlinked	A_notXlinked	#NUM!	#NUM!	#NUM!
B_Xlinked / A_notXlinked	P10515	P10515	1.91531	1.91531	0.00170935	0.000286842	12	P10515	#NUM!	#NUM!	ODP2_HUMAN	5	277.194	3.77194	B_Xlinked	A_notXlinked	#NUM!	#NUM!	#NUM!
B_Xlinked / A_notXlinked	Q8WVM8	Q8WVM8	1.91282	1.91282	1.59718e-05	4.92212e-06	12	Q8WVM8	#NUM!	#NUM!	SCFD1_HUMAN	1	276.544	3.76544	B_Xlinked	A_notXlinked	#NUM!	#NUM!	#NUM!
B_Xlinked / A_notXlinked	Q9BVP2	Q9BVP2	1.91013	1.91013	0.00158445	0.000267717	12	Q9BVP2	#NUM!	#NUM!	GNL3_HUMAN	3	275.844	3.75844	B_Xlinked	A_notXlinked	#NUM!	#NUM!	#NUM!
B_Xlinked / A_notXlinked	P40926	P40926	1.90178	1.90178	0.0715391	0.00918851	12	P40926	#NUM!	#NUM!	MDHM_HUMAN	2	273.673	3.73673	B_Xlinked	A_notXlinked	#NUM!	#NUM!	#NUM!
B_Xlinked / A_notXlinked	Q92947	Q92947	1.89721	1.89721	0.0745619	0.00951441	12	Q92947	#NUM!	#NUM!	GCDH_HUMAN	2	272.492	3.72492	B_Xlinked	A_notXlinked	#NUM!	#NUM!	#NUM!
B_Xlinked / A_notXlinked	P34897	P34897	1.89427	1.89427	1.11208e-06	5.98813e-07	12	P34897	#NUM!	#NUM!	GLYM_HUMAN	5	271.734	3.71734	B_Xlinked	A_notXlinked	#NUM!	#NUM!	#NUM!
B_Xlinked / A_notXlinked	P07910	P07910	1.88201	1.88201	2.5064e-06	1.11143e-06	12	P07910	#NUM!	#NUM!	HNRPC_HUMAN	6	268.589	3.68589	B_Xlinked	A_notXlinked	#NUM!	#NUM!	#NUM!
B_Xlinked / A_notXlinked	P41252	P41252	1.87669	1.87669	0.000242543	5.00404e-05	12	P41252	#NUM!	#NUM!	SYIC_HUMAN	6	267.231	3.67231	B_Xlinked	A_notXlinked	#NUM!	#NUM!	#NUM!
B_Xlinked / A_notXlinked	Q96QK1	Q96QK1	1.8693	1.8693	3.30835e-06	1.36801e-06	12	Q96QK1	#NUM!	#NUM!	VPS35_HUMAN	4	265.355	3.65355	B_Xlinked	A_notXlinked	#NUM!	#NUM!	#NUM!
B_Xlinked / A_notXlinked	Q14203	Q14203	1.86666	1.86666	3.59797e-05	9.60292e-06	12	Q14203	#NUM!	#NUM!	DCTN1_HUMAN	1	264.688	3.64688	B_Xlinked	A_notXlinked	#NUM!	#NUM!	#NUM!
B_Xlinked / A_notXlinked	Q9BV20	Q9BV20	1.85969	1.85969	0.000741222	0.000134518	12	Q9BV20	#NUM!	#NUM!	MTNA_HUMAN	2	262.929	3.62929	B_Xlinked	A_notXlinked	#NUM!	#NUM!	#NUM!
B_Xlinked / A_notXlinked	P08195	P08195	1.85961	1.85961	0.397172	0.0452592	4	P08195	#NUM!	#NUM!	4F2_HUMAN	1	262.909	3.62909	B_Xlinked	A_notXlinked	#NUM!	#NUM!	#NUM!
B_Xlinked / A_notXlinked	Q9H773	Q9H773	1.8419	1.8419	3.69356e-05	9.78293e-06	12	Q9H773	#NUM!	#NUM!	DCTP1_HUMAN	2	258.482	3.58482	B_Xlinked	A_notXlinked	#NUM!	#NUM!	#NUM!
B_Xlinked / A_notXlinked	P42704	P42704	1.84139	1.84139	7.20326e-08	8.20837e-08	12	P42704	#NUM!	#NUM!	LPPRC_HUMAN	8	258.355	3.58355	B_Xlinked	A_notXlinked	#NUM!	#NUM!	#NUM!
B_Xlinked / A_notXlinked	O14979	O14979	1.84111	1.84111	0.000386407	7.5434e-05	10	O14979	#NUM!	#NUM!	HNRDL_HUMAN	1	258.287	3.58287	B_Xlinked	A_notXlinked	#NUM!	#NUM!	#NUM!
B_Xlinked / A_notXlinked	Q9Y262	Q9Y262	1.83844	1.83844	0.00173191	0.000290132	12	Q9Y262	#NUM!	#NUM!	EIF3L_HUMAN	2	257.623	3.57623	B_Xlinked	A_notXlinked	#NUM!	#NUM!	#NUM!
B_Xlinked / A_notXlinked	Q8IYI6	Q8IYI6	1.83161	1.83161	0.00535818	0.000815375	10	Q8IYI6	#NUM!	#NUM!	EXOC8_HUMAN	1	255.935	3.55935	B_Xlinked	A_notXlinked	#NUM!	#NUM!	#NUM!
B_Xlinked / A_notXlinked	Q9Y2K2	Q9Y2K2	1.82528	1.82528	0.0134697	0.00192448	5	Q9Y2K2	#NUM!	#NUM!	SIK3_HUMAN	1	254.376	3.54376	B_Xlinked	A_notXlinked	#NUM!	#NUM!	#NUM!
B_Xlinked / A_notXlinked	P12956	P12956	1.81662	1.81662	6.05623e-05	1.47808e-05	12	P12956	#NUM!	#NUM!	XRCC6_HUMAN	2	252.254	3.52254	B_Xlinked	A_notXlinked	#NUM!	#NUM!	#NUM!
B_Xlinked / A_notXlinked	Q9Y3I0	Q9Y3I0	1.80757	1.80757	1.45202e-10	1.29362e-09	12	Q9Y3I0	#NUM!	#NUM!	RTCB_HUMAN	3	250.052	3.50052	B_Xlinked	A_notXlinked	#NUM!	#NUM!	#NUM!
B_Xlinked / A_notXlinked	P04181	P04181	1.79823	1.79823	4.87119e-08	6.1997e-08	12	P04181	#NUM!	#NUM!	OAT_HUMAN	3	247.794	3.47794	B_Xlinked	A_notXlinked	#NUM!	#NUM!	#NUM!
B_Xlinked / A_notXlinked	P14868	P14868	1.79518	1.79518	0.000139164	3.09956e-05	12	P14868	#NUM!	#NUM!	SYDC_HUMAN	5	247.059	3.47059	B_Xlinked	A_notXlinked	#NUM!	#NUM!	#NUM!
B_Xlinked / A_notXlinked	Q8IYW2	Q8IYW2	1.78905	1.78905	0.000226327	4.69916e-05	11	Q8IYW2	#NUM!	#NUM!	CFA46_HUMAN	1	245.588	3.45588	B_Xlinked	A_notXlinked	#NUM!	#NUM!	#NUM!
B_Xlinked / A_notXlinked	Q92598	Q92598	1.78659	1.78659	6.81488e-08	8.14461e-08	12	Q92598	#NUM!	#NUM!	HS105_HUMAN	5	245	3.45	B_Xlinked	A_notXlinked	#NUM!	#NUM!	#NUM!
B_Xlinked / A_notXlinked	Q96S55	Q96S55	1.77896	1.77896	0.00534977	0.000815362	12	Q96S55	#NUM!	#NUM!	WRIP1_HUMAN	4	243.178	3.43178	B_Xlinked	A_notXlinked	#NUM!	#NUM!	#NUM!
B_Xlinked / A_notXlinked	P61289	P61289	1.7559	1.7559	0.000210932	4.42641e-05	12	P61289	#NUM!	#NUM!	PSME3_HUMAN	1	237.736	3.37736	B_Xlinked	A_notXlinked	#NUM!	#NUM!	#NUM!
B_Xlinked / A_notXlinked	Q6SZW1	Q6SZW1	1.75353	1.75353	0.326325	0.0378882	12	Q6SZW1	#NUM!	#NUM!	SARM1_HUMAN	1	237.183	3.37183	B_Xlinked	A_notXlinked	#NUM!	#NUM!	#NUM!
B_Xlinked / A_notXlinked	Q01167	Q01167	1.74975	1.74975	6.08053e-05	1.47864e-05	12	Q01167	#NUM!	#NUM!	FOXK2_HUMAN	1	236.301	3.36301	B_Xlinked	A_notXlinked	#NUM!	#NUM!	#NUM!
B_Xlinked / A_notXlinked	P53396	P53396	1.74843	1.74843	2.10612e-06	9.64487e-07	12	P53396	#NUM!	#NUM!	ACLY_HUMAN	19	235.992	3.35992	B_Xlinked	A_notXlinked	#NUM!	#NUM!	#NUM!
B_Xlinked / A_notXlinked	P05023	P05023	1.73726	1.73726	1.55562e-06	7.57023e-07	12	P05023	#NUM!	#NUM!	AT1A1_HUMAN	5	233.401	3.33401	B_Xlinked	A_notXlinked	#NUM!	#NUM!	#NUM!
B_Xlinked / A_notXlinked	Q8N1F7	Q8N1F7	1.73069	1.73069	1.20264e-06	6.33647e-07	12	Q8N1F7	#NUM!	#NUM!	NUP93_HUMAN	5	231.886	3.31886	B_Xlinked	A_notXlinked	#NUM!	#NUM!	#NUM!
B_Xlinked / A_notXlinked	Q99567	Q99567	1.71689	1.71689	3.89955e-07	2.71032e-07	12	Q99567	#NUM!	#NUM!	NUP88_HUMAN	2	228.727	3.28727	B_Xlinked	A_notXlinked	#NUM!	#NUM!	#NUM!
B_Xlinked / A_notXlinked	P20592	P20592	1.70944	1.70944	0.000274629	5.56067e-05	12	P20592	#NUM!	#NUM!	MX2_HUMAN	1	227.033	3.27033	B_Xlinked	A_notXlinked	#NUM!	#NUM!	#NUM!
B_Xlinked / A_notXlinked	P55084	P55084	1.70443	1.70443	0.000500011	9.52268e-05	12	P55084	#NUM!	#NUM!	ECHB_HUMAN	2	225.901	3.25901	B_Xlinked	A_notXlinked	#NUM!	#NUM!	#NUM!
B_Xlinked / A_notXlinked	Q8WUM0	Q8WUM0	1.68516	1.68516	1.42663e-10	1.29362e-09	12	Q8WUM0	#NUM!	#NUM!	NU133_HUMAN	1	221.577	3.21577	B_Xlinked	A_notXlinked	#NUM!	#NUM!	#NUM!
B_Xlinked / A_notXlinked	Q96I24	Q96I24	1.67293	1.67293	2.09394e-05	6.18091e-06	12	Q96I24	#NUM!	#NUM!	FUBP3_HUMAN	7	218.862	3.18862	B_Xlinked	A_notXlinked	#NUM!	#NUM!	#NUM!
B_Xlinked / A_notXlinked	P15170	P15170	1.6616	1.6616	0.00014992	3.30161e-05	10	P15170	#NUM!	#NUM!	ERF3A_HUMAN	1	216.367	3.16367	B_Xlinked	A_notXlinked	#NUM!	#NUM!	#NUM!
B_Xlinked / A_notXlinked	Q99541	Q99541	1.65232	1.65232	0.166125	0.0201988	5	Q99541	#NUM!	#NUM!	PLIN2_HUMAN	1	214.34	3.1434	B_Xlinked	A_notXlinked	#NUM!	#NUM!	#NUM!
B_Xlinked / A_notXlinked	Q7L2E3	Q7L2E3	1.65135	1.65135	0.133994	0.0165175	12	Q7L2E3	#NUM!	#NUM!	DHX30_HUMAN	3	214.127	3.14127	B_Xlinked	A_notXlinked	#NUM!	#NUM!	#NUM!
B_Xlinked / A_notXlinked	P02768	P02768	1.64445	1.64445	1.17713e-06	6.26952e-07	12	P02768	#NUM!	#NUM!	ALBU_HUMAN	6	212.628	3.12628	B_Xlinked	A_notXlinked	#NUM!	#NUM!	#NUM!
B_Xlinked / A_notXlinked	O14745	O14745	1.63981	1.63981	1.2701e-05	4.09175e-06	12	O14745	#NUM!	#NUM!	NHRF1_HUMAN	2	211.625	3.11625	B_Xlinked	A_notXlinked	#NUM!	#NUM!	#NUM!
B_Xlinked / A_notXlinked	P34932	P34932	1.62525	1.62525	0.00175224	0.000293036	12	P34932	#NUM!	#NUM!	HSP74_HUMAN	2	208.496	3.08496	B_Xlinked	A_notXlinked	#NUM!	#NUM!	#NUM!
B_Xlinked / A_notXlinked	Q14839	Q14839	1.62426	1.62426	0.000886324	0.000157927	12	Q14839	#NUM!	#NUM!	CHD4_HUMAN	3	208.284	3.08284	B_Xlinked	A_notXlinked	#NUM!	#NUM!	#NUM!
B_Xlinked / A_notXlinked	P62491;Q15907	P62491;Q15907	1.61625	1.61625	0.000484657	9.31302e-05	11	P62491;Q15907	#NUM!	#NUM!	RB11A_HUMAN;RB11B_HUMAN	1	206.577	3.06577	B_Xlinked	A_notXlinked	#NUM!	#NUM!	#NUM!
B_Xlinked / A_notXlinked	P33993	P33993	1.61058	1.61058	2.96417e-06	1.27407e-06	12	P33993	#NUM!	#NUM!	MCM7_HUMAN	11	205.375	3.05375	B_Xlinked	A_notXlinked	#NUM!	#NUM!	#NUM!
B_Xlinked / A_notXlinked	P16152	P16152	1.61038	1.61038	0.00165117	0.000278032	12	P16152	#NUM!	#NUM!	CBR1_HUMAN	3	205.331	3.05331	B_Xlinked	A_notXlinked	#NUM!	#NUM!	#NUM!
B_Xlinked / A_notXlinked	Q9BTY7	Q9BTY7	1.60739	1.60739	2.851e-05	7.89259e-06	12	Q9BTY7	#NUM!	#NUM!	HGH1_HUMAN	3	204.699	3.04699	B_Xlinked	A_notXlinked	#NUM!	#NUM!	#NUM!
B_Xlinked / A_notXlinked	P11940	P11940	1.60067	1.60067	6.65007e-06	2.37849e-06	12	P11940	#NUM!	#NUM!	PABP1_HUMAN	7	203.284	3.03284	B_Xlinked	A_notXlinked	#NUM!	#NUM!	#NUM!
B_Xlinked / A_notXlinked	P46821	P46821	1.6003	1.6003	4.18082e-05	1.08349e-05	12	P46821	#NUM!	#NUM!	MAP1B_HUMAN	5	203.207	3.03207	B_Xlinked	A_notXlinked	#NUM!	#NUM!	#NUM!
B_Xlinked / A_notXlinked	P04908;P0C0S5;P0C0S8;P16104;P20671;Q16777;Q6FI13;Q71UI9;Q7L7L0;Q8IUE6;Q93077;Q96KK5;Q96QV6;Q99878;Q9BTM1	P04908;P0C0S5;P0C0S8;P16104;P20671;Q16777;Q6FI13;Q71UI9;Q7L7L0;Q8IUE6;Q93077;Q96KK5;Q96QV6;Q99878;Q9BTM1	1.58337	1.58337	1.01971e-07	9.99315e-08	12	P04908;P0C0S5;P0C0S8;P16104;P20671;Q16777;Q6FI13;Q71UI9;Q7L7L0;Q8IUE6;Q93077;Q96KK5;Q96QV6;Q99878;Q9BTM1	#NUM!	#NUM!	H2A1B_HUMAN;H2AZ_HUMAN;H2A1_HUMAN;H2AX_HUMAN;H2A1D_HUMAN;H2A2C_HUMAN;H2A2A_HUMAN;H2AV_HUMAN;H2A3_HUMAN;H2A2B_HUMAN;H2A1C_HUMAN;H2A1H_HUMAN;H2A1A_HUMAN;H2A1J_HUMAN;H2AJ_HUMAN	1	199.67	2.9967	B_Xlinked	A_notXlinked	#NUM!	#NUM!	#NUM!
B_Xlinked / A_notXlinked	P46060	P46060	1.58099	1.58099	0.000250513	5.13604e-05	12	P46060	#NUM!	#NUM!	RAGP1_HUMAN	5	199.176	2.99176	B_Xlinked	A_notXlinked	#NUM!	#NUM!	#NUM!
B_Xlinked / A_notXlinked	Q13085	Q13085	1.57845	1.57845	2.87874e-05	7.94693e-06	12	Q13085	#NUM!	#NUM!	ACACA_HUMAN	10	198.65	2.9865	B_Xlinked	A_notXlinked	#NUM!	#NUM!	#NUM!
B_Xlinked / A_notXlinked	Q9UID3	Q9UID3	1.57436	1.57436	0.00538511	0.000816936	6	Q9UID3	#NUM!	#NUM!	VPS51_HUMAN	1	197.803	2.97803	B_Xlinked	A_notXlinked	#NUM!	#NUM!	#NUM!
B_Xlinked / A_notXlinked	Q96RP9	Q96RP9	1.57298	1.57298	3.51481e-06	1.44404e-06	11	Q96RP9	#NUM!	#NUM!	EFGM_HUMAN	2	197.519	2.97519	B_Xlinked	A_notXlinked	#NUM!	#NUM!	#NUM!
B_Xlinked / A_notXlinked	Q16891	Q16891	1.56263	1.56263	0.18287	0.0220273	5	Q16891	#NUM!	#NUM!	MIC60_HUMAN	1	195.392	2.95392	B_Xlinked	A_notXlinked	#NUM!	#NUM!	#NUM!
B_Xlinked / A_notXlinked	P60174	P60174	1.56187	1.56187	9.89042e-05	2.27526e-05	12	P60174	#NUM!	#NUM!	TPIS_HUMAN	2	195.236	2.95236	B_Xlinked	A_notXlinked	#NUM!	#NUM!	#NUM!
B_Xlinked / A_notXlinked	P51570	P51570	1.56026	1.56026	0.000200978	4.2448e-05	12	P51570	#NUM!	#NUM!	GALK1_HUMAN	6	194.907	2.94907	B_Xlinked	A_notXlinked	#NUM!	#NUM!	#NUM!
B_Xlinked / A_notXlinked	Q6UB35	Q6UB35	1.55673	1.55673	0.000500426	9.52268e-05	12	Q6UB35	#NUM!	#NUM!	C1TM_HUMAN	6	194.186	2.94186	B_Xlinked	A_notXlinked	#NUM!	#NUM!	#NUM!
B_Xlinked / A_notXlinked	P04350	P04350	1.54818	1.54818	0.0109776	0.00158207	6	P04350	#NUM!	#NUM!	TBB4A_HUMAN	1	192.449	2.92449	B_Xlinked	A_notXlinked	#NUM!	#NUM!	#NUM!
B_Xlinked / A_notXlinked	P42771	P42771	1.54612	1.54612	0.00205252	0.000337494	6	P42771	#NUM!	#NUM!	CDN2A_HUMAN	1	192.031	2.92031	B_Xlinked	A_notXlinked	#NUM!	#NUM!	#NUM!
B_Xlinked / A_notXlinked	Q9BXP5	Q9BXP5	1.53514	1.53514	2.31774e-06	1.04672e-06	12	Q9BXP5	#NUM!	#NUM!	SRRT_HUMAN	5	189.817	2.89817	B_Xlinked	A_notXlinked	#NUM!	#NUM!	#NUM!
B_Xlinked / A_notXlinked	P04075	P04075	1.52319	1.52319	0.170105	0.0206571	12	P04075	#NUM!	#NUM!	ALDOA_HUMAN	3	187.427	2.87427	B_Xlinked	A_notXlinked	#NUM!	#NUM!	#NUM!
B_Xlinked / A_notXlinked	P23258;Q9NRH3	P23258;Q9NRH3	1.52247	1.52247	0.00107934	0.000188885	12	P23258;Q9NRH3	#NUM!	#NUM!	TBG1_HUMAN;TBG2_HUMAN	2	187.282	2.87282	B_Xlinked	A_notXlinked	#NUM!	#NUM!	#NUM!
B_Xlinked / A_notXlinked	P54819	P54819	1.50523	1.50523	5.25111e-05	1.31614e-05	12	P54819	#NUM!	#NUM!	KAD2_HUMAN	2	183.869	2.83869	B_Xlinked	A_notXlinked	#NUM!	#NUM!	#NUM!
B_Xlinked / A_notXlinked	Q92974	Q92974	1.49955	1.49955	0.000241032	4.98337e-05	12	Q92974	#NUM!	#NUM!	ARHG2_HUMAN	3	182.754	2.82754	B_Xlinked	A_notXlinked	#NUM!	#NUM!	#NUM!
B_Xlinked / A_notXlinked	Q9UNF1	Q9UNF1	1.49442	1.49442	0.000788939	0.000141864	12	Q9UNF1	#NUM!	#NUM!	MAGD2_HUMAN	4	181.752	2.81752	B_Xlinked	A_notXlinked	#NUM!	#NUM!	#NUM!
B_Xlinked / A_notXlinked	P31025;Q5VSP4	P31025;Q5VSP4	1.48102	1.48102	0.00190148	0.000315839	12	P31025;Q5VSP4	#NUM!	#NUM!	LCN1_HUMAN;LC1L1_HUMAN	1	179.146	2.79146	B_Xlinked	A_notXlinked	#NUM!	#NUM!	#NUM!
B_Xlinked / A_notXlinked	P11498	P11498	1.47029	1.47029	2.26653e-05	6.59108e-06	12	P11498	#NUM!	#NUM!	PYC_HUMAN	24	177.077	2.77077	B_Xlinked	A_notXlinked	#NUM!	#NUM!	#NUM!
B_Xlinked / A_notXlinked	Q9BY32	Q9BY32	1.46321	1.46321	0.000682837	0.000124615	12	Q9BY32	#NUM!	#NUM!	ITPA_HUMAN	2	175.722	2.75722	B_Xlinked	A_notXlinked	#NUM!	#NUM!	#NUM!
B_Xlinked / A_notXlinked	O94925	O94925	1.45661	1.45661	0.00180257	0.00030094	12	O94925	#NUM!	#NUM!	GLSK_HUMAN	2	174.463	2.74463	B_Xlinked	A_notXlinked	#NUM!	#NUM!	#NUM!
B_Xlinked / A_notXlinked	O94776	O94776	1.44747	1.44747	4.89276e-06	1.8895e-06	12	O94776	#NUM!	#NUM!	MTA2_HUMAN	2	172.73	2.7273	B_Xlinked	A_notXlinked	#NUM!	#NUM!	#NUM!
B_Xlinked / A_notXlinked	Q9NZI8	Q9NZI8	1.44394	1.44394	0.00059404	0.000110677	12	Q9NZI8	#NUM!	#NUM!	IF2B1_HUMAN	5	172.062	2.72062	B_Xlinked	A_notXlinked	#NUM!	#NUM!	#NUM!
B_Xlinked / A_notXlinked	P26373	P26373	1.42123	1.42123	0.00819157	0.001209	12	P26373	#NUM!	#NUM!	RL13_HUMAN	3	167.813	2.67813	B_Xlinked	A_notXlinked	#NUM!	#NUM!	#NUM!
B_Xlinked / A_notXlinked	P07814	P07814	1.42097	1.42097	2.37514e-09	8.62086e-09	12	P07814	#NUM!	#NUM!	SYEP_HUMAN	10	167.765	2.67765	B_Xlinked	A_notXlinked	#NUM!	#NUM!	#NUM!
B_Xlinked / A_notXlinked	P48735	P48735	1.42056	1.42056	5.59376e-05	1.38782e-05	12	P48735	#NUM!	#NUM!	IDHP_HUMAN	1	167.689	2.67689	B_Xlinked	A_notXlinked	#NUM!	#NUM!	#NUM!
B_Xlinked / A_notXlinked	Q9UBF2	Q9UBF2	1.41757	1.41757	0.073474	0.00941236	5	Q9UBF2	#NUM!	#NUM!	COPG2_HUMAN	1	167.135	2.67135	B_Xlinked	A_notXlinked	#NUM!	#NUM!	#NUM!
B_Xlinked / A_notXlinked	Q9UJ70	Q9UJ70	1.41367	1.41367	0.0107956	0.00155813	10	Q9UJ70	#NUM!	#NUM!	NAGK_HUMAN	1	166.415	2.66415	B_Xlinked	A_notXlinked	#NUM!	#NUM!	#NUM!
B_Xlinked / A_notXlinked	Q99459	Q99459	1.41094	1.41094	0.0013703	0.000235183	12	Q99459	#NUM!	#NUM!	CDC5L_HUMAN	2	165.91	2.6591	B_Xlinked	A_notXlinked	#NUM!	#NUM!	#NUM!
B_Xlinked / A_notXlinked	Q16342	Q16342	1.40844	1.40844	0.037155	0.0049743	6	Q16342	#NUM!	#NUM!	PDCD2_HUMAN	1	165.449	2.65449	B_Xlinked	A_notXlinked	#NUM!	#NUM!	#NUM!
B_Xlinked / A_notXlinked	Q9H4A4	Q9H4A4	1.40434	1.40434	0.000269083	5.47098e-05	12	Q9H4A4	#NUM!	#NUM!	AMPB_HUMAN	2	164.697	2.64697	B_Xlinked	A_notXlinked	#NUM!	#NUM!	#NUM!
B_Xlinked / A_notXlinked	Q9Y678	Q9Y678	1.40399	1.40399	8.98535e-06	3.0789e-06	12	Q9Y678	#NUM!	#NUM!	COPG1_HUMAN	7	164.633	2.64633	B_Xlinked	A_notXlinked	#NUM!	#NUM!	#NUM!
B_Xlinked / A_notXlinked	O15226	O15226	1.39023	1.39023	0.000792868	0.00014231	12	O15226	#NUM!	#NUM!	NKRF_HUMAN	2	162.121	2.62121	B_Xlinked	A_notXlinked	#NUM!	#NUM!	#NUM!
B_Xlinked / A_notXlinked	O60493	O60493	1.38691	1.38691	0.000129784	2.90383e-05	12	O60493	#NUM!	#NUM!	SNX3_HUMAN	2	161.518	2.61518	B_Xlinked	A_notXlinked	#NUM!	#NUM!	#NUM!
B_Xlinked / A_notXlinked	Q8TD19	Q8TD19	1.38558	1.38558	2.73709e-05	7.66386e-06	12	Q8TD19	#NUM!	#NUM!	NEK9_HUMAN	2	161.278	2.61278	B_Xlinked	A_notXlinked	#NUM!	#NUM!	#NUM!
B_Xlinked / A_notXlinked	O60814;P06899;P23527;P33778;P57053;P58876;P62807;Q16778;Q5QNW6;Q93079;Q96A08;Q99877;Q99879;Q99880	O60814;P06899;P23527;P33778;P57053;P58876;P62807;Q16778;Q5QNW6;Q93079;Q96A08;Q99877;Q99879;Q99880	1.37594	1.37594	7.33261e-06	2.55728e-06	12	O60814;P06899;P23527;P33778;P57053;P58876;P62807;Q16778;Q5QNW6;Q93079;Q96A08;Q99877;Q99879;Q99880	#NUM!	#NUM!	H2B1K_HUMAN;H2B1J_HUMAN;H2B1O_HUMAN;H2B1B_HUMAN;H2BFS_HUMAN;H2B1D_HUMAN;H2B1C_HUMAN;H2B2E_HUMAN;H2B2F_HUMAN;H2B1H_HUMAN;H2B1A_HUMAN;H2B1N_HUMAN;H2B1M_HUMAN;H2B1L_HUMAN	2	159.537	2.59537	B_Xlinked	A_notXlinked	#NUM!	#NUM!	#NUM!
B_Xlinked / A_notXlinked	P35527	P35527	1.3645	1.3645	7.85161e-07	4.553e-07	12	P35527	#NUM!	#NUM!	K1C9_HUMAN	21	157.488	2.57488	B_Xlinked	A_notXlinked	#NUM!	#NUM!	#NUM!
B_Xlinked / A_notXlinked	P25205	P25205	1.35418	1.35418	0.000256549	5.23787e-05	12	P25205	#NUM!	#NUM!	MCM3_HUMAN	9	155.652	2.55652	B_Xlinked	A_notXlinked	#NUM!	#NUM!	#NUM!
B_Xlinked / A_notXlinked	Q14697	Q14697	1.35305	1.35305	0.00248451	0.000399806	12	Q14697	#NUM!	#NUM!	GANAB_HUMAN	6	155.452	2.55452	B_Xlinked	A_notXlinked	#NUM!	#NUM!	#NUM!
B_Xlinked / A_notXlinked	P40939	P40939	1.34975	1.34975	0.000509556	9.67762e-05	12	P40939	#NUM!	#NUM!	ECHA_HUMAN	4	154.868	2.54868	B_Xlinked	A_notXlinked	#NUM!	#NUM!	#NUM!
B_Xlinked / A_notXlinked	Q9UP83	Q9UP83	1.34603	1.34603	0.0304972	0.00412807	5	Q9UP83	#NUM!	#NUM!	COG5_HUMAN	1	154.211	2.54211	B_Xlinked	A_notXlinked	#NUM!	#NUM!	#NUM!
B_Xlinked / A_notXlinked	Q12802	Q12802	1.34211	1.34211	2.1963e-07	1.77882e-07	12	Q12802	#NUM!	#NUM!	AKP13_HUMAN	1	153.521	2.53521	B_Xlinked	A_notXlinked	#NUM!	#NUM!	#NUM!
B_Xlinked / A_notXlinked	P09936	P09936	1.34018	1.34018	0.132126	0.0163283	12	P09936	#NUM!	#NUM!	UCHL1_HUMAN	1	153.183	2.53183	B_Xlinked	A_notXlinked	#NUM!	#NUM!	#NUM!
B_Xlinked / A_notXlinked	Q9H0D6	Q9H0D6	1.33803	1.33803	0.0133766	0.00191653	6	Q9H0D6	#NUM!	#NUM!	XRN2_HUMAN	2	152.805	2.52805	B_Xlinked	A_notXlinked	#NUM!	#NUM!	#NUM!
B_Xlinked / A_notXlinked	Q9UQ80	Q9UQ80	1.33771	1.33771	0.00383629	0.000592992	12	Q9UQ80	#NUM!	#NUM!	PA2G4_HUMAN	9	152.751	2.52751	B_Xlinked	A_notXlinked	#NUM!	#NUM!	#NUM!
B_Xlinked / A_notXlinked	Q92785	Q92785	1.33227	1.33227	0.207081	0.0247789	12	Q92785	#NUM!	#NUM!	REQU_HUMAN	1	151.799	2.51799	B_Xlinked	A_notXlinked	#NUM!	#NUM!	#NUM!
B_Xlinked / A_notXlinked	P15121	P15121	1.33217	1.33217	0.0427039	0.00564013	10	P15121	#NUM!	#NUM!	ALDR_HUMAN	1	151.781	2.51781	B_Xlinked	A_notXlinked	#NUM!	#NUM!	#NUM!
B_Xlinked / A_notXlinked	Q15021	Q15021	1.33206	1.33206	0.0050921	0.000777299	12	Q15021	#NUM!	#NUM!	CND1_HUMAN	1	151.761	2.51761	B_Xlinked	A_notXlinked	#NUM!	#NUM!	#NUM!
B_Xlinked / A_notXlinked	P46940	P46940	1.31876	1.31876	0.0010156	0.000178688	12	P46940	#NUM!	#NUM!	IQGA1_HUMAN	3	149.451	2.49451	B_Xlinked	A_notXlinked	#NUM!	#NUM!	#NUM!
B_Xlinked / A_notXlinked	P23468	P23468	1.30989	1.30989	0.180141	0.0217949	12	P23468	#NUM!	#NUM!	PTPRD_HUMAN	1	147.923	2.47923	B_Xlinked	A_notXlinked	#NUM!	#NUM!	#NUM!
B_Xlinked / A_notXlinked	Q16762	Q16762	1.30278	1.30278	0.0187814	0.00262564	12	Q16762	#NUM!	#NUM!	THTR_HUMAN	1	146.704	2.46704	B_Xlinked	A_notXlinked	#NUM!	#NUM!	#NUM!
B_Xlinked / A_notXlinked	P08238	P08238	1.30071	1.30071	0.000160794	3.48624e-05	12	P08238	#NUM!	#NUM!	HS90B_HUMAN	18	146.35	2.4635	B_Xlinked	A_notXlinked	#NUM!	#NUM!	#NUM!
B_Xlinked / A_notXlinked	Q6KB66	Q6KB66	1.29846	1.29846	1.40601e-05	4.40222e-06	12	Q6KB66	#NUM!	#NUM!	K2C80_HUMAN	2	145.967	2.45967	B_Xlinked	A_notXlinked	#NUM!	#NUM!	#NUM!
B_Xlinked / A_notXlinked	Q9NYZ3	Q9NYZ3	1.29818	1.29818	0.00637979	0.000954534	6	Q9NYZ3	#NUM!	#NUM!	GTSE1_HUMAN	1	145.919	2.45919	B_Xlinked	A_notXlinked	#NUM!	#NUM!	#NUM!
B_Xlinked / A_notXlinked	Q9P2J5	Q9P2J5	1.29595	1.29595	0.00131135	0.000226254	12	Q9P2J5	#NUM!	#NUM!	SYLC_HUMAN	3	145.538	2.45538	B_Xlinked	A_notXlinked	#NUM!	#NUM!	#NUM!
B_Xlinked / A_notXlinked	P15924	P15924	1.28258	1.28258	3.78714e-07	2.67007e-07	12	P15924	#NUM!	#NUM!	DESP_HUMAN	12	143.273	2.43273	B_Xlinked	A_notXlinked	#NUM!	#NUM!	#NUM!
B_Xlinked / A_notXlinked	P23526	P23526	1.28222	1.28222	0.00043643	8.44639e-05	12	P23526	#NUM!	#NUM!	SAHH_HUMAN	4	143.213	2.43213	B_Xlinked	A_notXlinked	#NUM!	#NUM!	#NUM!
B_Xlinked / A_notXlinked	Q9C0C9	Q9C0C9	1.26352	1.26352	0.0153914	0.00218286	12	Q9C0C9	#NUM!	#NUM!	UBE2O_HUMAN	3	140.081	2.40081	B_Xlinked	A_notXlinked	#NUM!	#NUM!	#NUM!
B_Xlinked / A_notXlinked	Q16576	Q16576	1.26265	1.26265	0.0012385	0.00021482	12	Q16576	#NUM!	#NUM!	RBBP7_HUMAN	3	139.937	2.39937	B_Xlinked	A_notXlinked	#NUM!	#NUM!	#NUM!
B_Xlinked / A_notXlinked	O14929	O14929	1.2614	1.2614	0.0134713	0.00192448	12	O14929	#NUM!	#NUM!	HAT1_HUMAN	2	139.728	2.39728	B_Xlinked	A_notXlinked	#NUM!	#NUM!	#NUM!
B_Xlinked / A_notXlinked	Q02790	Q02790	1.25263	1.25263	0.00581116	0.000872119	12	Q02790	#NUM!	#NUM!	FKBP4_HUMAN	1	138.275	2.38275	B_Xlinked	A_notXlinked	#NUM!	#NUM!	#NUM!
B_Xlinked / A_notXlinked	O60343	O60343	1.25098	1.25098	0.0045049	0.000690892	12	O60343	#NUM!	#NUM!	TBCD4_HUMAN	2	138.002	2.38002	B_Xlinked	A_notXlinked	#NUM!	#NUM!	#NUM!
B_Xlinked / A_notXlinked	Q9NQE9	Q9NQE9	1.25012	1.25012	1.14601e-05	3.74362e-06	11	Q9NQE9	#NUM!	#NUM!	HINT3_HUMAN	1	137.861	2.37861	B_Xlinked	A_notXlinked	#NUM!	#NUM!	#NUM!
B_Xlinked / A_notXlinked	Q9BWD1	Q9BWD1	1.24752	1.24752	0.155439	0.0189701	10	Q9BWD1	#NUM!	#NUM!	THIC_HUMAN	1	137.432	2.37432	B_Xlinked	A_notXlinked	#NUM!	#NUM!	#NUM!
B_Xlinked / A_notXlinked	Q9BSJ8	Q9BSJ8	1.23522	1.23522	0.0135398	0.00193144	12	Q9BSJ8	#NUM!	#NUM!	ESYT1_HUMAN	4	135.417	2.35417	B_Xlinked	A_notXlinked	#NUM!	#NUM!	#NUM!
B_Xlinked / A_notXlinked	Q96HS1	Q96HS1	1.21393	1.21393	0.00225635	0.000367329	12	Q96HS1	#NUM!	#NUM!	PGAM5_HUMAN	1	131.969	2.31969	B_Xlinked	A_notXlinked	#NUM!	#NUM!	#NUM!
B_Xlinked / A_notXlinked	Q14498	Q14498	1.19938	1.19938	0.0014454	0.000245493	12	Q14498	#NUM!	#NUM!	RBM39_HUMAN	3	129.641	2.29641	B_Xlinked	A_notXlinked	#NUM!	#NUM!	#NUM!
B_Xlinked / A_notXlinked	P15311	P15311	1.19903	1.19903	0.000595391	0.000110718	12	P15311	#NUM!	#NUM!	EZRI_HUMAN	2	129.585	2.29585	B_Xlinked	A_notXlinked	#NUM!	#NUM!	#NUM!
B_Xlinked / A_notXlinked	P04406	P04406	1.19894	1.19894	0.00049743	9.52113e-05	12	P04406	#NUM!	#NUM!	G3P_HUMAN	5	129.571	2.29571	B_Xlinked	A_notXlinked	#NUM!	#NUM!	#NUM!
B_Xlinked / A_notXlinked	Q9P2R7	Q9P2R7	1.19815	1.19815	2.11151e-05	6.21406e-06	12	Q9P2R7	#NUM!	#NUM!	SUCB1_HUMAN	3	129.444	2.29444	B_Xlinked	A_notXlinked	#NUM!	#NUM!	#NUM!
B_Xlinked / A_notXlinked	P20700	P20700	1.19612	1.19612	2.69391e-05	7.56455e-06	12	P20700	#NUM!	#NUM!	LMNB1_HUMAN	6	129.122	2.29122	B_Xlinked	A_notXlinked	#NUM!	#NUM!	#NUM!
B_Xlinked / A_notXlinked	P35579	P35579	1.18606	1.18606	0.000304646	6.09293e-05	12	P35579	#NUM!	#NUM!	MYH9_HUMAN	10	127.531	2.27531	B_Xlinked	A_notXlinked	#NUM!	#NUM!	#NUM!
B_Xlinked / A_notXlinked	Q6ZSJ8	Q6ZSJ8	1.18543	1.18543	0.043734	0.00575292	5	Q6ZSJ8	#NUM!	#NUM!	CA122_HUMAN	1	127.432	2.27432	B_Xlinked	A_notXlinked	#NUM!	#NUM!	#NUM!
B_Xlinked / A_notXlinked	Q9H9B4	Q9H9B4	1.17817	1.17817	0.277786	0.0326024	6	Q9H9B4	#NUM!	#NUM!	SFXN1_HUMAN	1	126.289	2.26289	B_Xlinked	A_notXlinked	#NUM!	#NUM!	#NUM!
B_Xlinked / A_notXlinked	Q93009	Q93009	1.17063	1.17063	0.000365799	7.18403e-05	12	Q93009	#NUM!	#NUM!	UBP7_HUMAN	2	125.11	2.2511	B_Xlinked	A_notXlinked	#NUM!	#NUM!	#NUM!
B_Xlinked / A_notXlinked	Q96EK5	Q96EK5	1.16813	1.16813	0.289293	0.0338718	6	Q96EK5	#NUM!	#NUM!	KBP_HUMAN	1	124.721	2.24721	B_Xlinked	A_notXlinked	#NUM!	#NUM!	#NUM!
B_Xlinked / A_notXlinked	Q8TC07	Q8TC07	1.1556	1.1556	0.31848	0.0371118	12	Q8TC07	#NUM!	#NUM!	TBC15_HUMAN	2	122.776	2.22776	B_Xlinked	A_notXlinked	#NUM!	#NUM!	#NUM!
B_Xlinked / A_notXlinked	Q9NX63	Q9NX63	1.14821	1.14821	0.00861177	0.00126334	12	Q9NX63	#NUM!	#NUM!	MIC19_HUMAN	2	121.639	2.21639	B_Xlinked	A_notXlinked	#NUM!	#NUM!	#NUM!
B_Xlinked / A_notXlinked	P26639	P26639	1.13501	1.13501	1.16644e-06	6.2465e-07	12	P26639	#NUM!	#NUM!	SYTC_HUMAN	2	119.62	2.1962	B_Xlinked	A_notXlinked	#NUM!	#NUM!	#NUM!
B_Xlinked / A_notXlinked	Q15645	Q15645	1.13028	1.13028	0.000375453	7.34418e-05	12	Q15645	#NUM!	#NUM!	PCH2_HUMAN	2	118.902	2.18902	B_Xlinked	A_notXlinked	#NUM!	#NUM!	#NUM!
B_Xlinked / A_notXlinked	O43815	O43815	1.12904	1.12904	0.0651143	0.00839632	10	O43815	#NUM!	#NUM!	STRN_HUMAN	1	118.713	2.18713	B_Xlinked	A_notXlinked	#NUM!	#NUM!	#NUM!
B_Xlinked / A_notXlinked	P06748	P06748	1.11639	1.11639	4.61282e-05	1.1621e-05	12	P06748	#NUM!	#NUM!	NPM_HUMAN	5	116.804	2.16804	B_Xlinked	A_notXlinked	#NUM!	#NUM!	#NUM!
B_Xlinked / A_notXlinked	P43487	P43487	1.10425	1.10425	0.00186562	0.000310936	12	P43487	#NUM!	#NUM!	RANG_HUMAN	1	114.987	2.14987	B_Xlinked	A_notXlinked	#NUM!	#NUM!	#NUM!
B_Xlinked / A_notXlinked	Q13242	Q13242	1.10339	1.10339	0.000323822	6.424e-05	12	Q13242	#NUM!	#NUM!	SRSF9_HUMAN	2	114.859	2.14859	B_Xlinked	A_notXlinked	#NUM!	#NUM!	#NUM!
B_Xlinked / A_notXlinked	P23469	P23469	1.08674	1.08674	0.181903	0.0219538	6	P23469	#NUM!	#NUM!	PTPRE_HUMAN	1	112.393	2.12393	B_Xlinked	A_notXlinked	#NUM!	#NUM!	#NUM!
B_Xlinked / A_notXlinked	Q9H0S4	Q9H0S4	1.08258	1.08258	0.0031245	0.000493872	10	Q9H0S4	#NUM!	#NUM!	DDX47_HUMAN	2	111.782	2.11782	B_Xlinked	A_notXlinked	#NUM!	#NUM!	#NUM!
B_Xlinked / A_notXlinked	Q96IJ6	Q96IJ6	1.06878	1.06878	0.106833	0.0132864	5	Q96IJ6	#NUM!	#NUM!	GMPPA_HUMAN	2	109.766	2.09766	B_Xlinked	A_notXlinked	#NUM!	#NUM!	#NUM!
B_Xlinked / A_notXlinked	O00762	O00762	1.06406	1.06406	0.042556	0.00562819	10	O00762	#NUM!	#NUM!	UBE2C_HUMAN	1	109.081	2.09081	B_Xlinked	A_notXlinked	#NUM!	#NUM!	#NUM!
B_Xlinked / A_notXlinked	O75164	O75164	1.06118	1.06118	0.0251423	0.00346547	6	O75164	#NUM!	#NUM!	KDM4A_HUMAN	1	108.664	2.08664	B_Xlinked	A_notXlinked	#NUM!	#NUM!	#NUM!
B_Xlinked / A_notXlinked	O60502	O60502	1.0581	1.0581	6.10251e-05	1.48031e-05	12	O60502	#NUM!	#NUM!	OGA_HUMAN	4	108.219	2.08219	B_Xlinked	A_notXlinked	#NUM!	#NUM!	#NUM!
B_Xlinked / A_notXlinked	P40818	P40818	1.05672	1.05672	0.132782	0.0163887	5	P40818	#NUM!	#NUM!	UBP8_HUMAN	1	108.019	2.08019	B_Xlinked	A_notXlinked	#NUM!	#NUM!	#NUM!
B_Xlinked / A_notXlinked	O00170	O00170	1.05545	1.05545	3.75169e-05	9.89313e-06	12	O00170	#NUM!	#NUM!	AIP_HUMAN	3	107.837	2.07837	B_Xlinked	A_notXlinked	#NUM!	#NUM!	#NUM!
B_Xlinked / A_notXlinked	P00390	P00390	1.05309	1.05309	0.17997	0.0217949	6	P00390	#NUM!	#NUM!	GSHR_HUMAN	1	107.497	2.07497	B_Xlinked	A_notXlinked	#NUM!	#NUM!	#NUM!
B_Xlinked / A_notXlinked	Q15785	Q15785	1.04488	1.04488	0.0284788	0.00388168	12	Q15785	#NUM!	#NUM!	TOM34_HUMAN	3	106.319	2.06319	B_Xlinked	A_notXlinked	#NUM!	#NUM!	#NUM!
B_Xlinked / A_notXlinked	Q13501	Q13501	1.0071	1.0071	0.400521	0.0455877	5	Q13501	#NUM!	#NUM!	SQSTM_HUMAN	1	100.987	2.00987	B_Xlinked	A_notXlinked	#NUM!	#NUM!	#NUM!
B_Xlinked / A_notXlinked	Q13685	Q13685	1.00186	1.00186	0.00575043	0.000865656	10	Q13685	#NUM!	#NUM!	AAMP_HUMAN	1	100.258	2.00258	B_Xlinked	A_notXlinked	#NUM!	#NUM!	#NUM!
B_Xlinked / A_notXlinked	Q9H8V3	Q9H8V3	0.996256	0.996256	4.70244e-05	1.18164e-05	12	Q9H8V3	#NUM!	#NUM!	ECT2_HUMAN	1	99.4817	1.99482	B_Xlinked	A_notXlinked	#NUM!	#NUM!	#NUM!
B_Xlinked / A_notXlinked	O95239	O95239	0.989262	0.989262	0.0005707	0.000107143	12	O95239	#NUM!	#NUM!	KIF4A_HUMAN	3	98.5169	1.98517	B_Xlinked	A_notXlinked	#NUM!	#NUM!	#NUM!
B_Xlinked / A_notXlinked	Q02413	Q02413	0.985194	0.985194	0.410706	0.0465848	5	Q02413	#NUM!	#NUM!	DSG1_HUMAN	1	97.9579	1.97958	B_Xlinked	A_notXlinked	#NUM!	#NUM!	#NUM!
B_Xlinked / A_notXlinked	P55210	P55210	0.977574	0.977574	0.00537154	0.000816141	10	P55210	#NUM!	#NUM!	CASP7_HUMAN	1	96.9151	1.96915	B_Xlinked	A_notXlinked	#NUM!	#NUM!	#NUM!
B_Xlinked / A_notXlinked	P00338	P00338	0.969931	0.969931	0.0236421	0.00326788	12	P00338	#NUM!	#NUM!	LDHA_HUMAN	2	95.8747	1.95875	B_Xlinked	A_notXlinked	#NUM!	#NUM!	#NUM!
B_Xlinked / A_notXlinked	P23396	P23396	0.947232	0.947232	0.0628195	0.00812179	12	P23396	#NUM!	#NUM!	RS3_HUMAN	4	92.8169	1.92817	B_Xlinked	A_notXlinked	#NUM!	#NUM!	#NUM!
B_Xlinked / A_notXlinked	Q9NSE4	Q9NSE4	0.930397	0.930397	0.031703	0.00427946	10	Q9NSE4	#NUM!	#NUM!	SYIM_HUMAN	3	90.58	1.9058	B_Xlinked	A_notXlinked	#NUM!	#NUM!	#NUM!
B_Xlinked / A_notXlinked	Q9UMS4	Q9UMS4	0.926016	0.926016	0.000305691	6.10137e-05	12	Q9UMS4	#NUM!	#NUM!	PRP19_HUMAN	2	90.0022	1.90002	B_Xlinked	A_notXlinked	#NUM!	#NUM!	#NUM!
B_Xlinked / A_notXlinked	P22626	P22626	0.912963	0.912963	0.00104541	0.000183301	12	P22626	#NUM!	#NUM!	ROA2_HUMAN	8	88.2909	1.88291	B_Xlinked	A_notXlinked	#NUM!	#NUM!	#NUM!
B_Xlinked / A_notXlinked	Q9H0B6	Q9H0B6	0.912945	0.912945	0.000109851	2.49198e-05	12	Q9H0B6	#NUM!	#NUM!	KLC2_HUMAN	2	88.2885	1.88289	B_Xlinked	A_notXlinked	#NUM!	#NUM!	#NUM!
B_Xlinked / A_notXlinked	Q00688	Q00688	0.911826	0.911826	0.00835067	0.00122694	12	Q00688	#NUM!	#NUM!	FKBP3_HUMAN	1	88.1426	1.88143	B_Xlinked	A_notXlinked	#NUM!	#NUM!	#NUM!
B_Xlinked / A_notXlinked	P07195	P07195	0.90528	0.90528	0.0442111	0.0058079	6	P07195	#NUM!	#NUM!	LDHB_HUMAN	2	87.2908	1.87291	B_Xlinked	A_notXlinked	#NUM!	#NUM!	#NUM!
B_Xlinked / A_notXlinked	Q0VDF9	Q0VDF9	0.902943	0.902943	0.00703819	0.00104506	12	Q0VDF9	#NUM!	#NUM!	HSP7E_HUMAN	1	86.9876	1.86988	B_Xlinked	A_notXlinked	#NUM!	#NUM!	#NUM!
B_Xlinked / A_notXlinked	Q15084	Q15084	0.902941	0.902941	0.000997487	0.000176133	12	Q15084	#NUM!	#NUM!	PDIA6_HUMAN	5	86.9874	1.86987	B_Xlinked	A_notXlinked	#NUM!	#NUM!	#NUM!
B_Xlinked / A_notXlinked	P13647	P13647	0.880051	0.880051	3.48579e-05	9.4276e-06	12	P13647	#NUM!	#NUM!	K2C5_HUMAN	13	84.044	1.84044	B_Xlinked	A_notXlinked	#NUM!	#NUM!	#NUM!
B_Xlinked / A_notXlinked	Q9BRF8	Q9BRF8	0.874865	0.874865	0.0064393	0.000961936	11	Q9BRF8	#NUM!	#NUM!	CPPED_HUMAN	1	83.3837	1.83384	B_Xlinked	A_notXlinked	#NUM!	#NUM!	#NUM!
B_Xlinked / A_notXlinked	Q6P1N0	Q6P1N0	0.874715	0.874715	0.00977547	0.00142347	12	Q6P1N0	#NUM!	#NUM!	C2D1A_HUMAN	4	83.3646	1.83365	B_Xlinked	A_notXlinked	#NUM!	#NUM!	#NUM!
B_Xlinked / A_notXlinked	Q8IX12	Q8IX12	0.849305	0.849305	0.00579315	0.00087075	12	Q8IX12	#NUM!	#NUM!	CCAR1_HUMAN	1	80.1633	1.80163	B_Xlinked	A_notXlinked	#NUM!	#NUM!	#NUM!
B_Xlinked / A_notXlinked	O75822	O75822	0.847416	0.847416	0.00382892	0.000592787	11	O75822	#NUM!	#NUM!	EIF3J_HUMAN	1	79.9275	1.79928	B_Xlinked	A_notXlinked	#NUM!	#NUM!	#NUM!
B_Xlinked / A_notXlinked	P12004	P12004	0.845795	0.845795	0.000221311	4.62441e-05	12	P12004	#NUM!	#NUM!	PCNA_HUMAN	2	79.7254	1.79725	B_Xlinked	A_notXlinked	#NUM!	#NUM!	#NUM!
B_Xlinked / A_notXlinked	P28331	P28331	0.832551	0.832551	0.00196466	0.00032359	12	P28331	#NUM!	#NUM!	NDUS1_HUMAN	2	78.0832	1.78083	B_Xlinked	A_notXlinked	#NUM!	#NUM!	#NUM!
B_Xlinked / A_notXlinked	P05141	P05141	0.828277	0.828277	0.0073161	0.00108305	12	P05141	#NUM!	#NUM!	ADT2_HUMAN	3	77.5564	1.77556	B_Xlinked	A_notXlinked	#NUM!	#NUM!	#NUM!
B_Xlinked / A_notXlinked	P02533	P02533	0.825686	0.825686	2.42321e-05	6.96406e-06	12	P02533	#NUM!	#NUM!	K1C14_HUMAN	16	77.2377	1.77238	B_Xlinked	A_notXlinked	#NUM!	#NUM!	#NUM!
B_Xlinked / A_notXlinked	Q9UKG1	Q9UKG1	0.823772	0.823772	0.32256	0.0374981	6	Q9UKG1	#NUM!	#NUM!	DP13A_HUMAN	1	77.0028	1.77003	B_Xlinked	A_notXlinked	#NUM!	#NUM!	#NUM!
B_Xlinked / A_notXlinked	P08779	P08779	0.819461	0.819461	0.0017038	0.000286403	12	P08779	#NUM!	#NUM!	K1C16_HUMAN	6	76.4747	1.76475	B_Xlinked	A_notXlinked	#NUM!	#NUM!	#NUM!
B_Xlinked / A_notXlinked	Q99615	Q99615	0.818762	0.818762	0.00065573	0.000120115	12	Q99615	#NUM!	#NUM!	DNJC7_HUMAN	2	76.3892	1.76389	B_Xlinked	A_notXlinked	#NUM!	#NUM!	#NUM!
B_Xlinked / A_notXlinked	P35908	P35908	0.808274	0.808274	0.000199725	4.23659e-05	12	P35908	#NUM!	#NUM!	K22E_HUMAN	24	75.1115	1.75111	B_Xlinked	A_notXlinked	#NUM!	#NUM!	#NUM!
B_Xlinked / A_notXlinked	O43681	O43681	0.803496	0.803496	0.000200833	4.2448e-05	11	O43681	#NUM!	#NUM!	GET3_HUMAN	1	74.5325	1.74533	B_Xlinked	A_notXlinked	#NUM!	#NUM!	#NUM!
B_Xlinked / A_notXlinked	P53350	P53350	0.799221	0.799221	5.95336e-07	3.76406e-07	12	P53350	#NUM!	#NUM!	PLK1_HUMAN	3	74.0162	1.74016	B_Xlinked	A_notXlinked	#NUM!	#NUM!	#NUM!
B_Xlinked / A_notXlinked	P40763	P40763	0.798173	0.798173	0.00293285	0.00046811	11	P40763	#NUM!	#NUM!	STAT3_HUMAN	1	73.8897	1.7389	B_Xlinked	A_notXlinked	#NUM!	#NUM!	#NUM!
B_Xlinked / A_notXlinked	P13645	P13645	0.796536	0.796536	0.000540524	0.000101868	12	P13645	#NUM!	#NUM!	K1C10_HUMAN	17	73.6926	1.73693	B_Xlinked	A_notXlinked	#NUM!	#NUM!	#NUM!
B_Xlinked / A_notXlinked	Q8NFI3	Q8NFI3	0.794323	0.794323	0.388217	0.0442902	11	Q8NFI3	#NUM!	#NUM!	ENASE_HUMAN	1	73.4264	1.73426	B_Xlinked	A_notXlinked	#NUM!	#NUM!	#NUM!
B_Xlinked / A_notXlinked	P13804	P13804	0.79383	0.79383	0.00283181	0.000454202	12	P13804	#NUM!	#NUM!	ETFA_HUMAN	4	73.3671	1.73367	B_Xlinked	A_notXlinked	#NUM!	#NUM!	#NUM!
B_Xlinked / A_notXlinked	Q08379	Q08379	0.789746	0.789746	0.13969	0.0171764	12	Q08379	#NUM!	#NUM!	GOGA2_HUMAN	1	72.877	1.72877	B_Xlinked	A_notXlinked	#NUM!	#NUM!	#NUM!
B_Xlinked / A_notXlinked	Q9NZN8	Q9NZN8	0.782768	0.782768	8.36695e-05	1.97106e-05	12	Q9NZN8	#NUM!	#NUM!	CNOT2_HUMAN	2	72.0428	1.72043	B_Xlinked	A_notXlinked	#NUM!	#NUM!	#NUM!
B_Xlinked / A_notXlinked	P49454	P49454	0.77671	0.77671	0.00122874	0.000213504	12	P49454	#NUM!	#NUM!	CENPF_HUMAN	4	71.3219	1.71322	B_Xlinked	A_notXlinked	#NUM!	#NUM!	#NUM!
B_Xlinked / A_notXlinked	Q96P16	Q96P16	0.766014	0.766014	0.0712258	0.00916027	10	Q96P16	#NUM!	#NUM!	RPR1A_HUMAN	3	70.0564	1.70056	B_Xlinked	A_notXlinked	#NUM!	#NUM!	#NUM!
B_Xlinked / A_notXlinked	P36776	P36776	0.765058	0.765058	0.000101738	2.33496e-05	11	P36776	#NUM!	#NUM!	LONM_HUMAN	1	69.9438	1.69944	B_Xlinked	A_notXlinked	#NUM!	#NUM!	#NUM!
B_Xlinked / A_notXlinked	Q99829	Q99829	0.754021	0.754021	0.00136729	0.000235078	10	Q99829	#NUM!	#NUM!	CPNE1_HUMAN	1	68.6486	1.68649	B_Xlinked	A_notXlinked	#NUM!	#NUM!	#NUM!
B_Xlinked / A_notXlinked	Q9NTJ3	Q9NTJ3	0.738671	0.738671	3.49923e-05	9.4276e-06	12	Q9NTJ3	#NUM!	#NUM!	SMC4_HUMAN	3	66.8638	1.66864	B_Xlinked	A_notXlinked	#NUM!	#NUM!	#NUM!
B_Xlinked / A_notXlinked	P04637	P04637	0.733689	0.733689	0.0300384	0.00407159	6	P04637	#NUM!	#NUM!	P53_HUMAN	1	66.2885	1.66289	B_Xlinked	A_notXlinked	#NUM!	#NUM!	#NUM!
B_Xlinked / A_notXlinked	Q9UNE7	Q9UNE7	0.72316	0.72316	0.00117547	0.000204975	12	Q9UNE7	#NUM!	#NUM!	CHIP_HUMAN	2	65.0794	1.65079	B_Xlinked	A_notXlinked	#NUM!	#NUM!	#NUM!
B_Xlinked / A_notXlinked	Q07866	Q07866	0.713953	0.713953	4.65456e-08	6.16414e-08	12	Q07866	#NUM!	#NUM!	KLC1_HUMAN	2	64.0292	1.64029	B_Xlinked	A_notXlinked	#NUM!	#NUM!	#NUM!
B_Xlinked / A_notXlinked	P04264	P04264	0.705664	0.705664	1.61159e-05	4.93549e-06	12	P04264	#NUM!	#NUM!	K2C1_HUMAN	31	63.0895	1.63089	B_Xlinked	A_notXlinked	#NUM!	#NUM!	#NUM!
B_Xlinked / A_notXlinked	Q8N653	Q8N653	0.703448	0.703448	0.280173	0.0328432	6	Q8N653	#NUM!	#NUM!	LZTR1_HUMAN	1	62.8392	1.62839	B_Xlinked	A_notXlinked	#NUM!	#NUM!	#NUM!
B_Xlinked / A_notXlinked	Q96AG4	Q96AG4	0.689946	0.689946	0.429549	0.0486095	5	Q96AG4	#NUM!	#NUM!	LRC59_HUMAN	1	61.3223	1.61322	B_Xlinked	A_notXlinked	#NUM!	#NUM!	#NUM!
B_Xlinked / A_notXlinked	Q15056	Q15056	0.679295	0.679295	0.00138271	0.000236897	12	Q15056	#NUM!	#NUM!	IF4H_HUMAN	2	60.1357	1.60136	B_Xlinked	A_notXlinked	#NUM!	#NUM!	#NUM!
B_Xlinked / A_notXlinked	Q96HC4	Q96HC4	0.633643	0.633643	0.0402129	0.00534717	10	Q96HC4	#NUM!	#NUM!	PDLI5_HUMAN	1	55.1477	1.55148	B_Xlinked	A_notXlinked	#NUM!	#NUM!	#NUM!
B_Xlinked / A_notXlinked	P51116	P51116	0.63354	0.63354	0.000269034	5.47098e-05	12	P51116	#NUM!	#NUM!	FXR2_HUMAN	3	55.1367	1.55137	B_Xlinked	A_notXlinked	#NUM!	#NUM!	#NUM!
B_Xlinked / A_notXlinked	Q93008	Q93008	0.628511	0.628511	0.292795	0.034241	12	Q93008	#NUM!	#NUM!	USP9X_HUMAN	2	54.5968	1.54597	B_Xlinked	A_notXlinked	#NUM!	#NUM!	#NUM!
B_Xlinked / A_notXlinked	Q9UI12	Q9UI12	0.618408	0.618408	0.430995	0.0487168	5	Q9UI12	#NUM!	#NUM!	VATH_HUMAN	1	53.518	1.53518	B_Xlinked	A_notXlinked	#NUM!	#NUM!	#NUM!

## Sheet: Rep3 -UV
Comparison (group1/group2)	Group	ProteinGroups	AVG Log2 Ratio	Absolute AVG Log2 Ratio	Pvalue	Qvalue	# of Ratios	UniProtIds	Genes	ProteinDescriptions	ProteinNames	# Unique Total Peptides	% Change	Ratio	Condition Numerator	Condition Denominator	GO Cellular Component	GO Molecular Function	GO Biological Process
D_Xlinked / C_NotXlinked	P55884	P55884	-0.598018	0.598018	0.0822238	0.00430867	6	P55884	#NUM!	#NUM!	EIF3B_HUMAN	2	-33.9339	0.660661	D_Xlinked	C_NotXlinked	#NUM!	#NUM!	#NUM!
D_Xlinked / C_NotXlinked	P41091;Q2VIR3	P41091;Q2VIR3	-0.639113	0.639113	0.0252774	0.00141742	12	P41091;Q2VIR3	#NUM!	#NUM!	IF2G_HUMAN;IF2GL_HUMAN	1	-35.7892	0.642108	D_Xlinked	C_NotXlinked	#NUM!	#NUM!	#NUM!
D_Xlinked / C_NotXlinked	O60814;P06899;P23527;P33778;P57053;P58876;P62807;Q16778;Q5QNW6;Q93079;Q96A08;Q99877;Q99879;Q99880	O60814;P06899;P23527;P33778;P57053;P58876;P62807;Q16778;Q5QNW6;Q93079;Q96A08;Q99877;Q99879;Q99880	-0.644217	0.644217	0.0142335	0.000817237	12	O60814;P06899;P23527;P33778;P57053;P58876;P62807;Q16778;Q5QNW6;Q93079;Q96A08;Q99877;Q99879;Q99880	#NUM!	#NUM!	H2B1K_HUMAN;H2B1J_HUMAN;H2B1O_HUMAN;H2B1B_HUMAN;H2BFS_HUMAN;H2B1D_HUMAN;H2B1C_HUMAN;H2B2E_HUMAN;H2B2F_HUMAN;H2B1H_HUMAN;H2B1A_HUMAN;H2B1N_HUMAN;H2B1M_HUMAN;H2B1L_HUMAN	1	-36.016	0.63984	D_Xlinked	C_NotXlinked	#NUM!	#NUM!	#NUM!
D_Xlinked / C_NotXlinked	P29508;P48594	P29508;P48594	-1.22424	1.22424	0.542832	0.0261606	12	P29508;P48594	#NUM!	#NUM!	SPB3_HUMAN;SPB4_HUMAN	1	-57.1978	0.428022	D_Xlinked	C_NotXlinked	#NUM!	#NUM!	#NUM!
D_Xlinked / C_NotXlinked	P81605	P81605	-1.54149	1.54149	0.000277105	2.37518e-05	12	P81605	#NUM!	#NUM!	DCD_HUMAN	3	-65.6468	0.343532	D_Xlinked	C_NotXlinked	#NUM!	#NUM!	#NUM!
D_Xlinked / C_NotXlinked	P53621	P53621	-1.82486	1.82486	0.395725	0.0193825	11	P53621	#NUM!	#NUM!	COPA_HUMAN	2	-71.7732	0.282268	D_Xlinked	C_NotXlinked	#NUM!	#NUM!	#NUM!
D_Xlinked / C_NotXlinked	P19013	P19013	-3.01543	3.01543	1.84301e-07	1.72758e-07	12	P19013	#NUM!	#NUM!	K2C4_HUMAN	3	-87.6329	0.123671	D_Xlinked	C_NotXlinked	#NUM!	#NUM!	#NUM!
D_Xlinked / C_NotXlinked	P13646	P13646	-4.83142	4.83142	3.11586e-05	4.67379e-06	12	P13646	#NUM!	#NUM!	K1C13_HUMAN	1	-96.4876	0.0351235	D_Xlinked	C_NotXlinked	#NUM!	#NUM!	#NUM!
D_Xlinked / C_NotXlinked	P14649;P60660	P14649;P60660	-5.73945	5.73945	0.429258	0.0207706	6	P14649;P60660	#NUM!	#NUM!	MYL6B_HUMAN;MYL6_HUMAN	1	-98.1282	0.0187177	D_Xlinked	C_NotXlinked	#NUM!	#NUM!	#NUM!

## Sheet: Rep3 +UV
Comparison (group1/group2)	Group	ProteinGroups	AVG Log2 Ratio	Absolute AVG Log2 Ratio	Pvalue	Qvalue	# of Ratios	UniProtIds	Genes	ProteinDescriptions	ProteinNames	# Unique Total Peptides	% Change	Ratio	Condition Numerator	Condition Denominator	GO Cellular Component	GO Molecular Function	GO Biological Process
D_Xlinked / C_NotXlinked	P38919	P38919	8.83717	8.83717	1.32179e-06	5.54179e-07	10	P38919	#NUM!	#NUM!	IF4A3_HUMAN	1	45635.6	457.356	D_Xlinked	C_NotXlinked	#NUM!	#NUM!	#NUM!
D_Xlinked / C_NotXlinked	Q09028	Q09028	8.2436	8.2436	0.000122587	1.25731e-05	10	Q09028	#NUM!	#NUM!	RBBP4_HUMAN	1	30209	303.09	D_Xlinked	C_NotXlinked	#NUM!	#NUM!	#NUM!
D_Xlinked / C_NotXlinked	P07910	P07910	7.41664	7.41664	5.36639e-05	6.67946e-06	12	P07910	#NUM!	#NUM!	HNRPC_HUMAN	2	16985.6	170.856	D_Xlinked	C_NotXlinked	#NUM!	#NUM!	#NUM!
D_Xlinked / C_NotXlinked	P22234	P22234	7.36357	7.36357	0.000239432	2.11264e-05	10	P22234	#NUM!	#NUM!	PUR6_HUMAN	1	16368.6	164.686	D_Xlinked	C_NotXlinked	#NUM!	#NUM!	#NUM!
D_Xlinked / C_NotXlinked	P28482	P28482	7.2835	7.2835	2.72285e-06	8.46417e-07	12	P28482	#NUM!	#NUM!	MK01_HUMAN	2	15479.4	155.794	D_Xlinked	C_NotXlinked	#NUM!	#NUM!	#NUM!
D_Xlinked / C_NotXlinked	P33240	P33240	7.2426	7.2426	0.000731762	5.62894e-05	5	P33240	#NUM!	#NUM!	CSTF2_HUMAN	1	15044	151.44	D_Xlinked	C_NotXlinked	#NUM!	#NUM!	#NUM!
D_Xlinked / C_NotXlinked	P27361	P27361	7.14756	7.14756	2.75089e-05	4.33027e-06	12	P27361	#NUM!	#NUM!	MK03_HUMAN	1	14078.5	141.785	D_Xlinked	C_NotXlinked	#NUM!	#NUM!	#NUM!
D_Xlinked / C_NotXlinked	P26599	P26599	6.93058	6.93058	9.80091e-06	2.17798e-06	12	P26599	#NUM!	#NUM!	PTBP1_HUMAN	2	12098.7	121.987	D_Xlinked	C_NotXlinked	#NUM!	#NUM!	#NUM!
D_Xlinked / C_NotXlinked	O00273	O00273	6.42226	6.42226	1.3979e-05	2.74997e-06	10	O00273	#NUM!	#NUM!	DFFA_HUMAN	1	8476.16	85.7616	D_Xlinked	C_NotXlinked	#NUM!	#NUM!	#NUM!
D_Xlinked / C_NotXlinked	Q00341	Q00341	6.26857	6.26857	1.29915e-05	2.5983e-06	12	Q00341	#NUM!	#NUM!	VIGLN_HUMAN	2	7609.51	77.0951	D_Xlinked	C_NotXlinked	#NUM!	#NUM!	#NUM!
D_Xlinked / C_NotXlinked	O43324	O43324	6.13235	6.13235	0.000107655	1.15345e-05	11	O43324	#NUM!	#NUM!	MCA3_HUMAN	1	6914.89	70.1489	D_Xlinked	C_NotXlinked	#NUM!	#NUM!	#NUM!
D_Xlinked / C_NotXlinked	P61981	P61981	5.87705	5.87705	4.11268e-05	5.48357e-06	10	P61981	#NUM!	#NUM!	1433G_HUMAN	2	5777.17	58.7717	D_Xlinked	C_NotXlinked	#NUM!	#NUM!	#NUM!
D_Xlinked / C_NotXlinked	P49736	P49736	5.81476	5.81476	5.56705e-05	6.69956e-06	10	P49736	#NUM!	#NUM!	MCM2_HUMAN	2	5528.83	56.2883	D_Xlinked	C_NotXlinked	#NUM!	#NUM!	#NUM!
D_Xlinked / C_NotXlinked	Q8N1G4	Q8N1G4	5.70856	5.70856	0.0598483	0.00317419	5	Q8N1G4	#NUM!	#NUM!	LRC47_HUMAN	1	5129.33	52.2933	D_Xlinked	C_NotXlinked	#NUM!	#NUM!	#NUM!
D_Xlinked / C_NotXlinked	P52292	P52292	5.66728	5.66728	6.82397e-09	2.72959e-08	10	P52292	#NUM!	#NUM!	IMA1_HUMAN	2	4981.83	50.8183	D_Xlinked	C_NotXlinked	#NUM!	#NUM!	#NUM!
D_Xlinked / C_NotXlinked	P26368	P26368	5.59734	5.59734	9.98458e-05	1.09922e-05	5	P26368	#NUM!	#NUM!	U2AF2_HUMAN	1	4741.35	48.4135	D_Xlinked	C_NotXlinked	#NUM!	#NUM!	#NUM!
D_Xlinked / C_NotXlinked	P85037	P85037	5.54477	5.54477	0.000294868	2.47442e-05	12	P85037	#NUM!	#NUM!	FOXK1_HUMAN	1	4568.13	46.6813	D_Xlinked	C_NotXlinked	#NUM!	#NUM!	#NUM!
D_Xlinked / C_NotXlinked	Q13144	Q13144	5.53462	5.53462	2.75086e-06	8.46417e-07	11	Q13144	#NUM!	#NUM!	EI2BE_HUMAN	1	4535.4	46.354	D_Xlinked	C_NotXlinked	#NUM!	#NUM!	#NUM!
D_Xlinked / C_NotXlinked	Q9UBQ5	Q9UBQ5	5.53328	5.53328	3.58371e-07	2.38914e-07	12	Q9UBQ5	#NUM!	#NUM!	EIF3K_HUMAN	1	4531.09	46.3109	D_Xlinked	C_NotXlinked	#NUM!	#NUM!	#NUM!
D_Xlinked / C_NotXlinked	P08670	P08670	5.5131	5.5131	0.000115165	1.20611e-05	12	P08670	#NUM!	#NUM!	VIME_HUMAN	4	4466.76	45.6676	D_Xlinked	C_NotXlinked	#NUM!	#NUM!	#NUM!
D_Xlinked / C_NotXlinked	O14744	O14744	5.4283	5.4283	0.000115585	1.20611e-05	12	O14744	#NUM!	#NUM!	ANM5_HUMAN	1	4206.08	43.0608	D_Xlinked	C_NotXlinked	#NUM!	#NUM!	#NUM!
D_Xlinked / C_NotXlinked	P62140	P62140	5.40814	5.40814	6.07021e-06	1.52874e-06	10	P62140	#NUM!	#NUM!	PP1B_HUMAN	1	4146.32	42.4632	D_Xlinked	C_NotXlinked	#NUM!	#NUM!	#NUM!
D_Xlinked / C_NotXlinked	P08238	P08238	5.36795	5.36795	2.41166e-05	4.07605e-06	12	P08238	#NUM!	#NUM!	HS90B_HUMAN	4	4029.66	41.2966	D_Xlinked	C_NotXlinked	#NUM!	#NUM!	#NUM!
D_Xlinked / C_NotXlinked	P50990	P50990	5.3271	5.3271	4.68702e-06	1.24987e-06	12	P50990	#NUM!	#NUM!	TCPQ_HUMAN	3	3914.36	40.1436	D_Xlinked	C_NotXlinked	#NUM!	#NUM!	#NUM!
D_Xlinked / C_NotXlinked	P22314	P22314	5.31665	5.31665	1.46829e-06	5.87314e-07	12	P22314	#NUM!	#NUM!	UBA1_HUMAN	6	3885.4	39.854	D_Xlinked	C_NotXlinked	#NUM!	#NUM!	#NUM!
D_Xlinked / C_NotXlinked	O00231	O00231	5.27691	5.27691	0.000103254	1.12641e-05	10	O00231	#NUM!	#NUM!	PSD11_HUMAN	1	3777.12	38.7712	D_Xlinked	C_NotXlinked	#NUM!	#NUM!	#NUM!
D_Xlinked / C_NotXlinked	P38646	P38646	5.26658	5.26658	4.82337e-07	2.63093e-07	12	P38646	#NUM!	#NUM!	GRP75_HUMAN	6	3749.46	38.4946	D_Xlinked	C_NotXlinked	#NUM!	#NUM!	#NUM!
D_Xlinked / C_NotXlinked	Q9Y285	Q9Y285	5.26342	5.26342	4.22844e-06	1.16941e-06	12	Q9Y285	#NUM!	#NUM!	SYFA_HUMAN	1	3741.02	38.4102	D_Xlinked	C_NotXlinked	#NUM!	#NUM!	#NUM!
D_Xlinked / C_NotXlinked	Q15717	Q15717	5.23683	5.23683	1.91111e-06	6.94948e-07	10	Q15717	#NUM!	#NUM!	ELAV1_HUMAN	2	3670.87	37.7087	D_Xlinked	C_NotXlinked	#NUM!	#NUM!	#NUM!
D_Xlinked / C_NotXlinked	P78371	P78371	5.22803	5.22803	6.67164e-06	1.6301e-06	12	P78371	#NUM!	#NUM!	TCPB_HUMAN	4	3647.96	37.4796	D_Xlinked	C_NotXlinked	#NUM!	#NUM!	#NUM!
D_Xlinked / C_NotXlinked	Q7L5D6	Q7L5D6	5.15897	5.15897	0.0839234	0.00437861	6	Q7L5D6	#NUM!	#NUM!	GET4_HUMAN	1	3472.77	35.7277	D_Xlinked	C_NotXlinked	#NUM!	#NUM!	#NUM!
D_Xlinked / C_NotXlinked	P07237	P07237	5.06718	5.06718	1.21258e-06	5.38925e-07	12	P07237	#NUM!	#NUM!	PDIA1_HUMAN	5	3252.54	33.5254	D_Xlinked	C_NotXlinked	#NUM!	#NUM!	#NUM!
D_Xlinked / C_NotXlinked	P52597	P52597	5.0593	5.0593	0.000205911	1.90071e-05	12	P52597	#NUM!	#NUM!	HNRPF_HUMAN	1	3234.27	33.3427	D_Xlinked	C_NotXlinked	#NUM!	#NUM!	#NUM!
D_Xlinked / C_NotXlinked	P61978	P61978	4.99631	4.99631	6.25315e-08	1.17621e-07	12	P61978	#NUM!	#NUM!	HNRPK_HUMAN	3	3091.83	31.9183	D_Xlinked	C_NotXlinked	#NUM!	#NUM!	#NUM!
D_Xlinked / C_NotXlinked	Q12874	Q12874	4.98787	4.98787	1.33927e-06	5.54179e-07	10	Q12874	#NUM!	#NUM!	SF3A3_HUMAN	2	3073.21	31.7321	D_Xlinked	C_NotXlinked	#NUM!	#NUM!	#NUM!
D_Xlinked / C_NotXlinked	Q15424	Q15424	4.95383	4.95383	0.00286491	0.000186842	5	Q15424	#NUM!	#NUM!	SAFB1_HUMAN	1	2999.21	30.9921	D_Xlinked	C_NotXlinked	#NUM!	#NUM!	#NUM!
D_Xlinked / C_NotXlinked	Q9NUQ3	Q9NUQ3	4.90643	4.90643	0.00136723	9.48368e-05	10	Q9NUQ3	#NUM!	#NUM!	TXLNG_HUMAN	1	2899.04	29.9904	D_Xlinked	C_NotXlinked	#NUM!	#NUM!	#NUM!
D_Xlinked / C_NotXlinked	Q15029	Q15029	4.90487	4.90487	9.67121e-06	2.17798e-06	10	Q15029	#NUM!	#NUM!	U5S1_HUMAN	2	2895.8	29.958	D_Xlinked	C_NotXlinked	#NUM!	#NUM!	#NUM!
D_Xlinked / C_NotXlinked	Q08945	Q08945	4.83075	4.83075	0.000117686	1.21744e-05	10	Q08945	#NUM!	#NUM!	SSRP1_HUMAN	1	2745.77	28.4577	D_Xlinked	C_NotXlinked	#NUM!	#NUM!	#NUM!
D_Xlinked / C_NotXlinked	P27348	P27348	4.81465	4.81465	3.88764e-05	5.36226e-06	12	P27348	#NUM!	#NUM!	1433T_HUMAN	3	2714.2	28.142	D_Xlinked	C_NotXlinked	#NUM!	#NUM!	#NUM!
D_Xlinked / C_NotXlinked	Q9UQ35	Q9UQ35	4.80022	4.80022	0.0002576	2.25635e-05	12	Q9UQ35	#NUM!	#NUM!	SRRM2_HUMAN	5	2686.18	27.8618	D_Xlinked	C_NotXlinked	#NUM!	#NUM!	#NUM!
D_Xlinked / C_NotXlinked	P78347	P78347	4.79599	4.79599	1.99783e-05	3.57821e-06	12	P78347	#NUM!	#NUM!	GTF2I_HUMAN	3	2678.04	27.7804	D_Xlinked	C_NotXlinked	#NUM!	#NUM!	#NUM!
D_Xlinked / C_NotXlinked	P48643	P48643	4.75414	4.75414	3.20781e-05	4.75231e-06	10	P48643	#NUM!	#NUM!	TCPE_HUMAN	1	2598.61	26.9861	D_Xlinked	C_NotXlinked	#NUM!	#NUM!	#NUM!
D_Xlinked / C_NotXlinked	P11021	P11021	4.73773	4.73773	0.000290149	2.46936e-05	12	P11021	#NUM!	#NUM!	BIP_HUMAN	3	2568.07	26.6807	D_Xlinked	C_NotXlinked	#NUM!	#NUM!	#NUM!
D_Xlinked / C_NotXlinked	Q6AI08	Q6AI08	4.7317	4.7317	2.69653e-07	1.98733e-07	10	Q6AI08	#NUM!	#NUM!	HEAT6_HUMAN	1	2556.95	26.5695	D_Xlinked	C_NotXlinked	#NUM!	#NUM!	#NUM!
D_Xlinked / C_NotXlinked	Q9P253	Q9P253	4.72984	4.72984	9.75239e-06	2.17798e-06	10	Q9P253	#NUM!	#NUM!	VPS18_HUMAN	1	2553.53	26.5353	D_Xlinked	C_NotXlinked	#NUM!	#NUM!	#NUM!
D_Xlinked / C_NotXlinked	O00505	O00505	4.69913	4.69913	1.24304e-05	2.57181e-06	10	O00505	#NUM!	#NUM!	IMA4_HUMAN	1	2497.64	25.9764	D_Xlinked	C_NotXlinked	#NUM!	#NUM!	#NUM!
D_Xlinked / C_NotXlinked	Q4V328	Q4V328	4.6834	4.6834	0.0165073	0.000943272	5	Q4V328	#NUM!	#NUM!	GRAP1_HUMAN	1	2469.47	25.6947	D_Xlinked	C_NotXlinked	#NUM!	#NUM!	#NUM!
D_Xlinked / C_NotXlinked	P68104;Q5VTE0	P68104;Q5VTE0	4.67789	4.67789	2.34086e-05	4.0129e-06	12	P68104;Q5VTE0	#NUM!	#NUM!	EF1A1_HUMAN;EF1A3_HUMAN	3	2459.68	25.5968	D_Xlinked	C_NotXlinked	#NUM!	#NUM!	#NUM!
D_Xlinked / C_NotXlinked	Q86U42	Q86U42	4.67277	4.67277	0.000189468	1.76249e-05	6	Q86U42	#NUM!	#NUM!	PABP2_HUMAN	2	2450.61	25.5061	D_Xlinked	C_NotXlinked	#NUM!	#NUM!	#NUM!
D_Xlinked / C_NotXlinked	P62280	P62280	4.65789	4.65789	3.06781e-05	4.65996e-06	12	P62280	#NUM!	#NUM!	RS11_HUMAN	1	2424.44	25.2444	D_Xlinked	C_NotXlinked	#NUM!	#NUM!	#NUM!
D_Xlinked / C_NotXlinked	P49321	P49321	4.64843	4.64843	6.79208e-06	1.6301e-06	10	P49321	#NUM!	#NUM!	NASP_HUMAN	2	2407.94	25.0794	D_Xlinked	C_NotXlinked	#NUM!	#NUM!	#NUM!
D_Xlinked / C_NotXlinked	Q13263	Q13263	4.61528	4.61528	3.86254e-05	5.36226e-06	12	Q13263	#NUM!	#NUM!	TIF1B_HUMAN	4	2350.96	24.5096	D_Xlinked	C_NotXlinked	#NUM!	#NUM!	#NUM!
D_Xlinked / C_NotXlinked	P07900	P07900	4.58825	4.58825	0.000379742	3.07899e-05	12	P07900	#NUM!	#NUM!	HS90A_HUMAN	4	2305.48	24.0548	D_Xlinked	C_NotXlinked	#NUM!	#NUM!	#NUM!
D_Xlinked / C_NotXlinked	Q16630	Q16630	4.58553	4.58553	0.000233715	2.10754e-05	10	Q16630	#NUM!	#NUM!	CPSF6_HUMAN	2	2300.94	24.0094	D_Xlinked	C_NotXlinked	#NUM!	#NUM!	#NUM!
D_Xlinked / C_NotXlinked	P49189	P49189	4.54183	4.54183	3.26068e-06	9.78205e-07	12	P49189	#NUM!	#NUM!	AL9A1_HUMAN	2	2229.3	23.293	D_Xlinked	C_NotXlinked	#NUM!	#NUM!	#NUM!
D_Xlinked / C_NotXlinked	P52294	P52294	4.49212	4.49212	2.77859e-05	4.33027e-06	12	P52294	#NUM!	#NUM!	IMA5_HUMAN	1	2150.41	22.5041	D_Xlinked	C_NotXlinked	#NUM!	#NUM!	#NUM!
D_Xlinked / C_NotXlinked	P43243	P43243	4.46809	4.46809	2.91096e-05	4.47841e-06	11	P43243	#NUM!	#NUM!	MATR3_HUMAN	2	2113.25	22.1325	D_Xlinked	C_NotXlinked	#NUM!	#NUM!	#NUM!
D_Xlinked / C_NotXlinked	P02794	P02794	4.41389	4.41389	2.25766e-07	1.93513e-07	10	P02794	#NUM!	#NUM!	FRIH_HUMAN	1	2031.64	21.3164	D_Xlinked	C_NotXlinked	#NUM!	#NUM!	#NUM!
D_Xlinked / C_NotXlinked	P61923	P61923	4.40823	4.40823	0.220972	0.0111415	5	P61923	#NUM!	#NUM!	COPZ1_HUMAN	1	2023.29	21.2329	D_Xlinked	C_NotXlinked	#NUM!	#NUM!	#NUM!
D_Xlinked / C_NotXlinked	Q13045	Q13045	4.38538	4.38538	4.21381e-07	2.52829e-07	12	Q13045	#NUM!	#NUM!	FLII_HUMAN	1	1989.93	20.8993	D_Xlinked	C_NotXlinked	#NUM!	#NUM!	#NUM!
D_Xlinked / C_NotXlinked	P61960	P61960	4.37542	4.37542	0.000129714	1.30804e-05	12	P61960	#NUM!	#NUM!	UFM1_HUMAN	4	1975.55	20.7555	D_Xlinked	C_NotXlinked	#NUM!	#NUM!	#NUM!
D_Xlinked / C_NotXlinked	P26641	P26641	4.3282	4.3282	1.80328e-05	3.32914e-06	12	P26641	#NUM!	#NUM!	EF1G_HUMAN	2	1908.71	20.0871	D_Xlinked	C_NotXlinked	#NUM!	#NUM!	#NUM!
D_Xlinked / C_NotXlinked	Q8IWV8	Q8IWV8	4.32544	4.32544	8.44374e-06	1.98676e-06	11	Q8IWV8	#NUM!	#NUM!	UBR2_HUMAN	1	1904.88	20.0488	D_Xlinked	C_NotXlinked	#NUM!	#NUM!	#NUM!
D_Xlinked / C_NotXlinked	Q14974	Q14974	4.31582	4.31582	4.16845e-09	2.72959e-08	12	Q14974	#NUM!	#NUM!	IMB1_HUMAN	2	1891.55	19.9155	D_Xlinked	C_NotXlinked	#NUM!	#NUM!	#NUM!
D_Xlinked / C_NotXlinked	Q8TEX9	Q8TEX9	4.28232	4.28232	2.30947e-06	8.15106e-07	12	Q8TEX9	#NUM!	#NUM!	IPO4_HUMAN	1	1845.84	19.4584	D_Xlinked	C_NotXlinked	#NUM!	#NUM!	#NUM!
D_Xlinked / C_NotXlinked	P19623	P19623	4.25065	4.25065	0.00100641	7.49661e-05	11	P19623	#NUM!	#NUM!	SPEE_HUMAN	2	1803.59	19.0359	D_Xlinked	C_NotXlinked	#NUM!	#NUM!	#NUM!
D_Xlinked / C_NotXlinked	O00148;Q13838	O00148;Q13838	4.23079	4.23079	0.000592449	4.61649e-05	10	O00148;Q13838	#NUM!	#NUM!	DX39A_HUMAN;DX39B_HUMAN	2	1777.56	18.7756	D_Xlinked	C_NotXlinked	#NUM!	#NUM!	#NUM!
D_Xlinked / C_NotXlinked	Q9H3K6	Q9H3K6	4.22007	4.22007	5.03294e-06	1.31294e-06	12	Q9H3K6	#NUM!	#NUM!	BOLA2_HUMAN	2	1763.67	18.6367	D_Xlinked	C_NotXlinked	#NUM!	#NUM!	#NUM!
D_Xlinked / C_NotXlinked	Q9GZS1	Q9GZS1	4.21955	4.21955	1.6146e-06	6.05477e-07	12	Q9GZS1	#NUM!	#NUM!	RPA49_HUMAN	1	1762.99	18.6299	D_Xlinked	C_NotXlinked	#NUM!	#NUM!	#NUM!
D_Xlinked / C_NotXlinked	P21333	P21333	4.218	4.218	0.000231849	2.10754e-05	12	P21333	#NUM!	#NUM!	FLNA_HUMAN	7	1761	18.61	D_Xlinked	C_NotXlinked	#NUM!	#NUM!	#NUM!
D_Xlinked / C_NotXlinked	Q9NQT5	Q9NQT5	4.1978	4.1978	0.00106358	7.73516e-05	6	Q9NQT5	#NUM!	#NUM!	EXOS3_HUMAN	1	1735.11	18.3511	D_Xlinked	C_NotXlinked	#NUM!	#NUM!	#NUM!
D_Xlinked / C_NotXlinked	Q92841	Q92841	4.19556	4.19556	0.00812747	0.000485222	6	Q92841	#NUM!	#NUM!	DDX17_HUMAN	5	1732.28	18.3228	D_Xlinked	C_NotXlinked	#NUM!	#NUM!	#NUM!
D_Xlinked / C_NotXlinked	Q13426	Q13426	4.19102	4.19102	5.39923e-05	6.67946e-06	12	Q13426	#NUM!	#NUM!	XRCC4_HUMAN	11	1726.51	18.2651	D_Xlinked	C_NotXlinked	#NUM!	#NUM!	#NUM!
D_Xlinked / C_NotXlinked	P18206	P18206	4.17518	4.17518	0.0129535	0.000754572	5	P18206	#NUM!	#NUM!	VINC_HUMAN	1	1706.56	18.0656	D_Xlinked	C_NotXlinked	#NUM!	#NUM!	#NUM!
D_Xlinked / C_NotXlinked	P52272	P52272	4.14547	4.14547	2.6103e-05	4.29091e-06	12	P52272	#NUM!	#NUM!	HNRPM_HUMAN	12	1669.74	17.6974	D_Xlinked	C_NotXlinked	#NUM!	#NUM!	#NUM!
D_Xlinked / C_NotXlinked	P05387	P05387	4.13823	4.13823	0.0141142	0.000814278	5	P05387	#NUM!	#NUM!	RLA2_HUMAN	1	1660.89	17.6089	D_Xlinked	C_NotXlinked	#NUM!	#NUM!	#NUM!
D_Xlinked / C_NotXlinked	A6NDU8	A6NDU8	4.12386	4.12386	0.00162561	0.00011147	12	A6NDU8	#NUM!	#NUM!	CE051_HUMAN	1	1643.43	17.4343	D_Xlinked	C_NotXlinked	#NUM!	#NUM!	#NUM!
D_Xlinked / C_NotXlinked	Q16513	Q16513	4.07066	4.07066	0.0600451	0.00317419	5	Q16513	#NUM!	#NUM!	PKN2_HUMAN	1	1580.32	16.8032	D_Xlinked	C_NotXlinked	#NUM!	#NUM!	#NUM!
D_Xlinked / C_NotXlinked	P62826	P62826	4.06242	4.06242	5.15316e-05	6.64924e-06	12	P62826	#NUM!	#NUM!	RAN_HUMAN	2	1570.75	16.7075	D_Xlinked	C_NotXlinked	#NUM!	#NUM!	#NUM!
D_Xlinked / C_NotXlinked	P13639	P13639	4.04964	4.04964	2.81538e-07	1.98733e-07	12	P13639	#NUM!	#NUM!	EF2_HUMAN	7	1556.01	16.5601	D_Xlinked	C_NotXlinked	#NUM!	#NUM!	#NUM!
D_Xlinked / C_NotXlinked	P25205	P25205	4.02288	4.02288	0.000207764	1.90318e-05	12	P25205	#NUM!	#NUM!	MCM3_HUMAN	1	1525.57	16.2557	D_Xlinked	C_NotXlinked	#NUM!	#NUM!	#NUM!
D_Xlinked / C_NotXlinked	Q15276	Q15276	4.00532	4.00532	0.0503322	0.00269637	5	Q15276	#NUM!	#NUM!	RABE1_HUMAN	1	1505.91	16.0591	D_Xlinked	C_NotXlinked	#NUM!	#NUM!	#NUM!
D_Xlinked / C_NotXlinked	Q06830	Q06830	3.9768	3.9768	6.11497e-06	1.52874e-06	12	Q06830	#NUM!	#NUM!	PRDX1_HUMAN	6	1474.47	15.7447	D_Xlinked	C_NotXlinked	#NUM!	#NUM!	#NUM!
D_Xlinked / C_NotXlinked	Q92945	Q92945	3.9763	3.9763	5.58297e-05	6.69956e-06	12	Q92945	#NUM!	#NUM!	FUBP2_HUMAN	7	1473.93	15.7393	D_Xlinked	C_NotXlinked	#NUM!	#NUM!	#NUM!
D_Xlinked / C_NotXlinked	P60709;P63261	P60709;P63261	3.93885	3.93885	5.56795e-07	2.78398e-07	12	P60709;P63261	#NUM!	#NUM!	ACTB_HUMAN;ACTG_HUMAN	8	1433.6	15.336	D_Xlinked	C_NotXlinked	#NUM!	#NUM!	#NUM!
D_Xlinked / C_NotXlinked	Q6NXT1	Q6NXT1	3.93465	3.93465	5.38313e-05	6.67946e-06	12	Q6NXT1	#NUM!	#NUM!	ANR54_HUMAN	1	1429.14	15.2914	D_Xlinked	C_NotXlinked	#NUM!	#NUM!	#NUM!
D_Xlinked / C_NotXlinked	P30876	P30876	3.90673	3.90673	6.10597e-05	7.0852e-06	12	P30876	#NUM!	#NUM!	RPB2_HUMAN	2	1399.84	14.9984	D_Xlinked	C_NotXlinked	#NUM!	#NUM!	#NUM!
D_Xlinked / C_NotXlinked	P20700	P20700	3.90263	3.90263	4.14208e-06	1.16941e-06	12	P20700	#NUM!	#NUM!	LMNB1_HUMAN	4	1395.58	14.9558	D_Xlinked	C_NotXlinked	#NUM!	#NUM!	#NUM!
D_Xlinked / C_NotXlinked	Q9Y266	Q9Y266	3.85114	3.85114	0.00011217	1.19119e-05	12	Q9Y266	#NUM!	#NUM!	NUDC_HUMAN	2	1343.14	14.4314	D_Xlinked	C_NotXlinked	#NUM!	#NUM!	#NUM!
D_Xlinked / C_NotXlinked	P0DMV8;P0DMV9	P0DMV8;P0DMV9	3.81538	3.81538	0.000133952	1.33952e-05	12	P0DMV8;P0DMV9	#NUM!	#NUM!	HS71A_HUMAN;HS71B_HUMAN	9	1307.81	14.0781	D_Xlinked	C_NotXlinked	#NUM!	#NUM!	#NUM!
D_Xlinked / C_NotXlinked	O60493	O60493	3.73604	3.73604	0.000239363	2.11264e-05	12	O60493	#NUM!	#NUM!	SNX3_HUMAN	2	1232.48	13.3248	D_Xlinked	C_NotXlinked	#NUM!	#NUM!	#NUM!
D_Xlinked / C_NotXlinked	P62258	P62258	3.71621	3.71621	1.1217e-06	5.17705e-07	12	P62258	#NUM!	#NUM!	1433E_HUMAN	1	1214.28	13.1428	D_Xlinked	C_NotXlinked	#NUM!	#NUM!	#NUM!
D_Xlinked / C_NotXlinked	Q7Z406	Q7Z406	3.68319	3.68319	1.89205e-05	3.44009e-06	12	Q7Z406	#NUM!	#NUM!	MYH14_HUMAN	1	1184.55	12.8455	D_Xlinked	C_NotXlinked	#NUM!	#NUM!	#NUM!
D_Xlinked / C_NotXlinked	O75607	O75607	3.66043	3.66043	2.76473e-05	4.33027e-06	12	O75607	#NUM!	#NUM!	NPM3_HUMAN	1	1164.44	12.6444	D_Xlinked	C_NotXlinked	#NUM!	#NUM!	#NUM!
D_Xlinked / C_NotXlinked	O00299	O00299	3.64779	3.64779	2.66683e-06	8.46417e-07	12	O00299	#NUM!	#NUM!	CLIC1_HUMAN	1	1153.41	12.5341	D_Xlinked	C_NotXlinked	#NUM!	#NUM!	#NUM!
D_Xlinked / C_NotXlinked	P63104	P63104	3.61613	3.61613	2.71592e-07	1.98733e-07	12	P63104	#NUM!	#NUM!	1433Z_HUMAN	2	1126.21	12.2621	D_Xlinked	C_NotXlinked	#NUM!	#NUM!	#NUM!
D_Xlinked / C_NotXlinked	P10809	P10809	3.6128	3.6128	0.00017204	1.64333e-05	12	P10809	#NUM!	#NUM!	CH60_HUMAN	8	1123.38	12.2338	D_Xlinked	C_NotXlinked	#NUM!	#NUM!	#NUM!
D_Xlinked / C_NotXlinked	P11586	P11586	3.54954	3.54954	2.06656e-05	3.59402e-06	12	P11586	#NUM!	#NUM!	C1TC_HUMAN	2	1070.9	11.709	D_Xlinked	C_NotXlinked	#NUM!	#NUM!	#NUM!
D_Xlinked / C_NotXlinked	P19338	P19338	3.5331	3.5331	0.000147231	1.44818e-05	11	P19338	#NUM!	#NUM!	NUCL_HUMAN	2	1057.63	11.5763	D_Xlinked	C_NotXlinked	#NUM!	#NUM!	#NUM!
D_Xlinked / C_NotXlinked	Q14204	Q14204	3.48211	3.48211	0.000743947	5.68622e-05	12	Q14204	#NUM!	#NUM!	DYHC1_HUMAN	1	1017.43	11.1743	D_Xlinked	C_NotXlinked	#NUM!	#NUM!	#NUM!
D_Xlinked / C_NotXlinked	Q9NW64	Q9NW64	3.48107	3.48107	1.13349e-05	2.41506e-06	11	Q9NW64	#NUM!	#NUM!	RBM22_HUMAN	1	1016.62	11.1662	D_Xlinked	C_NotXlinked	#NUM!	#NUM!	#NUM!
D_Xlinked / C_NotXlinked	P07741	P07741	3.47759	3.47759	0.000496114	3.91669e-05	12	P07741	#NUM!	#NUM!	APT_HUMAN	1	1013.93	11.1393	D_Xlinked	C_NotXlinked	#NUM!	#NUM!	#NUM!
D_Xlinked / C_NotXlinked	P54577	P54577	3.45325	3.45325	0.000362401	2.96959e-05	11	P54577	#NUM!	#NUM!	SYYC_HUMAN	1	995.299	10.953	D_Xlinked	C_NotXlinked	#NUM!	#NUM!	#NUM!
D_Xlinked / C_NotXlinked	P49327	P49327	3.41169	3.41169	1.14715e-05	2.41506e-06	12	P49327	#NUM!	#NUM!	FAS_HUMAN	16	964.191	10.6419	D_Xlinked	C_NotXlinked	#NUM!	#NUM!	#NUM!
D_Xlinked / C_NotXlinked	P53396	P53396	3.38711	3.38711	9.06857e-07	4.35291e-07	12	P53396	#NUM!	#NUM!	ACLY_HUMAN	5	946.22	10.4622	D_Xlinked	C_NotXlinked	#NUM!	#NUM!	#NUM!
D_Xlinked / C_NotXlinked	Q5T4S7	Q5T4S7	3.36309	3.36309	0.000172361	1.64333e-05	12	Q5T4S7	#NUM!	#NUM!	UBR4_HUMAN	1	928.941	10.2894	D_Xlinked	C_NotXlinked	#NUM!	#NUM!	#NUM!
D_Xlinked / C_NotXlinked	Q6P6C2	Q6P6C2	3.35574	3.35574	0.0517248	0.00275865	5	Q6P6C2	#NUM!	#NUM!	ALKB5_HUMAN	1	923.717	10.2372	D_Xlinked	C_NotXlinked	#NUM!	#NUM!	#NUM!
D_Xlinked / C_NotXlinked	P35244	P35244	3.35021	3.35021	0.0251857	0.00141742	5	P35244	#NUM!	#NUM!	RFA3_HUMAN	1	919.799	10.198	D_Xlinked	C_NotXlinked	#NUM!	#NUM!	#NUM!
D_Xlinked / C_NotXlinked	O00170	O00170	3.34799	3.34799	0.00790482	0.000476672	5	O00170	#NUM!	#NUM!	AIP_HUMAN	1	918.229	10.1823	D_Xlinked	C_NotXlinked	#NUM!	#NUM!	#NUM!
D_Xlinked / C_NotXlinked	O75369	O75369	3.29546	3.29546	1.51824e-05	2.93853e-06	12	O75369	#NUM!	#NUM!	FLNB_HUMAN	7	881.82	9.8182	D_Xlinked	C_NotXlinked	#NUM!	#NUM!	#NUM!
D_Xlinked / C_NotXlinked	Q86VP6	Q86VP6	3.28967	3.28967	1.84029e-08	5.52086e-08	12	Q86VP6	#NUM!	#NUM!	CAND1_HUMAN	2	877.888	9.77888	D_Xlinked	C_NotXlinked	#NUM!	#NUM!	#NUM!
D_Xlinked / C_NotXlinked	Q5VWZ2	Q5VWZ2	3.23882	3.23882	0.00677858	0.000417143	5	Q5VWZ2	#NUM!	#NUM!	LYPL1_HUMAN	1	844.022	9.44022	D_Xlinked	C_NotXlinked	#NUM!	#NUM!	#NUM!
D_Xlinked / C_NotXlinked	Q86TI2	Q86TI2	3.22609	3.22609	0.0279337	0.00155187	6	Q86TI2	#NUM!	#NUM!	DPP9_HUMAN	1	835.73	9.3573	D_Xlinked	C_NotXlinked	#NUM!	#NUM!	#NUM!
D_Xlinked / C_NotXlinked	P21980	P21980	3.22045	3.22045	0.000346115	2.8644e-05	10	P21980	#NUM!	#NUM!	TGM2_HUMAN	1	832.076	9.32076	D_Xlinked	C_NotXlinked	#NUM!	#NUM!	#NUM!
D_Xlinked / C_NotXlinked	Q9Y678	Q9Y678	3.20162	3.20162	5.96741e-05	7.02048e-06	12	Q9Y678	#NUM!	#NUM!	COPG1_HUMAN	3	819.992	9.19992	D_Xlinked	C_NotXlinked	#NUM!	#NUM!	#NUM!
D_Xlinked / C_NotXlinked	Q00839	Q00839	3.19529	3.19529	4.03814e-07	2.52829e-07	12	Q00839	#NUM!	#NUM!	HNRPU_HUMAN	4	815.966	9.15966	D_Xlinked	C_NotXlinked	#NUM!	#NUM!	#NUM!
D_Xlinked / C_NotXlinked	O15067	O15067	3.18426	3.18426	0.000181118	1.69798e-05	10	O15067	#NUM!	#NUM!	PUR4_HUMAN	1	808.985	9.08985	D_Xlinked	C_NotXlinked	#NUM!	#NUM!	#NUM!
D_Xlinked / C_NotXlinked	Q9Y230	Q9Y230	3.12458	3.12458	5.29829e-07	2.76432e-07	12	Q9Y230	#NUM!	#NUM!	RUVB2_HUMAN	2	772.152	8.72152	D_Xlinked	C_NotXlinked	#NUM!	#NUM!	#NUM!
D_Xlinked / C_NotXlinked	O43379	O43379	3.07925	3.07925	1.87155e-07	1.72758e-07	12	O43379	#NUM!	#NUM!	WDR62_HUMAN	1	745.175	8.45175	D_Xlinked	C_NotXlinked	#NUM!	#NUM!	#NUM!
D_Xlinked / C_NotXlinked	P07437	P07437	3.05357	3.05357	5.27648e-05	6.67946e-06	12	P07437	#NUM!	#NUM!	TBB5_HUMAN	4	730.264	8.30264	D_Xlinked	C_NotXlinked	#NUM!	#NUM!	#NUM!
D_Xlinked / C_NotXlinked	Q14BN4	Q14BN4	3.04601	3.04601	0.000532757	4.17849e-05	12	Q14BN4	#NUM!	#NUM!	SLMAP_HUMAN	1	725.925	8.25925	D_Xlinked	C_NotXlinked	#NUM!	#NUM!	#NUM!
D_Xlinked / C_NotXlinked	O43175	O43175	3.02818	3.02818	4.76182e-07	2.63093e-07	12	O43175	#NUM!	#NUM!	SERA_HUMAN	4	715.782	8.15782	D_Xlinked	C_NotXlinked	#NUM!	#NUM!	#NUM!
D_Xlinked / C_NotXlinked	P55060	P55060	3.02395	3.02395	0.000266887	2.30406e-05	11	P55060	#NUM!	#NUM!	XPO2_HUMAN	1	713.392	8.13392	D_Xlinked	C_NotXlinked	#NUM!	#NUM!	#NUM!
D_Xlinked / C_NotXlinked	Q9NWH9	Q9NWH9	2.99639	2.99639	0.03274	0.0018022	6	Q9NWH9	#NUM!	#NUM!	SLTM_HUMAN	1	698.001	7.98001	D_Xlinked	C_NotXlinked	#NUM!	#NUM!	#NUM!
D_Xlinked / C_NotXlinked	Q9GZZ9	Q9GZZ9	2.98524	2.98524	4.28783e-06	1.16941e-06	12	Q9GZZ9	#NUM!	#NUM!	UBA5_HUMAN	6	691.855	7.91855	D_Xlinked	C_NotXlinked	#NUM!	#NUM!	#NUM!
D_Xlinked / C_NotXlinked	P30153	P30153	2.93196	2.93196	7.83591e-05	8.95533e-06	12	P30153	#NUM!	#NUM!	2AAA_HUMAN	1	663.148	7.63148	D_Xlinked	C_NotXlinked	#NUM!	#NUM!	#NUM!
D_Xlinked / C_NotXlinked	P40763	P40763	2.91847	2.91847	0.0236731	0.00133999	5	P40763	#NUM!	#NUM!	STAT3_HUMAN	1	656.044	7.56044	D_Xlinked	C_NotXlinked	#NUM!	#NUM!	#NUM!
D_Xlinked / C_NotXlinked	P68363;Q71U36;Q9BQE3	P68363;Q71U36;Q9BQE3	2.89459	2.89459	0.00069506	5.38111e-05	12	P68363;Q71U36;Q9BQE3	#NUM!	#NUM!	TBA1B_HUMAN;TBA1A_HUMAN;TBA1C_HUMAN	7	643.632	7.43632	D_Xlinked	C_NotXlinked	#NUM!	#NUM!	#NUM!
D_Xlinked / C_NotXlinked	Q9Y2Z0	Q9Y2Z0	2.88134	2.88134	0.00385526	0.00024349	12	Q9Y2Z0	#NUM!	#NUM!	SGT1_HUMAN	1	636.835	7.36835	D_Xlinked	C_NotXlinked	#NUM!	#NUM!	#NUM!
D_Xlinked / C_NotXlinked	P12270	P12270	2.86296	2.86296	2.72719e-06	8.46417e-07	10	P12270	#NUM!	#NUM!	TPR_HUMAN	3	627.504	7.27504	D_Xlinked	C_NotXlinked	#NUM!	#NUM!	#NUM!
D_Xlinked / C_NotXlinked	Q9BUF5	Q9BUF5	2.86286	2.86286	0.00127251	8.92991e-05	5	Q9BUF5	#NUM!	#NUM!	TBB6_HUMAN	1	627.456	7.27456	D_Xlinked	C_NotXlinked	#NUM!	#NUM!	#NUM!
D_Xlinked / C_NotXlinked	Q9H4A4	Q9H4A4	2.84628	2.84628	3.3205e-05	4.85927e-06	11	Q9H4A4	#NUM!	#NUM!	AMPB_HUMAN	1	619.141	7.19141	D_Xlinked	C_NotXlinked	#NUM!	#NUM!	#NUM!
D_Xlinked / C_NotXlinked	P49411	P49411	2.83305	2.83305	6.86122e-08	1.17621e-07	10	P49411	#NUM!	#NUM!	EFTU_HUMAN	2	612.581	7.12581	D_Xlinked	C_NotXlinked	#NUM!	#NUM!	#NUM!
D_Xlinked / C_NotXlinked	A6NMY6	A6NMY6	2.81658	2.81658	0.00104446	7.64237e-05	10	A6NMY6	#NUM!	#NUM!	AXA2L_HUMAN	2	604.491	7.04491	D_Xlinked	C_NotXlinked	#NUM!	#NUM!	#NUM!
D_Xlinked / C_NotXlinked	Q92696	Q92696	2.8093	2.8093	0.000459022	3.64786e-05	12	Q92696	#NUM!	#NUM!	PGTA_HUMAN	1	600.947	7.00947	D_Xlinked	C_NotXlinked	#NUM!	#NUM!	#NUM!
D_Xlinked / C_NotXlinked	P31948	P31948	2.79077	2.79077	2.05879e-05	3.59402e-06	12	P31948	#NUM!	#NUM!	STIP1_HUMAN	4	591.998	6.91998	D_Xlinked	C_NotXlinked	#NUM!	#NUM!	#NUM!
D_Xlinked / C_NotXlinked	P13995	P13995	2.78316	2.78316	0.00243366	0.000162244	11	P13995	#NUM!	#NUM!	MTDC_HUMAN	1	588.357	6.88357	D_Xlinked	C_NotXlinked	#NUM!	#NUM!	#NUM!
D_Xlinked / C_NotXlinked	P49588	P49588	2.77723	2.77723	8.05876e-08	1.20881e-07	12	P49588	#NUM!	#NUM!	SYAC_HUMAN	2	585.534	6.85534	D_Xlinked	C_NotXlinked	#NUM!	#NUM!	#NUM!
D_Xlinked / C_NotXlinked	Q01082	Q01082	2.70625	2.70625	0.000105332	1.13873e-05	11	Q01082	#NUM!	#NUM!	SPTB2_HUMAN	1	552.622	6.52622	D_Xlinked	C_NotXlinked	#NUM!	#NUM!	#NUM!
D_Xlinked / C_NotXlinked	Q12765	Q12765	2.69836	2.69836	4.06263e-05	5.4777e-06	12	Q12765	#NUM!	#NUM!	SCRN1_HUMAN	1	549.063	6.49063	D_Xlinked	C_NotXlinked	#NUM!	#NUM!	#NUM!
D_Xlinked / C_NotXlinked	Q9Y490	Q9Y490	2.69271	2.69271	1.07625e-05	2.34819e-06	12	Q9Y490	#NUM!	#NUM!	TLN1_HUMAN	3	546.526	6.46526	D_Xlinked	C_NotXlinked	#NUM!	#NUM!	#NUM!
D_Xlinked / C_NotXlinked	O75822	O75822	2.68124	2.68124	0.00180264	0.000121526	10	O75822	#NUM!	#NUM!	EIF3J_HUMAN	1	541.406	6.41406	D_Xlinked	C_NotXlinked	#NUM!	#NUM!	#NUM!
D_Xlinked / C_NotXlinked	Q7Z6Z7	Q7Z6Z7	2.67312	2.67312	0.00958988	0.000566889	5	Q7Z6Z7	#NUM!	#NUM!	HUWE1_HUMAN	1	537.808	6.37808	D_Xlinked	C_NotXlinked	#NUM!	#NUM!	#NUM!
D_Xlinked / C_NotXlinked	Q06124	Q06124	2.57639	2.57639	3.45894e-05	4.94134e-06	12	Q06124	#NUM!	#NUM!	PTN11_HUMAN	1	496.444	5.96444	D_Xlinked	C_NotXlinked	#NUM!	#NUM!	#NUM!
D_Xlinked / C_NotXlinked	P11142	P11142	2.56769	2.56769	3.88728e-05	5.36226e-06	12	P11142	#NUM!	#NUM!	HSP7C_HUMAN	10	492.859	5.92859	D_Xlinked	C_NotXlinked	#NUM!	#NUM!	#NUM!
D_Xlinked / C_NotXlinked	Q14683	Q14683	2.47321	2.47321	0.000316456	2.63713e-05	12	Q14683	#NUM!	#NUM!	SMC1A_HUMAN	2	455.278	5.55278	D_Xlinked	C_NotXlinked	#NUM!	#NUM!	#NUM!
D_Xlinked / C_NotXlinked	O43390;O60506	O43390;O60506	2.44653	2.44653	0.00878311	0.000521769	12	O43390;O60506	#NUM!	#NUM!	HNRPR_HUMAN;HNRPQ_HUMAN	2	445.105	5.45105	D_Xlinked	C_NotXlinked	#NUM!	#NUM!	#NUM!
D_Xlinked / C_NotXlinked	Q15003	Q15003	2.44276	2.44276	0.000263856	2.2944e-05	12	Q15003	#NUM!	#NUM!	CND2_HUMAN	1	443.682	5.43682	D_Xlinked	C_NotXlinked	#NUM!	#NUM!	#NUM!
D_Xlinked / C_NotXlinked	P68371	P68371	2.42797	2.42797	8.10782e-05	9.17867e-06	12	P68371	#NUM!	#NUM!	TBB4B_HUMAN	9	438.134	5.38134	D_Xlinked	C_NotXlinked	#NUM!	#NUM!	#NUM!
D_Xlinked / C_NotXlinked	P04406	P04406	2.38982	2.38982	5.80757e-08	1.17621e-07	12	P04406	#NUM!	#NUM!	G3P_HUMAN	2	424.092	5.24092	D_Xlinked	C_NotXlinked	#NUM!	#NUM!	#NUM!
D_Xlinked / C_NotXlinked	P25705	P25705	2.37552	2.37552	0.0101703	0.000598253	5	P25705	#NUM!	#NUM!	ATPA_HUMAN	1	418.924	5.18924	D_Xlinked	C_NotXlinked	#NUM!	#NUM!	#NUM!
D_Xlinked / C_NotXlinked	P23528	P23528	2.34122	2.34122	1.53784e-06	5.95293e-07	12	P23528	#NUM!	#NUM!	COF1_HUMAN	1	406.731	5.06731	D_Xlinked	C_NotXlinked	#NUM!	#NUM!	#NUM!
D_Xlinked / C_NotXlinked	Q8TD16	Q8TD16	2.33377	2.33377	0.0381681	0.0020914	5	Q8TD16	#NUM!	#NUM!	BICD2_HUMAN	1	404.122	5.04122	D_Xlinked	C_NotXlinked	#NUM!	#NUM!	#NUM!
D_Xlinked / C_NotXlinked	Q92616	Q92616	2.32758	2.32758	1.51804e-07	1.65604e-07	12	Q92616	#NUM!	#NUM!	GCN1_HUMAN	2	401.963	5.01963	D_Xlinked	C_NotXlinked	#NUM!	#NUM!	#NUM!
D_Xlinked / C_NotXlinked	Q9NXR7	Q9NXR7	2.3261	2.3261	0.00351378	0.000224284	12	Q9NXR7	#NUM!	#NUM!	BABA2_HUMAN	1	401.448	5.01448	D_Xlinked	C_NotXlinked	#NUM!	#NUM!	#NUM!
D_Xlinked / C_NotXlinked	P23193	P23193	2.29559	2.29559	0.00166752	0.000113694	12	P23193	#NUM!	#NUM!	TCEA1_HUMAN	1	390.955	4.90955	D_Xlinked	C_NotXlinked	#NUM!	#NUM!	#NUM!
D_Xlinked / C_NotXlinked	P0DP23;P0DP24;P0DP25	P0DP23;P0DP24;P0DP25	2.25502	2.25502	5.48638e-05	6.69956e-06	12	P0DP23;P0DP24;P0DP25	#NUM!	#NUM!	CALM1_HUMAN;CALM2_HUMAN;CALM3_HUMAN	1	377.34	4.7734	D_Xlinked	C_NotXlinked	#NUM!	#NUM!	#NUM!
D_Xlinked / C_NotXlinked	P00722	P00722	2.21475	2.21475	3.45085e-05	4.94134e-06	12	P00722	#NUM!	#NUM!	BGAL_ECOLI_6PM	3	364.202	4.64202	D_Xlinked	C_NotXlinked	#NUM!	#NUM!	#NUM!
D_Xlinked / C_NotXlinked	Q8IXW5	Q8IXW5	2.19125	2.19125	4.57918e-09	2.72959e-08	12	Q8IXW5	#NUM!	#NUM!	RPAP2_HUMAN	1	356.7	4.567	D_Xlinked	C_NotXlinked	#NUM!	#NUM!	#NUM!
D_Xlinked / C_NotXlinked	Q9Y2K2	Q9Y2K2	2.16025	2.16025	0.0912282	0.00473913	6	Q9Y2K2	#NUM!	#NUM!	SIK3_HUMAN	1	346.991	4.46991	D_Xlinked	C_NotXlinked	#NUM!	#NUM!	#NUM!
D_Xlinked / C_NotXlinked	P35579	P35579	2.11229	2.11229	0.00251108	0.000165637	12	P35579	#NUM!	#NUM!	MYH9_HUMAN	6	332.376	4.32376	D_Xlinked	C_NotXlinked	#NUM!	#NUM!	#NUM!
D_Xlinked / C_NotXlinked	P07477	P07477	2.10988	2.10988	0.000430868	3.44695e-05	12	P07477	#NUM!	#NUM!	TRY1_HUMAN	1	331.655	4.31655	D_Xlinked	C_NotXlinked	#NUM!	#NUM!	#NUM!
D_Xlinked / C_NotXlinked	P06576	P06576	2.03218	2.03218	0.00780363	0.000472947	12	P06576	#NUM!	#NUM!	ATPB_HUMAN	1	309.022	4.09022	D_Xlinked	C_NotXlinked	#NUM!	#NUM!	#NUM!
D_Xlinked / C_NotXlinked	Q92599	Q92599	2.00619	2.00619	0.258037	0.0128483	6	Q92599	#NUM!	#NUM!	SEPT8_HUMAN	1	301.721	4.01721	D_Xlinked	C_NotXlinked	#NUM!	#NUM!	#NUM!
D_Xlinked / C_NotXlinked	Q6YN16	Q6YN16	1.97549	1.97549	0.00112592	8.0423e-05	12	Q6YN16	#NUM!	#NUM!	HSDL2_HUMAN	1	293.261	3.93261	D_Xlinked	C_NotXlinked	#NUM!	#NUM!	#NUM!
D_Xlinked / C_NotXlinked	O00555	O00555	1.92443	1.92443	0.000363774	2.96959e-05	12	O00555	#NUM!	#NUM!	CAC1A_HUMAN	1	279.587	3.79587	D_Xlinked	C_NotXlinked	#NUM!	#NUM!	#NUM!
D_Xlinked / C_NotXlinked	P00338	P00338	1.88423	1.88423	0.000172549	1.64333e-05	11	P00338	#NUM!	#NUM!	LDHA_HUMAN	1	269.156	3.69156	D_Xlinked	C_NotXlinked	#NUM!	#NUM!	#NUM!
D_Xlinked / C_NotXlinked	P07814	P07814	1.87084	1.87084	0.00811273	0.000485222	12	P07814	#NUM!	#NUM!	SYEP_HUMAN	3	265.747	3.65747	D_Xlinked	C_NotXlinked	#NUM!	#NUM!	#NUM!
D_Xlinked / C_NotXlinked	P55087	P55087	1.84885	1.84885	3.67651e-06	1.07605e-06	12	P55087	#NUM!	#NUM!	AQP4_HUMAN	1	260.212	3.60212	D_Xlinked	C_NotXlinked	#NUM!	#NUM!	#NUM!
D_Xlinked / C_NotXlinked	Q14980	Q14980	1.84726	1.84726	0.0065763	0.000406781	12	Q14980	#NUM!	#NUM!	NUMA1_HUMAN	2	259.816	3.59816	D_Xlinked	C_NotXlinked	#NUM!	#NUM!	#NUM!
D_Xlinked / C_NotXlinked	P17858	P17858	1.84016	1.84016	2.45134e-05	4.08557e-06	10	P17858	#NUM!	#NUM!	PFKAL_HUMAN	1	258.05	3.5805	D_Xlinked	C_NotXlinked	#NUM!	#NUM!	#NUM!
D_Xlinked / C_NotXlinked	Q00610	Q00610	1.81505	1.81505	0.00439146	0.000275903	12	Q00610	#NUM!	#NUM!	CLH1_HUMAN	3	251.871	3.51871	D_Xlinked	C_NotXlinked	#NUM!	#NUM!	#NUM!
D_Xlinked / C_NotXlinked	Q08211	Q08211	1.76421	1.76421	0.000177801	1.68001e-05	12	Q08211	#NUM!	#NUM!	DHX9_HUMAN	2	239.687	3.39687	D_Xlinked	C_NotXlinked	#NUM!	#NUM!	#NUM!
D_Xlinked / C_NotXlinked	P78346	P78346	1.73867	1.73867	0.10316	0.00531298	5	P78346	#NUM!	#NUM!	RPP30_HUMAN	1	233.728	3.33728	D_Xlinked	C_NotXlinked	#NUM!	#NUM!	#NUM!
D_Xlinked / C_NotXlinked	P31942	P31942	1.73499	1.73499	1.66051e-05	3.16288e-06	11	P31942	#NUM!	#NUM!	HNRH3_HUMAN	1	232.876	3.32876	D_Xlinked	C_NotXlinked	#NUM!	#NUM!	#NUM!
D_Xlinked / C_NotXlinked	P05198	P05198	1.71015	1.71015	0.0140199	0.000812745	5	P05198	#NUM!	#NUM!	IF2A_HUMAN	1	227.194	3.27194	D_Xlinked	C_NotXlinked	#NUM!	#NUM!	#NUM!
D_Xlinked / C_NotXlinked	Q5BKZ1	Q5BKZ1	1.7014	1.7014	0.0685778	0.00360936	5	Q5BKZ1	#NUM!	#NUM!	ZN326_HUMAN	1	225.216	3.25216	D_Xlinked	C_NotXlinked	#NUM!	#NUM!	#NUM!
D_Xlinked / C_NotXlinked	O75164	O75164	1.68697	1.68697	0.0109184	0.000639127	10	O75164	#NUM!	#NUM!	KDM4A_HUMAN	1	221.979	3.21979	D_Xlinked	C_NotXlinked	#NUM!	#NUM!	#NUM!
D_Xlinked / C_NotXlinked	Q96P16	Q96P16	1.68329	1.68329	0.295237	0.0146399	6	Q96P16	#NUM!	#NUM!	RPR1A_HUMAN	1	221.16	3.2116	D_Xlinked	C_NotXlinked	#NUM!	#NUM!	#NUM!
D_Xlinked / C_NotXlinked	Q16576	Q16576	1.66214	1.66214	2.41334e-06	8.27432e-07	12	Q16576	#NUM!	#NUM!	RBBP7_HUMAN	1	216.486	3.16486	D_Xlinked	C_NotXlinked	#NUM!	#NUM!	#NUM!
D_Xlinked / C_NotXlinked	O15294	O15294	1.63017	1.63017	1.71372e-05	3.21322e-06	12	O15294	#NUM!	#NUM!	OGT1_HUMAN	1	209.55	3.0955	D_Xlinked	C_NotXlinked	#NUM!	#NUM!	#NUM!
D_Xlinked / C_NotXlinked	P33991	P33991	1.62293	1.62293	0.0303774	0.00167986	10	P33991	#NUM!	#NUM!	MCM4_HUMAN	1	207.999	3.07999	D_Xlinked	C_NotXlinked	#NUM!	#NUM!	#NUM!
D_Xlinked / C_NotXlinked	P61289	P61289	1.61704	1.61704	0.0498629	0.00268321	12	P61289	#NUM!	#NUM!	PSME3_HUMAN	1	206.746	3.06746	D_Xlinked	C_NotXlinked	#NUM!	#NUM!	#NUM!
D_Xlinked / C_NotXlinked	P62805	P62805	1.59397	1.59397	0.00102552	7.54983e-05	12	P62805	#NUM!	#NUM!	H4_HUMAN	2	201.879	3.01879	D_Xlinked	C_NotXlinked	#NUM!	#NUM!	#NUM!
D_Xlinked / C_NotXlinked	Q9H9A6	Q9H9A6	1.57854	1.57854	4.50715e-05	5.94349e-06	12	Q9H9A6	#NUM!	#NUM!	LRC40_HUMAN	2	198.667	2.98667	D_Xlinked	C_NotXlinked	#NUM!	#NUM!	#NUM!
D_Xlinked / C_NotXlinked	Q14765	Q14765	1.51639	1.51639	0.0466779	0.00252313	5	Q14765	#NUM!	#NUM!	STAT4_HUMAN	1	186.074	2.86074	D_Xlinked	C_NotXlinked	#NUM!	#NUM!	#NUM!
D_Xlinked / C_NotXlinked	P27708	P27708	1.40177	1.40177	4.68347e-05	6.10888e-06	12	P27708	#NUM!	#NUM!	PYR1_HUMAN	10	164.225	2.64225	D_Xlinked	C_NotXlinked	#NUM!	#NUM!	#NUM!
D_Xlinked / C_NotXlinked	P05165	P05165	1.37671	1.37671	0.000136743	1.35612e-05	12	P05165	#NUM!	#NUM!	PCCA_HUMAN	7	159.675	2.59675	D_Xlinked	C_NotXlinked	#NUM!	#NUM!	#NUM!
D_Xlinked / C_NotXlinked	O43548	O43548	1.37602	1.37602	0.00312328	0.000201502	10	O43548	#NUM!	#NUM!	TGM5_HUMAN	1	159.552	2.59552	D_Xlinked	C_NotXlinked	#NUM!	#NUM!	#NUM!
D_Xlinked / C_NotXlinked	P22626	P22626	1.34843	1.34843	0.00299498	0.000194269	12	P22626	#NUM!	#NUM!	ROA2_HUMAN	5	154.635	2.54635	D_Xlinked	C_NotXlinked	#NUM!	#NUM!	#NUM!
D_Xlinked / C_NotXlinked	Q96RQ3	Q96RQ3	1.3392	1.3392	0.00107562	7.77554e-05	12	Q96RQ3	#NUM!	#NUM!	MCCA_HUMAN	3	153.011	2.53011	D_Xlinked	C_NotXlinked	#NUM!	#NUM!	#NUM!
D_Xlinked / C_NotXlinked	P02769	P02769	1.33902	1.33902	1.2384e-07	1.6512e-07	12	P02769	#NUM!	#NUM!	ALBU_BOVIN_6PM	8	152.98	2.5298	D_Xlinked	C_NotXlinked	#NUM!	#NUM!	#NUM!
D_Xlinked / C_NotXlinked	Q7Z2G1	Q7Z2G1	1.33089	1.33089	0.00628452	0.000390747	12	Q7Z2G1	#NUM!	#NUM!	H2BWT_HUMAN	1	151.557	2.51557	D_Xlinked	C_NotXlinked	#NUM!	#NUM!	#NUM!
D_Xlinked / C_NotXlinked	P22061	P22061	1.32037	1.32037	0.00119439	8.43101e-05	12	P22061	#NUM!	#NUM!	PIMT_HUMAN	1	149.73	2.4973	D_Xlinked	C_NotXlinked	#NUM!	#NUM!	#NUM!
D_Xlinked / C_NotXlinked	P61163	P61163	1.26057	1.26057	0.237123	0.0118561	6	P61163	#NUM!	#NUM!	ACTZ_HUMAN	1	139.59	2.3959	D_Xlinked	C_NotXlinked	#NUM!	#NUM!	#NUM!
D_Xlinked / C_NotXlinked	P33993	P33993	1.246	1.246	0.00101204	7.49661e-05	11	P33993	#NUM!	#NUM!	MCM7_HUMAN	2	137.182	2.37182	D_Xlinked	C_NotXlinked	#NUM!	#NUM!	#NUM!
D_Xlinked / C_NotXlinked	Q16637	Q16637	1.2102	1.2102	0.000127827	1.29993e-05	12	Q16637	#NUM!	#NUM!	SMN_HUMAN	2	131.369	2.31369	D_Xlinked	C_NotXlinked	#NUM!	#NUM!	#NUM!
D_Xlinked / C_NotXlinked	P36873	P36873	1.17145	1.17145	0.00595946	0.000372466	12	P36873	#NUM!	#NUM!	PP1G_HUMAN	1	125.238	2.25238	D_Xlinked	C_NotXlinked	#NUM!	#NUM!	#NUM!
D_Xlinked / C_NotXlinked	P11498	P11498	1.13673	1.13673	1.434e-07	1.65604e-07	12	P11498	#NUM!	#NUM!	PYC_HUMAN	17	119.882	2.19882	D_Xlinked	C_NotXlinked	#NUM!	#NUM!	#NUM!
D_Xlinked / C_NotXlinked	P68431;P84243;Q16695;Q5TEC6;Q6NXT2;Q71DI3	P68431;P84243;Q16695;Q5TEC6;Q6NXT2;Q71DI3	1.11331	1.11331	0.923008	0.043779	12	P68431;P84243;Q16695;Q5TEC6;Q6NXT2;Q71DI3	#NUM!	#NUM!	H31_HUMAN;H33_HUMAN;H31T_HUMAN;H3PS2_HUMAN;H3C_HUMAN;H32_HUMAN	1	116.342	2.16342	D_Xlinked	C_NotXlinked	#NUM!	#NUM!	#NUM!
D_Xlinked / C_NotXlinked	Q8N556	Q8N556	1.06662	1.06662	3.9763e-05	5.42222e-06	11	Q8N556	#NUM!	#NUM!	AFAP1_HUMAN	1	109.453	2.09453	D_Xlinked	C_NotXlinked	#NUM!	#NUM!	#NUM!
D_Xlinked / C_NotXlinked	P00698	P00698	1.05828	1.05828	0.000902396	6.76797e-05	12	P00698	#NUM!	#NUM!	LYSC_CHICK_6PM	3	108.245	2.08245	D_Xlinked	C_NotXlinked	#NUM!	#NUM!	#NUM!
D_Xlinked / C_NotXlinked	Q99832	Q99832	1.01582	1.01582	2.68556e-05	4.33027e-06	12	Q99832	#NUM!	#NUM!	TCPH_HUMAN	2	102.205	2.02205	D_Xlinked	C_NotXlinked	#NUM!	#NUM!	#NUM!
D_Xlinked / C_NotXlinked	P14923	P14923	1.00184	1.00184	5.68997e-05	6.76036e-06	12	P14923	#NUM!	#NUM!	PLAK_HUMAN	1	100.255	2.00255	D_Xlinked	C_NotXlinked	#NUM!	#NUM!	#NUM!
D_Xlinked / C_NotXlinked	Q15365	Q15365	0.992986	0.992986	0.00132446	9.24041e-05	12	Q15365	#NUM!	#NUM!	PCBP1_HUMAN	2	99.0301	1.9903	D_Xlinked	C_NotXlinked	#NUM!	#NUM!	#NUM!
D_Xlinked / C_NotXlinked	P13645	P13645	0.986699	0.986699	0.000294272	2.47442e-05	12	P13645	#NUM!	#NUM!	K1C10_HUMAN	13	98.1645	1.98165	D_Xlinked	C_NotXlinked	#NUM!	#NUM!	#NUM!
D_Xlinked / C_NotXlinked	P35908	P35908	0.975806	0.975806	0.000152176	1.48464e-05	12	P35908	#NUM!	#NUM!	K22E_HUMAN	17	96.674	1.96674	D_Xlinked	C_NotXlinked	#NUM!	#NUM!	#NUM!
D_Xlinked / C_NotXlinked	P78344	P78344	0.96676	0.96676	1.29232e-05	2.5983e-06	11	P78344	#NUM!	#NUM!	IF4G2_HUMAN	1	95.4446	1.95445	D_Xlinked	C_NotXlinked	#NUM!	#NUM!	#NUM!
D_Xlinked / C_NotXlinked	Q96KM6	Q96KM6	0.963398	0.963398	0.00256652	0.000168297	12	Q96KM6	#NUM!	#NUM!	Z512B_HUMAN	1	94.9897	1.9499	D_Xlinked	C_NotXlinked	#NUM!	#NUM!	#NUM!
D_Xlinked / C_NotXlinked	O15160	O15160	0.952589	0.952589	0.000429658	3.44695e-05	12	O15160	#NUM!	#NUM!	RPAC1_HUMAN	1	93.5342	1.93534	D_Xlinked	C_NotXlinked	#NUM!	#NUM!	#NUM!
D_Xlinked / C_NotXlinked	P45974	P45974	0.850102	0.850102	0.00169011	0.000114584	10	P45974	#NUM!	#NUM!	UBP5_HUMAN	2	80.2628	1.80263	D_Xlinked	C_NotXlinked	#NUM!	#NUM!	#NUM!
D_Xlinked / C_NotXlinked	O14556	O14556	0.849384	0.849384	0.00320585	0.000205723	12	O14556	#NUM!	#NUM!	G3PT_HUMAN	2	80.1731	1.80173	D_Xlinked	C_NotXlinked	#NUM!	#NUM!	#NUM!
D_Xlinked / C_NotXlinked	P04908;P0C0S5;P0C0S8;P16104;P20671;Q16777;Q6FI13;Q71UI9;Q7L7L0;Q8IUE6;Q93077;Q96KK5;Q96QV6;Q99878;Q9BTM1	P04908;P0C0S5;P0C0S8;P16104;P20671;Q16777;Q6FI13;Q71UI9;Q7L7L0;Q8IUE6;Q93077;Q96KK5;Q96QV6;Q99878;Q9BTM1	0.818062	0.818062	0.000791289	6.00979e-05	12	P04908;P0C0S5;P0C0S8;P16104;P20671;Q16777;Q6FI13;Q71UI9;Q7L7L0;Q8IUE6;Q93077;Q96KK5;Q96QV6;Q99878;Q9BTM1	#NUM!	#NUM!	H2A1B_HUMAN;H2AZ_HUMAN;H2A1_HUMAN;H2AX_HUMAN;H2A1D_HUMAN;H2A2C_HUMAN;H2A2A_HUMAN;H2AV_HUMAN;H2A3_HUMAN;H2A2B_HUMAN;H2A1C_HUMAN;H2A1H_HUMAN;H2A1A_HUMAN;H2A1J_HUMAN;H2AJ_HUMAN	1	76.3036	1.76304	D_Xlinked	C_NotXlinked	#NUM!	#NUM!	#NUM!
D_Xlinked / C_NotXlinked	Q00688	Q00688	0.788404	0.788404	0.0418806	0.00227406	12	Q00688	#NUM!	#NUM!	FKBP3_HUMAN	1	72.7163	1.72716	D_Xlinked	C_NotXlinked	#NUM!	#NUM!	#NUM!
D_Xlinked / C_NotXlinked	P46109	P46109	0.783799	0.783799	0.000844747	6.37545e-05	12	P46109	#NUM!	#NUM!	CRKL_HUMAN	1	72.1658	1.72166	D_Xlinked	C_NotXlinked	#NUM!	#NUM!	#NUM!
D_Xlinked / C_NotXlinked	P35580	P35580	0.779387	0.779387	0.00111394	8.00433e-05	12	P35580	#NUM!	#NUM!	MYH10_HUMAN	3	71.6402	1.7164	D_Xlinked	C_NotXlinked	#NUM!	#NUM!	#NUM!
D_Xlinked / C_NotXlinked	Q9H9Q4	Q9H9Q4	0.76388	0.76388	0.00119338	8.43101e-05	12	Q9H9Q4	#NUM!	#NUM!	NHEJ1_HUMAN	5	69.8052	1.69805	D_Xlinked	C_NotXlinked	#NUM!	#NUM!	#NUM!
D_Xlinked / C_NotXlinked	P62993	P62993	0.735973	0.735973	0.00161961	0.00011147	11	P62993	#NUM!	#NUM!	GRB2_HUMAN	1	66.552	1.66552	D_Xlinked	C_NotXlinked	#NUM!	#NUM!	#NUM!
D_Xlinked / C_NotXlinked	Q7Z2W4	Q7Z2W4	0.734753	0.734753	0.127978	0.00650737	6	Q7Z2W4	#NUM!	#NUM!	ZCCHV_HUMAN	1	66.4112	1.66411	D_Xlinked	C_NotXlinked	#NUM!	#NUM!	#NUM!
D_Xlinked / C_NotXlinked	Q15046	Q15046	0.715284	0.715284	0.000235342	2.10754e-05	12	Q15046	#NUM!	#NUM!	SYK_HUMAN	2	64.1806	1.64181	D_Xlinked	C_NotXlinked	#NUM!	#NUM!	#NUM!
D_Xlinked / C_NotXlinked	Q96QA5	Q96QA5	0.713107	0.713107	0.0218548	0.00124292	12	Q96QA5	#NUM!	#NUM!	GSDMA_HUMAN	1	63.9331	1.63933	D_Xlinked	C_NotXlinked	#NUM!	#NUM!	#NUM!
D_Xlinked / C_NotXlinked	Q9BRF8	Q9BRF8	0.661206	0.661206	0.324374	0.0160185	6	Q9BRF8	#NUM!	#NUM!	CPPED_HUMAN	1	58.1404	1.5814	D_Xlinked	C_NotXlinked	#NUM!	#NUM!	#NUM!
D_Xlinked / C_NotXlinked	Q8WUM0	Q8WUM0	0.658357	0.658357	0.0257992	0.00143996	10	Q8WUM0	#NUM!	#NUM!	NU133_HUMAN	1	57.8284	1.57828	D_Xlinked	C_NotXlinked	#NUM!	#NUM!	#NUM!
D_Xlinked / C_NotXlinked	O15355	O15355	0.635405	0.635405	0.00357626	0.000227064	12	O15355	#NUM!	#NUM!	PPM1G_HUMAN	2	55.3374	1.55337	D_Xlinked	C_NotXlinked	#NUM!	#NUM!	#NUM!
D_Xlinked / C_NotXlinked	Q96I24	Q96I24	0.610211	0.610211	0.00686662	0.000418271	12	Q96I24	#NUM!	#NUM!	FUBP3_HUMAN	2	52.6483	1.52648	D_Xlinked	C_NotXlinked	#NUM!	#NUM!	#NUM!
