# Supplementary material for: Systematic discovery of UFM1 receptors reveals a regulatory module in DNA repair directing non-homologous end-joining
Source: Nat Commun. 2026 Jun 15;17:7574. doi: 10.1038/s41467-026-73882-8 (PMC13415529; doi:10.1038/s41467-026-73882-8)
Supplement: Supplementary file 4 — Supplementary Data 2 [file 41467_2026_73882_MOESM4_ESM.xlsx]

## Sheet: Index
Index of tables
Info
Enrichment and statistics	for each SILAC pair (M/L, H/L, H/M) the log2(fold-change), pvalue and FDR for a given protein is documented
SILAC ratios	non normalized and normalized SILAC ratios are documented for every identified protein
Raw file	The original ProteinGroups file, output of MaxQuant
	UFC1 bait is highlighted in yellow

## Sheet: MS analysis
Gene.name	count.Ratio.M.L	log2.fold.change.Ratio.M.L	pvalue.Ratio.M.L	FDR.Ratio.M.L	count.Ratio.H.L	log2.fold.change.Ratio.H.L	pvalue.Ratio.H.L	FDR.Ratio.H.L	count.Ratio.H.M	log2.fold.change.Ratio.H.M	pvalue.Ratio.H.M	FDR.Ratio.H.M	count.Ratio.M.L.normalized	log2.fold.change.Ratio.M.L.normalized	pvalue.Ratio.M.L.normalized	FDR.Ratio.M.L.normalized	count.Ratio.H.L.normalized	log2.fold.change.Ratio.H.L.normalized	pvalue.Ratio.H.L.normalized	FDR.Ratio.H.L.normalized	count.Ratio.H.M.normalized	log2.fold.change.Ratio.H.M.normalized	pvalue.Ratio.H.M.normalized	FDR.Ratio.H.M.normalized
NSRP1	1	2.94834	NA	NA	1	2.86987	NA	NA	1	0.414244	NA	NA	1	0.369606	NA	NA	1	1.48702	NA	NA	1	1.08038	NA	NA
PDCD6	0	NA	NA	NA	0	NA	NA	NA	0	NA	NA	NA	0	NA	NA	NA	0	NA	NA	NA	0	NA	NA	NA
HDLBP	3	2.00927	5.08944e-05	0.000100263	3	1.53565	0.0148145	0.0292617	3	-0.477031	0.356056	0.995693	3	-0.0528993	0.911311	0.967515	3	0.0578175	0.922227	0.965929	3	-0.206782	0.381572	0.707369
ELOA	1	1.33765	NA	NA	1	0.545573	NA	NA	1	-0.792082	NA	NA	1	-1.43331	NA	NA	1	-1.6107	NA	NA	1	-0.241458	NA	NA
BAG6	3	2.29451	1.50038e-05	3.79293e-05	3	2.33249	0.0015017	0.0126673	3	-0.0513768	0.904461	0.995693	3	1.02977	0.10402	0.338768	3	1.64292	0.0598777	0.290937	3	0.202079	0.392305	0.707369
SRGAP2	2	2.47822	5.16433e-05	0.000100914	2	2.13572	0.0134429	0.0275522	2	-0.504776	0.362659	0.995693	2	-0.283588	0.590286	0.802212	2	0.0723559	0.895115	0.956755	2	0.15892	0.592346	0.811457
TXNRD1	2	2.40557	0.0001421	0.000228882	2	1.86168	0.0227457	0.0388302	2	-0.622521	0.387831	0.995693	2	1.25565	0.0359995	0.19601	2	1.40931	0.13327	0.390019	2	-0.591277	0.0730994	0.479159
GRIPAP1	0	NA	NA	NA	0	NA	NA	NA	0	NA	NA	NA	0	NA	NA	NA	0	NA	NA	NA	0	NA	NA	NA
COL1A2	1	-5.25495	NA	NA	1	-5.0715	NA	NA	1	-0.94931	NA	NA	1	-6.61444	NA	NA	1	-6.28198	NA	NA	1	-1.44874	NA	NA
UCHL3	0	NA	NA	NA	0	NA	NA	NA	0	NA	NA	NA	0	NA	NA	NA	0	NA	NA	NA	0	NA	NA	NA
KHSRP	3	3.43994	9.28862e-08	2.10034e-06	3	3.34698	0.00120044	0.0121029	3	-0.0324556	0.938079	0.995693	3	1.28959	0.0267701	0.17552	3	1.91762	0.0275042	0.244669	3	0.182569	0.44105	0.732834
ALMS1	1	1.89968	NA	NA	1	1.74567	NA	NA	1	-0.238766	NA	NA	1	-0.579987	NA	NA	1	0.291132	NA	NA	1	0.726657	NA	NA
UHRF1	2	-0.158949	0.71802	0.724029	1	0.492417	NA	NA	1	0.451646	NA	NA	2	-1.39257	0.114403	0.351711	1	0.510456	NA	NA	1	-0.0611045	NA	NA
POLA1	1	0.731705	NA	NA	1	1.42164	NA	NA	1	0.689925	NA	NA	1	-1.01689	NA	NA	1	-0.6814	NA	NA	1	0.139731	NA	NA
CTNNBL1	3	3.15561	1.18869e-05	3.21881e-05	3	2.21222	0.00534537	0.0164887	3	-0.333852	0.442864	0.995693	3	1.11437	0.0251057	0.17124	3	1.71851	0.0412828	0.276633	3	-0.135728	0.562051	0.796841
PSMD13	1	0.372618	NA	NA	1	2.23413	NA	NA	1	0.987903	NA	NA	1	-2.96917	NA	NA	1	-1.50357	NA	NA	1	0.557386	NA	NA
EIF5B	2	1.2552	0.0112551	0.0124999	2	1.26014	0.071326	0.0924788	2	-0.0889794	0.884179	0.995693	2	-1.25868	0.0373103	0.199817	2	-0.918744	0.145412	0.401	2	0.114562	0.692685	0.862249
IKBKG	1	2.67539	NA	NA	1	2.57071	NA	NA	1	-0.104697	NA	NA	1	0.00848689	NA	NA	1	1.35225	NA	NA	1	0.6124	NA	NA
FDPS	1	1.8141	NA	NA	1	2.48592	NA	NA	1	0.671837	NA	NA	1	-1.41804	NA	NA	1	-1.12127	NA	NA	1	0.330903	NA	NA
RELA	0	NA	NA	NA	0	NA	NA	NA	0	NA	NA	NA	0	NA	NA	NA	0	NA	NA	NA	0	NA	NA	NA
CLTC	3	2.17523	7.77839e-05	0.000137838	3	1.23393	0.105465	0.128603	3	-0.950063	0.165532	0.995693	3	-0.0873307	0.861252	0.93739	3	-0.666573	0.318002	0.581328	3	-0.728698	0.0176961	0.429119
LLGL1	0	NA	NA	NA	0	NA	NA	NA	0	NA	NA	NA	0	NA	NA	NA	0	NA	NA	NA	0	NA	NA	NA
RBM15	0	NA	NA	NA	0	NA	NA	NA	0	NA	NA	NA	0	NA	NA	NA	0	NA	NA	NA	0	NA	NA	NA
RSBN1	0	NA	NA	NA	0	NA	NA	NA	0	NA	NA	NA	0	NA	NA	NA	0	NA	NA	NA	0	NA	NA	NA
THOC1	0	NA	NA	NA	0	NA	NA	NA	0	NA	NA	NA	0	NA	NA	NA	0	NA	NA	NA	0	NA	NA	NA
TNS1	0	NA	NA	NA	0	NA	NA	NA	0	NA	NA	NA	0	NA	NA	NA	0	NA	NA	NA	0	NA	NA	NA
TARDBP	3	3.26649	2.53531e-07	2.8612e-06	3	3.09612	0.00693707	0.0184902	3	-0.180769	0.701596	0.995693	3	0.356062	0.38209	0.669437	3	0.949744	0.0596555	0.290937	3	0.0141227	0.951781	0.981909
OTUD5	1	3.16469	NA	NA	1	2.94079	NA	NA	1	-0.223913	NA	NA	1	0.482745	NA	NA	1	1.23915	NA	NA	1	0.412727	NA	NA
VTA1	2	2.68057	7.59094e-05	0.000135237	2	2.8991	0.0172515	0.0325672	2	0.218528	0.686269	0.995693	2	1.03656	0.152549	0.413916	2	1.54732	0.0644042	0.296011	2	0.256789	0.394239	0.707369
UGP2	1	1.73678	NA	NA	1	1.8318	NA	NA	1	0.260387	NA	NA	1	0.421264	NA	NA	1	1.88924	NA	NA	1	-0.175794	NA	NA
ZMYND8	0	NA	NA	NA	0	NA	NA	NA	0	NA	NA	NA	0	NA	NA	NA	0	NA	NA	NA	0	NA	NA	NA
CAP2	1	1.07512	NA	NA	1	1.18466	NA	NA	1	0.109561	NA	NA	1	-1.61485	NA	NA	1	-1.41146	NA	NA	1	-0.401501	NA	NA
LPP	1	1.33308	NA	NA	1	1.94043	NA	NA	1	0.607295	NA	NA	1	-0.211999	NA	NA	1	0.729966	NA	NA	1	0.107822	NA	NA
SAMD4B	0	NA	NA	NA	0	NA	NA	NA	0	NA	NA	NA	0	NA	NA	NA	0	NA	NA	NA	0	NA	NA	NA
BCL9L	3	2.20096	0.000154212	0.000244508	3	2.53168	0.00447502	0.0158669	3	0.24607	0.567387	0.995693	3	-0.189358	0.693578	0.864581	3	0.51858	0.351828	0.603494	3	0.483714	0.0500647	0.438607
HYOU1	1	0.509138	NA	NA	1	-0.0466528	NA	NA	1	-0.421612	NA	NA	1	-2.06842	NA	NA	1	-2.04406	NA	NA	1	0.0751903	NA	NA
TJP1	3	3.10684	2.35262e-06	1.00055e-05	3	1.97895	0.00389357	0.0156268	3	-0.850156	0.170035	0.995693	3	1.03147	0.0297218	0.186523	3	0.108818	0.789186	0.912655	3	-0.581959	0.0315333	0.429119
SLC4A1AP	2	3.27615	2.56192e-06	1.05844e-05	2	2.69777	0.00602389	0.0174864	2	-0.605496	0.283066	0.995693	2	0.797388	0.148864	0.406145	2	0.917782	0.142527	0.40087	2	-0.0647984	0.823541	0.918762
COL6A1	1	1.91031	NA	NA	1	1.68885	NA	NA	1	-0.0888377	NA	NA	1	-0.553447	NA	NA	1	-0.250337	NA	NA	1	0.437121	NA	NA
HNRNPM	3	2.88601	5.37384e-07	4.08977e-06	3	2.58221	0.00446315	0.0158669	3	-0.412481	0.431593	0.995693	3	0.69626	0.186402	0.45996	3	1.52346	0.151316	0.410961	3	-0.200993	0.410848	0.717108
PSME2	3	2.34424	4.854e-06	1.61829e-05	3	2.46817	0.00108852	0.0121029	3	-0.00813029	0.984711	0.995693	3	0.289233	0.480848	0.737326	3	0.820724	0.0762318	0.319639	3	0.108956	0.642521	0.840671
CIP2A	0	NA	NA	NA	0	NA	NA	NA	0	NA	NA	NA	0	NA	NA	NA	0	NA	NA	NA	0	NA	NA	NA
AP2B1	2	1.15347	0.0194106	0.0211354	2	0.749436	0.244029	0.261147	2	-0.598415	0.410859	0.995693	2	-0.842587	0.144979	0.397505	2	-1.00015	0.208717	0.482742	2	-0.446968	0.155206	0.562239
RBFOX2	3	2.69574	1.07878e-06	6.43442e-06	3	2.23402	0.00461	0.0160455	3	-0.391107	0.437349	0.995693	3	0.0534963	0.895407	0.959081	3	0.146087	0.72508	0.868704	3	-0.147842	0.536988	0.780396
SPAG9	2	1.58697	0.00224832	0.00268241	2	0.727733	0.19864	0.216638	2	-0.775621	0.179018	0.995693	2	-0.787017	0.152857	0.413916	2	-1.03885	0.108496	0.356841	2	-0.212096	0.468382	0.73562
HECTD1	1	1.09471	NA	NA	1	1.52837	NA	NA	1	0.433707	NA	NA	1	-0.630372	NA	NA	1	-0.658925	NA	NA	1	-0.0992781	NA	NA
PSMC6	1	2.24138	NA	NA	1	2.40665	NA	NA	1	0.148739	NA	NA	1	-1.04558	NA	NA	1	-1.2658	NA	NA	1	-0.236928	NA	NA
ADSL	1	0.833578	NA	NA	1	1.63385	NA	NA	1	0.800248	NA	NA	1	-0.525933	NA	NA	1	2.0036	NA	NA	1	0.307545	NA	NA
AAK1	0	NA	NA	NA	0	NA	NA	NA	0	NA	NA	NA	0	NA	NA	NA	0	NA	NA	NA	0	NA	NA	NA
RTF2	0	NA	NA	NA	0	NA	NA	NA	0	NA	NA	NA	0	NA	NA	NA	0	NA	NA	NA	0	NA	NA	NA
VDAC2	2	2.77121	2.59081e-05	5.83537e-05	2	2.01571	0.146738	0.169695	2	-0.752832	0.37624	0.995693	2	0.09609	0.853241	0.93739	2	-0.544315	0.48703	0.717431	2	-0.89869	0.0288671	0.429119
CTDP1	0	NA	NA	NA	0	NA	NA	NA	0	NA	NA	NA	0	NA	NA	NA	0	NA	NA	NA	0	NA	NA	NA
SYNE2	2	2.29804	0.000104421	0.000174356	2	1.7368	0.0232107	0.0393429	2	-0.363382	0.503855	0.995693	2	-0.290615	0.589521	0.802212	2	-0.351401	0.523196	0.729828	2	0.318373	0.298333	0.64929
ASAP1	0	NA	NA	NA	0	NA	NA	NA	0	NA	NA	NA	0	NA	NA	NA	0	NA	NA	NA	0	NA	NA	NA
AKAP9	3	0.896543	0.0874625	0.0916454	3	0.614654	0.308806	0.32513	3	-0.436437	0.357241	0.995693	3	-1.32778	0.0348753	0.194478	3	-1.27579	0.0716916	0.309709	3	-0.180101	0.452717	0.733322
PCMT1	1	-0.103286	NA	NA	1	0.143132	NA	NA	1	0.196229	NA	NA	1	-1.79681	NA	NA	1	-1.05814	NA	NA	1	-0.21078	NA	NA
GPATCH4	0	NA	NA	NA	0	NA	NA	NA	0	NA	NA	NA	0	NA	NA	NA	0	NA	NA	NA	0	NA	NA	NA
NOLC1	1	3.23392	NA	NA	1	2.91991	NA	NA	1	-0.176414	NA	NA	1	0.542407	NA	NA	1	0.864255	NA	NA	1	0.357383	NA	NA
ZNF326	1	3.178	NA	NA	1	3.49646	NA	NA	1	0.488823	NA	NA	1	2.96597	NA	NA	1	3.74846	NA	NA	1	-0.0222145	NA	NA
OGFR	3	1.48554	0.00106855	0.00134358	3	1.5715	0.00868686	0.020556	3	-0.0206004	0.960994	0.995693	3	-0.0092103	0.984355	0.994148	3	0.532805	0.353985	0.604302	3	0.202471	0.392906	0.707369
ABI1	1	3.27446	NA	NA	1	2.04205	NA	NA	1	-0.71807	NA	NA	1	1.82566	NA	NA	1	0.443288	NA	NA	1	-0.0519225	NA	NA
FHL2	1	3.13544	NA	NA	1	3.64282	NA	NA	1	0.552672	NA	NA	1	1.06447	NA	NA	1	1.75681	NA	NA	1	0.0739573	NA	NA
TOR1AIP1	3	2.83476	1.55145e-06	7.71514e-06	3	2.88281	0.00432195	0.0156799	3	0.0751288	0.861903	0.995693	3	0.189707	0.658674	0.835753	3	0.98088	0.0808827	0.323983	3	0.26685	0.258078	0.616111
ARHGAP5	1	0.910579	NA	NA	1	1.42551	NA	NA	1	0.438293	NA	NA	1	-0.798341	NA	NA	1	-0.743545	NA	NA	1	-0.126203	NA	NA
ELMSAN1	0	NA	NA	NA	0	NA	NA	NA	0	NA	NA	NA	0	NA	NA	NA	0	NA	NA	NA	0	NA	NA	NA
NFYC	0	NA	NA	NA	0	NA	NA	NA	0	NA	NA	NA	0	NA	NA	NA	0	NA	NA	NA	0	NA	NA	NA
SMARCA4	3	1.69241	0.000191327	0.000291835	3	1.19054	0.124294	0.146819	3	-0.542023	0.314996	0.995693	3	-0.410436	0.366229	0.657032	3	-0.55063	0.365552	0.61382	3	-0.313217	0.197738	0.57936
FKBP15	0	NA	NA	NA	0	NA	NA	NA	0	NA	NA	NA	0	NA	NA	NA	0	NA	NA	NA	0	NA	NA	NA
WDR36	0	NA	NA	NA	0	NA	NA	NA	0	NA	NA	NA	0	NA	NA	NA	0	NA	NA	NA	0	NA	NA	NA
RNF213	1	0.922807	NA	NA	1	1.79618	NA	NA	1	0.873341	NA	NA	1	-0.807983	NA	NA	1	-0.3976	NA	NA	1	0.339708	NA	NA
CUL2	2	1.62863	0.00243518	0.00288629	2	0.827931	0.458568	0.474449	2	-0.800712	0.310759	0.995693	2	0.428294	0.628563	0.820082	2	0.273071	0.86732	0.945498	2	-0.72705	0.0371805	0.433715
IREB2	1	1.52772	NA	NA	1	2.16569	NA	NA	1	0.580338	NA	NA	1	0.545573	NA	NA	1	0.933346	NA	NA	1	0.0831112	NA	NA
FMC1	1	2.05915	NA	NA	1	1.76884	NA	NA	1	-0.290304	NA	NA	1	-0.464106	NA	NA	1	-0.329232	NA	NA	1	0.127501	NA	NA
NAA15	1	1.56725	NA	NA	1	2.20242	NA	NA	1	0.847676	NA	NA	1	2.02034	NA	NA	1	2.59031	NA	NA	1	0.346872	NA	NA
SRSF7	2	3.33276	4.07578e-06	1.4588e-05	2	2.3151	0.0106387	0.0236159	2	-0.393155	0.47002	0.995693	2	2.32428	0.0185198	0.140946	2	1.67425	0.121798	0.379585	2	0.0967845	0.738774	0.892141
>tr|A0A0B4J269|A0A0B4J269_HUMAN Uncharacterized protein OS=Homo sapiens OX=9606 PE=1 SV=1	1	1.78274	NA	NA	1	2.18694	NA	NA	1	0.374177	NA	NA	1	-0.90717	NA	NA	1	-0.132119	NA	NA	1	-0.118555	NA	NA
TPT1	2	4.10464	1.29448e-06	7.25512e-06	2	4.31348	0.00400356	0.0156799	2	0.276484	0.608017	0.995693	2	3.15323	0.00034713	0.011408	2	3.82815	0.00263068	0.117887	2	-0.0806748	0.781513	0.907928
CYP51A1	1	-0.354077	NA	NA	1	-0.488471	NA	NA	1	-0.0168185	NA	NA	1	-2.87769	NA	NA	1	-2.97347	NA	NA	1	-0.519301	NA	NA
DLG1	2	2.95474	7.52517e-05	0.000134671	2	2.42423	0.0197896	0.0352963	2	-0.713643	0.212052	0.995693	2	0.395907	0.544265	0.768273	2	1.1674	0.11263	0.361714	2	-0.0499927	0.865096	0.940951
SET	3	1.0549	0.00767889	0.0087156	3	1.32477	0.0192321	0.0344973	3	0.322554	0.43459	0.995693	3	-1.76364	0.00168955	0.0351673	3	-1.07191	0.0689336	0.309709	3	0.504134	0.0459642	0.438607
NELFA	2	2.62757	2.67416e-05	6.0044e-05	2	1.93054	0.0171165	0.0325672	2	-0.653831	0.247701	0.995693	2	0.150576	0.770125	0.905367	2	0.279495	0.607451	0.794786	2	-0.129201	0.659687	0.852138
RPSA	3	1.76175	0.000111169	0.000182879	3	1.59617	0.0175041	0.0326834	3	-0.140246	0.751661	0.995693	3	-0.903307	0.0538556	0.240081	3	-0.466288	0.330991	0.593301	3	0.113245	0.626911	0.830859
ABI2	1	2.86639	NA	NA	1	2.48076	NA	NA	1	-0.38562	NA	NA	1	0.184471	NA	NA	1	0.779134	NA	NA	1	0.250962	NA	NA
SYNE1	0	NA	NA	NA	0	NA	NA	NA	0	NA	NA	NA	0	NA	NA	NA	0	NA	NA	NA	0	NA	NA	NA
DDX46	1	1.52291	NA	NA	1	1.432	NA	NA	1	0.438825	NA	NA	1	3.10648	NA	NA	1	1.28024	NA	NA	1	-0.0538381	NA	NA
CAST	3	3.15487	1.39694e-05	3.6071e-05	3	2.92893	0.00701628	0.0186321	3	-0.152709	0.717076	0.995693	3	0.669262	0.160887	0.421807	3	1.07523	0.0555608	0.290937	3	0.132414	0.579862	0.807433
CHD4	3	2.48158	1.62364e-05	4.034e-05	3	2.12158	0.00213607	0.0141839	3	-0.509174	0.313117	0.995693	3	0.473977	0.271788	0.553529	3	0.48283	0.275622	0.553561	3	-0.273267	0.245866	0.604604
ZG16B	0	NA	NA	NA	0	NA	NA	NA	0	NA	NA	NA	0	NA	NA	NA	0	NA	NA	NA	0	NA	NA	NA
CAPNS1	2	2.08539	0.000255336	0.00037427	2	2.13733	0.0210502	0.0369926	2	0.0663147	0.905716	0.995693	2	-0.554987	0.296168	0.581645	2	-0.481044	0.399075	0.644452	2	0.00276261	0.992381	0.995856
DDOST	1	0.437334	NA	NA	1	1.06046	NA	NA	1	0.535655	NA	NA	1	-2.79476	NA	NA	1	-2.54667	NA	NA	1	0.194717	NA	NA
RRM2B	2	0.43413	0.319915	0.327538	2	0.819367	0.167651	0.1893	2	-0.0232641	0.967684	0.995693	2	-2.63797	0.000840008	0.0212143	2	-1.84551	0.0458257	0.285142	2	0.0599927	0.835902	0.924518
CDK11A	1	1.51798	NA	NA	1	2.29804	NA	NA	1	0.780058	NA	NA	1	0.158466	NA	NA	1	2.66785	NA	NA	1	0.287354	NA	NA
DDX39A	0	NA	NA	NA	0	NA	NA	NA	0	NA	NA	NA	0	NA	NA	NA	0	NA	NA	NA	0	NA	NA	NA
TLE3	1	0.244035	NA	NA	1	0.820975	NA	NA	1	0.69813	NA	NA	1	-1.92374	NA	NA	1	-1.70901	NA	NA	1	0.163112	NA	NA
DDX3X	2	1.97009	0.000629523	0.0008336	2	1.73498	0.136416	0.159261	2	-0.682891	0.379638	0.995693	2	-0.146955	0.815555	0.931511	2	0.05326	0.956802	0.981511	2	-0.610951	0.0741794	0.479159
FHL1	0	NA	NA	NA	0	NA	NA	NA	0	NA	NA	NA	0	NA	NA	NA	0	NA	NA	NA	0	NA	NA	NA
DIAPH1	0	NA	NA	NA	0	NA	NA	NA	0	NA	NA	NA	0	NA	NA	NA	0	NA	NA	NA	0	NA	NA	NA
PPP1R18	2	2.62789	3.17631e-05	6.91709e-05	2	2.18149	0.0150248	0.0295955	2	-0.460463	0.401203	0.995693	2	1.63282	0.0212926	0.157088	2	0.847241	0.168203	0.440511	2	0.0913723	0.752501	0.899679
HSPA1B	3	2.70187	1.08575e-06	6.43442e-06	3	2.26172	0.0085404	0.0202764	3	-0.465807	0.352171	0.995693	3	0.473047	0.315423	0.603309	3	0.344645	0.45478	0.692308	3	-0.257894	0.278914	0.630856
BRD2	0	NA	NA	NA	0	NA	NA	NA	0	NA	NA	NA	0	NA	NA	NA	0	NA	NA	NA	0	NA	NA	NA
SCRIB	3	2.14472	8.09841e-05	0.000142809	3	1.78629	0.00420229	0.0156799	3	-0.488352	0.367532	0.995693	3	0.338278	0.398864	0.681684	3	0.23337	0.567218	0.761905	3	-0.1905	0.424922	0.71856
TAF4	0	NA	NA	NA	0	NA	NA	NA	0	NA	NA	NA	0	NA	NA	NA	0	NA	NA	NA	0	NA	NA	NA
PUF60	1	1.92304	NA	NA	1	2.60893	NA	NA	1	0.589284	NA	NA	1	-0.284968	NA	NA	1	-0.0753984	NA	NA	1	0.0806577	NA	NA
SVIL	1	2.07881	NA	NA	1	-0.405394	NA	NA	1	-2.48423	NA	NA	1	-0.743569	NA	NA	1	-2.52334	NA	NA	1	-1.51878	NA	NA
LIMS4	0	NA	NA	NA	0	NA	NA	NA	0	NA	NA	NA	0	NA	NA	NA	0	NA	NA	NA	0	NA	NA	NA
MATR3	3	3.35233	1.33835e-07	2.26425e-06	3	2.97953	0.00525877	0.0164652	3	-0.311707	0.520501	0.995693	3	1.00501	0.0573412	0.249745	3	1.15366	0.104477	0.352187	3	-0.0494079	0.832811	0.922914
CLASP2	1	2.27917	NA	NA	1	2.6207	NA	NA	1	0.34153	NA	NA	1	1.09882	NA	NA	1	1.16466	NA	NA	1	-0.157222	NA	NA
ROCK1	0	NA	NA	NA	0	NA	NA	NA	0	NA	NA	NA	0	NA	NA	NA	0	NA	NA	NA	0	NA	NA	NA
>tr|A0A0U1RQV5|A0A0U1RQV5_HUMAN Uncharacterized protein (Fragment) OS=Homo sapiens OX=9606 PE=1 SV=1	0	NA	NA	NA	0	NA	NA	NA	0	NA	NA	NA	0	NA	NA	NA	0	NA	NA	NA	0	NA	NA	NA
PACSIN2	3	2.4951	3.21829e-06	1.24429e-05	3	2.25083	0.00187863	0.0138864	3	-0.164501	0.715743	0.995693	3	0.322339	0.450851	0.726225	3	1.02441	0.0935862	0.33807	3	0.0341967	0.88554	0.954239
GATAD2B	3	2.07688	3.82596e-05	7.94877e-05	3	2.05386	0.00583308	0.0172112	3	-0.153968	0.726605	0.995693	3	0.0888368	0.841161	0.935968	3	1.08623	0.182647	0.453141	3	0.0157867	0.945376	0.978116
PTBP1	2	3.5297	1.78332e-06	8.48745e-06	2	2.92833	0.0379759	0.0572031	2	-0.584087	0.426361	0.995693	2	0.84985	0.143023	0.396189	2	0.89177	0.27406	0.551969	2	-0.515059	0.112733	0.507995
VARS	1	1.33588	NA	NA	1	1.75484	NA	NA	1	0.497127	NA	NA	1	1.18511	NA	NA	1	1.69631	NA	NA	1	0.0040339	NA	NA
FTO	1	2.50914	NA	NA	1	2.59189	NA	NA	1	0.0827026	NA	NA	1	1.05818	NA	NA	1	1.41986	NA	NA	1	-0.360175	NA	NA
PXN	1	2.30384	NA	NA	1	1.33314	NA	NA	1	-0.970696	NA	NA	1	-0.274843	NA	NA	1	-0.0496809	NA	NA	1	-0.304541	NA	NA
TJP2	3	2.83404	2.348e-06	1.00055e-05	3	2.33864	0.0035917	0.0151451	3	-0.758924	0.174013	0.995693	3	0.144859	0.739256	0.889321	3	-0.367346	0.385452	0.629542	3	-0.503222	0.0464868	0.438607
CTSD	0	NA	NA	NA	0	NA	NA	NA	0	NA	NA	NA	0	NA	NA	NA	0	NA	NA	NA	0	NA	NA	NA
SERPINB8	0	NA	NA	NA	0	NA	NA	NA	0	NA	NA	NA	0	NA	NA	NA	0	NA	NA	NA	0	NA	NA	NA
UBE3A	2	1.65427	0.00250281	0.00295675	2	1.15293	0.290993	0.307278	2	-0.685885	0.377215	0.995693	2	0.386028	0.653478	0.834907	2	0.17056	0.906897	0.961613	2	-0.566629	0.0910388	0.497832
NEDD4L	0	NA	NA	NA	0	NA	NA	NA	0	NA	NA	NA	0	NA	NA	NA	0	NA	NA	NA	0	NA	NA	NA
DPYSL2	3	2.10182	4.44862e-05	8.92745e-05	3	1.79432	0.0184095	0.0335015	3	-0.442277	0.388446	0.995693	3	0.00372486	0.993089	0.994635	3	0.710995	0.404446	0.648742	3	-0.237469	0.329727	0.677405
UNC45A	1	1.93372	NA	NA	1	2.40901	NA	NA	1	0.416083	NA	NA	1	0.334225	NA	NA	1	0.344828	NA	NA	1	-0.0830495	NA	NA
JMJD1C	3	2.55157	4.70441e-06	1.58939e-05	3	2.16447	0.00476047	0.0161003	3	-0.488365	0.360421	0.995693	3	0.148456	0.729155	0.887507	3	-0.113141	0.821938	0.929542	3	-0.372281	0.14113	0.543396
HNRNPU	3	3.04189	2.44506e-07	2.8612e-06	3	2.351	0.0108814	0.023905	3	-0.673752	0.279586	0.995693	3	1.07065	0.0434541	0.216671	3	0.839945	0.303486	0.575404	3	-0.397548	0.150187	0.561954
POLR2B	1	2.52346	NA	NA	1	4.21506	NA	NA	1	0.535655	NA	NA	1	0.224658	NA	NA	1	-0.732284	NA	NA	1	-0.0203404	NA	NA
TCEA1	3	2.63532	1.99843e-06	9.14474e-06	3	2.82681	0.000642913	0.0121029	3	-0.195767	0.650055	0.995693	3	-0.118405	0.798869	0.921836	3	0.562638	0.445943	0.682367	3	0.0577168	0.806432	0.912859
BCLAF1	3	3.3001	8.42796e-08	2.10034e-06	3	3.6189	0.000199748	0.0121029	3	0.155516	0.709864	0.995693	3	0.851185	0.0594337	0.254264	3	1.40291	0.0125599	0.211789	3	0.406262	0.102478	0.497832
DDX17	3	3.59867	4.43224e-08	2.00282e-06	3	2.90316	0.00669329	0.0182475	3	-0.733682	0.193276	0.995693	3	1.1013	0.0264715	0.17552	3	0.771693	0.236395	0.513622	3	-0.52035	0.0440369	0.438607
>tr|A0A1W2PQ90|A0A1W2PQ90_HUMAN Uncharacterized protein OS=Homo sapiens OX=9606 PE=4 SV=2	0	NA	NA	NA	0	NA	NA	NA	0	NA	NA	NA	0	NA	NA	NA	0	NA	NA	NA	0	NA	NA	NA
NFIC	1	2.31979	NA	NA	1	3.02075	NA	NA	1	0.700972	NA	NA	1	0.960289	NA	NA	1	3.39053	NA	NA	1	0.208268	NA	NA
PHGDH	3	2.84064	5.2154e-07	4.01142e-06	3	2.4616	0.0078258	0.0196192	3	-0.41043	0.422253	0.995693	3	0.566316	0.206673	0.483576	3	0.713537	0.14513	0.401	3	-0.216998	0.365808	0.706965
RRM2	0	NA	NA	NA	0	NA	NA	NA	0	NA	NA	NA	0	NA	NA	NA	0	NA	NA	NA	0	NA	NA	NA
GOLGA2	3	2.212	4.06849e-05	8.40434e-05	3	2.04639	0.00478564	0.0161094	3	-0.215742	0.618659	0.995693	3	0.599877	0.220603	0.503141	3	0.937167	0.103457	0.352187	3	0.0392065	0.866147	0.940951
BCAR1	0	NA	NA	NA	0	NA	NA	NA	0	NA	NA	NA	0	NA	NA	NA	0	NA	NA	NA	0	NA	NA	NA
CSNK2A1	1	1.56506	NA	NA	1	2.22021	NA	NA	1	0.655169	NA	NA	1	-1.7219	NA	NA	1	-1.45225	NA	NA	1	0.269392	NA	NA
SMARCE1	3	2.79003	4.23481e-06	1.4839e-05	3	3.01233	0.00216836	0.0141839	3	0.0707486	0.87149	0.995693	3	0.987005	0.110451	0.347201	3	1.87755	0.0304712	0.24754	3	0.321854	0.191395	0.574185
CCDC88A	1	2.04576	NA	NA	1	1.1232	NA	NA	1	-0.779546	NA	NA	1	-0.433935	NA	NA	1	-0.331354	NA	NA	1	0.209266	NA	NA
CTNNB1	1	1.70385	NA	NA	1	3.16186	NA	NA	1	0.505586	NA	NA	1	0.560715	NA	NA	1	1.44853	NA	NA	1	0.0127832	NA	NA
CTCF	1	2.65226	NA	NA	1	0.892274	NA	NA	1	-1.75994	NA	NA	1	-0.330774	NA	NA	1	-1.08488	NA	NA	1	-0.787119	NA	NA
ATXN2	1	2.57459	NA	NA	1	1.08277	NA	NA	1	-1.49184	NA	NA	1	-0.124409	NA	NA	1	-0.709127	NA	NA	1	-0.725494	NA	NA
POLR1C	1	1.3017	NA	NA	1	1.75877	NA	NA	1	0.457016	NA	NA	1	-1.93044	NA	NA	1	-1.84845	NA	NA	1	0.116099	NA	NA
TPM4	2	2.02565	0.000372572	0.000525087	2	2.09356	0.0129336	0.0267711	2	0.0488828	0.929567	0.995693	2	0.105563	0.844054	0.935968	2	0.030949	0.963616	0.982806	2	0.269923	0.368775	0.707369
ACTB	0	NA	NA	NA	0	NA	NA	NA	0	NA	NA	NA	0	NA	NA	NA	0	NA	NA	NA	0	NA	NA	NA
HBA2	0	NA	NA	NA	0	NA	NA	NA	0	NA	NA	NA	0	NA	NA	NA	0	NA	NA	NA	0	NA	NA	NA
BPTF	2	1.72789	0.00248338	0.00293859	2	1.72657	0.0283161	0.0459336	2	-0.115063	0.862332	0.995693	2	-0.481997	0.361531	0.651324	2	-0.3851	0.506392	0.724717	2	0.0990298	0.735063	0.892141
CHD8	1	2.2199	NA	NA	1	2.83076	NA	NA	1	0.420725	NA	NA	1	0.471031	NA	NA	1	0.628354	NA	NA	1	-0.129797	NA	NA
CUX1	2	2.19301	0.000180567	0.000277765	2	1.89798	0.0181589	0.033299	2	-0.314772	0.560627	0.995693	2	-0.273947	0.632144	0.820449	2	0.137002	0.801842	0.922256	2	0.240386	0.411266	0.717108
RBBP6	1	2.50337	NA	NA	1	1.09606	NA	NA	1	-1.29616	NA	NA	1	-0.323859	NA	NA	1	-0.998414	NA	NA	1	-0.412712	NA	NA
SAP130	1	2.92107	NA	NA	1	2.33236	NA	NA	1	-0.457138	NA	NA	1	0.283448	NA	NA	1	0.334911	NA	NA	1	0.0396999	NA	NA
CASK	1	0.00417776	NA	NA	1	0.474981	NA	NA	1	0.470719	NA	NA	1	-1.37243	NA	NA	1	-1.0737	NA	NA	1	0.0166389	NA	NA
GCLC	0	NA	NA	NA	0	NA	NA	NA	0	NA	NA	NA	0	NA	NA	NA	0	NA	NA	NA	0	NA	NA	NA
FAM208B	0	NA	NA	NA	0	NA	NA	NA	0	NA	NA	NA	0	NA	NA	NA	0	NA	NA	NA	0	NA	NA	NA
UBA6	2	2.52812	4.31592e-05	8.7661e-05	2	2.07	0.0266719	0.0436616	2	-0.446533	0.50014	0.995693	2	-0.147472	0.775064	0.906983	2	-0.365314	0.510185	0.72532	2	-0.256636	0.389675	0.707369
CNOT1	1	1.09363	NA	NA	1	1.55655	NA	NA	1	0.611267	NA	NA	1	-0.639512	NA	NA	1	-0.368961	NA	NA	1	0.0465609	NA	NA
NUDT5	0	NA	NA	NA	0	NA	NA	NA	0	NA	NA	NA	0	NA	NA	NA	0	NA	NA	NA	0	NA	NA	NA
WBP2	1	2.63073	NA	NA	1	3.60383	NA	NA	1	0.359409	NA	NA	1	-0.513564	NA	NA	1	0.418676	NA	NA	1	-0.131756	NA	NA
JPT2	3	1.76626	0.000472827	0.000652393	3	2.05894	0.0063378	0.0177551	3	0.255585	0.545399	0.995693	3	-0.0797137	0.840876	0.935968	3	0.799797	0.106857	0.354108	3	0.261623	0.26743	0.618539
TUBAL3	0	NA	NA	NA	0	NA	NA	NA	0	NA	NA	NA	0	NA	NA	NA	0	NA	NA	NA	0	NA	NA	NA
SMCHD1	1	1.96912	NA	NA	1	2.37837	NA	NA	1	0.410884	NA	NA	1	0.421264	NA	NA	1	0.271067	NA	NA	1	-0.140094	NA	NA
USP14	3	2.54079	1.99746e-06	9.14474e-06	3	2.27118	0.00388	0.0156268	3	-0.439822	0.358362	0.995693	3	0.47271	0.264189	0.552047	3	1.3458	0.104625	0.352187	3	-0.293086	0.220464	0.585455
SHROOM1	0	NA	NA	NA	0	NA	NA	NA	0	NA	NA	NA	0	NA	NA	NA	0	NA	NA	NA	0	NA	NA	NA
CPNE1	0	NA	NA	NA	0	NA	NA	NA	0	NA	NA	NA	0	NA	NA	NA	0	NA	NA	NA	0	NA	NA	NA
PTPA	0	NA	NA	NA	0	NA	NA	NA	0	NA	NA	NA	0	NA	NA	NA	0	NA	NA	NA	0	NA	NA	NA
EPB41L3	2	1.46779	0.00865645	0.00980463	2	1.30915	0.0636542	0.0843624	2	0.238602	0.71373	0.995693	2	-0.910887	0.115291	0.351711	2	-0.332179	0.544701	0.742492	2	0.392848	0.190561	0.574085
AFDN	2	1.78239	0.000916396	0.00116442	2	1.11963	0.169291	0.190851	2	-0.371539	0.595865	0.995693	2	-0.607484	0.282208	0.566457	2	-1.20361	0.122927	0.379585	2	-0.179702	0.546398	0.784964
AIMP2	1	3.27141	NA	NA	1	3.9934	NA	NA	1	0.722029	NA	NA	1	0.303576	NA	NA	1	0.497638	NA	NA	1	0.230941	NA	NA
CASP3	0	NA	NA	NA	0	NA	NA	NA	0	NA	NA	NA	0	NA	NA	NA	0	NA	NA	NA	0	NA	NA	NA
MATR3	0	NA	NA	NA	0	NA	NA	NA	0	NA	NA	NA	0	NA	NA	NA	0	NA	NA	NA	0	NA	NA	NA
EIF3L	2	3.19727	4.54293e-06	1.56407e-05	2	2.6682	0.0774743	0.0991948	2	-0.667328	0.408913	0.995693	2	1.29554	0.0624464	0.265581	2	2.02172	0.268115	0.54827	2	-0.651197	0.072219	0.479159
EWSR1	3	3.52604	1.20557e-07	2.253e-06	3	3.86029	0.000815816	0.0121029	3	0.309945	0.458332	0.995693	3	1.36722	0.0325391	0.190011	3	2.59563	0.0190743	0.211789	3	0.546321	0.0330656	0.429119
GAPVD1	1	1.56374	NA	NA	1	1.21642	NA	NA	1	-0.347344	NA	NA	1	-1.13521	NA	NA	1	-0.575443	NA	NA	1	0.418999	NA	NA
CAPZB	1	1.44705	NA	NA	1	1.81799	NA	NA	1	0.401958	NA	NA	1	-1.52853	NA	NA	1	-1.41681	NA	NA	1	-0.0892213	NA	NA
NRDC	2	2.55788	3.58579e-05	7.55838e-05	2	2.53889	0.0112186	0.0242406	2	0.0793325	0.885729	0.995693	2	0.158155	0.763514	0.900523	2	0.25465	0.64694	0.8188	2	0.0815589	0.779613	0.907928
EIF4ENIF1	0	NA	NA	NA	0	NA	NA	NA	0	NA	NA	NA	0	NA	NA	NA	0	NA	NA	NA	0	NA	NA	NA
PALM2	1	3.18542	NA	NA	1	2.59908	NA	NA	1	-0.586341	NA	NA	1	0.493955	NA	NA	1	0.543397	NA	NA	1	-0.118586	NA	NA
PABPC4	2	2.69541	2.03757e-05	4.83005e-05	2	2.6387	0.0701394	0.0916025	2	-0.551481	0.436637	0.995693	2	0.116489	0.820198	0.935337	2	0.954421	0.353113	0.604253	2	-0.449827	0.155403	0.562239
RPS6KA3	1	2.21465	NA	NA	1	2.84312	NA	NA	1	0.626766	NA	NA	1	2.71787	NA	NA	1	3.33643	NA	NA	1	0.0942361	NA	NA
HNRNPC	3	3.27995	1.43034e-07	2.26425e-06	3	2.88145	0.00448579	0.0158669	3	-0.38133	0.411511	0.995693	3	1.8136	0.00327714	0.0564136	3	1.82351	0.0206819	0.221505	3	0.0437568	0.859271	0.939173
PAK1	0	NA	NA	NA	0	NA	NA	NA	0	NA	NA	NA	0	NA	NA	NA	0	NA	NA	NA	0	NA	NA	NA
DBNL	3	2.55453	2.01261e-06	9.15168e-06	3	2.61881	0.00103872	0.0121029	3	0.116738	0.788245	0.995693	3	-0.0146425	0.971046	0.994148	3	0.833867	0.0851014	0.331019	3	0.318517	0.180124	0.571124
CNN2	3	2.54058	7.55485e-06	2.2759e-05	3	2.3903	0.00344926	0.014915	3	-0.0306157	0.945128	0.995693	3	-0.0567535	0.910208	0.967515	3	0.126745	0.864317	0.945498	3	0.0980391	0.671901	0.856987
H3F3B	2	-0.74596	0.0997262	0.103744	2	-0.934941	0.16335	0.186203	2	-0.204679	0.705176	0.995693	2	-1.99816	0.0056713	0.0773651	2	-1.4973	0.0535875	0.290937	2	0.815958	0.0126871	0.429119
DEK	2	3.18163	5.53764e-06	1.76375e-05	2	2.40105	0.0083103	0.0200622	2	-0.219002	0.686319	0.995693	2	0.664549	0.266203	0.553059	2	0.594192	0.355467	0.604388	2	0.353669	0.242119	0.603944
TMX3	0	NA	NA	NA	0	NA	NA	NA	0	NA	NA	NA	0	NA	NA	NA	0	NA	NA	NA	0	NA	NA	NA
ECE1	2	1.76267	0.00101866	0.00128757	2	1.77276	0.0216935	0.0377529	2	-0.157449	0.768008	0.995693	2	-0.866509	0.119906	0.362729	2	-0.246786	0.648978	0.819221	2	0.48107	0.111771	0.507671
METTL3	0	NA	NA	NA	0	NA	NA	NA	0	NA	NA	NA	0	NA	NA	NA	0	NA	NA	NA	0	NA	NA	NA
UBB	3	2.9625	3.12385e-07	3.00062e-06	3	2.71693	0.000918212	0.0121029	3	-0.180483	0.671425	0.995693	3	0.399448	0.324425	0.616609	3	0.550007	0.20145	0.473498	3	0.0678287	0.772838	0.907928
ACTR3	1	1.01949	NA	NA	1	1.9146	NA	NA	1	0.895147	NA	NA	1	-2.2127	NA	NA	1	-1.69259	NA	NA	1	0.554147	NA	NA
ILF2	3	2.79303	1.36365e-06	7.41294e-06	3	2.20913	0.0268937	0.0438245	3	-0.574325	0.305133	0.995693	3	-0.0533077	0.892446	0.957437	3	-0.00554439	0.988659	0.991425	3	-0.348046	0.17521	0.569851
PPP1R7	0	NA	NA	NA	0	NA	NA	NA	0	NA	NA	NA	0	NA	NA	NA	0	NA	NA	NA	0	NA	NA	NA
PES1	1	2.00482	NA	NA	1	2.45146	NA	NA	1	0.44668	NA	NA	1	1.2673	NA	NA	1	1.31829	NA	NA	1	-0.0657477	NA	NA
NCOA1	0	NA	NA	NA	0	NA	NA	NA	0	NA	NA	NA	0	NA	NA	NA	0	NA	NA	NA	0	NA	NA	NA
BRD8	1	2.10719	NA	NA	1	2.09545	NA	NA	1	-0.0117334	NA	NA	1	-0.66951	NA	NA	1	0.274649	NA	NA	1	0.740884	NA	NA
RAN	2	2.58617	5.2307e-05	0.000101661	2	2.25839	0.0528589	0.0733072	2	-0.205811	0.741335	0.995693	2	-0.0968691	0.851942	0.93739	2	-0.29379	0.610022	0.795247	2	-0.355799	0.250049	0.608864
ERCC6L	1	-0.319406	NA	NA	1	0.503349	NA	NA	1	0.822771	NA	NA	1	-1.42542	NA	NA	1	-1.76533	NA	NA	1	0.353888	NA	NA
EIF3C	3	2.37871	7.9763e-06	2.383e-05	3	1.67533	0.0185704	0.0337088	3	-0.493075	0.366343	0.995693	3	0.547627	0.314376	0.602902	3	0.345147	0.647503	0.8188	3	-0.159485	0.504147	0.747077
SEPT10	1	1.87184	NA	NA	1	2.34962	NA	NA	1	0.477781	NA	NA	1	-0.818096	NA	NA	1	-0.246498	NA	NA	1	-0.0332742	NA	NA
CWC22	1	-0.910393	NA	NA	1	-0.260221	NA	NA	1	0.496002	NA	NA	1	-1.7126	NA	NA	1	-1.63106	NA	NA	1	-0.00352448	NA	NA
DDX27	1	1.40234	NA	NA	1	2.24972	NA	NA	1	0.460376	NA	NA	1	0.151599	NA	NA	1	0.328951	NA	NA	1	-0.0519823	NA	NA
MYL6	1	2.77812	NA	NA	1	2.62042	NA	NA	1	-0.195219	NA	NA	1	0.266517	NA	NA	1	1.08202	NA	NA	1	0	NA	NA
RANBP3	0	NA	NA	NA	0	NA	NA	NA	0	NA	NA	NA	0	NA	NA	NA	0	NA	NA	NA	0	NA	NA	NA
ETF1	1	1.22602	NA	NA	1	1.75979	NA	NA	1	0.533763	NA	NA	1	-0.133511	NA	NA	1	2.12958	NA	NA	1	0.0411028	NA	NA
SUMO1	2	3.47268	1.35589e-06	7.41294e-06	2	2.98721	0.00395971	0.0156799	2	-0.512063	0.354036	0.995693	2	0.790456	0.156385	0.41848	2	1.04772	0.106464	0.354108	2	0.119342	0.685306	0.859211
NAB1	0	NA	NA	NA	0	NA	NA	NA	0	NA	NA	NA	0	NA	NA	NA	0	NA	NA	NA	0	NA	NA	NA
AGFG1	0	NA	NA	NA	0	NA	NA	NA	0	NA	NA	NA	0	NA	NA	NA	0	NA	NA	NA	0	NA	NA	NA
SMARCD2	0	NA	NA	NA	0	NA	NA	NA	0	NA	NA	NA	0	NA	NA	NA	0	NA	NA	NA	0	NA	NA	NA
POLR1A	0	NA	NA	NA	0	NA	NA	NA	0	NA	NA	NA	0	NA	NA	NA	0	NA	NA	NA	0	NA	NA	NA
RBM12B	1	1.6638	NA	NA	1	2.1122	NA	NA	1	0.448372	NA	NA	1	1.81803	NA	NA	1	2.19251	NA	NA	1	-0.0442111	NA	NA
SRI	1	4.55152	NA	NA	1	4.76182	NA	NA	1	0.17031	NA	NA	1	2.94671	NA	NA	1	3.78209	NA	NA	1	-0.390377	NA	NA
NCOR2	3	2.90429	2.28625e-06	9.92214e-06	3	2.79647	0.00145713	0.0125875	3	0.109302	0.799412	0.995693	3	0.895314	0.0543004	0.240081	3	1.21136	0.0322184	0.251094	3	0.399924	0.102282	0.497832
IMPDH1	0	NA	NA	NA	0	NA	NA	NA	0	NA	NA	NA	0	NA	NA	NA	0	NA	NA	NA	0	NA	NA	NA
NAP1L4	0	NA	NA	NA	0	NA	NA	NA	0	NA	NA	NA	0	NA	NA	NA	0	NA	NA	NA	0	NA	NA	NA
BBX	1	3.0968	NA	NA	1	2.59173	NA	NA	1	-0.505083	NA	NA	1	0.571531	NA	NA	1	0.415975	NA	NA	1	0.00115369	NA	NA
ARF4	1	1.71229	NA	NA	1	2.21658	NA	NA	1	0.489543	NA	NA	1	0.107554	NA	NA	1	1.12102	NA	NA	1	-0.0825759	NA	NA
FOSL2	2	4.58149	7.23107e-08	2.10034e-06	2	3.9003	0.00292406	0.0148122	2	-0.681197	0.235372	0.995693	2	3.14098	0.00066944	0.0179261	2	3.13668	0.0155322	0.211789	2	-0.167264	0.568433	0.80072
PELP1	2	2.97103	1.25357e-05	3.34411e-05	2	2.41398	0.00826294	0.0200622	2	-0.660122	0.254577	0.995693	2	0.26618	0.618541	0.814581	2	0.379714	0.491658	0.718971	2	0.0147695	0.959658	0.985781
SPATS2L	0	NA	NA	NA	0	NA	NA	NA	0	NA	NA	NA	0	NA	NA	NA	0	NA	NA	NA	0	NA	NA	NA
APEH	2	2.13685	0.000200537	0.000304596	2	1.31043	0.167241	0.1893	2	-0.825131	0.30437	0.995693	2	0.826034	0.242641	0.528489	2	0.497828	0.670333	0.83347	2	-0.749076	0.0337323	0.429119
ARVCF	1	0.876802	NA	NA	1	-0.2336	NA	NA	1	-1.11045	NA	NA	1	-1.68901	NA	NA	1	-1.74633	NA	NA	1	-0.379282	NA	NA
NRF1	2	2.1607	0.000189415	0.000289528	2	2.16858	0.0124068	0.0261316	2	0.0344884	0.948255	0.995693	2	0.0118281	0.981818	0.994148	2	0.739758	0.218462	0.497262	2	0.498105	0.097011	0.497832
GSDME	1	1.86873	NA	NA	1	2.2001	NA	NA	1	0.349479	NA	NA	1	-0.156	NA	NA	1	1.08692	NA	NA	1	-0.152404	NA	NA
CTNND1	3	2.83665	9.38278e-07	6.00332e-06	3	2.57355	0.000859663	0.0121029	3	-0.216276	0.647353	0.995693	3	1.13584	0.0483195	0.228588	3	1.3978	0.0546282	0.290937	3	0.0608414	0.79461	0.91005
EIF4G2	0	NA	NA	NA	0	NA	NA	NA	0	NA	NA	NA	0	NA	NA	NA	0	NA	NA	NA	0	NA	NA	NA
PPP1R9B	1	-0.954166	NA	NA	1	-0.668272	NA	NA	1	0.285935	NA	NA	1	-2.53759	NA	NA	1	-2.44945	NA	NA	1	-0.170232	NA	NA
ABCE1	1	1.16118	NA	NA	1	2.43192	NA	NA	1	0.756853	NA	NA	1	0.949124	NA	NA	1	2.68394	NA	NA	1	0.245739	NA	NA
RACK1	1	1.90793	NA	NA	1	2.27989	NA	NA	1	0.372618	NA	NA	1	-0.898942	NA	NA	1	-1.09678	NA	NA	1	-0.118743	NA	NA
HNRNPAB	3	3.64981	3.12128e-08	1.92683e-06	3	3.62407	0.000665155	0.0121029	3	-0.0319223	0.939634	0.995693	3	0.908564	0.0422113	0.214921	3	1.33259	0.0189059	0.211789	3	0.14189	0.542789	0.783508
RPS3A	1	2.26634	NA	NA	1	2.89546	NA	NA	1	0.645056	NA	NA	1	-0.832411	NA	NA	1	-0.600359	NA	NA	1	0.178874	NA	NA
LIMCH1	1	0.471448	NA	NA	1	0.487075	NA	NA	1	-0.0895283	NA	NA	1	-1.99229	NA	NA	1	-1.4521	NA	NA	1	0.436375	NA	NA
SEC31A	3	2.16191	3.25265e-05	7.04092e-05	3	1.56642	0.0138832	0.028199	3	-0.609166	0.263936	0.995693	3	0.178538	0.699767	0.869298	3	0.139966	0.815415	0.928019	3	-0.354632	0.156831	0.562239
TWF2	1	1.32659	NA	NA	1	1.79456	NA	NA	1	0.467905	NA	NA	1	-1.96033	NA	NA	1	-1.8779	NA	NA	1	0.0821576	NA	NA
SLC39A14	0	NA	NA	NA	0	NA	NA	NA	0	NA	NA	NA	0	NA	NA	NA	0	NA	NA	NA	0	NA	NA	NA
ARFGEF1	1	1.91322	NA	NA	1	1.78589	NA	NA	1	-0.127337	NA	NA	1	0.201257	NA	NA	1	-0.3866	NA	NA	1	-0.658697	NA	NA
SWAP70	3	3.06691	2.59797e-07	2.8612e-06	3	2.51462	0.00534745	0.0164887	3	-0.521634	0.290995	0.995693	3	0.187605	0.637062	0.822492	3	0.257733	0.531427	0.734168	3	-0.325998	0.174845	0.569851
UBR5	2	2.28919	0.000803489	0.00104108	2	1.82375	0.0198849	0.0353784	2	-0.453739	0.542835	0.995693	2	0.101483	0.860766	0.93739	2	-0.105739	0.844835	0.942063	2	-0.227143	0.45987	0.733322
ADD1	2	2.51282	4.14746e-05	8.54306e-05	2	2.14922	0.0317005	0.0496271	2	-0.394064	0.553549	0.995693	2	1.33455	0.0921587	0.31618	2	1.01518	0.272167	0.551253	2	-0.259941	0.386702	0.707369
SEPT7	1	0.870108	NA	NA	1	1.28635	NA	NA	1	0.400429	NA	NA	1	-0.489423	NA	NA	1	1.65613	NA	NA	1	-0.092294	NA	NA
PRRC2C	2	3.13635	4.5972e-06	1.56782e-05	2	3.21025	0.00310189	0.014827	2	-0.176583	0.741588	0.995693	2	0.633277	0.23862	0.528489	2	1.29823	0.0623802	0.294212	2	0.529464	0.0815595	0.495578
LTF	1	-2.1583	NA	NA	0	NA	NA	NA	0	NA	NA	NA	1	-4.23634	NA	NA	0	NA	NA	NA	0	NA	NA	NA
EZR	3	2.36602	8.77722e-06	2.60079e-05	3	1.98294	0.0219423	0.0378189	3	-0.463967	0.399122	0.995693	3	0.370085	0.48344	0.737326	3	1.01031	0.337688	0.597833	3	-0.220301	0.379349	0.707369
ZC3H18	1	3.15635	NA	NA	1	3.0049	NA	NA	1	-0.0188195	NA	NA	1	0.385376	NA	NA	1	0.848638	NA	NA	1	0.535456	NA	NA
XPO7	1	1.86239	NA	NA	1	2.44101	NA	NA	1	0.607958	NA	NA	1	0.625177	NA	NA	1	0.923339	NA	NA	1	0.108892	NA	NA
ITGA2	0	NA	NA	NA	0	NA	NA	NA	0	NA	NA	NA	0	NA	NA	NA	0	NA	NA	NA	0	NA	NA	NA
TCOF1	3	2.13324	0.000107809	0.000178774	3	2.27807	0.00274376	0.0148122	3	0.230815	0.599185	0.995693	3	0.314453	0.451003	0.726225	3	0.967425	0.0572931	0.290937	3	0.343714	0.16936	0.569851
EIF4G1	3	2.73253	2.88552e-06	1.14002e-05	3	2.66858	0.000810013	0.0121029	3	-0.119086	0.812222	0.995693	3	0.365538	0.388959	0.677594	3	1.65909	0.0713531	0.309709	3	0.184007	0.435506	0.730086
MAP4	3	3.13956	1.56178e-07	2.3126e-06	3	3.20046	0.000675515	0.0121029	3	0.0665176	0.87573	0.995693	3	0.612398	0.156585	0.41848	3	1.01689	0.0453345	0.285142	3	0.30355	0.209087	0.582294
PBRM1	1	2.55211	NA	NA	1	3.334	NA	NA	1	0.433387	NA	NA	1	0.79859	NA	NA	1	0.955387	NA	NA	1	-0.131282	NA	NA
KLC1	3	2.29106	1.24901e-05	3.34411e-05	3	2.22889	0.00163747	0.0130451	3	-0.127829	0.76295	0.995693	3	0.00912124	0.981873	0.994148	3	1.02533	0.142505	0.40087	3	0.0671212	0.777881	0.907928
CYFIP2	0	NA	NA	NA	0	NA	NA	NA	0	NA	NA	NA	0	NA	NA	NA	0	NA	NA	NA	0	NA	NA	NA
PRPF31	0	NA	NA	NA	0	NA	NA	NA	0	NA	NA	NA	0	NA	NA	NA	0	NA	NA	NA	0	NA	NA	NA
TRIO	1	0.560617	NA	NA	1	1.17076	NA	NA	1	0.617204	NA	NA	1	-1.06272	NA	NA	1	-0.800651	NA	NA	1	0.0681893	NA	NA
CSTF2	2	2.57341	3.30195e-05	7.10509e-05	2	2.50298	0.00737378	0.0191558	2	-0.0110216	0.98345	0.995693	2	0.0815521	0.873861	0.947229	2	0.854324	0.165377	0.437548	2	0.499463	0.0975632	0.497832
EIF4B	3	2.34653	0.000112298	0.000184108	3	2.3168	0.0049035	0.016275	3	-0.0202148	0.963315	0.995693	3	0.128998	0.7796	0.908312	3	0.775845	0.125072	0.379585	3	0.172495	0.462792	0.733322
POLR1E	0	NA	NA	NA	0	NA	NA	NA	0	NA	NA	NA	0	NA	NA	NA	0	NA	NA	NA	0	NA	NA	NA
DCTN1	3	1.22955	0.00237886	0.00282416	3	0.854275	0.0956941	0.118812	3	0.0518821	0.901566	0.995693	3	-1.13664	0.0198874	0.148233	3	-1.23761	0.0207994	0.221505	3	0.310541	0.193625	0.576952
SEC24D	1	2.16835	NA	NA	1	2.40749	NA	NA	1	0.239154	NA	NA	1	-0.420839	NA	NA	1	-0.6623	NA	NA	1	-0.266229	NA	NA
RBBP7	1	2.37871	NA	NA	1	2.78239	NA	NA	1	-0.0722552	NA	NA	1	0.404576	NA	NA	1	0.0992279	NA	NA	1	-0.601124	NA	NA
TOP2B	2	1.91213	0.000868089	0.00111678	2	1.14292	0.129582	0.152562	2	-0.726669	0.361312	0.995693	2	0.506451	0.371087	0.658085	2	0.312898	0.73115	0.869521	2	-0.559577	0.0913743	0.497832
SMC4	3	1.88773	0.000140558	0.000227345	3	1.39655	0.0512548	0.0716369	3	-0.544117	0.286038	0.995693	3	-0.342272	0.459066	0.733822	3	-0.106769	0.861947	0.945498	3	-0.332522	0.163653	0.568584
CDCA2	0	NA	NA	NA	0	NA	NA	NA	0	NA	NA	NA	0	NA	NA	NA	0	NA	NA	NA	0	NA	NA	NA
PPIE	0	NA	NA	NA	0	NA	NA	NA	0	NA	NA	NA	0	NA	NA	NA	0	NA	NA	NA	0	NA	NA	NA
NUP155	2	2.18797	0.000156033	0.000246314	1	2.55432	NA	NA	1	0.274649	NA	NA	2	0.84445	0.244408	0.528489	1	2.358	NA	NA	1	-0.214424	NA	NA
MAP1A	3	2.24332	1.87312e-05	4.51422e-05	3	2.72212	0.00122227	0.0121029	3	0.434402	0.302684	0.995693	3	0.778231	0.0922593	0.31618	3	1.49024	0.0404583	0.276633	3	0.69597	0.0113966	0.429119
RBM6	0	NA	NA	NA	0	NA	NA	NA	0	NA	NA	NA	0	NA	NA	NA	0	NA	NA	NA	0	NA	NA	NA
TSN	3	2.58218	2.19077e-06	9.71732e-06	3	2.62572	0.0012546	0.0121029	3	0.0435597	0.914045	0.995693	3	0.541465	0.231828	0.522145	3	1.40444	0.0250493	0.233252	3	0.364896	0.153069	0.562239
CALD1	3	2.14141	6.94273e-05	0.000126525	3	2.09008	0.00621355	0.0176092	3	-0.121986	0.766723	0.995693	3	-0.582546	0.298436	0.583161	3	-0.131563	0.883633	0.950836	3	0.259911	0.272885	0.623117
FAM98A	2	2.83356	1.21424e-05	3.27572e-05	2	1.9805	0.0578015	0.0786408	2	-0.828622	0.272525	0.995693	2	0.888711	0.145147	0.397505	2	0.668795	0.466602	0.70144	2	-0.753969	0.0250332	0.429119
NCAPH	3	1.49581	0.000910069	0.00115841	3	1.13217	0.0646759	0.0855162	3	-0.415361	0.425674	0.995693	3	-0.694632	0.133228	0.377742	3	-0.56557	0.304956	0.575404	3	-0.162336	0.5017	0.747077
DYNC1LI1	0	NA	NA	NA	0	NA	NA	NA	0	NA	NA	NA	0	NA	NA	NA	0	NA	NA	NA	0	NA	NA	NA
LANCL1	1	1.77433	NA	NA	1	1.92208	NA	NA	1	0.147697	NA	NA	1	-1.45783	NA	NA	1	-1.68511	NA	NA	1	-0.193206	NA	NA
SSFA2	1	2.30466	NA	NA	1	1.17037	NA	NA	1	-1.13432	NA	NA	1	-0.261189	NA	NA	1	-0.34236	NA	NA	1	-0.403141	NA	NA
NXF1	2	0.831048	0.0719469	0.0757171	2	0.410895	0.550759	0.56221	2	-0.455503	0.524648	0.995693	2	-1.55606	0.0144619	0.121216	2	-1.41275	0.0591447	0.290937	2	-0.391296	0.214899	0.582294
UBXN1	3	1.43842	0.000874749	0.0011223	3	1.6415	0.0174992	0.0326834	3	0.130444	0.764724	0.995693	3	-1.23413	0.0152194	0.12471	3	-0.463714	0.308046	0.576637	3	0.383927	0.114873	0.511576
EEF1D	3	2.24351	1.14218e-05	3.10449e-05	3	2.17117	0.00497951	0.016275	3	-0.139942	0.743879	0.995693	3	-0.273445	0.495337	0.739199	3	-0.139126	0.725738	0.868704	3	-0.124068	0.591781	0.811457
PPP6R3	3	1.66578	0.00184172	0.00223792	3	1.36672	0.018075	0.033299	3	-0.29906	0.54848	0.995693	3	0.051083	0.908316	0.967515	3	0.260865	0.643807	0.8188	3	-0.0708021	0.763896	0.907928
PRMT1	2	2.79744	1.76656e-05	4.3028e-05	2	2.24244	0.0666518	0.0873663	2	-0.589853	0.406915	0.995693	2	0.41656	0.43395	0.715278	2	0.240571	0.657187	0.823782	2	-0.500026	0.121236	0.516653
PCF11	1	2.31878	NA	NA	1	2.05811	NA	NA	1	-0.124314	NA	NA	1	0.0623981	NA	NA	1	-0.420067	NA	NA	1	0.243669	NA	NA
UBTF	3	2.11696	2.27067e-05	5.27877e-05	3	2.10273	0.00274265	0.0148122	3	-0.103307	0.799494	0.995693	3	-0.102285	0.812475	0.929461	3	-0.188943	0.63705	0.818575	3	0.136078	0.577948	0.807433
RPS3	1	1.91636	NA	NA	1	2.63001	NA	NA	1	0.781989	NA	NA	1	-0.890492	NA	NA	1	-0.74664	NA	NA	1	0.29066	NA	NA
NPEPPS	2	2.0215	0.000327732	0.000469208	2	1.45537	0.127832	0.15075	2	-0.756326	0.344987	0.995693	2	0.214626	0.725892	0.885025	2	-0.128712	0.899377	0.956755	2	-0.602581	0.0760006	0.484956
PSMC3	1	1.60193	NA	NA	1	1.89577	NA	NA	1	0.528971	NA	NA	1	-1.07318	NA	NA	1	-0.243113	NA	NA	1	0.0361868	NA	NA
C11orf58	1	3.78921	NA	NA	1	3.41697	NA	NA	1	-0.330883	NA	NA	1	1.14796	NA	NA	1	1.59178	NA	NA	1	0.0500489	NA	NA
LMO7	1	2.78779	NA	NA	1	1.86794	NA	NA	1	-0.774108	NA	NA	1	-0.0443301	NA	NA	1	-0.20312	NA	NA	1	-0.0233431	NA	NA
HSF1	3	3.29416	2.49341e-07	2.8612e-06	3	3.37024	0.000468743	0.0121029	3	0.0714067	0.863742	0.995693	3	1.27111	0.00987328	0.105649	3	2.05244	0.00703598	0.183016	3	0.474349	0.0637985	0.456049
RNF214	0	NA	NA	NA	0	NA	NA	NA	0	NA	NA	NA	0	NA	NA	NA	0	NA	NA	NA	0	NA	NA	NA
CSRP1	0	NA	NA	NA	0	NA	NA	NA	0	NA	NA	NA	0	NA	NA	NA	0	NA	NA	NA	0	NA	NA	NA
KNL1	2	1.23995	0.0516299	0.0545737	2	1.06172	0.156407	0.179144	2	-0.392955	0.545063	0.995693	2	-0.261095	0.732939	0.887626	2	-0.24663	0.782037	0.911741	2	-0.238647	0.415895	0.717108
NUF2	0	NA	NA	NA	0	NA	NA	NA	0	NA	NA	NA	0	NA	NA	NA	0	NA	NA	NA	0	NA	NA	NA
PDE4DIP	3	2.13422	2.88647e-05	6.42129e-05	3	1.74041	0.00606242	0.0175272	3	-0.387414	0.454875	0.995693	3	-0.0237213	0.952699	0.992509	3	-0.114246	0.808296	0.92663	3	-0.124207	0.605195	0.8175
PUM1	0	NA	NA	NA	0	NA	NA	NA	0	NA	NA	NA	0	NA	NA	NA	0	NA	NA	NA	0	NA	NA	NA
ACP1	0	NA	NA	NA	0	NA	NA	NA	0	NA	NA	NA	0	NA	NA	NA	0	NA	NA	NA	0	NA	NA	NA
TRRAP	1	0.846553	NA	NA	1	1.38642	NA	NA	1	0.627887	NA	NA	1	-0.892018	NA	NA	1	-0.684851	NA	NA	1	0.0963968	NA	NA
WNK1	2	2.29016	0.000153674	0.000244189	2	1.66731	0.0263962	0.0434084	2	-0.727369	0.214594	0.995693	2	-0.237355	0.654761	0.834907	2	-0.156444	0.77176	0.90417	2	0.000860793	0.997627	0.997627
PSMD9	1	3.61023	NA	NA	1	4.23856	NA	NA	1	0.628354	NA	NA	1	3.29039	NA	NA	1	2.8266	NA	NA	1	-0.0569264	NA	NA
ALCAM	1	1.58679	NA	NA	1	2.57075	NA	NA	1	0.722029	NA	NA	1	-0.786646	NA	NA	1	0.526169	NA	NA	1	1.29272	NA	NA
IST1	0	NA	NA	NA	0	NA	NA	NA	0	NA	NA	NA	0	NA	NA	NA	0	NA	NA	NA	0	NA	NA	NA
MRE11	0	NA	NA	NA	0	NA	NA	NA	0	NA	NA	NA	0	NA	NA	NA	0	NA	NA	NA	0	NA	NA	NA
OTUB1	1	1.83013	NA	NA	1	2.47586	NA	NA	1	0.439783	NA	NA	1	-1.13768	NA	NA	1	-1.01996	NA	NA	1	-0.0515038	NA	NA
LIG1	1	0.98601	NA	NA	1	1.72504	NA	NA	1	0.608525	NA	NA	1	0.96414	NA	NA	1	1.60772	NA	NA	1	0.103263	NA	NA
SLC3A2	3	1.63007	0.000214408	0.000323626	3	1.6672	0.00799392	0.019932	3	0.11888	0.780367	0.995693	3	-0.114976	0.828402	0.935968	3	0.609559	0.31007	0.576637	3	0.298231	0.207477	0.581097
GPHN	2	1.95815	0.0127025	0.0140641	2	1.65204	0.108918	0.132363	2	-0.306128	0.624035	0.995693	2	-0.0306545	0.962826	0.994148	2	-0.0925537	0.897335	0.956755	2	-0.154636	0.595295	0.811457
NOL8	0	NA	NA	NA	0	NA	NA	NA	0	NA	NA	NA	0	NA	NA	NA	0	NA	NA	NA	0	NA	NA	NA
POLE	0	NA	NA	NA	0	NA	NA	NA	0	NA	NA	NA	0	NA	NA	NA	0	NA	NA	NA	0	NA	NA	NA
FEN1	0	NA	NA	NA	0	NA	NA	NA	0	NA	NA	NA	0	NA	NA	NA	0	NA	NA	NA	0	NA	NA	NA
MTHFD1	3	1.56184	0.000328622	0.000469552	3	1.21766	0.0559859	0.0766067	3	-0.312206	0.557032	0.995693	3	-0.457811	0.403896	0.687098	3	-0.342315	0.646063	0.8188	3	-0.0657875	0.798356	0.91005
ELP1	0	NA	NA	NA	0	NA	NA	NA	0	NA	NA	NA	0	NA	NA	NA	0	NA	NA	NA	0	NA	NA	NA
>tr|F5H423|F5H423_HUMAN Uncharacterized protein OS=Homo sapiens OX=9606 PE=3 SV=1	0	NA	NA	NA	0	NA	NA	NA	0	NA	NA	NA	0	NA	NA	NA	0	NA	NA	NA	0	NA	NA	NA
TSG101	2	2.75218	1.76008e-05	4.3028e-05	2	1.78517	0.0648826	0.0855162	2	-0.726417	0.312765	0.995693	2	0.757577	0.169449	0.432646	2	0.330093	0.591438	0.781126	2	-0.666251	0.0440106	0.438607
KIAA2026	0	NA	NA	NA	0	NA	NA	NA	0	NA	NA	NA	0	NA	NA	NA	0	NA	NA	NA	0	NA	NA	NA
MAP3K4	1	0.223175	NA	NA	1	0.333996	NA	NA	1	0.110764	NA	NA	1	-1.4935	NA	NA	1	-1.84384	NA	NA	1	-0.421148	NA	NA
NAP1L1	3	1.7285	0.000219167	0.000329434	3	1.61071	0.00580177	0.0171895	3	-0.121181	0.778933	0.995693	3	-0.832297	0.0833756	0.305993	3	-0.393839	0.441061	0.680088	3	0.0945104	0.68368	0.859211
TUBA1C	0	NA	NA	NA	0	NA	NA	NA	0	NA	NA	NA	0	NA	NA	NA	0	NA	NA	NA	0	NA	NA	NA
CPSF7	3	3.6767	1.0558e-07	2.24512e-06	3	2.79661	0.00449231	0.0158669	3	-0.46312	0.361734	0.995693	3	1.28359	0.0144457	0.121216	3	0.890624	0.201259	0.473498	3	-0.311353	0.201486	0.581097
MYO1C	1	0.543298	NA	NA	1	1.44843	NA	NA	1	0.739934	NA	NA	1	-2.04115	NA	NA	1	-1.59488	NA	NA	1	0.234501	NA	NA
XRCC1	0	NA	NA	NA	0	NA	NA	NA	0	NA	NA	NA	0	NA	NA	NA	0	NA	NA	NA	0	NA	NA	NA
DSTN	0	NA	NA	NA	0	NA	NA	NA	0	NA	NA	NA	0	NA	NA	NA	0	NA	NA	NA	0	NA	NA	NA
RANBP1	2	2.41263	6.57923e-05	0.000121657	2	2.10692	0.012622	0.0263081	2	-0.392798	0.479338	0.995693	2	-0.109948	0.830235	0.935968	2	0.371773	0.501148	0.72367	2	-0.102645	0.725577	0.883258
TRAFD1	0	NA	NA	NA	0	NA	NA	NA	0	NA	NA	NA	0	NA	NA	NA	0	NA	NA	NA	0	NA	NA	NA
CAD	2	1.79705	0.00215412	0.0025828	2	0.874108	0.17606	0.197242	2	-0.762373	0.327699	0.995693	2	-0.300744	0.577933	0.791374	2	-0.898847	0.15232	0.412126	2	-0.53047	0.0955612	0.497832
LIMA1	2	2.45493	6.94747e-05	0.000126525	2	1.23283	0.104057	0.127102	2	-0.618964	0.276535	0.995693	2	0.33903	0.5365	0.768068	2	0.418327	0.469994	0.702054	2	-0.121084	0.678897	0.856987
BAZ2A	0	NA	NA	NA	0	NA	NA	NA	0	NA	NA	NA	0	NA	NA	NA	0	NA	NA	NA	0	NA	NA	NA
ARHGAP29	1	2.15591	NA	NA	1	1.67654	NA	NA	1	-0.479351	NA	NA	1	-0.676203	NA	NA	1	-0.394487	NA	NA	1	0.322159	NA	NA
SCAF11	3	2.69436	1.78436e-06	8.48745e-06	3	2.91479	0.000478634	0.0121029	3	0.22873	0.590704	0.995693	3	-0.0759321	0.866666	0.94084	3	0.503838	0.347395	0.599157	3	0.431457	0.0797477	0.490062
KRT18	3	1.50039	0.000453216	0.00062773	3	1.264	0.0218976	0.0378189	3	-0.215316	0.610822	0.995693	3	-1.23097	0.0153516	0.12471	3	-0.886898	0.123259	0.379585	3	0.0199801	0.931532	0.976486
FANCI	0	NA	NA	NA	0	NA	NA	NA	0	NA	NA	NA	0	NA	NA	NA	0	NA	NA	NA	0	NA	NA	NA
UBA3	1	0.692159	NA	NA	1	1.17236	NA	NA	1	0.480265	NA	NA	1	-0.667378	NA	NA	1	1.54216	NA	NA	1	-0.0124608	NA	NA
TIA1	1	2.20967	NA	NA	1	2.79616	NA	NA	1	0.586501	NA	NA	1	-0.273988	NA	NA	1	-0.106778	NA	NA	1	0.148869	NA	NA
RTN4	3	1.90625	6.86183e-05	0.000125916	3	1.7406	0.00679811	0.0184162	3	-0.243312	0.582113	0.995693	3	-0.869717	0.0870136	0.310885	3	-0.440444	0.432867	0.676179	3	0.00588297	0.980079	0.992068
IGF2BP2	1	1.56881	NA	NA	1	2.62471	NA	NA	1	0.559932	NA	NA	1	0.0237521	NA	NA	1	1.4143	NA	NA	1	0.0604625	NA	NA
DST	3	1.92637	8.44993e-05	0.000147568	3	2.1761	0.0104856	0.0233484	3	-0.318826	0.505049	0.995693	3	-0.301597	0.450284	0.726225	3	0.117113	0.835897	0.938133	3	-0.0264446	0.909223	0.964719
CLASP1	0	NA	NA	NA	0	NA	NA	NA	0	NA	NA	NA	0	NA	NA	NA	0	NA	NA	NA	0	NA	NA	NA
CALM2	0	NA	NA	NA	0	NA	NA	NA	0	NA	NA	NA	0	NA	NA	NA	0	NA	NA	NA	0	NA	NA	NA
ASNS	1	1.82692	NA	NA	1	2.37715	NA	NA	1	0.574344	NA	NA	1	-0.751587	NA	NA	1	0.211137	NA	NA	1	0.0632268	NA	NA
CPSF6	3	3.15453	1.40051e-07	2.26425e-06	3	3.10951	0.000939908	0.0121029	3	-0.0717977	0.869696	0.995693	3	0.72692	0.0967646	0.32285	3	2.10165	0.0465295	0.285142	3	0.129458	0.576083	0.807433
DPP3	0	NA	NA	NA	0	NA	NA	NA	0	NA	NA	NA	0	NA	NA	NA	0	NA	NA	NA	0	NA	NA	NA
DIS3	1	0.512379	NA	NA	1	1.08563	NA	NA	1	0.573181	NA	NA	1	-0.666233	NA	NA	1	-0.367676	NA	NA	1	0.0745054	NA	NA
MED15	0	NA	NA	NA	0	NA	NA	NA	0	NA	NA	NA	0	NA	NA	NA	0	NA	NA	NA	0	NA	NA	NA
>tr|G3V3Y1|G3V3Y1_HUMAN Uncharacterized protein OS=Homo sapiens OX=9606 PE=4 SV=1	0	NA	NA	NA	0	NA	NA	NA	0	NA	NA	NA	0	NA	NA	NA	0	NA	NA	NA	0	NA	NA	NA
CTAGE5	0	NA	NA	NA	0	NA	NA	NA	0	NA	NA	NA	0	NA	NA	NA	0	NA	NA	NA	0	NA	NA	NA
PPP4R3A	0	NA	NA	NA	0	NA	NA	NA	0	NA	NA	NA	0	NA	NA	NA	0	NA	NA	NA	0	NA	NA	NA
LAMB1	1	0.553361	NA	NA	1	3.36723	NA	NA	1	2.82216	NA	NA	1	-2.13816	NA	NA	1	1.3115	NA	NA	1	3.28994	NA	NA
TMPO	2	2.74349	4.45263e-05	8.92745e-05	2	2.70685	0.00935338	0.0215639	2	-0.0279006	0.958484	0.995693	2	0.410179	0.508932	0.746364	2	1.22416	0.0996051	0.34673	2	0.587864	0.0551195	0.451276
USP11	2	2.42749	5.82262e-05	0.000109915	2	1.91401	0.0484788	0.0682162	2	-0.433864	0.531374	0.995693	2	0.0347162	0.948149	0.992057	2	0.304758	0.586999	0.78085	2	-0.279228	0.357874	0.703002
CPSF3	1	2.36765	NA	NA	1	2.54273	NA	NA	1	0.175045	NA	NA	1	1.00813	NA	NA	1	2.91252	NA	NA	1	-0.317624	NA	NA
CELF1	1	1.53779	NA	NA	1	1.98357	NA	NA	1	0.590339	NA	NA	1	-0.486934	NA	NA	1	0.870424	NA	NA	1	0.0792928	NA	NA
SEC24C	2	2.67575	2.29281e-05	5.31314e-05	2	2.12271	0.0445027	0.064202	2	-0.638273	0.379701	0.995693	2	0.652994	0.270765	0.553529	2	0.416075	0.656215	0.823782	2	-0.502142	0.110235	0.506657
PUS1	0	NA	NA	NA	0	NA	NA	NA	0	NA	NA	NA	0	NA	NA	NA	0	NA	NA	NA	0	NA	NA	NA
HNRNPH1	3	3.43486	1.1229e-07	2.253e-06	3	2.93293	0.00507505	0.016275	3	-0.390179	0.420213	0.995693	3	1.09301	0.0325883	0.190011	3	1.20855	0.0627817	0.294212	3	-0.177406	0.451409	0.733322
DNM1L	1	1.62663	NA	NA	1	2.52439	NA	NA	1	0.897705	NA	NA	1	0.126048	NA	NA	1	0.836651	NA	NA	1	0.442758	NA	NA
CDSN	0	NA	NA	NA	0	NA	NA	NA	0	NA	NA	NA	0	NA	NA	NA	0	NA	NA	NA	0	NA	NA	NA
NELFCD	2	2.10258	0.000244334	0.000359051	2	1.44313	0.04373	0.0637285	2	-0.534296	0.3349	0.995693	2	-0.50616	0.347627	0.639528	2	-0.365736	0.509263	0.72532	2	0.0292336	0.919764	0.969477
MPRIP	2	1.91	0.000576076	0.000774169	2	1.44569	0.0424491	0.0623688	2	-0.46431	0.397725	0.995693	2	-0.380726	0.465374	0.735865	2	-0.127101	0.821009	0.929542	2	0.240716	0.418534	0.717108
AMPD2	2	2.41389	6.51523e-05	0.000120782	2	1.62291	0.133491	0.156907	2	-0.81496	0.298827	0.995693	2	0.0928468	0.862192	0.93739	2	0.0761222	0.931972	0.969846	2	-0.637117	0.05758	0.453746
THADA	1	0.457752	NA	NA	1	1.31736	NA	NA	1	0.859493	NA	NA	1	-1.2515	NA	NA	1	-0.625712	NA	NA	1	0.295135	NA	NA
PRRC2B	2	1.01953	0.031835	0.0339479	2	0.106157	0.841868	0.847627	2	-0.9134	0.124211	0.995693	2	-1.65571	0.0129681	0.119182	2	-1.99013	0.0210075	0.221505	2	-0.262743	0.371033	0.707369
IMPDH2	2	3.03116	6.7328e-06	2.08919e-05	2	1.89972	0.145464	0.168494	2	-0.943358	0.274479	0.995693	2	0.352755	0.502937	0.74513	2	-0.00452124	0.995433	0.996306	2	-0.8358	0.024648	0.429119
RBM39	1	2.40996	NA	NA	1	4.13832	NA	NA	1	0.348459	NA	NA	1	-0.931783	NA	NA	1	0.96229	NA	NA	1	-0.12235	NA	NA
ZNF687	0	NA	NA	NA	0	NA	NA	NA	0	NA	NA	NA	0	NA	NA	NA	0	NA	NA	NA	0	NA	NA	NA
RBMX	3	3.1734	2.86588e-07	2.91835e-06	3	2.96024	0.00314087	0.0148976	3	0.0671952	0.867421	0.995693	3	0.377173	0.352159	0.642957	3	0.562641	0.185212	0.456347	3	0.242414	0.319022	0.671305
GOLGA4	2	2.22698	0.000186841	0.0002862	2	1.80321	0.0268057	0.0437806	2	-0.449336	0.411934	0.995693	2	-0.0938305	0.857309	0.93739	2	-0.170012	0.788729	0.912655	2	0.189602	0.526996	0.771135
NCSTN	0	NA	NA	NA	0	NA	NA	NA	0	NA	NA	NA	0	NA	NA	NA	0	NA	NA	NA	0	NA	NA	NA
TNRC6B	1	1.74222	NA	NA	1	0.161694	NA	NA	1	-1.58048	NA	NA	1	-0.780562	NA	NA	1	-1.32193	NA	NA	1	-0.708844	NA	NA
MLH1	1	1.39704	NA	NA	1	1.88647	NA	NA	1	0.603976	NA	NA	1	-0.308359	NA	NA	1	-0.178437	NA	NA	1	0.098689	NA	NA
TAGLN	0	NA	NA	NA	0	NA	NA	NA	0	NA	NA	NA	0	NA	NA	NA	0	NA	NA	NA	0	NA	NA	NA
CD44	3	1.99223	4.45755e-05	8.92745e-05	3	2.03548	0.00846701	0.0202298	3	0.115702	0.779164	0.995693	3	-0.110208	0.834553	0.935968	3	1.02123	0.280378	0.555754	3	0.310487	0.199322	0.57936
PPP5C	1	-0.00940813	NA	NA	1	0.220454	NA	NA	1	0.205768	NA	NA	1	-1.36892	NA	NA	1	0.590243	NA	NA	1	-0.286938	NA	NA
TRIP11	0	NA	NA	NA	0	NA	NA	NA	0	NA	NA	NA	0	NA	NA	NA	0	NA	NA	NA	0	NA	NA	NA
PSMB5	1	0.659559	NA	NA	1	0.859254	NA	NA	1	0.27858	NA	NA	1	-1.0024	NA	NA	1	0.201634	NA	NA	1	-0.217575	NA	NA
PRMT5	1	1.20802	NA	NA	1	2.05398	NA	NA	1	0.845912	NA	NA	1	-1.48189	NA	NA	1	-0.542143	NA	NA	1	0.334911	NA	NA
DUT	0	NA	NA	NA	0	NA	NA	NA	0	NA	NA	NA	0	NA	NA	NA	0	NA	NA	NA	0	NA	NA	NA
HMG20A	1	1.36306	NA	NA	1	1.26903	NA	NA	1	-0.0940638	NA	NA	1	-0.755454	NA	NA	1	-0.22095	NA	NA	1	0.290306	NA	NA
ANKRD17	3	0.881684	0.0632578	0.0666697	3	1.02258	0.183333	0.203798	3	-0.0604171	0.897335	0.995693	3	-1.22569	0.0388731	0.202196	3	-0.956751	0.163031	0.432937	3	0.183679	0.441457	0.732834
AKAP13	1	0.65471	NA	NA	1	1.35631	NA	NA	1	0.701593	NA	NA	1	-1.06471	NA	NA	1	-0.599396	NA	NA	1	0.13711	NA	NA
ANP32A	3	3.38297	9.56238e-08	2.10034e-06	3	3.74336	0.000744025	0.0121029	3	0.285779	0.495614	0.995693	3	0.728407	0.0915811	0.31618	3	1.44668	0.0117946	0.211418	3	0.341674	0.152611	0.562239
PEAK1	0	NA	NA	NA	0	NA	NA	NA	0	NA	NA	NA	0	NA	NA	NA	0	NA	NA	NA	0	NA	NA	NA
SNAP23	1	1.53536	NA	NA	1	1.31973	NA	NA	1	-0.111633	NA	NA	1	-0.771151	NA	NA	1	-0.57525	NA	NA	1	0.235972	NA	NA
RAB11A	0	NA	NA	NA	0	NA	NA	NA	0	NA	NA	NA	0	NA	NA	NA	0	NA	NA	NA	0	NA	NA	NA
FAM192A	0	NA	NA	NA	0	NA	NA	NA	0	NA	NA	NA	0	NA	NA	NA	0	NA	NA	NA	0	NA	NA	NA
CALB2	0	NA	NA	NA	0	NA	NA	NA	0	NA	NA	NA	0	NA	NA	NA	0	NA	NA	NA	0	NA	NA	NA
NUDT21	1	1.97405	NA	NA	1	2.75095	NA	NA	1	0.776862	NA	NA	1	1.50681	NA	NA	1	1.61702	NA	NA	1	0.285816	NA	NA
MACF1	3	2.01159	4.33169e-05	8.7661e-05	3	1.58526	0.00711633	0.0186901	3	-0.327707	0.471342	0.995693	3	-0.134006	0.733803	0.887626	3	-0.210723	0.589924	0.781126	3	-0.0458549	0.843583	0.927682
HNRNPUL2-BSCL2	1	2.5009	NA	NA	1	2.84429	NA	NA	1	0.343351	NA	NA	1	-0.0583378	NA	NA	1	-0.208778	NA	NA	1	-0.161976	NA	NA
RPAP1	0	NA	NA	NA	0	NA	NA	NA	0	NA	NA	NA	0	NA	NA	NA	0	NA	NA	NA	0	NA	NA	NA
UBFD1	1	0.416516	NA	NA	1	1.13698	NA	NA	1	0.720454	NA	NA	1	-2.87039	NA	NA	1	-2.53542	NA	NA	1	0.334683	NA	NA
PML	2	2.04139	0.000362307	0.000511617	2	2.13792	0.0124446	0.0261316	2	-0.11031	0.844512	0.995693	2	0.368642	0.49785	0.740629	2	0.633829	0.283315	0.558068	2	-0.0817817	0.77849	0.907928
CIAPIN1	1	3.15601	NA	NA	1	3.00041	NA	NA	1	-0.189647	NA	NA	1	1.95881	NA	NA	1	1.80285	NA	NA	1	0.301002	NA	NA
KIF23	0	NA	NA	NA	0	NA	NA	NA	0	NA	NA	NA	0	NA	NA	NA	0	NA	NA	NA	0	NA	NA	NA
PDIA3	0	NA	NA	NA	0	NA	NA	NA	0	NA	NA	NA	0	NA	NA	NA	0	NA	NA	NA	0	NA	NA	NA
ZPR1	1	-0.417039	NA	NA	1	-0.418234	NA	NA	1	0.379621	NA	NA	1	-3.099	NA	NA	1	-2.11986	NA	NA	1	1.03464	NA	NA
CEP85	1	1.86445	NA	NA	1	1.53745	NA	NA	1	-0.327041	NA	NA	1	-0.827052	NA	NA	1	-0.518246	NA	NA	1	0.140779	NA	NA
ACTN4	0	NA	NA	NA	0	NA	NA	NA	0	NA	NA	NA	0	NA	NA	NA	0	NA	NA	NA	0	NA	NA	NA
EBNA1BP2	1	2.19024	NA	NA	1	1.7939	NA	NA	1	-0.396327	NA	NA	1	0.27858	NA	NA	1	0.211137	NA	NA	1	0.129613	NA	NA
PLOD3	0	NA	NA	NA	0	NA	NA	NA	0	NA	NA	NA	0	NA	NA	NA	0	NA	NA	NA	0	NA	NA	NA
NAGK	0	NA	NA	NA	0	NA	NA	NA	0	NA	NA	NA	0	NA	NA	NA	0	NA	NA	NA	0	NA	NA	NA
PRDX4	1	1.27596	NA	NA	1	0.986957	NA	NA	1	-0.428993	NA	NA	1	-1.19793	NA	NA	1	-0.873106	NA	NA	1	-0.0647515	NA	NA
KPNA4	1	2.58907	NA	NA	1	3.20061	NA	NA	1	0.61155	NA	NA	1	-0.100871	NA	NA	1	0.604451	NA	NA	1	0.100439	NA	NA
HMOX2	3	2.27304	7.37472e-06	2.2403e-05	3	2.26098	0.00169468	0.0131503	3	0.0149419	0.971669	0.995693	3	-0.489954	0.246519	0.528489	3	0.120826	0.818146	0.929542	3	-0.0101894	0.964807	0.988546
CLUH	2	1.07987	0.0272863	0.0293867	2	0.263422	0.775095	0.782737	2	-0.723685	0.318743	0.995693	2	-0.603867	0.424459	0.707106	2	-0.924562	0.458952	0.697179	2	-0.587759	0.0649241	0.456049
CIC	2	2.29281	0.000124491	0.000202718	2	2.18022	0.0124645	0.0261316	2	-0.139633	0.793309	0.995693	2	-0.377483	0.490314	0.738239	2	0.317206	0.566768	0.761905	2	0.849352	0.0136873	0.429119
CEP131	1	1.37368	NA	NA	1	0.66102	NA	NA	1	-0.712599	NA	NA	1	-1.20397	NA	NA	1	-1.33635	NA	NA	1	-0.215747	NA	NA
EIF5A	1	2.98677	NA	NA	1	3.20602	NA	NA	1	0.495491	NA	NA	1	1.15322	NA	NA	1	1.84189	NA	NA	1	-0.0766302	NA	NA
DPF2	0	NA	NA	NA	0	NA	NA	NA	0	NA	NA	NA	0	NA	NA	NA	0	NA	NA	NA	0	NA	NA	NA
ECPAS	1	0.565012	NA	NA	1	1.00259	NA	NA	1	0.723253	NA	NA	1	-1.12221	NA	NA	1	-0.960019	NA	NA	1	0.159371	NA	NA
TOR1AIP1	1	2.49031	NA	NA	1	2.27068	NA	NA	1	-0.21964	NA	NA	1	-0.19164	NA	NA	1	0.569102	NA	NA	1	0.416948	NA	NA
SEC16A	3	2.56375	1.7382e-06	8.43435e-06	3	2.20196	0.00501379	0.016275	3	-0.465306	0.34826	0.995693	3	0.785311	0.0852452	0.306628	3	0.298713	0.55211	0.749741	3	-0.142858	0.537678	0.780396
SRSF2	3	2.61382	2.24707e-06	9.90629e-06	3	2.68911	0.0010303	0.0121029	3	0.136068	0.747284	0.995693	3	0.505894	0.242396	0.528489	3	0.86197	0.0704542	0.309709	3	0.374522	0.131225	0.536867
LUC7L3	2	1.75376	0.00106603	0.00134275	2	1.74114	0.0229162	0.0390283	2	-0.0351828	0.947423	0.995693	2	-0.919061	0.107931	0.343764	2	-0.36685	0.5048	0.724717	2	0.663867	0.0381088	0.433715
ALDOA	3	2.22015	1.04608e-05	2.93145e-05	3	1.89253	0.0172145	0.0325672	3	-0.308608	0.527443	0.995693	3	-0.521098	0.216624	0.496774	3	-0.320269	0.446346	0.682367	3	-0.0502561	0.831962	0.922914
OLA1	2	1.92687	0.000542019	0.000733858	2	1.57986	0.122142	0.145239	2	-0.498273	0.468435	0.995693	2	-1.17267	0.0465624	0.224431	2	-1.11757	0.0950227	0.338962	2	-0.437354	0.166863	0.569718
IARS	1	0.972913	NA	NA	1	1.60227	NA	NA	1	0.275245	NA	NA	1	0.907044	NA	NA	1	1.36317	NA	NA	1	-0.220631	NA	NA
TAF6	2	2.36459	7.71247e-05	0.000137005	2	2.18024	0.0113825	0.024464	2	-0.144387	0.787685	0.995693	2	-0.378555	0.467778	0.735865	2	0.189956	0.738587	0.875317	2	0.406813	0.175947	0.569851
TBCD	1	2.28185	NA	NA	1	3.01332	NA	NA	1	0.913493	NA	NA	1	-0.0447765	NA	NA	1	0.213503	NA	NA	1	0.452595	NA	NA
SMG1	1	0.762136	NA	NA	1	1.25882	NA	NA	1	0.496616	NA	NA	1	-0.95168	NA	NA	1	-0.915854	NA	NA	1	-0.0349583	NA	NA
ARHGDIA	2	1.04125	0.0302714	0.0325204	2	1.54304	0.0331425	0.051659	2	0.409104	0.459725	0.995693	2	-0.354762	0.537541	0.768068	2	0.327315	0.694979	0.848698	2	0.458213	0.141318	0.543396
GSDMA	0	NA	NA	NA	0	NA	NA	NA	0	NA	NA	NA	0	NA	NA	NA	0	NA	NA	NA	0	NA	NA	NA
MPRIP	3	2.17118	1.32803e-05	3.4915e-05	3	2.00635	0.00505682	0.016275	3	-0.184602	0.671589	0.995693	3	-0.501549	0.235605	0.527376	3	-0.409836	0.348464	0.599157	3	0.0554015	0.812544	0.912859
NUP85	1	0.956577	NA	NA	1	0.976437	NA	NA	1	0.214125	NA	NA	1	-1.73336	NA	NA	1	-1.61967	NA	NA	1	-0.297006	NA	NA
DDX5	3	3.44923	7.07801e-08	2.10034e-06	3	2.61625	0.0147222	0.0292617	3	-0.778421	0.208701	0.995693	3	1.4096	0.0134476	0.120032	3	1.53374	0.178354	0.452417	3	-0.60438	0.0313564	0.429119
SRSF1	3	3.30196	2.73952e-07	2.87632e-06	3	3.34051	0.000928391	0.0121029	3	0.0395071	0.92655	0.995693	3	1.07771	0.0949665	0.319352	3	1.38864	0.0698807	0.309709	3	0.155475	0.505345	0.747077
CHERP	3	2.25444	2.98778e-05	6.58334e-05	3	2.41012	0.00174569	0.0133155	3	0.0468317	0.912234	0.995693	3	0.0383445	0.923788	0.976427	3	0.739038	0.228492	0.504905	3	0.247335	0.293743	0.64929
ASPSCR1	1	1.94647	NA	NA	1	0.644041	NA	NA	1	-1.3024	NA	NA	1	-0.735476	NA	NA	1	-1.05754	NA	NA	1	-0.665798	NA	NA
SNRPN	1	2.43267	NA	NA	1	2.14877	NA	NA	1	-0.249359	NA	NA	1	0.0343566	NA	NA	1	0.498251	NA	NA	1	-0.0580824	NA	NA
TLK2	1	1.19188	NA	NA	1	1.81963	NA	NA	1	0.655352	NA	NA	1	-1.85611	NA	NA	1	-1.51565	NA	NA	1	0.238787	NA	NA
SAP30BP	3	3.52642	1.56732e-07	2.3126e-06	3	3.8197	0.000842386	0.0121029	3	0.181402	0.658355	0.995693	3	0.817366	0.0722228	0.283788	3	1.59362	0.01129	0.211418	3	0.423559	0.0879333	0.497832
ZNF207	3	4.11766	1.20201e-07	2.253e-06	3	3.93619	0.00663473	0.0181569	3	-0.165761	0.714369	0.995693	3	1.23375	0.0178852	0.139043	3	1.55217	0.0185453	0.211789	3	0.0238442	0.917768	0.969131
BUB3	2	1.69498	0.00159287	0.00195858	2	1.31164	0.19837	0.216638	2	-0.326303	0.643764	0.995693	2	-1.34348	0.027956	0.1773	2	-1.42404	0.0634597	0.295458	2	-0.180754	0.566468	0.80072
CUL4B	0	NA	NA	NA	0	NA	NA	NA	0	NA	NA	NA	0	NA	NA	NA	0	NA	NA	NA	0	NA	NA	NA
TBCB	0	NA	NA	NA	0	NA	NA	NA	0	NA	NA	NA	0	NA	NA	NA	0	NA	NA	NA	0	NA	NA	NA
PRKCSH	3	0.62952	0.0885551	0.0925494	3	0.484837	0.216709	0.234007	3	-0.00199159	0.996155	0.996155	3	-1.60789	0.00341027	0.0573402	3	-0.722935	0.202739	0.473498	3	0.208888	0.377679	0.707369
KRT19	0	NA	NA	NA	0	NA	NA	NA	0	NA	NA	NA	0	NA	NA	NA	0	NA	NA	NA	0	NA	NA	NA
U2AF2	1	2.42648	NA	NA	1	3.26234	NA	NA	1	0.76545	NA	NA	1	-0.263456	NA	NA	1	0.666211	NA	NA	1	0.254352	NA	NA
BLMH	3	-1.95566	8.79845e-05	0.000153284	2	-2.05962	0.0258449	0.0426977	2	-0.493074	0.413564	0.995693	3	-4.31607	2.88953e-06	0.0003471	2	-3.59902	0.00366921	0.12784	2	-0.36309	0.218502	0.582938
NUP62	0	NA	NA	NA	0	NA	NA	NA	0	NA	NA	NA	0	NA	NA	NA	0	NA	NA	NA	0	NA	NA	NA
ZC3H4	3	2.75014	2.02981e-05	4.82747e-05	3	2.9204	0.0102893	0.0230545	3	0.152727	0.715559	0.995693	3	1.54582	0.0911254	0.31618	3	2.29781	0.0777613	0.319833	3	0.566053	0.0279409	0.429119
SAE1	0	NA	NA	NA	0	NA	NA	NA	0	NA	NA	NA	0	NA	NA	NA	0	NA	NA	NA	0	NA	NA	NA
MYO9B	0	NA	NA	NA	0	NA	NA	NA	0	NA	NA	NA	0	NA	NA	NA	0	NA	NA	NA	0	NA	NA	NA
EPS15L1	0	NA	NA	NA	0	NA	NA	NA	0	NA	NA	NA	0	NA	NA	NA	0	NA	NA	NA	0	NA	NA	NA
POLD1	1	1.09342	NA	NA	1	1.28434	NA	NA	1	0.186754	NA	NA	1	1.59201	NA	NA	1	1.31075	NA	NA	1	-0.318632	NA	NA
SUGP2	2	2.12891	0.000406517	0.000569596	2	1.51853	0.0672123	0.0879402	2	-0.610349	0.445327	0.995693	2	-0.13691	0.789779	0.915838	2	-0.540426	0.432478	0.676179	2	-0.473877	0.156377	0.562239
KIF2A	1	1.04488	NA	NA	1	1.29649	NA	NA	1	0.251568	NA	NA	1	1.214	NA	NA	1	1.39347	NA	NA	1	-0.240912	NA	NA
DDX39A	1	3.94664	NA	NA	1	4.24291	NA	NA	1	0.46999	NA	NA	1	1.25677	NA	NA	1	1.7148	NA	NA	1	-0.0411202	NA	NA
AIP	0	NA	NA	NA	0	NA	NA	NA	0	NA	NA	NA	0	NA	NA	NA	0	NA	NA	NA	0	NA	NA	NA
PSMD11	2	2.44239	5.58944e-05	0.000106909	2	1.53895	0.0950358	0.1183	2	-0.77696	0.313645	0.995693	2	-0.609542	0.271594	0.553529	2	-0.983592	0.124353	0.379585	2	-0.674883	0.0494216	0.438607
PSMD12	1	1.44122	NA	NA	1	2.26942	NA	NA	1	0.620305	NA	NA	1	-1.24869	NA	NA	1	2.55886	NA	NA	1	0.127633	NA	NA
SUPT5H	3	4.10991	1.11267e-06	6.45056e-06	3	4.96386	0.00491645	0.016275	3	-0.503431	0.350233	0.995693	3	1.64167	0.0256854	0.17195	3	1.36304	0.0938738	0.33807	3	-0.264126	0.28404	0.64043
DFFA	3	2.34406	4.52115e-05	9.00235e-05	3	3.41385	0.00705889	0.0186591	3	0.990017	0.075347	0.995693	3	-0.410658	0.49028	0.738239	3	1.30863	0.290931	0.560883	3	1.24353	0.000315469	0.0452383
CLIC1	3	2.62768	1.39088e-06	7.44415e-06	3	2.34122	0.00370627	0.0153607	3	-0.21139	0.630689	0.995693	3	0.0124959	0.974715	0.994148	3	0.00758372	0.984776	0.991425	3	-0.192717	0.411994	0.717108
EIF3F	0	NA	NA	NA	0	NA	NA	NA	0	NA	NA	NA	0	NA	NA	NA	0	NA	NA	NA	0	NA	NA	NA
IPO5	3	2.07497	2.7163e-05	6.06138e-05	3	2.11704	0.00431949	0.0156799	3	-0.102418	0.830003	0.995693	3	-0.416786	0.308915	0.595588	3	-0.110126	0.792766	0.913848	3	0.159895	0.492616	0.744913
IGF2BP3	0	NA	NA	NA	0	NA	NA	NA	0	NA	NA	NA	0	NA	NA	NA	0	NA	NA	NA	0	NA	NA	NA
PIK3C2A	0	NA	NA	NA	0	NA	NA	NA	0	NA	NA	NA	0	NA	NA	NA	0	NA	NA	NA	0	NA	NA	NA
PLOD2	0	NA	NA	NA	0	NA	NA	NA	0	NA	NA	NA	0	NA	NA	NA	0	NA	NA	NA	0	NA	NA	NA
KPNA3	1	2.61068	NA	NA	1	4.14657	NA	NA	1	1.03752	NA	NA	1	2.96347	NA	NA	1	4.38384	NA	NA	1	0.598175	NA	NA
BCL9	0	NA	NA	NA	0	NA	NA	NA	0	NA	NA	NA	0	NA	NA	NA	0	NA	NA	NA	0	NA	NA	NA
MPHOSPH10	0	NA	NA	NA	0	NA	NA	NA	0	NA	NA	NA	0	NA	NA	NA	0	NA	NA	NA	0	NA	NA	NA
ACACB	0	NA	NA	NA	0	NA	NA	NA	0	NA	NA	NA	0	NA	NA	NA	0	NA	NA	NA	0	NA	NA	NA
ARID1A	3	3.44599	7.50816e-08	2.10034e-06	3	3.29138	0.000351398	0.0121029	3	-0.258581	0.583197	0.995693	3	1.36189	0.0076869	0.0902762	3	1.28684	0.0223788	0.222254	3	0.040159	0.861969	0.939258
CHD1	1	1.79543	NA	NA	1	2.65931	NA	NA	1	0.697952	NA	NA	1	0.0596322	NA	NA	1	0.673466	NA	NA	1	0.141956	NA	NA
TCERG1	3	2.1672	0.000101728	0.000171306	3	2.08168	0.00422042	0.0156799	3	0.0366896	0.929021	0.995693	3	-0.271258	0.525256	0.761042	3	0.271721	0.577367	0.770898	3	0.274403	0.256912	0.616074
NDC80	3	2.19204	0.00017192	0.000270213	3	2.08018	0.00628864	0.0177518	3	-0.133049	0.768988	0.995693	3	-0.250836	0.658892	0.835753	3	0.131295	0.843575	0.942063	3	0.0326588	0.887595	0.954239
SCAMP3	2	2.21345	0.000142141	0.000228882	2	1.96264	0.0277558	0.0451267	2	-0.250796	0.680284	0.995693	2	-0.386296	0.468461	0.735865	2	-0.553616	0.347607	0.599157	2	-0.404869	0.186061	0.571124
GIPC1	0	NA	NA	NA	0	NA	NA	NA	0	NA	NA	NA	0	NA	NA	NA	0	NA	NA	NA	0	NA	NA	NA
HAT1	2	2.26914	0.000173848	0.000272651	2	1.925	0.0287676	0.0463514	2	-0.278039	0.662417	0.995693	2	-0.729255	0.232546	0.522145	2	-0.709132	0.272154	0.551253	2	-0.139147	0.640886	0.840065
HGS	3	3.17714	1.89405e-06	8.89222e-06	3	2.34829	0.00691904	0.0184902	3	-0.279059	0.534795	0.995693	3	0.746219	0.20295	0.481092	3	0.781135	0.289565	0.560883	3	-0.062807	0.786507	0.907928
PPP1R12A	2	2.5855	3.10957e-05	6.79221e-05	2	2.26751	0.0101652	0.0229196	2	-0.240356	0.657253	0.995693	2	0.0137838	0.978504	0.994148	2	0.512404	0.389471	0.634661	2	0.288715	0.330957	0.677989
HNRNPDL	3	2.92202	6.21593e-07	4.44962e-06	3	2.63631	0.000766223	0.0121029	3	-0.244699	0.590393	0.995693	3	0.714731	0.0943514	0.319352	3	0.987921	0.0436282	0.285142	3	0.0090653	0.968765	0.989465
XPO1	3	2.38745	2.07643e-05	4.90608e-05	3	1.69678	0.0463737	0.0657113	3	-0.702222	0.245062	0.995693	3	-0.306457	0.507833	0.746266	3	-0.643559	0.229072	0.504905	3	-0.419797	0.119005	0.516653
ZNF609	3	1.71452	0.000293997	0.000425972	3	1.62602	0.00908067	0.021347	3	-0.0560599	0.89562	0.995693	3	-0.806477	0.0789897	0.299998	3	-0.871961	0.0794883	0.320821	3	0.11057	0.639918	0.840065
U2SURP	3	3.17878	7.72562e-07	5.26946e-06	3	2.83019	0.00535825	0.0164887	3	-0.223308	0.638612	0.995693	3	1.47309	0.0921568	0.31618	3	0.808192	0.213666	0.489452	3	0.0598545	0.796403	0.91005
SETD1A	0	NA	NA	NA	0	NA	NA	NA	0	NA	NA	NA	0	NA	NA	NA	0	NA	NA	NA	0	NA	NA	NA
PFAS	2	1.46781	0.0041201	0.00476613	2	0.921046	0.349107	0.365415	2	-0.547317	0.460522	0.995693	2	-0.997003	0.0872887	0.310885	2	-1.07517	0.190499	0.461291	2	-0.428516	0.183086	0.571124
KPNA6	0	NA	NA	NA	0	NA	NA	NA	0	NA	NA	NA	0	NA	NA	NA	0	NA	NA	NA	0	NA	NA	NA
TRIM24	1	-1.4362	NA	NA	1	-2.03552	NA	NA	1	-0.599331	NA	NA	1	-3.95895	NA	NA	1	-3.51918	NA	NA	1	0.272262	NA	NA
ZNF185	3	2.58887	2.56151e-06	1.05844e-05	3	2.29677	0.00200606	0.0141839	3	-0.29384	0.515802	0.995693	3	0.490417	0.284841	0.566457	3	1.01821	0.124856	0.379585	3	-0.0723751	0.755379	0.899679
OGT	2	2.26097	0.000219978	0.000329448	2	1.60558	0.0426853	0.0625053	2	-0.666905	0.358444	0.995693	2	-0.295959	0.58669	0.800334	2	-0.745417	0.213332	0.489452	2	-0.536433	0.0907654	0.497832
PPM1G	3	3.29084	8.31805e-08	2.10034e-06	3	3.33943	0.000404963	0.0121029	3	0.0462183	0.911496	0.995693	3	0.902819	0.0509603	0.231725	3	1.43963	0.0168141	0.211789	3	0.271023	0.261666	0.617153
MAGEB2	2	2.96063	9.66882e-06	2.81071e-05	2	2.84182	0.00512993	0.016275	2	0.145459	0.80225	0.995693	2	0.163818	0.775098	0.906983	2	0.345555	0.640004	0.8188	2	0.122721	0.672414	0.856987
DHX15	2	3.53832	1.47382e-06	7.55726e-06	2	2.55952	0.0776665	0.0992636	2	-0.797966	0.303525	0.995693	2	1.66371	0.0360547	0.19601	2	1.11853	0.367551	0.615734	2	-0.706862	0.0376625	0.433715
RNMT	2	3.21788	4.44751e-06	1.54594e-05	2	2.54386	0.0171014	0.0325672	2	-0.71581	0.352897	0.995693	2	0.823301	0.144065	0.397505	2	1.01929	0.15	0.408934	2	-0.636315	0.0607479	0.456049
PRPF4	1	1.63204	NA	NA	1	2.15691	NA	NA	1	0.524866	NA	NA	1	-0.392686	NA	NA	1	1.04376	NA	NA	1	0.0230424	NA	NA
PAPSS1	1	0.973795	NA	NA	1	1.69991	NA	NA	1	0.726134	NA	NA	1	-0.385714	NA	NA	1	2.0697	NA	NA	1	0.233397	NA	NA
ZW10	0	NA	NA	NA	0	NA	NA	NA	0	NA	NA	NA	0	NA	NA	NA	0	NA	NA	NA	0	NA	NA	NA
SART1	3	2.76367	5.33004e-06	1.72808e-05	3	2.97755	0.00211084	0.0141839	3	0.216184	0.608414	0.995693	3	0.895541	0.0459184	0.222812	3	1.81249	0.00680553	0.183016	3	0.47184	0.0583064	0.45441
HNRNPR	3	3.28095	3.79744e-07	3.281e-06	3	2.94145	0.00873012	0.0205904	3	-0.576141	0.295553	0.995693	3	1.14601	0.0433885	0.216671	3	1.45349	0.158879	0.426651	3	-0.368498	0.150481	0.561954
EPB41L2	3	2.51593	2.2867e-06	9.92214e-06	3	1.99599	0.00911493	0.0213575	3	-0.466454	0.362246	0.995693	3	0.0516075	0.909064	0.967515	3	0.119789	0.841217	0.940955	3	-0.161158	0.494452	0.744913
DENR	0	NA	NA	NA	0	NA	NA	NA	0	NA	NA	NA	0	NA	NA	NA	0	NA	NA	NA	0	NA	NA	NA
PLRG1	3	1.81473	0.000717014	0.000942548	3	1.75565	0.048522	0.0682162	3	-0.0784681	0.858344	0.995693	3	-0.280449	0.662887	0.839347	3	0.702534	0.520411	0.728778	3	0.138864	0.549138	0.784964
ACTN4	3	3.12235	1.63e-07	2.32747e-06	3	2.76259	0.0026581	0.0148122	3	-0.424438	0.380667	0.995693	3	0.461829	0.265761	0.553059	3	0.45495	0.288257	0.560883	3	-0.156699	0.500807	0.747077
HTATSF1	1	0.740366	NA	NA	1	-0.327692	NA	NA	1	-0.635697	NA	NA	1	-1.82547	NA	NA	1	-1.84042	NA	NA	1	0.447421	NA	NA
AP1G1	1	0.884559	NA	NA	1	1.41381	NA	NA	1	0.529271	NA	NA	1	1.31435	NA	NA	1	1.80335	NA	NA	1	0.0385767	NA	NA
STRN	1	-0.95744	NA	NA	1	-0.671209	NA	NA	1	0.28629	NA	NA	1	-0.903873	NA	NA	1	-0.703854	NA	NA	1	-0.207095	NA	NA
RRP9	2	3.0114	6.36639e-06	1.98401e-05	2	2.812	0.00806389	0.0199559	2	-0.155575	0.784069	0.995693	2	1.9516	0.00993656	0.105649	2	2.54321	0.0265394	0.24087	2	-0.0331305	0.908914	0.964719
AKAP8	2	2.73629	2.44563e-05	5.57788e-05	2	2.68055	0.00643529	0.0178151	2	-0.128123	0.810777	0.995693	2	-0.0383246	0.940867	0.987296	2	0.754643	0.224991	0.501391	2	0.502937	0.0938093	0.497832
CALU	3	0.0116312	0.974051	0.974051	3	-0.0715681	0.844081	0.847627	3	-0.0268206	0.948099	0.995693	3	-1.35289	0.0195297	0.147083	3	-1.5387	0.0152072	0.211789	3	0.226864	0.35046	0.698041
DHX16	1	3.20204	NA	NA	1	3.71995	NA	NA	1	0.527971	NA	NA	1	2.57223	NA	NA	1	2.96151	NA	NA	1	0.000432744	NA	NA
SMARCA5	1	2.91955	NA	NA	1	3.3417	NA	NA	1	0.45607	NA	NA	1	3.10076	NA	NA	1	3.45694	NA	NA	1	-0.0382285	NA	NA
URB1	1	0.640158	NA	NA	1	1.61325	NA	NA	1	1.02807	NA	NA	1	-1.07869	NA	NA	1	-0.34172	NA	NA	1	0.463622	NA	NA
AQR	1	2.26535	NA	NA	1	2.50614	NA	NA	1	0.75369	NA	NA	1	0.475085	NA	NA	1	0.370945	NA	NA	1	0.20201	NA	NA
KDM1A	2	1.83577	0.00204927	0.00246937	2	1.31594	0.0526208	0.0731184	2	-0.509604	0.423285	0.995693	2	-0.274802	0.601319	0.805317	2	-0.208082	0.702288	0.853458	2	-0.373979	0.207152	0.581097
TBC1D4	1	-0.0793408	NA	NA	1	1.01328	NA	NA	1	1.09261	NA	NA	1	0.135404	NA	NA	1	1.16157	NA	NA	1	0.60046	NA	NA
SYNCRIP	3	2.54494	3.03155e-06	1.17839e-05	3	1.90576	0.0295896	0.0471461	3	-0.558838	0.331035	0.995693	3	-0.179701	0.669563	0.8441	3	-0.186082	0.762341	0.897534	3	-0.352741	0.181212	0.571124
CCNT1	0	NA	NA	NA	0	NA	NA	NA	0	NA	NA	NA	0	NA	NA	NA	0	NA	NA	NA	0	NA	NA	NA
PLIN3	3	2.94261	5.44415e-07	4.10013e-06	3	2.90114	0.00120814	0.0121029	3	-0.0396006	0.924613	0.995693	3	0.220698	0.599095	0.805317	3	0.814956	0.12547	0.379585	3	0.200391	0.409089	0.717108
UGDH	1	1.52336	NA	NA	1	2.15377	NA	NA	1	0.681404	NA	NA	1	-0.501381	NA	NA	1	1.04061	NA	NA	1	0.179511	NA	NA
MAGEC1	3	2.13165	3.95943e-05	8.20248e-05	3	1.80907	0.00379353	0.0155426	3	-0.377313	0.407607	0.995693	3	0.426844	0.358991	0.648876	3	0.595416	0.270852	0.551253	3	-0.123454	0.59402	0.811457
SNX2	0	NA	NA	NA	0	NA	NA	NA	0	NA	NA	NA	0	NA	NA	NA	0	NA	NA	NA	0	NA	NA	NA
USO1	1	1.8235	NA	NA	1	0.572114	NA	NA	1	-1.25137	NA	NA	1	-0.875487	NA	NA	1	-1.21974	NA	NA	1	-0.485055	NA	NA
TOM1	1	2.49395	NA	NA	1	1.69809	NA	NA	1	-0.760064	NA	NA	1	-1.12252	NA	NA	1	0.506805	NA	NA	1	-0.122994	NA	NA
HIST1H2BN	3	1.36199	0.00172741	0.00210256	3	1.19176	0.0292051	0.0467412	3	0.0113863	0.978454	0.995693	3	-0.789373	0.10852	0.344124	3	-0.216387	0.627834	0.809254	3	0.10847	0.650831	0.843844
PQBP1	1	4.68083	NA	NA	1	5.27378	NA	NA	1	0.592923	NA	NA	1	1.53655	NA	NA	1	2.06915	NA	NA	1	0.126709	NA	NA
BRD4	2	2.96907	1.01039e-05	2.87604e-05	2	2.51911	0.00985299	0.0223563	2	-0.223622	0.676211	0.995693	2	0.293163	0.611592	0.811342	2	0.409784	0.496992	0.721343	2	0.372943	0.212736	0.582294
PPP1R11	0	NA	NA	NA	0	NA	NA	NA	0	NA	NA	NA	0	NA	NA	NA	0	NA	NA	NA	0	NA	NA	NA
WDR1	0	NA	NA	NA	0	NA	NA	NA	0	NA	NA	NA	0	NA	NA	NA	0	NA	NA	NA	0	NA	NA	NA
ROCK2	2	1.9681	0.000402802	0.000565487	2	1.06622	0.177924	0.19902	2	-0.623541	0.330018	0.995693	2	-0.328776	0.576983	0.791374	2	-0.905313	0.276554	0.553881	2	-0.534604	0.0764297	0.484956
CPNE3	2	2.54271	0.000111296	0.000182879	2	2.02076	0.115887	0.138797	2	-0.452212	0.507498	0.995693	2	0.336396	0.629509	0.820082	2	1.22725	0.431659	0.676179	2	-0.387005	0.209617	0.582294
HIP1R	1	2.1165	NA	NA	1	2.46957	NA	NA	1	0.326767	NA	NA	1	2.73704	NA	NA	1	3.01573	NA	NA	1	-0.16238	NA	NA
RNF40	2	2.17281	0.000594965	0.000793652	1	1.51909	NA	NA	1	0.17645	NA	NA	2	-0.68979	0.241301	0.528489	1	-1.63397	NA	NA	1	-0.32887	NA	NA
PPP6R2	0	NA	NA	NA	0	NA	NA	NA	0	NA	NA	NA	0	NA	NA	NA	0	NA	NA	NA	0	NA	NA	NA
ZNF217	0	NA	NA	NA	0	NA	NA	NA	0	NA	NA	NA	0	NA	NA	NA	0	NA	NA	NA	0	NA	NA	NA
FLNB	0	NA	NA	NA	0	NA	NA	NA	0	NA	NA	NA	0	NA	NA	NA	0	NA	NA	NA	0	NA	NA	NA
FLNB	3	2.51302	3.00681e-06	1.1751e-05	3	1.76995	0.0207584	0.0366588	3	-0.734642	0.199392	0.995693	3	0.176457	0.67345	0.84679	3	-0.311073	0.567444	0.761905	3	-0.485371	0.0539355	0.449671
NCOR1	2	2.20736	0.000176968	0.000275134	2	1.4963	0.0413821	0.0610514	2	-0.431397	0.436937	0.995693	2	-0.264337	0.617935	0.814581	2	-0.0764925	0.894497	0.956755	2	0.27364	0.350481	0.698041
PRPF40A	3	2.63338	2.12926e-06	9.50281e-06	3	2.74193	0.00267165	0.0148122	3	0.0457198	0.91501	0.995693	3	0.342992	0.474592	0.737326	3	0.567341	0.273564	0.551969	3	0.330511	0.166117	0.569718
TACC1	2	3.05069	2.21251e-05	5.16014e-05	2	2.23477	0.0618792	0.0826785	2	-0.451031	0.411994	0.995693	2	-0.0177781	0.973741	0.994148	2	0.0693702	0.931493	0.969846	2	0.35351	0.250723	0.608864
GIGYF1	0	NA	NA	NA	0	NA	NA	NA	0	NA	NA	NA	0	NA	NA	NA	0	NA	NA	NA	0	NA	NA	NA
SRSF10	2	2.10377	0.000787682	0.00102243	2	1.98408	0.0745468	0.0958649	2	0.178461	0.766904	0.995693	2	0.413014	0.455483	0.731809	2	1.00754	0.293902	0.563442	2	0.121901	0.678645	0.856987
KHDRBS3	2	2.84214	1.38081e-05	3.59142e-05	2	2.73803	0.00640227	0.0178151	2	-0.0481775	0.928087	0.995693	2	1.37045	0.064965	0.268751	2	1.21674	0.0858709	0.331019	2	0.497369	0.105034	0.497832
SF3B1	3	2.6193	1.57589e-05	3.96993e-05	3	1.76292	0.0745025	0.0958649	3	-0.725377	0.229991	0.995693	3	0.38887	0.505989	0.746266	3	0.0165079	0.98412	0.991425	3	-0.365322	0.147709	0.559564
CSDE1	2	2.39203	6.91433e-05	0.000126525	2	1.65335	0.136604	0.159261	2	-0.508764	0.474653	0.995693	2	-0.190011	0.712792	0.877936	2	-0.228551	0.780048	0.910903	2	-0.392506	0.214313	0.582294
SNRNP200	2	2.46007	5.11579e-05	0.000100509	2	1.76053	0.0803159	0.101947	2	-0.755979	0.332319	0.995693	2	0.171233	0.754238	0.896029	2	-0.338546	0.671891	0.83347	2	-0.559451	0.0826158	0.497778
TIPRL	0	NA	NA	NA	0	NA	NA	NA	0	NA	NA	NA	0	NA	NA	NA	0	NA	NA	NA	0	NA	NA	NA
UTP20	1	0.726046	NA	NA	1	1.31429	NA	NA	1	0.793771	NA	NA	1	-0.966799	NA	NA	1	-0.608232	NA	NA	1	0.228973	NA	NA
EIF3G	0	NA	NA	NA	0	NA	NA	NA	0	NA	NA	NA	0	NA	NA	NA	0	NA	NA	NA	0	NA	NA	NA
EIF3J	1	3.36036	NA	NA	1	2.68086	NA	NA	1	-0.67955	NA	NA	1	0.829606	NA	NA	1	0.935309	NA	NA	1	-0.329794	NA	NA
IDH1	1	1.06812	NA	NA	1	1.45186	NA	NA	1	0.52657	NA	NA	1	-2.2188	NA	NA	1	-2.22055	NA	NA	1	0.14091	NA	NA
STAM2	2	3.19745	4.10818e-06	1.46316e-05	2	2.58712	0.00767538	0.0194057	2	-0.610319	0.276201	0.995693	2	0.505922	0.342538	0.634895	2	0.756245	0.211376	0.487319	2	-0.0319447	0.912361	0.966268
CCNK	0	NA	NA	NA	0	NA	NA	NA	0	NA	NA	NA	0	NA	NA	NA	0	NA	NA	NA	0	NA	NA	NA
BCAS2	0	NA	NA	NA	0	NA	NA	NA	0	NA	NA	NA	0	NA	NA	NA	0	NA	NA	NA	0	NA	NA	NA
DNAJC8	1	3.25724	NA	NA	1	3.16612	NA	NA	1	-0.121	NA	NA	1	0.105812	NA	NA	1	2.04495	NA	NA	1	0.0989585	NA	NA
SMNDC1	2	2.89711	1.0261e-05	2.89793e-05	2	3.14526	0.00398126	0.0156799	2	0.228621	0.670525	0.995693	2	0.374571	0.481386	0.737326	2	1.41016	0.0603591	0.290937	2	0.518786	0.0844422	0.497832
GLRX3	3	3.06885	2.74503e-07	2.87632e-06	3	2.9171	0.00156785	0.0129212	3	-0.134512	0.763974	0.995693	3	0.334406	0.442986	0.720693	3	0.75777	0.142569	0.40087	3	0.0926273	0.68983	0.861687
RECQL4	0	NA	NA	NA	0	NA	NA	NA	0	NA	NA	NA	0	NA	NA	NA	0	NA	NA	NA	0	NA	NA	NA
URI1	1	2.77049	NA	NA	1	2.37873	NA	NA	1	-0.391777	NA	NA	1	0.191815	NA	NA	1	0.995882	NA	NA	1	0.274411	NA	NA
MTA2	1	2.1306	NA	NA	1	2.2901	NA	NA	1	0.326077	NA	NA	1	1.5656	NA	NA	1	2.13478	NA	NA	1	-0.167312	NA	NA
STK10	1	-3.48002	NA	NA	1	-1.55576	NA	NA	1	1.92425	NA	NA	1	-3.98001	NA	NA	1	-1.21551	NA	NA	1	1.43237	NA	NA
LTN1	0	NA	NA	NA	0	NA	NA	NA	0	NA	NA	NA	0	NA	NA	NA	0	NA	NA	NA	0	NA	NA	NA
TOX4	1	2.32227	NA	NA	1	2.55439	NA	NA	1	0.23217	NA	NA	1	-0.256425	NA	NA	1	1.17153	NA	NA	1	0.898247	NA	NA
PLPBP	1	3.49544	NA	NA	1	3.99711	NA	NA	1	0.558855	NA	NA	1	0.523863	NA	NA	1	0.502127	NA	NA	1	0.0684645	NA	NA
PRPF6	1	2.38419	NA	NA	1	3.14657	NA	NA	1	0.373954	NA	NA	1	0.710525	NA	NA	1	0.57124	NA	NA	1	-0.0816748	NA	NA
FRYL	1	0.659011	NA	NA	1	0.803971	NA	NA	1	0.540226	NA	NA	1	-1.07166	NA	NA	1	-1.27802	NA	NA	1	-0.0085226	NA	NA
NFAT5	1	1.58053	NA	NA	1	1.24019	NA	NA	1	-0.340313	NA	NA	1	-1.11848	NA	NA	1	-0.551691	NA	NA	1	0.425996	NA	NA
USP19	0	NA	NA	NA	0	NA	NA	NA	0	NA	NA	NA	0	NA	NA	NA	0	NA	NA	NA	0	NA	NA	NA
HEXIM1	3	2.90516	4.0051e-07	3.32837e-06	3	3.21382	0.000441776	0.0121029	3	0.292284	0.487253	0.995693	3	0.603008	0.158594	0.41848	3	1.80968	0.00947228	0.199754	3	0.523674	0.0401022	0.438607
SCAF4	0	NA	NA	NA	0	NA	NA	NA	0	NA	NA	NA	0	NA	NA	NA	0	NA	NA	NA	0	NA	NA	NA
UBE4B	0	NA	NA	NA	0	NA	NA	NA	0	NA	NA	NA	0	NA	NA	NA	0	NA	NA	NA	0	NA	NA	NA
RTN3	0	NA	NA	NA	0	NA	NA	NA	0	NA	NA	NA	0	NA	NA	NA	0	NA	NA	NA	0	NA	NA	NA
KIF4A	3	3.64107	9.48212e-07	6.01366e-06	3	3.30588	0.00222713	0.0141839	3	-0.407773	0.410759	0.995693	3	1.72856	0.00424347	0.0613606	3	1.76547	0.0302155	0.24754	3	-0.127391	0.586673	0.809447
VAPB	0	NA	NA	NA	0	NA	NA	NA	0	NA	NA	NA	0	NA	NA	NA	0	NA	NA	NA	0	NA	NA	NA
FKBP9	1	0.201759	NA	NA	1	0.857901	NA	NA	1	0.599794	NA	NA	1	-2.41319	NA	NA	1	-1.13701	NA	NA	1	1.06557	NA	NA
SMC2	3	1.83773	0.000106551	0.000177502	3	1.24603	0.0730631	0.09456	3	-0.444482	0.38234	0.995693	3	-0.230461	0.617684	0.814581	3	-0.472581	0.460106	0.697454	3	-0.203817	0.392871	0.707369
IPO7	3	2.60548	4.66964e-06	1.58505e-05	3	1.95753	0.00816434	0.0199789	3	-0.596205	0.316975	0.995693	3	-0.0134168	0.974598	0.994148	3	-0.273572	0.487243	0.717431	3	-0.341559	0.196124	0.57936
CD2BP2	0	NA	NA	NA	0	NA	NA	NA	0	NA	NA	NA	0	NA	NA	NA	0	NA	NA	NA	0	NA	NA	NA
BAG4	1	2.67949	NA	NA	1	2.09021	NA	NA	1	-0.528053	NA	NA	1	-0.00245467	NA	NA	1	0.388575	NA	NA	1	0.108491	NA	NA
AHSA1	2	1.28894	0.00899321	0.0101279	2	1.53848	0.0459308	0.065342	2	0.133107	0.822803	0.995693	2	-1.66062	0.0131875	0.119182	2	-0.87434	0.23764	0.514768	2	0.299518	0.307698	0.660537
PARN	0	NA	NA	NA	0	NA	NA	NA	0	NA	NA	NA	0	NA	NA	NA	0	NA	NA	NA	0	NA	NA	NA
SEC24A	1	-0.0413577	NA	NA	1	0.818523	NA	NA	1	0.85989	NA	NA	1	-1.33825	NA	NA	1	-0.768936	NA	NA	1	0.360308	NA	NA
SEC24B	1	1.00791	NA	NA	1	2.13875	NA	NA	1	1.1308	NA	NA	1	-0.228148	NA	NA	1	0.622087	NA	NA	1	0.63171	NA	NA
SNAP29	1	0.53047	NA	NA	1	1.20038	NA	NA	1	0.669934	NA	NA	1	-2.35683	NA	NA	1	-2.23582	NA	NA	1	0.178619	NA	NA
STAU1	3	2.84516	7.19247e-07	4.95253e-06	3	2.30977	0.00379256	0.0155426	3	-0.372887	0.417243	0.995693	3	0.164386	0.684162	0.854316	3	0.679051	0.1948	0.464877	3	-0.190713	0.412179	0.717108
BAG2	0	NA	NA	NA	0	NA	NA	NA	0	NA	NA	NA	0	NA	NA	NA	0	NA	NA	NA	0	NA	NA	NA
BAG3	3	2.60017	1.63584e-05	4.05039e-05	3	2.86659	0.00114352	0.0121029	3	0.277095	0.525369	0.995693	3	0.397736	0.346346	0.638796	3	1.81602	0.011732	0.211418	3	0.498694	0.0417103	0.438607
FADS2	1	-1.86349	NA	NA	1	-1.40301	NA	NA	1	0.477885	NA	NA	1	-3.90163	NA	NA	1	-3.75495	NA	NA	1	-0.0180013	NA	NA
SYF2	0	NA	NA	NA	0	NA	NA	NA	0	NA	NA	NA	0	NA	NA	NA	0	NA	NA	NA	0	NA	NA	NA
ACTL6A	1	1.99856	NA	NA	1	2.4702	NA	NA	1	0.471656	NA	NA	1	-1.23362	NA	NA	1	-1.13698	NA	NA	1	0.130667	NA	NA
LDHA	2	2.26405	0.000150009	0.000238892	2	1.55639	0.182429	0.203108	2	-0.723883	0.353383	0.995693	2	-0.406566	0.437892	0.716281	2	-0.969853	0.192762	0.462242	2	-0.82068	0.0321882	0.429119
GSR	3	2.64059	1.3575e-06	7.41294e-06	3	2.70351	0.000749606	0.0121029	3	0.142949	0.73133	0.995693	3	0.592261	0.178081	0.445511	3	1.89658	0.0232483	0.222254	3	0.307846	0.204764	0.581097
GOT2	1	-0.0409421	NA	NA	1	0.713608	NA	NA	1	0.547845	NA	NA	1	-3.27313	NA	NA	1	-2.89357	NA	NA	1	0.206893	NA	NA
PGK1	3	0.900896	0.0175101	0.0191236	3	0.537281	0.204667	0.222007	3	-0.259847	0.553102	0.995693	3	-1.33203	0.0314892	0.189722	3	-1.33786	0.0477507	0.285832	3	-0.0624022	0.786839	0.907928
CSTA	2	-3.3233	2.62084e-06	1.07411e-05	2	-2.7975	0.00615757	0.0176092	2	0.863013	0.159714	0.995693	2	-5.14608	1.7854e-05	0.000992955	2	-4.59246	0.00233729	0.117887	2	0.645151	0.0419076	0.438607
PIGR	0	NA	NA	NA	0	NA	NA	NA	0	NA	NA	NA	0	NA	NA	NA	0	NA	NA	NA	0	NA	NA	NA
IGKC	0	NA	NA	NA	0	NA	NA	NA	0	NA	NA	NA	0	NA	NA	NA	0	NA	NA	NA	0	NA	NA	NA
COL1A1	1	-4.27302	NA	NA	1	-4.13165	NA	NA	1	0.322966	NA	NA	1	-5.90747	NA	NA	1	-6.72778	NA	NA	1	-0.185884	NA	NA
LMNA	3	3.15724	2.35391e-07	2.8612e-06	3	2.86253	0.00285987	0.0148122	3	-0.276144	0.530155	0.995693	3	0.970649	0.0790894	0.299998	3	1.77597	0.0898506	0.33807	3	-0.0725942	0.753494	0.899679
FN1	2	-1.57619	0.00332457	0.00390205	2	-1.7317	0.0592594	0.0801679	2	-0.132918	0.806493	0.995693	2	-4.15485	5.01372e-05	0.00226558	2	-3.54777	0.00789621	0.183016	2	0.599933	0.0645222	0.456049
TFRC	3	1.16289	0.0035298	0.00412953	3	1.00435	0.0499354	0.069929	3	-0.154756	0.721172	0.995693	3	-0.816347	0.122987	0.367578	3	-0.528103	0.368999	0.616719	3	0.0655496	0.77779	0.907928
CAT	2	-1.5278	0.00404214	0.00468344	2	-1.97073	0.0156258	0.0304448	2	-0.450583	0.480323	0.995693	2	-3.87986	7.09251e-05	0.0030164	2	-3.56221	0.00257784	0.117887	2	0.00897065	0.978232	0.992068
ANXA1	3	2.83243	6.89955e-07	4.84308e-06	3	2.72163	0.00211576	0.0141839	3	-0.120158	0.777997	0.995693	3	0.0804524	0.843869	0.935968	3	0.50986	0.264196	0.545904	3	0.140679	0.546141	0.784964
NR3C1	0	NA	NA	NA	0	NA	NA	NA	0	NA	NA	NA	0	NA	NA	NA	0	NA	NA	NA	0	NA	NA	NA
GAPDH	3	0.171347	0.620357	0.629941	3	-0.0289015	0.950335	0.950335	3	-0.157631	0.732427	0.995693	3	-2.60859	9.39457e-05	0.00377349	3	-2.36213	0.00212587	0.117887	3	0.0156985	0.948384	0.979814
HSPB1	3	2.11372	1.58195e-05	3.97136e-05	3	2.03364	0.0053189	0.0164887	3	-0.069384	0.876675	0.995693	3	-0.476022	0.246171	0.528489	3	-0.251981	0.538694	0.739931	3	-0.0560518	0.80979	0.912859
TYMS	1	3.23214	NA	NA	1	3.88996	NA	NA	1	0.70186	NA	NA	1	0.230818	NA	NA	1	0.339594	NA	NA	1	0.210514	NA	NA
RPN1	3	1.43619	0.00115374	0.00143819	3	0.772648	0.284391	0.300749	3	-0.54514	0.320767	0.995693	3	-0.823676	0.114466	0.351711	3	-0.30209	0.774465	0.905859	3	-0.353228	0.165939	0.569718
GNAI2	1	0.830093	NA	NA	1	1.45554	NA	NA	1	0.625458	NA	NA	1	-2.45688	NA	NA	1	-2.21692	NA	NA	1	0.239765	NA	NA
ATP1A1	3	1.49332	0.000627953	0.000833046	3	1.25789	0.0186963	0.0337664	3	-0.112799	0.81909	0.995693	3	-0.26123	0.595243	0.804412	3	0.0269007	0.962432	0.982806	3	0.112287	0.635414	0.837485
ARG1	1	-2.48536	NA	NA	1	-1.57342	NA	NA	1	1.38924	NA	NA	1	-4.79186	NA	NA	1	-3.26437	NA	NA	1	1.78727	NA	NA
S100A8	2	-3.24646	3.90671e-06	1.42654e-05	2	-1.91876	0.019158	0.0344973	2	1.34488	0.0394467	0.995693	2	-5.88194	3.36058e-06	0.0003471	2	-4.02451	0.00171467	0.117887	2	1.97814	1.01252e-06	0.000725979
PCCA	3	0.259092	0.501878	0.511068	3	-0.527602	0.199332	0.216638	3	-0.75691	0.175766	0.995693	3	-1.94584	0.00115188	0.0252366	3	-2.24498	0.00239349	0.117887	3	-0.560255	0.044069	0.438607
EIF2S1	2	1.79534	0.000886827	0.00113097	2	1.37097	0.119101	0.142089	2	-0.407641	0.569858	0.995693	2	-1.12287	0.0586087	0.252757	2	-1.12657	0.0908304	0.33807	2	-0.305587	0.33995	0.688542
JUN	3	2.16006	3.41279e-05	7.32181e-05	3	2.15461	0.00470146	0.0161003	3	0.0609741	0.885068	0.995693	3	-0.309765	0.532934	0.766026	3	0.357671	0.529166	0.733872	3	0.301003	0.204723	0.581097
SSB	2	2.00077	0.000353203	0.000501701	2	2.13413	0.012139	0.0256745	2	0.0990174	0.854114	0.995693	2	-1.02327	0.0847278	0.306412	2	-0.587314	0.443854	0.682367	2	0.159209	0.593189	0.811457
ITGB1	3	2.25027	9.33846e-06	2.74539e-05	3	2.1917	0.0028314	0.0148122	3	-0.0316218	0.941902	0.995693	3	-0.535858	0.211055	0.489311	3	-0.230518	0.576078	0.770612	3	0.232922	0.32632	0.67557
RB1	0	NA	NA	NA	0	NA	NA	NA	0	NA	NA	NA	0	NA	NA	NA	0	NA	NA	NA	0	NA	NA	NA
ATP5F1B	3	-0.0196819	0.955376	0.956699	3	-0.409964	0.472651	0.486213	3	-0.363536	0.447367	0.995693	3	-2.48423	0.000183275	0.00697411	3	-2.15749	0.0040455	0.131847	3	-0.163689	0.486196	0.744802
S100A9	3	-2.96071	4.74554e-07	3.72938e-06	2	-2.78183	0.00620876	0.0176092	2	-0.53233	0.338288	0.995693	3	-5.44484	3.08646e-07	7.43838e-05	2	-4.65024	0.000969408	0.117887	2	0.120354	0.688558	0.861599
ENO1	3	0.530819	0.135644	0.140301	3	0.614725	0.188408	0.20847	3	0.00282178	0.99462	0.996155	3	-1.76397	0.00175107	0.0351673	3	-1.05563	0.0398561	0.276633	3	0.199764	0.397298	0.710381
NPM1	3	2.85364	4.99801e-07	3.88555e-06	3	2.89899	0.000953406	0.0121029	3	-0.0669971	0.875961	0.995693	3	0.281389	0.482132	0.737326	3	0.649343	0.16834	0.440511	3	-0.0159886	0.944686	0.978116
TPM3	3	3.11617	1.96184e-07	2.53287e-06	3	3.03947	0.00111092	0.0121029	3	-0.110086	0.800935	0.995693	3	0.595216	0.161771	0.422239	3	0.944236	0.0596111	0.290937	3	-0.017839	0.938353	0.976486
LDHB	3	0.916033	0.0151796	0.0166538	3	0.696972	0.188826	0.20861	3	-0.261846	0.582154	0.995693	3	-1.67392	0.00205491	0.040154	3	-1.46822	0.0125128	0.211789	3	-0.168292	0.489706	0.744913
CENPB	1	1.8134	NA	NA	1	0.923035	NA	NA	1	-0.890359	NA	NA	1	-0.868569	NA	NA	1	-0.778581	NA	NA	1	-0.253756	NA	NA
P4HB	3	0.848229	0.0239833	0.0259969	3	0.906236	0.0545432	0.075497	3	-0.038651	0.926374	0.995693	3	-1.42128	0.00546333	0.0759613	3	-0.780754	0.101558	0.350082	3	0.155959	0.50886	0.749828
H1F0	2	0.557566	0.20705	0.212941	2	0.594465	0.27538	0.292082	2	-0.0454376	0.931971	0.995693	2	-2.11493	0.00315971	0.0557188	2	-1.53515	0.0388528	0.276633	2	0.674178	0.0329624	0.429119
ANXA2	3	2.45722	9.99887e-06	2.85739e-05	3	1.87306	0.0440788	0.0638474	3	-0.68107	0.204704	0.995693	3	-0.210184	0.602526	0.805317	3	-0.211094	0.602575	0.790368	3	-0.479429	0.0614298	0.456049
CAPN1	1	0.869556	NA	NA	1	1.46728	NA	NA	1	0.597698	NA	NA	1	-0.232701	NA	NA	1	-0.799295	NA	NA	1	0.128821	NA	NA
TUBB	3	1.25896	0.00221801	0.002655	3	0.977061	0.0991642	0.122588	3	-0.298608	0.532458	0.995693	3	-1.00814	0.0349684	0.194478	3	-0.809935	0.0855702	0.331019	3	-0.0847574	0.718756	0.879434
PFN1	1	2.55105	NA	NA	1	3.488	NA	NA	1	0.936968	NA	NA	1	-0.0423825	NA	NA	1	0.415867	NA	NA	1	0.431569	NA	NA
EPRS	1	1.7357	NA	NA	1	2.39999	NA	NA	1	0.746915	NA	NA	1	-0.0249862	NA	NA	1	0.291604	NA	NA	1	0.212009	NA	NA
HSP90AA1	3	2.71393	9.86218e-07	6.09652e-06	3	2.47151	0.00332553	0.014915	3	-0.233834	0.621048	0.995693	3	0.118002	0.766628	0.902723	3	0.37242	0.371654	0.616843	3	-0.0184757	0.936875	0.976486
ANXA6	3	2.63363	4.88069e-06	1.61869e-05	3	2.20217	0.0238203	0.0401862	3	-0.489365	0.329599	0.995693	3	0.477942	0.394825	0.679663	3	1.1608	0.332594	0.593456	3	-0.288813	0.229395	0.597026
HSP90AB1	3	2.41544	4.04831e-06	1.45662e-05	3	2.01737	0.00935188	0.0215639	3	-0.349696	0.472261	0.995693	3	-0.0769255	0.848492	0.93739	3	-0.072399	0.854334	0.945305	3	-0.129734	0.579956	0.807433
SRPRA	0	NA	NA	NA	0	NA	NA	NA	0	NA	NA	NA	0	NA	NA	NA	0	NA	NA	NA	0	NA	NA	NA
SNRPB2	0	NA	NA	NA	0	NA	NA	NA	0	NA	NA	NA	0	NA	NA	NA	0	NA	NA	NA	0	NA	NA	NA
SNRNP70	3	2.45618	5.62166e-06	1.78266e-05	3	2.32594	0.00131663	0.0121029	3	-0.123495	0.787117	0.995693	3	0.192715	0.629524	0.820082	3	0.420256	0.3106	0.576637	3	0.16807	0.469894	0.73562
VIM	3	1.82501	7.04972e-05	0.000128064	3	1.70361	0.00680656	0.0184162	3	-0.17387	0.687824	0.995693	3	-0.293935	0.491263	0.738239	3	0.0378351	0.923495	0.965929	3	0.0548331	0.813002	0.912859
GNAI3	0	NA	NA	NA	0	NA	NA	NA	0	NA	NA	NA	0	NA	NA	NA	0	NA	NA	NA	0	NA	NA	NA
ANXA5	3	2.28272	6.96057e-06	2.13771e-05	3	2.33232	0.00227497	0.0141839	3	0.055866	0.893384	0.995693	3	-0.226415	0.567945	0.788147	3	0.0320776	0.939517	0.972055	3	0.0592737	0.797599	0.91005
SNRPA	3	1.25985	0.00890517	0.0100444	3	1.27736	0.0898863	0.112084	3	-0.0074486	0.985972	0.995693	3	-0.42749	0.39285	0.679663	3	-0.205263	0.642504	0.8188	3	0.280645	0.272424	0.623117
GSTP1	2	1.92456	0.000485373	0.000665778	2	1.41867	0.102166	0.125437	2	-0.221248	0.714389	0.995693	2	-0.179266	0.734164	0.887626	2	0.251754	0.730142	0.869521	2	-0.304891	0.320144	0.671305
LGALS1	0	NA	NA	NA	0	NA	NA	NA	0	NA	NA	NA	0	NA	NA	NA	0	NA	NA	NA	0	NA	NA	NA
HMGB1	3	4.01094	3.66052e-08	1.99449e-06	3	4.13073	0.00111233	0.0121029	3	0.190622	0.646904	0.995693	3	2.57164	0.00687359	0.0864649	3	4.20307	0.00256553	0.117887	3	0.0180227	0.937975	0.976486
CLTA	0	NA	NA	NA	0	NA	NA	NA	0	NA	NA	NA	0	NA	NA	NA	0	NA	NA	NA	0	NA	NA	NA
ANXA4	1	0.215616	NA	NA	1	0.27453	NA	NA	1	0.0588014	NA	NA	1	-2.59118	NA	NA	1	-3.10209	NA	NA	1	-0.432493	NA	NA
HNRNPA1	3	3.19308	1.05138e-06	6.33454e-06	3	2.46366	0.0259839	0.0428286	3	-0.739759	0.18997	0.995693	3	0.958702	0.13503	0.381354	3	1.35422	0.0960384	0.339781	3	-0.46283	0.0648322	0.456049
PARP1	3	3.31116	8.40508e-08	2.10034e-06	3	2.71677	0.00510954	0.016275	3	-0.627468	0.247568	0.995693	3	0.585587	0.169947	0.432646	3	0.325712	0.46716	0.70144	3	-0.362272	0.140935	0.543396
LTA4H	1	1.02899	NA	NA	1	1.79381	NA	NA	1	0.366588	NA	NA	1	-1.66091	NA	NA	1	-0.802286	NA	NA	1	-0.144473	NA	NA
ALDOC	0	NA	NA	NA	0	NA	NA	NA	0	NA	NA	NA	0	NA	NA	NA	0	NA	NA	NA	0	NA	NA	NA
U2AF1L5	1	1.86148	NA	NA	1	2.74097	NA	NA	1	0.664483	NA	NA	1	-1.10634	NA	NA	1	-0.754845	NA	NA	1	0.173127	NA	NA
HIST1H1C	2	-0.195061	0.650155	0.657429	2	-0.312891	0.551233	0.56221	2	-0.179861	0.736333	0.995693	2	-2.9925	0.000368347	0.0115789	2	-2.356	0.0135641	0.211789	2	0.355571	0.233133	0.598116
TXN	1	-1.59606	NA	NA	1	-1.15184	NA	NA	1	-0.16741	NA	NA	1	-4.16124	NA	NA	1	-3.43077	NA	NA	1	0.323082	NA	NA
HSPD1	3	0.954492	0.0133193	0.0146831	3	0.675652	0.189755	0.208882	3	-0.314418	0.50041	0.995693	3	-1.50521	0.00484342	0.0686627	3	-1.15327	0.0283775	0.24754	3	-0.10729	0.644346	0.841523
HSPA5	3	0.493711	0.166666	0.171897	3	0.367896	0.36086	0.376071	3	-0.0953819	0.821464	0.995693	3	-1.63505	0.00380754	0.0603085	3	-1.37865	0.0181063	0.211789	3	0.0783817	0.736441	0.892141
LAMC1	2	0.699302	0.125765	0.13027	2	0.264019	0.633833	0.643709	2	-0.500029	0.368743	0.995693	2	-1.725	0.0111732	0.110661	2	-1.39989	0.0555444	0.290937	2	0.0965463	0.739072	0.892141
HSPA8	3	2.68171	1.03098e-06	6.31697e-06	3	2.34647	0.00424361	0.0156799	3	-0.321902	0.500874	0.995693	3	0.397735	0.382203	0.669437	3	0.568024	0.222801	0.501009	3	-0.114639	0.6236	0.829404
PYGB	1	0.353549	NA	NA	1	1.29314	NA	NA	1	0.939603	NA	NA	1	-2.2512	NA	NA	1	-1.78886	NA	NA	1	0.434241	NA	NA
LAMP1	2	1.91699	0.000587316	0.000786351	2	2.12721	0.0125356	0.0262041	2	0.149344	0.791236	0.995693	2	-0.0755947	0.883688	0.953592	2	0.288789	0.602973	0.790368	2	0.132843	0.647166	0.841722
TOP1	2	1.94095	0.000477516	0.000656358	2	1.43534	0.118308	0.141378	2	-0.63255	0.37827	0.995693	2	-0.550987	0.302422	0.586197	2	-0.869648	0.248334	0.526875	2	-0.475256	0.134752	0.536867
TOP2A	2	1.94947	0.0005221	0.000709546	2	1.49384	0.189941	0.208882	2	-0.322962	0.635381	0.995693	2	-0.349136	0.566823	0.788102	2	-0.658413	0.504512	0.724717	2	-0.150079	0.612818	0.8175
G6PD	2	2.28047	0.000107686	0.000178774	2	1.94081	0.060694	0.0814936	2	-0.300333	0.663383	0.995693	2	-0.0377845	0.950158	0.992509	2	0.128394	0.833434	0.938104	2	-0.225458	0.464219	0.733322
PC	3	0.21613	0.627098	0.635893	3	-1.30401	0.0349797	0.0534764	3	-1.43521	0.042478	0.995693	3	-1.8764	0.00422093	0.0613606	3	-2.73009	0.00643741	0.183016	3	-1.18091	0.000290604	0.0452383
IGF2R	3	0.854989	0.0273138	0.0293867	3	1.05222	0.0314783	0.0493872	3	0.138484	0.739566	0.995693	3	-1.35225	0.00778701	0.0902762	3	-0.842355	0.0785012	0.319833	3	0.413733	0.100479	0.497832
PABPC1	3	3.08521	3.42709e-07	3.059e-06	3	2.20668	0.0174561	0.0326834	3	-0.745449	0.226843	0.995693	3	0.627823	0.158185	0.41848	3	0.709075	0.236256	0.513622	3	-0.518883	0.0604938	0.456049
PCNA	1	1.24519	NA	NA	1	1.53122	NA	NA	1	0.343124	NA	NA	1	-1.72261	NA	NA	1	-1.9646	NA	NA	1	-0.148033	NA	NA
HARS	1	1.95267	NA	NA	1	-0.247697	NA	NA	1	-2.20038	NA	NA	1	-0.677656	NA	NA	1	-1.78991	NA	NA	1	-1.54899	NA	NA
TPR	3	2.75003	7.97449e-07	5.33848e-06	3	2.80318	0.000641469	0.0121029	3	-0.00404297	0.992189	0.996155	3	0.5381	0.205032	0.48344	3	0.860495	0.0720319	0.309709	3	0.273355	0.274924	0.625779
PIP	0	NA	NA	NA	0	NA	NA	NA	0	NA	NA	NA	0	NA	NA	NA	0	NA	NA	NA	0	NA	NA	NA
CKB	0	NA	NA	NA	0	NA	NA	NA	0	NA	NA	NA	0	NA	NA	NA	0	NA	NA	NA	0	NA	NA	NA
ACTN1	3	3.10317	1.77354e-07	2.38252e-06	3	2.66866	0.00323149	0.014915	3	-0.437894	0.376848	0.995693	3	0.425005	0.300894	0.586197	3	0.410784	0.343157	0.598646	3	-0.176525	0.450034	0.733322
PEPD	0	NA	NA	NA	0	NA	NA	NA	0	NA	NA	NA	0	NA	NA	NA	0	NA	NA	NA	0	NA	NA	NA
XRCC6	3	2.86161	3.47653e-06	1.30235e-05	3	2.25011	0.0242041	0.0405901	3	-0.648737	0.261747	0.995693	3	-0.00489915	0.991152	0.994635	3	0.284744	0.620704	0.804782	3	-0.445172	0.100017	0.497832
XRCC5	2	1.94895	0.000486211	0.000665778	2	1.52844	0.0837671	0.10537	2	-0.451668	0.506591	0.995693	2	-0.621171	0.253018	0.539623	2	-0.829611	0.182384	0.453141	2	-0.393501	0.199584	0.57936
RNH1	2	1.67588	0.00171289	0.00209192	2	0.939184	0.239934	0.25792	2	-0.461781	0.518394	0.995693	2	-0.325068	0.543619	0.768273	2	0.598927	0.598549	0.787448	2	-0.349605	0.265053	0.618539
EEF2	3	2.04165	3.80359e-05	7.92506e-05	3	1.33565	0.0845676	0.106191	3	-0.630693	0.265032	0.995693	3	0.0260179	0.964543	0.994148	3	0.0560156	0.954865	0.981511	3	-0.341143	0.17603	0.569851
PDIA4	1	0.86758	NA	NA	1	0.0820213	NA	NA	1	-0.623421	NA	NA	1	-1.81436	NA	NA	1	-1.50108	NA	NA	1	0.0132121	NA	NA
P4HA1	2	1.26061	0.0101226	0.0112768	2	0.645498	0.243864	0.261147	2	-0.588822	0.296135	0.995693	2	-1.43088	0.0221741	0.160318	2	-1.18539	0.0900627	0.33807	2	-0.0104732	0.971191	0.989977
PLS3	3	1.87722	8.43342e-05	0.000147568	3	1.87122	0.00340093	0.014915	3	-0.236637	0.61493	0.995693	3	1.03003	0.0889375	0.313668	3	0.693282	0.131126	0.385318	3	0.0656273	0.776923	0.907928
GTF2F2	0	NA	NA	NA	0	NA	NA	NA	0	NA	NA	NA	0	NA	NA	NA	0	NA	NA	NA	0	NA	NA	NA
PKM	3	0.846584	0.0306074	0.0328325	3	0.581892	0.321666	0.337678	3	-0.240282	0.622191	0.995693	3	-1.33219	0.0243766	0.167851	3	-0.848677	0.202196	0.473498	3	0.00688228	0.977381	0.992068
HSP90B1	3	0.823269	0.0271281	0.0292741	3	0.644502	0.147514	0.170319	3	-0.116496	0.795504	0.995693	3	-1.32335	0.0131087	0.119182	3	-0.901342	0.126246	0.38033	3	0.122913	0.595101	0.811457
HNRNPL	3	3.33151	2.62649e-07	2.8612e-06	3	2.4318	0.0294099	0.0469641	3	-0.725922	0.206179	0.995693	3	1.16915	0.0453927	0.221749	3	1.05428	0.314596	0.57986	3	-0.510729	0.0512371	0.438607
JUP	2	-2.24731	0.00021702	0.000326886	2	-2.83891	0.00828659	0.0200622	2	-0.972294	0.106679	0.995693	2	-4.93016	2.03291e-05	0.00101565	2	-4.57768	0.00216173	0.117887	2	-0.340724	0.24707	0.604604
GSPT1	3	2.6618	2.51664e-06	1.05175e-05	3	2.38193	0.00223622	0.0141839	3	-0.137187	0.764631	0.995693	3	0.295418	0.487737	0.738239	3	1.32861	0.159587	0.426954	3	0.0655664	0.77811	0.907928
PGAM2	1	1.20908	NA	NA	1	1.77707	NA	NA	1	0.650856	NA	NA	1	-1.6783	NA	NA	1	-1.65918	NA	NA	1	0.159629	NA	NA
FOSL1	0	NA	NA	NA	0	NA	NA	NA	0	NA	NA	NA	0	NA	NA	NA	0	NA	NA	NA	0	NA	NA	NA
NME1	1	2.65709	NA	NA	1	3.10178	NA	NA	1	0.531668	NA	NA	1	0.983532	NA	NA	1	2.00623	NA	NA	1	0.197362	NA	NA
DSP	2	-2.56432	3.51811e-05	7.48115e-05	2	-2.07097	0.0134495	0.0275522	2	0.353647	0.514333	0.995693	2	-4.99248	1.05317e-05	0.000692218	2	-3.76294	0.00193663	0.117887	2	1.06193	0.00157074	0.160889
RPA2	1	3.1948	NA	NA	1	3.86235	NA	NA	1	0.461109	NA	NA	1	0.227002	NA	NA	1	0.39594	NA	NA	1	-0.0299415	NA	NA
H2AFX	3	0.630823	0.102445	0.106419	3	1.05125	0.0403058	0.0599318	3	0.225105	0.607283	0.995693	3	-1.43043	0.0130149	0.119182	3	-0.421374	0.312043	0.576637	3	0.436882	0.121071	0.516653
CREB1	2	2.44998	7.16162e-05	0.00012956	2	2.91532	0.014521	0.0291524	2	0.45035	0.4495	0.995693	2	-0.354223	0.495758	0.739199	2	0.344135	0.532609	0.734386	2	0.645067	0.035311	0.429119
YBX3	1	2.78881	NA	NA	1	2.88023	NA	NA	1	0.161049	NA	NA	1	-0.35428	NA	NA	1	1.43381	NA	NA	1	0.797926	NA	NA
HSPA6	2	2.32484	0.000109742	0.000181564	2	2.30994	0.0252126	0.0419996	2	-0.0202813	0.971898	0.995693	2	0.954418	0.196935	0.473036	2	1.69271	0.191678	0.461291	2	-0.0454633	0.875283	0.946574
JUNB	1	2.93559	NA	NA	1	2.33245	NA	NA	1	-0.603139	NA	NA	1	0.81705	NA	NA	1	0.842456	NA	NA	1	-0.218733	NA	NA
ITGA2	3	1.34072	0.00125574	0.00155997	3	1.1483	0.0475597	0.0671265	3	-0.193959	0.644245	0.995693	3	-1.28938	0.0104335	0.107763	3	-1.17416	0.0309057	0.24754	3	0.0643088	0.787539	0.907928
JUND	1	3.76596	NA	NA	1	3.30181	NA	NA	1	-0.4656	NA	NA	1	1.48692	NA	NA	1	1.87613	NA	NA	1	-0.0306782	NA	NA
CAPN2	0	NA	NA	NA	0	NA	NA	NA	0	NA	NA	NA	0	NA	NA	NA	0	NA	NA	NA	0	NA	NA	NA
PTPN2	1	-1.0349	NA	NA	1	-0.467553	NA	NA	1	0.567351	NA	NA	1	-4.32184	NA	NA	1	-4.14	NA	NA	1	0.181675	NA	NA
CTPS1	1	2.3419	NA	NA	1	2.93768	NA	NA	1	0.616546	NA	NA	1	0.404031	NA	NA	1	1.86437	NA	NA	1	0.117163	NA	NA
LGALS3	3	2.75018	3.90052e-06	1.42654e-05	3	2.66645	0.00616749	0.0176092	3	-0.0104045	0.979906	0.995693	3	0.265327	0.545123	0.768273	3	0.646109	0.176789	0.452417	3	-0.00269265	0.990703	0.995856
TCP1	3	1.4577	0.000655649	0.000863451	3	1.08821	0.122615	0.145555	3	-0.473798	0.377402	0.995693	3	-0.706851	0.158378	0.41848	3	0.00453963	0.996306	0.996306	3	-0.278822	0.267011	0.618539
PTPN1	2	1.91361	0.00055484	0.000748413	2	1.12241	0.208929	0.225946	2	-0.651629	0.361472	0.995693	2	-0.538908	0.341067	0.633912	2	-0.319637	0.691947	0.848079	2	-0.589847	0.0661086	0.456049
EGR1	1	2.61122	NA	NA	1	2.88078	NA	NA	1	0.334568	NA	NA	1	0.0325241	NA	NA	1	1.49794	NA	NA	1	1.00072	NA	NA
VCL	3	2.32055	9.95387e-06	2.85581e-05	3	2.32519	0.00125528	0.0121029	3	-0.0293969	0.944824	0.995693	3	-0.146575	0.709712	0.875634	3	0.203273	0.608985	0.795247	3	0.219949	0.355775	0.700798
SON	3	2.27748	6.97787e-06	2.13771e-05	3	2.08925	0.00234914	0.0143085	3	0.0114126	0.977913	0.995693	3	0.293187	0.5324	0.766026	3	0.390341	0.376924	0.61985	3	0.279033	0.269881	0.621394
SON	0	NA	NA	NA	0	NA	NA	NA	0	NA	NA	NA	0	NA	NA	NA	0	NA	NA	NA	0	NA	NA	NA
NELFE	3	1.81454	7.59421e-05	0.000135237	3	1.95801	0.00319489	0.014915	3	0.0785274	0.850608	0.995693	3	-0.710922	0.162554	0.422757	3	-0.237234	0.682282	0.843813	3	0.480775	0.0553867	0.451276
PLCG1	2	2.2738	0.000240374	0.000354871	2	1.63654	0.0401869	0.0599318	2	-0.68563	0.350653	0.995693	2	1.14275	0.0801331	0.300137	2	0.8586	0.342302	0.598646	2	-0.567191	0.0782288	0.487899
NCL	3	3.10395	1.74614e-07	2.38252e-06	3	3.029	0.000938446	0.0121029	3	-0.0371083	0.930846	0.995693	3	0.44734	0.273721	0.554343	3	0.847422	0.0844447	0.331019	3	0.19305	0.410279	0.717108
HK1	1	1.3715	NA	NA	1	1.64381	NA	NA	1	0.275961	NA	NA	1	-0.294579	NA	NA	1	-0.236469	NA	NA	1	-0.22945	NA	NA
EIF2AK2	0	NA	NA	NA	0	NA	NA	NA	0	NA	NA	NA	0	NA	NA	NA	0	NA	NA	NA	0	NA	NA	NA
ANXA7	3	3.91279	9.34115e-06	2.74539e-05	3	3.2626	0.0805102	0.101989	3	-0.781879	0.165517	0.995693	3	0.633543	0.195619	0.472354	3	0.0456628	0.937249	0.971109	3	-0.539853	0.0352541	0.429119
LMNB1	3	3.02119	4.50776e-07	3.58144e-06	3	2.45534	0.00942611	0.0216619	3	-0.552115	0.277547	0.995693	3	0.838117	0.128042	0.36966	3	1.46302	0.179758	0.453141	3	-0.384653	0.115624	0.511745
FLNA	3	2.7451	8.29029e-07	5.39989e-06	3	2.488	0.00257389	0.0148122	3	-0.269772	0.569173	0.995693	3	0.363311	0.379606	0.669403	3	0.417275	0.362267	0.609732	3	-0.0262145	0.909553	0.964719
NF1	1	1.25749	NA	NA	1	1.99661	NA	NA	1	1.79776	NA	NA	1	-0.451465	NA	NA	1	-0.18097	NA	NA	1	1.25484	NA	NA
ACO1	1	0.898866	NA	NA	1	1.64989	NA	NA	1	0.718088	NA	NA	1	0.774924	NA	NA	1	1.26784	NA	NA	1	0.213378	NA	NA
TAF1	0	NA	NA	NA	0	NA	NA	NA	0	NA	NA	NA	0	NA	NA	NA	0	NA	NA	NA	0	NA	NA	NA
VDAC1	1	0.272143	NA	NA	1	0.658371	NA	NA	1	0.507921	NA	NA	1	-1.71052	NA	NA	1	-1.92451	NA	NA	1	0.0169241	NA	NA
TGM2	3	2.53126	3.65725e-06	1.36299e-05	3	1.63888	0.0431946	0.0630764	3	-0.861804	0.135482	0.995693	3	0.696378	0.257522	0.544564	3	0.322581	0.719494	0.865901	3	-0.712332	0.00862692	0.429119
GART	2	1.27179	0.00949742	0.0106459	2	1.03411	0.263213	0.280422	2	-0.293895	0.666847	0.995693	2	-1.22136	0.0482386	0.228588	2	-1.55213	0.068799	0.309709	2	-0.152705	0.611352	0.8175
PAICS	3	2.25221	2.38686e-05	5.47842e-05	3	1.66772	0.0807715	0.10214	3	-0.541862	0.38747	0.995693	3	0.00274248	0.994635	0.994635	3	-0.106162	0.802633	0.922256	3	-0.306863	0.296314	0.64929
UBA1	3	2.59577	2.99092e-06	1.1751e-05	3	1.62261	0.0451083	0.064356	3	-0.864337	0.167662	0.995693	3	0.123594	0.776161	0.906983	3	-0.116192	0.861346	0.945498	3	-0.634569	0.0253305	0.429119
HNRNPA2B1	3	3.34957	3.85733e-07	3.281e-06	3	2.93344	0.00810805	0.0199559	3	-0.451025	0.364235	0.995693	3	0.719289	0.107798	0.343764	3	0.702053	0.144361	0.401	3	-0.2521	0.296234	0.64929
RFX1	3	2.68295	3.69566e-06	1.37024e-05	3	2.71588	0.00131231	0.0121029	3	-0.231362	0.602811	0.995693	3	0.945464	0.0922739	0.31618	3	1.49741	0.0241971	0.22828	3	0.0250673	0.91485	0.967474
TGM1	1	-3.0807	NA	NA	0	NA	NA	NA	0	NA	NA	NA	1	-5.36337	NA	NA	0	NA	NA	NA	0	NA	NA	NA
SFPQ	3	3.4857	7.66941e-08	2.10034e-06	3	3.00185	0.00356903	0.015142	3	-0.407571	0.423062	0.995693	3	1.29604	0.0243759	0.167851	3	1.51726	0.0943013	0.33807	3	-0.168904	0.482539	0.74345
PPIB	1	-0.0869976	NA	NA	1	-0.119228	NA	NA	1	0.247077	NA	NA	1	-1.80601	NA	NA	1	-0.782447	NA	NA	1	-0.325142	NA	NA
SP100	2	2.54837	3.6482e-05	7.64535e-05	2	2.41593	0.00808138	0.0199559	2	-0.135891	0.800289	0.995693	2	0.0198264	0.969089	0.994148	2	0.85974	0.166424	0.438699	2	0.427655	0.156488	0.562239
NFYA	0	NA	NA	NA	0	NA	NA	NA	0	NA	NA	NA	0	NA	NA	NA	0	NA	NA	NA	0	NA	NA	NA
AHCY	3	1.71558	0.000597273	0.000795263	2	1.36184	0.243081	0.260912	3	-0.404034	0.453236	0.995693	3	-0.800672	0.0674152	0.272297	2	-1.22033	0.0982708	0.345393	3	-0.159233	0.562345	0.796841
CFL1	3	2.26883	1.74194e-05	4.28374e-05	3	2.08489	0.0171565	0.0325672	3	-0.310435	0.535317	0.995693	3	-0.022831	0.965073	0.994148	3	0.521709	0.506112	0.724717	3	-0.120211	0.609418	0.8175
RRM1	1	1.9728	NA	NA	1	2.31342	NA	NA	1	0.555914	NA	NA	1	-0.410524	NA	NA	1	-0.560856	NA	NA	1	0.0676387	NA	NA
EEF1B2	3	2.14298	2.90399e-05	6.43205e-05	3	1.86821	0.00344131	0.014915	3	-0.231358	0.592303	0.995693	3	-0.300842	0.472224	0.735865	3	-0.053773	0.898169	0.956755	3	-0.215155	0.355757	0.700798
POLR2A	3	2.8127	1.99558e-06	9.14474e-06	3	2.8037	0.00763469	0.0194057	3	-0.716634	0.207688	0.995693	3	1.37924	0.0236126	0.165747	3	0.795962	0.243072	0.521805	3	-0.471024	0.0610332	0.456049
MCM3	3	2.75088	1.72852e-06	8.43435e-06	3	2.11225	0.00836958	0.0201376	3	-0.532168	0.30576	0.995693	3	0.968329	0.138655	0.386937	3	0.742777	0.342782	0.598646	3	-0.240778	0.315042	0.671305
AZGP1	2	-2.29641	0.000100664	0.000170188	1	-1.34608	NA	NA	1	1.08957	NA	NA	2	-4.71457	2.10717e-05	0.00101565	1	-2.97755	NA	NA	1	2.05502	NA	NA
RPS12	1	2.2249	NA	NA	1	1.70221	NA	NA	1	-0.51445	NA	NA	1	-0.286709	NA	NA	1	0.163885	NA	NA	1	-0.319226	NA	NA
ATP5F1A	3	-0.0881032	0.803758	0.807107	3	-0.262547	0.607308	0.618522	3	-0.346949	0.471009	0.995693	3	-2.17329	0.00107481	0.0250673	3	-1.04436	0.240309	0.517423	3	-0.144023	0.548423	0.784964
ITGA3	3	1.88553	5.28686e-05	0.000102477	3	2.10418	0.00332756	0.014915	3	0.204054	0.641567	0.995693	3	0.243993	0.638828	0.823303	3	0.962467	0.17413	0.447496	3	0.447364	0.0688688	0.465839
MSN	2	0.816342	0.0734233	0.0771585	2	0.751528	0.273694	0.290724	2	0.00321913	0.995519	0.996155	2	-1.27682	0.0508965	0.231725	2	-0.0911461	0.91482	0.964597	2	0.0825369	0.775918	0.907928
DNMT1	2	2.39805	7.37406e-05	0.000132623	2	1.80145	0.0586984	0.079559	2	-0.553261	0.462925	0.995693	2	0.204912	0.70387	0.8714	2	-0.0115105	0.988521	0.991425	2	-0.369531	0.242588	0.603944
HMGB2	1	2.13172	NA	NA	1	2.61619	NA	NA	1	0.824075	NA	NA	1	0.148999	NA	NA	1	0.584674	NA	NA	1	0.332622	NA	NA
TARS	3	1.51123	0.000443326	0.000616394	3	0.881986	0.153495	0.17609	3	-0.660942	0.271365	0.995693	3	-0.10612	0.860331	0.93739	3	-0.164118	0.859768	0.945498	3	-0.462517	0.0935057	0.497832
EEF1G	3	1.28658	0.00210893	0.00253282	3	0.756085	0.283861	0.300632	3	-0.459885	0.374186	0.995693	3	-0.942654	0.0506739	0.231725	3	-1.11812	0.0583986	0.290937	3	-0.294173	0.228821	0.597026
YWHAQ	3	2.81558	1.47307e-06	7.55726e-06	3	2.75034	0.00367546	0.0153215	3	-0.107201	0.811334	0.995693	3	0.557098	0.183731	0.456486	3	1.54037	0.0619071	0.293956	3	0.0683752	0.774742	0.907928
RPA1	2	2.37218	8.03322e-05	0.000142005	2	1.80192	0.0427163	0.0625053	2	-0.571507	0.397215	0.995693	2	-0.132302	0.803003	0.923007	2	0.0293578	0.957121	0.981511	2	-0.498782	0.105816	0.497832
APEX1	1	2.11217	NA	NA	1	2.53137	NA	NA	1	0.419215	NA	NA	1	-1.12001	NA	NA	1	-1.07582	NA	NA	1	0.0781999	NA	NA
CALR	3	0.405993	0.240503	0.246994	3	0.346513	0.417695	0.432785	3	-0.17974	0.682622	0.995693	3	-1.04168	0.0318393	0.18993	3	-0.157194	0.788934	0.912655	3	0.0230901	0.921795	0.969477
MAP4	0	NA	NA	NA	0	NA	NA	NA	0	NA	NA	NA	0	NA	NA	NA	0	NA	NA	NA	0	NA	NA	NA
CANX	3	1.85153	0.000120364	0.000196441	3	1.73846	0.0102106	0.0229499	3	-0.0274047	0.951906	0.995693	3	-0.701414	0.125035	0.36966	3	-0.264093	0.508665	0.72532	3	0.1779	0.447713	0.733322
MAPK1	1	1.89829	NA	NA	1	2.89563	NA	NA	1	0.649294	NA	NA	1	-1.66292	NA	NA	1	-0.982164	NA	NA	1	0.308361	NA	NA
GTF2E1	1	2.98326	NA	NA	1	3.26398	NA	NA	1	0.176195	NA	NA	1	-0.846817	NA	NA	1	2.05346	NA	NA	1	0.881586	NA	NA
EPHA2	2	1.70577	0.00138493	0.00171751	2	1.25541	0.134205	0.157488	2	-0.324195	0.633779	0.995693	2	-1.01648	0.0762143	0.294668	2	-1.25238	0.07711	0.319833	2	-0.20997	0.487186	0.744802
TKT	3	2.74846	8.82818e-07	5.69891e-06	3	2.84343	0.00120921	0.0121029	3	0.00964423	0.982288	0.995693	3	0.14321	0.723694	0.883836	3	0.906246	0.0578815	0.290937	3	0.206829	0.374959	0.707369
SERPINB3	0	NA	NA	NA	0	NA	NA	NA	0	NA	NA	NA	0	NA	NA	NA	0	NA	NA	NA	0	NA	NA	NA
EEF1D	0	NA	NA	NA	0	NA	NA	NA	0	NA	NA	NA	0	NA	NA	NA	0	NA	NA	NA	0	NA	NA	NA
ERP29	3	0.629894	0.0830845	0.0871844	3	0.929732	0.106881	0.130109	3	0.241124	0.576092	0.995693	3	-1.79704	0.00171081	0.0351673	3	-1.34368	0.0309303	0.24754	3	0.308343	0.205343	0.581097
PRDX6	2	2.62264	3.43924e-05	7.35672e-05	2	2.45661	0.0289473	0.0464322	2	-0.197787	0.753556	0.995693	2	0.396338	0.476322	0.737326	2	0.601977	0.406126	0.649983	2	-0.360875	0.244539	0.604604
PEBP1	0	NA	NA	NA	0	NA	NA	NA	0	NA	NA	NA	0	NA	NA	NA	0	NA	NA	NA	0	NA	NA	NA
PDIA3	3	0.860246	0.0241111	0.0260963	3	0.709099	0.109378	0.132473	3	-0.104625	0.800173	0.995693	3	-1.47917	0.00679069	0.0864649	3	-1.3327	0.0431299	0.285142	3	0.103272	0.662312	0.852563
PPP2R1A	3	2.33816	5.97795e-06	1.88736e-05	3	1.98551	0.00642488	0.0178151	3	-0.414959	0.4307	0.995693	3	0.409659	0.343353	0.634895	3	1.04902	0.13544	0.390245	3	-0.197821	0.420758	0.717108
NMT1	0	NA	NA	NA	0	NA	NA	NA	0	NA	NA	NA	0	NA	NA	NA	0	NA	NA	NA	0	NA	NA	NA
CLIP1	3	2.13995	2.18043e-05	5.13501e-05	3	1.95852	0.00633934	0.0177551	3	-0.243891	0.563993	0.995693	3	0.493178	0.470254	0.735865	3	0.603658	0.501139	0.72367	3	0.00505746	0.98357	0.992068
LCN1	1	-3.79292	NA	NA	0	NA	NA	NA	0	NA	NA	NA	1	-6.02966	NA	NA	0	NA	NA	NA	0	NA	NA	NA
S100A7	3	-3.10379	3.40459e-07	3.059e-06	2	-1.95097	0.0283858	0.0459427	2	1.70679	0.0153615	0.995693	3	-5.41703	2.74651e-07	7.43838e-05	2	-4.05359	0.00214287	0.117887	2	1.63905	3.45926e-05	0.0124014
MAT2A	1	2.33511	NA	NA	1	2.9629	NA	NA	1	0.577924	NA	NA	1	-0.89706	NA	NA	1	-0.644285	NA	NA	1	0.180275	NA	NA
DNAJA1	2	2.98467	7.8702e-06	2.36106e-05	2	2.71426	0.0137601	0.0280284	2	-0.458714	0.520545	0.995693	2	0.112448	0.82895	0.935968	2	0.1452	0.788495	0.912655	2	-0.439545	0.172695	0.569851
ATIC	1	0.287236	NA	NA	1	0.735609	NA	NA	1	0.383055	NA	NA	1	-1.16369	NA	NA	1	-0.436412	NA	NA	1	-0.059931	NA	NA
HNRNPH3	3	3.66475	3.00107e-08	1.92683e-06	3	3.68678	0.000452608	0.0121029	3	-0.220153	0.611688	0.995693	3	1.01638	0.0332184	0.190078	3	1.08147	0.0442997	0.285142	3	-0.265756	0.260365	0.616111
CASP14	1	-1.30764	NA	NA	1	-1.46299	NA	NA	1	-0.155357	NA	NA	1	-3.83087	NA	NA	1	-3.56105	NA	NA	1	0.262553	NA	NA
YWHAB	1	2.34792	NA	NA	1	2.86233	NA	NA	1	0.361207	NA	NA	1	-0.604784	NA	NA	1	-0.514326	NA	NA	1	-0.130144	NA	NA
SFN	3	2.75868	8.15711e-07	5.36144e-06	3	3.00428	0.00144411	0.0125875	3	0.21644	0.624967	0.995693	3	0.305762	0.463775	0.735327	3	0.853331	0.0996185	0.34673	3	0.31011	0.190453	0.574085
STIP1	3	2.59456	1.62863e-06	8.01019e-06	3	2.64248	0.000725346	0.0121029	3	0.0232669	0.95654	0.995693	3	0.342065	0.398158	0.681684	3	0.879193	0.0755257	0.318867	3	0.237139	0.31628	0.671305
PRDX2	1	3.11383	NA	NA	1	3.18614	NA	NA	1	0.301236	NA	NA	1	1.45191	NA	NA	1	1.88589	NA	NA	1	-0.157689	NA	NA
GTF2H1	2	0.655755	0.180955	0.186368	2	0.128476	0.813721	0.820588	2	-0.527261	0.471267	0.995693	2	-1.97856	0.00885933	0.0970499	2	-1.86101	0.0230567	0.222254	2	-0.449761	0.162499	0.568584
KIF5B	3	2.12197	4.53231e-05	9.00235e-05	3	1.90142	0.00455076	0.0159946	3	-0.400093	0.398206	0.995693	3	-0.316713	0.447581	0.725563	3	-0.449885	0.307281	0.576637	3	-0.129154	0.579881	0.807433
MCM4	2	2.76228	1.60678e-05	4.00586e-05	2	2.15589	0.0302676	0.0480129	2	-0.500241	0.465451	0.995693	2	0.748907	0.285187	0.566457	2	0.780477	0.487174	0.717431	2	-0.385838	0.206887	0.581097
MCM5	2	2.45964	5.14599e-05	0.000100828	2	1.50951	0.164889	0.187362	2	-0.638872	0.389881	0.995693	2	0.742888	0.247067	0.528489	2	-0.316389	0.652862	0.822675	2	-0.651833	0.0575884	0.453746
MCM7	1	1.40746	NA	NA	1	1.70571	NA	NA	1	0.305329	NA	NA	1	1.59488	NA	NA	1	2.0246	NA	NA	1	-0.198312	NA	NA
SHMT2	0	NA	NA	NA	0	NA	NA	NA	0	NA	NA	NA	0	NA	NA	NA	0	NA	NA	NA	0	NA	NA	NA
HSPA4	3	2.38017	4.47725e-06	1.54883e-05	3	2.12455	0.00760861	0.0194057	3	-0.309834	0.516363	0.995693	3	-0.120993	0.762305	0.900523	3	-0.0449499	0.910588	0.962967	3	-0.0188764	0.934786	0.976486
CTNNA1	2	2.20288	0.000149086	0.000238198	2	1.89769	0.0178165	0.0330943	2	-0.0465041	0.930523	0.995693	2	-0.587112	0.271463	0.553529	2	-0.221488	0.683759	0.843813	2	0.60266	0.0518916	0.438607
RFC4	2	0.241687	0.680446	0.687099	2	0.349352	0.622426	0.63302	2	0.121834	0.833306	0.995693	2	-2.85786	0.0067379	0.0864649	2	-2.34811	0.101017	0.349899	2	0.182735	0.52993	0.772277
RFC2	0	NA	NA	NA	0	NA	NA	NA	0	NA	NA	NA	0	NA	NA	NA	0	NA	NA	NA	0	NA	NA	NA
RFC1	1	2.16912	NA	NA	1	3.13736	NA	NA	1	0.968275	NA	NA	1	0.99769	NA	NA	1	1.69599	NA	NA	1	0.469678	NA	NA
GTF2F1	2	2.21882	0.000149244	0.000238198	2	2.57321	0.00686951	0.0184653	2	0.253767	0.643212	0.995693	2	0.0954745	0.852439	0.93739	2	1.03391	0.122918	0.379585	2	0.74573	0.0196641	0.429119
SPR	1	2.87027	NA	NA	1	2.47747	NA	NA	1	-0.307109	NA	NA	1	0.477677	NA	NA	1	0.821629	NA	NA	1	-0.123937	NA	NA
PTGS2	2	2.36048	9.76311e-05	0.000165829	2	2.20536	0.0162032	0.0313146	2	-0.111002	0.835553	0.995693	2	-0.38267	0.472256	0.735865	2	0.374469	0.496628	0.721343	2	0.467346	0.117643	0.514329
MYH9	3	1.85113	9.77081e-05	0.000165829	3	1.20476	0.0333999	0.0518336	3	-0.63834	0.228424	0.995693	3	-0.422321	0.301612	0.586197	3	-0.763136	0.128863	0.385318	3	-0.361143	0.132301	0.536867
MYH10	0	NA	NA	NA	0	NA	NA	NA	0	NA	NA	NA	0	NA	NA	NA	0	NA	NA	NA	0	NA	NA	NA
FUS	3	3.68519	9.11636e-08	2.10034e-06	3	3.83983	0.000927929	0.0121029	3	0.215347	0.600736	0.995693	3	1.22713	0.0255028	0.17195	3	2.00119	0.00741291	0.183016	3	0.39506	0.108654	0.505119
NUP214	2	1.48578	0.00386064	0.00448033	2	0.630832	0.471855	0.486092	2	-0.554772	0.457447	0.995693	2	-0.294428	0.620568	0.815764	2	-0.928206	0.421438	0.667044	2	-0.304811	0.322077	0.671305
KRT2	0	NA	NA	NA	0	NA	NA	NA	0	NA	NA	NA	0	NA	NA	NA	0	NA	NA	NA	0	NA	NA	NA
PSMC2	3	1.74086	0.000258991	0.000378284	3	1.23712	0.0450414	0.064356	3	-0.374942	0.451991	0.995693	3	-1.05084	0.0301843	0.186523	3	0.283384	0.707004	0.856286	3	-0.193696	0.43423	0.730086
CPOX	1	1.47695	NA	NA	1	0.351402	NA	NA	1	-1.00851	NA	NA	1	-1.04326	NA	NA	1	-1.07631	NA	NA	1	-0.284142	NA	NA
RPL4	2	0.340527	0.432476	0.441639	2	0.247943	0.681689	0.690355	2	0.164031	0.770214	0.995693	2	-1.69537	0.0139757	0.121216	2	-1.68863	0.0576118	0.290937	2	0.0864585	0.76578	0.907928
ZEB1	0	NA	NA	NA	0	NA	NA	NA	0	NA	NA	NA	0	NA	NA	NA	0	NA	NA	NA	0	NA	NA	NA
TAGLN2	3	2.68743	1.3798e-06	7.44415e-06	3	2.2322	0.00800614	0.019932	3	-0.471508	0.347245	0.995693	3	0.448895	0.330024	0.621542	3	0.653649	0.356564	0.604388	3	-0.246845	0.29754	0.64929
ATP6V1A	2	1.95751	0.000439247	0.000611898	2	1.42273	0.147823	0.1704	2	-0.588616	0.423126	0.995693	2	-0.426595	0.41652	0.698772	2	0.128905	0.901804	0.957916	2	-0.516459	0.11336	0.507995
HSPA9	3	0.612466	0.0885812	0.0925494	3	0.607113	0.149658	0.171963	3	-0.030365	0.942683	0.995693	3	-1.68376	0.00247127	0.0458135	3	-0.538926	0.428422	0.676179	3	0.200919	0.390756	0.707369
EIF4A3	2	1.99803	0.000886942	0.00113097	2	1.64358	0.190135	0.208882	2	-0.393547	0.571789	0.995693	2	-1.02652	0.0887303	0.313668	2	-0.911561	0.201877	0.473498	2	-0.221197	0.475376	0.740966
TXLNA	3	2.25721	1.45028e-05	3.6921e-05	3	2.25457	0.00209602	0.0141839	3	0.00298487	0.994357	0.996155	3	0.481821	0.273246	0.554343	3	0.963459	0.0756031	0.318867	3	0.228664	0.333292	0.680235
CCT6A	3	1.15774	0.00377966	0.00439339	3	0.53453	0.379223	0.393492	3	-0.705838	0.188483	0.995693	3	-1.51992	0.0040554	0.0610845	3	-1.54396	0.0231522	0.222254	3	-0.495216	0.0496268	0.438607
NNMT	1	1.6396	NA	NA	1	2.2032	NA	NA	1	0.556993	NA	NA	1	-1.32822	NA	NA	1	-1.29262	NA	NA	1	0.065848	NA	NA
STAT3	1	2.28596	NA	NA	1	2.51846	NA	NA	1	0.381394	NA	NA	1	-0.0447467	NA	NA	1	-0.131361	NA	NA	1	-0.11274	NA	NA
MDH2	1	-0.500361	NA	NA	1	-0.42225	NA	NA	1	0.0848807	NA	NA	1	-3.38769	NA	NA	1	-3.85847	NA	NA	1	-0.406369	NA	NA
RFC3	0	NA	NA	NA	0	NA	NA	NA	0	NA	NA	NA	0	NA	NA	NA	0	NA	NA	NA	0	NA	NA	NA
GARS	2	0.995443	0.0341423	0.0363548	2	0.582162	0.48159	0.494699	2	-0.386126	0.593901	0.995693	2	-0.202148	0.701064	0.869415	2	0.220013	0.810631	0.92699	2	-0.259542	0.421063	0.717108
TMPO	3	2.23004	2.39939e-05	5.48974e-05	3	1.93316	0.00428237	0.0156799	3	-0.269448	0.537729	0.995693	3	0.0975192	0.82683	0.935968	3	0.381953	0.371513	0.616843	3	-0.0740314	0.75024	0.899679
STAT1	2	2.42966	5.76298e-05	0.000109074	2	2.06104	0.0558917	0.0766067	2	-0.40317	0.57201	0.995693	2	0.902362	0.195997	0.472354	2	1.03773	0.347576	0.599157	2	-0.351022	0.262753	0.617686
MTREX	2	2.64303	0.000100747	0.000170188	2	2.08852	0.109111	0.132373	2	-0.333851	0.629573	0.995693	2	-0.683369	0.221951	0.504624	2	-0.850551	0.261325	0.545619	2	-0.17816	0.556194	0.791252
HAL	0	NA	NA	NA	0	NA	NA	NA	0	NA	NA	NA	0	NA	NA	NA	0	NA	NA	NA	0	NA	NA	NA
EPS15	0	NA	NA	NA	0	NA	NA	NA	0	NA	NA	NA	0	NA	NA	NA	0	NA	NA	NA	0	NA	NA	NA
LRPPRC	1	-0.122633	NA	NA	1	0.675455	NA	NA	1	0.455649	NA	NA	1	-1.28613	NA	NA	1	-0.908578	NA	NA	1	-0.0497556	NA	NA
HTT	1	0.388465	NA	NA	1	1.16343	NA	NA	1	0.774924	NA	NA	1	-1.30468	NA	NA	1	-0.872261	NA	NA	1	0.226878	NA	NA
MSH2	2	2.33926	9.34536e-05	0.000160111	2	1.71921	0.0449084	0.064356	2	-0.526597	0.434788	0.995693	2	1.43199	0.135871	0.382237	2	1.35002	0.379619	0.622852	2	-0.411612	0.175454	0.569851
GPD2	3	1.83149	0.000110988	0.000182879	3	0.812473	0.157285	0.179743	3	-0.908234	0.154492	0.995693	3	-0.591836	0.175546	0.442229	3	-0.68535	0.304189	0.575404	3	-0.698222	0.0153488	0.429119
MAGEA4	1	3.06437	NA	NA	1	3.73996	NA	NA	1	0.675635	NA	NA	1	-0.167782	NA	NA	1	0.132774	NA	NA	1	0.334683	NA	NA
NAMPT	2	1.76677	0.00112192	0.00140824	2	1.38248	0.0999524	0.123349	2	-0.812066	0.301619	0.995693	2	-0.668639	0.215657	0.496561	2	-1.10885	0.124229	0.379585	2	-0.769512	0.0280448	0.429119
USP5	3	2.60357	1.88885e-06	8.89222e-06	3	2.31247	0.00416016	0.0156799	3	-0.236131	0.612827	0.995693	3	0.683238	0.276176	0.556743	3	0.818335	0.322358	0.583663	3	0.00479025	0.983766	0.992068
MKI67	3	2.57981	9.68004e-06	2.81071e-05	3	3.14608	0.00105607	0.0121029	3	0.425304	0.364406	0.995693	3	0.368601	0.39977	0.681684	3	1.07401	0.0550523	0.290937	3	0.720998	0.0145069	0.429119
RANGAP1	3	2.63603	2.30556e-06	9.92214e-06	3	2.57665	0.000996897	0.0121029	3	-0.200975	0.646892	0.995693	3	0.402182	0.324935	0.616609	3	0.642777	0.147209	0.404401	3	-0.0313989	0.891931	0.954499
RECQL	1	2.22086	NA	NA	1	2.67116	NA	NA	1	0.450274	NA	NA	1	0.490159	NA	NA	1	-0.119526	NA	NA	1	-0.0559362	NA	NA
CRKL	3	3.64231	3.86209e-08	1.99449e-06	3	3.24122	0.00241784	0.0144203	3	-0.34594	0.428077	0.995693	3	0.795472	0.068197	0.272411	3	1.00562	0.0522262	0.290937	3	-0.0954073	0.683361	0.859211
MAP1B	3	3.37036	7.08423e-08	2.10034e-06	3	3.27975	0.000420647	0.0121029	3	-0.0518732	0.906945	0.995693	3	1.01631	0.0299309	0.186523	3	1.17555	0.0314172	0.24754	3	0.20867	0.376799	0.707369
YAP1	0	NA	NA	NA	0	NA	NA	NA	0	NA	NA	NA	0	NA	NA	NA	0	NA	NA	NA	0	NA	NA	NA
UTRN	3	2.94609	0.000836983	0.00107868	3	1.23274	0.0218621	0.0378189	3	-0.366396	0.475751	0.995693	3	0.643051	0.416023	0.698772	3	-0.751151	0.105983	0.354108	3	-0.100472	0.668572	0.856987
IQGAP1	3	2.32593	1.01511e-05	2.87813e-05	3	1.53408	0.0416567	0.0613303	3	-0.706864	0.194487	0.995693	3	0.0589811	0.892549	0.957437	3	-0.494999	0.403606	0.648742	3	-0.495996	0.0459766	0.438607
QARS	1	2.46621	NA	NA	1	2.90086	NA	NA	1	0.428464	NA	NA	1	-0.702093	NA	NA	1	-0.831461	NA	NA	1	-0.0706483	NA	NA
LGALS7	0	NA	NA	NA	0	NA	NA	NA	0	NA	NA	NA	0	NA	NA	NA	0	NA	NA	NA	0	NA	NA	NA
PREP	1	0.658463	NA	NA	1	1.46613	NA	NA	1	0.807685	NA	NA	1	-0.701037	NA	NA	1	1.83592	NA	NA	1	0.309642	NA	NA
SOX9	2	6.49794	1.4846e-09	5.36682e-07	2	6.45881	0.000477984	0.0121029	2	-0.205568	0.702295	0.995693	2	7.45835	3.22312e-06	0.0003471	2	6.00659	0.000920752	0.117887	2	0.133155	0.64802	0.841722
PRRC2A	2	2.57598	3.26805e-05	7.05314e-05	2	2.49711	0.00724208	0.018951	2	-0.139215	0.794283	0.995693	2	0.68271	0.209206	0.487922	2	1.36829	0.0785085	0.319833	2	0.521062	0.0941399	0.497832
CCT5	2	1.64229	0.00171747	0.00209398	2	1.12528	0.199415	0.216638	2	-0.524264	0.478542	0.995693	2	0.010095	0.984523	0.994148	2	0.486245	0.451082	0.68814	2	-0.567355	0.0970355	0.497832
NES	2	0.899721	0.0517342	0.0546041	2	1.43743	0.040456	0.0599318	2	0.631856	0.261506	0.995693	2	-1.67339	0.0110255	0.110661	2	-0.390062	0.48137	0.71458	2	1.3369	0.000180855	0.0432243
PITPNB	0	NA	NA	NA	0	NA	NA	NA	0	NA	NA	NA	0	NA	NA	NA	0	NA	NA	NA	0	NA	NA	NA
NASP	3	2.9701	3.06004e-07	3.00062e-06	3	3.10726	0.000508235	0.0121029	3	0.351774	0.400579	0.995693	3	0.809242	0.106056	0.3433	3	1.56287	0.0136451	0.211789	3	0.590571	0.0235194	0.429119
FASN	2	1.87643	0.000939613	0.00119182	2	1.13223	0.163798	0.186418	2	-0.740147	0.371285	0.995693	2	-0.246797	0.634646	0.820839	2	-0.681679	0.296457	0.563819	2	-0.504174	0.129111	0.536867
CCT3	3	1.16731	0.00508952	0.00583158	3	0.681848	0.255537	0.272649	3	-0.410755	0.421047	0.995693	3	-0.907386	0.111539	0.347599	3	-0.339234	0.722274	0.867455	3	-0.22391	0.364157	0.706645
TUFM	1	-0.00306176	NA	NA	1	-2.04686	NA	NA	1	-1.94392	NA	NA	1	-2.57639	NA	NA	1	-3.38336	NA	NA	1	-1.07936	NA	NA
CENPF	2	1.96383	0.000748029	0.000976218	2	1.77637	0.0224762	0.0384616	2	-0.303453	0.593499	0.995693	2	-0.390208	0.507107	0.746266	2	0.091208	0.864793	0.945498	2	0.394041	0.246933	0.604604
AARS	3	1.50396	0.000540662	0.000733394	3	1.00209	0.122147	0.145239	3	-0.540975	0.306311	0.995693	3	-0.398307	0.495867	0.739199	3	-0.732488	0.343113	0.598646	3	-0.274309	0.254681	0.614836
CARS	1	2.47954	NA	NA	1	3.14781	NA	NA	1	0.632268	NA	NA	1	1.80768	NA	NA	1	2.22639	NA	NA	1	0.131589	NA	NA
PRIM2	0	NA	NA	NA	0	NA	NA	NA	0	NA	NA	NA	0	NA	NA	NA	0	NA	NA	NA	0	NA	NA	NA
MCM2	3	2.69478	1.32715e-06	7.38098e-06	3	2.12425	0.0137225	0.0280284	3	-0.45743	0.37	0.995693	3	0.253829	0.554869	0.777462	3	-0.0235227	0.959959	0.98187	3	-0.191496	0.424891	0.71856
YLPM1	3	2.83494	1.04491e-06	6.33454e-06	3	3.08073	0.000452666	0.0121029	3	0.0823478	0.846981	0.995693	3	0.685285	0.114979	0.351711	3	1.17703	0.0276404	0.244669	3	0.359231	0.139363	0.543396
RBM25	3	2.07764	2.58331e-05	5.83537e-05	3	1.48715	0.0390039	0.0585059	3	-0.272487	0.573649	0.995693	3	-0.501282	0.295505	0.581645	3	-0.643113	0.266285	0.54827	3	0.0278624	0.904091	0.964632
NUP153	2	4.5488	7.81462e-07	5.28034e-06	2	3.9521	0.00648155	0.0178741	2	-0.324405	0.547943	0.995693	2	1.47909	0.0224489	0.160699	2	1.56671	0.0719066	0.309709	2	0.305576	0.301045	0.650148
RANBP2	3	2.42535	9.42445e-06	2.75866e-05	3	1.52088	0.0163612	0.0315349	3	-0.681266	0.24577	0.995693	3	0.212227	0.599659	0.805317	3	-0.478169	0.308641	0.576637	3	-0.415137	0.101596	0.497832
SEPHS1	0	NA	NA	NA	0	NA	NA	NA	0	NA	NA	NA	0	NA	NA	NA	0	NA	NA	NA	0	NA	NA	NA
GMPS	1	3.08517	NA	NA	1	3.98878	NA	NA	1	0.678793	NA	NA	1	1.36916	NA	NA	1	1.9584	NA	NA	1	0.176961	NA	NA
LIG3	0	NA	NA	NA	0	NA	NA	NA	0	NA	NA	NA	0	NA	NA	NA	0	NA	NA	NA	0	NA	NA	NA
GDI2	1	1.22515	NA	NA	1	1.64975	NA	NA	1	0.279531	NA	NA	1	-0.434871	NA	NA	1	0.547252	NA	NA	1	-0.154185	NA	NA
EMD	2	3.0551	6.03686e-06	1.89768e-05	2	3.00598	0.00549909	0.0166365	2	-0.136754	0.802706	0.995693	2	1.33386	0.0495167	0.229491	2	1.5569	0.0819691	0.32651	2	0.112746	0.700645	0.867638
SERPINH1	3	0.521885	0.136567	0.141055	3	0.667865	0.167649	0.1893	3	0.0977858	0.821196	0.995693	3	-2.14759	0.000563687	0.0156748	3	-1.45764	0.0452971	0.285142	3	0.358428	0.14248	0.543396
PDLIM4	3	2.27176	1.3827e-05	3.59142e-05	3	2.26056	0.00472825	0.0161003	3	-0.104287	0.828131	0.995693	3	0.0423133	0.925775	0.976427	3	0.44906	0.395788	0.640586	3	0.16269	0.49465	0.744913
ST13	3	2.53569	2.03879e-06	9.2128e-06	3	2.49583	0.00226804	0.0141839	3	-0.0255011	0.953437	0.995693	3	-0.343656	0.412355	0.696572	3	0.306194	0.493353	0.718971	3	0.170111	0.465235	0.733322
DNM2	0	NA	NA	NA	0	NA	NA	NA	0	NA	NA	NA	0	NA	NA	NA	0	NA	NA	NA	0	NA	NA	NA
CCT8	3	1.90954	9.08561e-05	0.000156776	3	1.44151	0.0702669	0.0916025	3	-0.599116	0.265615	0.995693	3	-0.462152	0.29677	0.581645	3	-0.0371902	0.95824	0.981511	3	-0.416032	0.0976192	0.497832
CCT4	2	1.13799	0.0188423	0.0205475	2	0.795455	0.353048	0.369002	2	-0.436033	0.505611	0.995693	2	-0.882756	0.17747	0.445511	2	0.0408233	0.973825	0.988998	2	-0.353884	0.239415	0.602656
ANXA11	3	3.19873	3.35114e-07	3.059e-06	3	2.7685	0.00162156	0.0130451	3	-0.364995	0.45609	0.995693	3	1.02946	0.0430673	0.216671	3	1.39177	0.0216122	0.222254	3	-0.0625308	0.789269	0.907928
FXR1	2	2.06581	0.000358358	0.000507031	2	1.3523	0.0629958	0.0836444	2	-0.515838	0.476493	0.995693	2	-0.231563	0.653641	0.834907	2	-0.362025	0.522719	0.729828	2	-0.429208	0.18333	0.571124
RAB5C	0	NA	NA	NA	0	NA	NA	NA	0	NA	NA	NA	0	NA	NA	NA	0	NA	NA	NA	0	NA	NA	NA
RAB7A	0	NA	NA	NA	0	NA	NA	NA	0	NA	NA	NA	0	NA	NA	NA	0	NA	NA	NA	0	NA	NA	NA
SMARCA2	1	1.50934	NA	NA	1	2.37776	NA	NA	1	0.86845	NA	NA	1	-0.120373	NA	NA	1	0.287118	NA	NA	1	0.334339	NA	NA
HCFC1	3	2.45751	2.8376e-06	1.12724e-05	3	2.23732	0.00569748	0.0169541	3	-0.147798	0.752101	0.995693	3	-0.0089292	0.98208	0.994148	3	0.720585	0.222152	0.501009	3	0.0841374	0.717694	0.879434
HDGF	3	4.1952	1.24648e-07	2.253e-06	3	4.12283	0.00218756	0.0141839	3	0.118147	0.786983	0.995693	3	1.31879	0.0101276	0.10612	3	1.6967	0.00594503	0.183016	3	0.179926	0.443298	0.733322
HNRNPA3	3	3.42967	4.22985e-07	3.43616e-06	3	4.12482	0.0147776	0.0292617	3	-0.543984	0.294623	0.995693	3	2.07288	0.0124528	0.119182	3	2.3764	0.0575197	0.290937	3	-0.289173	0.23841	0.602656
PGD	2	1.23395	0.0139284	0.0153276	2	0.333459	0.748259	0.756701	2	-0.995736	0.208299	0.995693	2	-1.03157	0.123527	0.367578	2	-0.82921	0.488432	0.717634	2	-0.929358	0.00858988	0.429119
KPNA2	3	3.65576	7.0258e-08	2.10034e-06	3	2.97047	0.00254592	0.0148122	3	-0.174048	0.711851	0.995693	3	0.954812	0.0450313	0.221749	3	1.7072	0.0410897	0.276633	3	-0.00983913	0.966295	0.988546
HNRNPF	3	3.90062	1.06548e-08	1.51105e-06	3	3.64268	0.000742259	0.0121029	3	-0.258498	0.565051	0.995693	3	1.0213	0.0272227	0.17552	3	1.38579	0.0188315	0.211789	3	-0.0487882	0.83252	0.922914
MSH6	2	2.49608	4.61999e-05	9.15137e-05	2	1.92431	0.10959	0.132506	2	-0.711281	0.375872	0.995693	2	0.228854	0.681711	0.852729	2	-0.123627	0.88453	0.950836	2	-0.588638	0.0846884	0.497832
KIF11	0	NA	NA	NA	0	NA	NA	NA	0	NA	NA	NA	0	NA	NA	NA	0	NA	NA	NA	0	NA	NA	NA
RBM5	3	1.96147	6.22598e-05	0.000116315	3	1.95984	0.00289904	0.0148122	3	-0.102418	0.83651	0.995693	3	0.394212	0.466233	0.735865	3	0.833826	0.222769	0.501009	3	0.198223	0.417977	0.717108
SMS	0	NA	NA	NA	0	NA	NA	NA	0	NA	NA	NA	0	NA	NA	NA	0	NA	NA	NA	0	NA	NA	NA
THOP1	0	NA	NA	NA	0	NA	NA	NA	0	NA	NA	NA	0	NA	NA	NA	0	NA	NA	NA	0	NA	NA	NA
CAPZA1	2	2.36148	0.000179343	0.000277063	2	1.81612	0.0334714	0.0518336	2	-0.250558	0.670965	0.995693	2	-0.310225	0.565465	0.787728	2	-0.490705	0.437039	0.677568	2	-0.137608	0.635357	0.837485
NUP98	2	2.44797	5.44397e-05	0.000104913	2	2.27819	0.0252466	0.0419996	2	-0.169776	0.795273	0.995693	2	0.365317	0.504701	0.746214	2	0.664837	0.332733	0.593456	2	-0.111849	0.713719	0.877764
ACLY	2	2.21881	0.000140366	0.000227345	2	1.73488	0.100493	0.123804	2	-0.457929	0.528029	0.995693	2	-0.338025	0.53047	0.765871	2	-0.800005	0.278645	0.55519	2	-0.300304	0.336475	0.683436
METAP1	1	2.01596	NA	NA	1	2.62754	NA	NA	1	0.797179	NA	NA	1	-1.21618	NA	NA	1	-0.979658	NA	NA	1	0.465191	NA	NA
COPB1	2	0.929919	0.049441	0.0523365	2	0.637938	0.46868	0.484212	2	-0.416956	0.545076	0.995693	2	-1.2286	0.0680222	0.272411	2	-0.782427	0.369995	0.616843	2	-0.277924	0.360004	0.703332
SMTN	1	1.96399	NA	NA	1	2.05175	NA	NA	1	-0.18097	NA	NA	1	-0.499749	NA	NA	1	-0.164884	NA	NA	1	0.325271	NA	NA
RARS	2	1.64474	0.00169827	0.00207758	2	1.29816	0.167563	0.1893	2	-1.00493	0.279425	0.995693	2	-0.989585	0.082355	0.305347	2	-0.739843	0.318636	0.581328	2	-0.942135	0.0205792	0.429119
ATN1	2	2.27116	0.000230665	0.000343858	2	1.99318	0.0464697	0.0657175	2	-0.528741	0.339782	0.995693	2	-0.25512	0.665526	0.841216	2	-0.0617804	0.922877	0.965929	2	0.148116	0.61341	0.8175
YARS	1	0.979513	NA	NA	1	0.656634	NA	NA	1	-0.568388	NA	NA	1	-1.74763	NA	NA	1	-0.789761	NA	NA	1	0.082975	NA	NA
RAD23B	2	2.06762	0.000417408	0.000583725	2	1.88238	0.0352777	0.0537115	2	-0.220983	0.682883	0.995693	2	-0.281025	0.594449	0.804412	2	0.446001	0.511871	0.72532	2	0.304317	0.314161	0.671305
EIF5	2	2.97451	7.25083e-06	2.21196e-05	2	2.69013	0.00600975	0.0174864	2	-0.217354	0.68592	0.995693	2	0.409923	0.435762	0.715278	2	1.27222	0.0670911	0.306397	2	0.333441	0.26508	0.618539
PSMD4	2	1.36855	0.00944485	0.0106035	2	1.25439	0.0704572	0.0916078	2	0.0204059	0.970763	0.995693	2	-1.32581	0.0845815	0.306412	2	-1.09804	0.341174	0.598646	2	0.0586393	0.840155	0.926756
CSE1L	3	2.53668	3.39891e-06	1.30022e-05	3	2.05409	0.0172602	0.0325672	3	-0.512351	0.320055	0.995693	3	-0.0237542	0.954238	0.992682	3	-0.163949	0.728867	0.869521	3	-0.268229	0.266499	0.618539
VCP	3	2.72202	1.11524e-06	6.45056e-06	3	2.47517	0.00349271	0.0149956	3	-0.260563	0.577082	0.995693	3	0.0902638	0.822556	0.935968	3	0.148552	0.708471	0.856617	3	-0.0120904	0.958277	0.985775
MFAP1	2	4.09456	2.50529e-07	2.8612e-06	2	3.94643	0.00170568	0.0131503	2	-0.164822	0.757988	0.995693	2	2.15813	0.00766716	0.0902762	2	2.52804	0.00841843	0.183016	2	0.416503	0.164152	0.568584
ADAR	3	1.85471	8.18168e-05	0.000143926	3	1.5889	0.0332254	0.051676	3	-0.375116	0.479278	0.995693	3	-0.447779	0.33562	0.627011	3	-0.333581	0.542536	0.740949	3	-0.130549	0.599185	0.813666
HNRNPH2	1	3.44029	NA	NA	1	4.0336	NA	NA	1	0.593402	NA	NA	1	2.08076	NA	NA	1	4.4034	NA	NA	1	0.100709	NA	NA
EIF3B	3	1.29265	0.00201962	0.0024377	3	1.23838	0.0585948	0.079559	3	-0.0861909	0.852178	0.995693	3	-0.262613	0.716521	0.879978	3	0.141863	0.880484	0.950836	3	0.176458	0.453759	0.733322
BID	0	NA	NA	NA	0	NA	NA	NA	0	NA	NA	NA	0	NA	NA	NA	0	NA	NA	NA	0	NA	NA	NA
MARS	1	-0.195203	NA	NA	1	0.394514	NA	NA	1	0.421156	NA	NA	1	-0.511814	NA	NA	1	-0.411406	NA	NA	1	-0.0841961	NA	NA
CTBP2	1	1.58535	NA	NA	1	2.02038	NA	NA	1	0.62742	NA	NA	1	-1.27446	NA	NA	1	-1.00828	NA	NA	1	0.241596	NA	NA
TPI1	3	0.346532	0.317873	0.325989	3	0.666416	0.115649	0.138797	3	0.330521	0.430496	0.995693	3	-2.29079	0.00030547	0.0105169	3	-1.58393	0.0412545	0.276633	3	0.296537	0.24039	0.602656
EIF3E	1	2.35055	NA	NA	1	2.99137	NA	NA	1	0.77484	NA	NA	1	-0.991169	NA	NA	1	-0.746325	NA	NA	1	0.394185	NA	NA
PPP4C	0	NA	NA	NA	0	NA	NA	NA	0	NA	NA	NA	0	NA	NA	NA	0	NA	NA	NA	0	NA	NA	NA
EIF4A1	3	1.852	0.000320192	0.000459323	3	1.29896	0.1383	0.160715	3	-0.598399	0.271311	0.995693	3	-0.642148	0.161022	0.421807	3	-0.912246	0.104064	0.352187	3	-0.342621	0.175546	0.569851
ACTR2	1	1.27214	NA	NA	1	1.19692	NA	NA	1	0.137635	NA	NA	1	-1.95999	NA	NA	1	-2.41027	NA	NA	1	-0.203336	NA	NA
ACTR1A	1	2.14923	NA	NA	1	2.74177	NA	NA	1	0.699374	NA	NA	1	-1.08293	NA	NA	1	-0.995937	NA	NA	1	0.268913	NA	NA
PSME3	3	5.24477	2.43673e-07	2.8612e-06	3	5.15704	0.00433001	0.0156799	3	0.146187	0.732828	0.995693	3	1.44254	0.0406632	0.209996	3	1.96119	0.0404591	0.276633	3	0.154688	0.504522	0.747077
LYZ	3	-1.67355	0.00115114	0.00143744	2	-2.516	0.00761227	0.0194057	2	-0.421062	0.440701	0.995693	3	-4.30169	5.87186e-06	0.000530669	2	-4.20184	0.00171816	0.117887	2	0.210632	0.471534	0.736579
SUMO2	1	3.50805	NA	NA	1	3.45418	NA	NA	1	-0.106094	NA	NA	1	0.802731	NA	NA	1	1.35969	NA	NA	1	0.712464	NA	NA
HNRNPK	3	3.62073	5.62516e-08	2.10034e-06	3	3.53963	0.00178063	0.0134391	3	-0.050135	0.90785	0.995693	3	1.39917	0.0145861	0.121216	3	1.79393	0.0222874	0.222254	3	0.126002	0.586568	0.809447
YWHAG	0	NA	NA	NA	0	NA	NA	NA	0	NA	NA	NA	0	NA	NA	NA	0	NA	NA	NA	0	NA	NA	NA
PPP1CB	0	NA	NA	NA	0	NA	NA	NA	0	NA	NA	NA	0	NA	NA	NA	0	NA	NA	NA	0	NA	NA	NA
YWHAE	3	2.05584	5.36496e-05	0.000103713	3	1.9797	0.0169825	0.0325574	3	-0.231733	0.608588	0.995693	3	-0.477373	0.271631	0.553529	3	-0.0409681	0.916522	0.964972	3	0.00768337	0.973408	0.989977
SNRPE	1	0.580242	NA	NA	1	1.29084	NA	NA	1	0.703012	NA	NA	1	-0.0986446	NA	NA	1	0.08882	NA	NA	1	0.164786	NA	NA
RPS4X	0	NA	NA	NA	0	NA	NA	NA	0	NA	NA	NA	0	NA	NA	NA	0	NA	NA	NA	0	NA	NA	NA
PPP2CA	1	2.36017	NA	NA	1	3.09636	NA	NA	1	0.736215	NA	NA	1	-0.446679	NA	NA	1	-0.280282	NA	NA	1	0.244887	NA	NA
HIST1H4A	3	1.27479	0.00283454	0.00333774	3	1.23603	0.0186835	0.0337664	3	-0.0117533	0.977461	0.995693	3	-0.907531	0.0647845	0.268751	3	-0.315668	0.432584	0.676179	3	0.223827	0.377411	0.707369
PPIA	3	1.92052	8.23043e-05	0.000144432	3	1.86695	0.0183297	0.0334412	3	-0.0549555	0.900757	0.995693	3	0.248025	0.544548	0.768273	3	1.12872	0.0566709	0.290937	3	-0.07313	0.754248	0.899679
TRA2B	3	1.82858	0.000828457	0.00106966	3	1.59428	0.0338469	0.0521898	3	-0.167104	0.719361	0.995693	3	-0.17049	0.762309	0.900523	3	-0.0780298	0.907967	0.961613	3	0.0498224	0.829182	0.922914
RAC1	1	2.6673	NA	NA	1	3.26048	NA	NA	1	0.622368	NA	NA	1	1.41614	NA	NA	1	1.93862	NA	NA	1	0.458382	NA	NA
YWHAZ	3	2.26431	8.58144e-06	2.55324e-05	3	2.31755	0.00430503	0.0156799	3	-0.0108758	0.979667	0.995693	3	0.465611	0.382403	0.669437	3	0.849534	0.0909659	0.33807	3	-0.0871114	0.706776	0.872289
PPP2R2A	1	2.52995	NA	NA	1	3.08478	NA	NA	1	0.201508	NA	NA	1	-0.159992	NA	NA	1	0.488618	NA	NA	1	-0.309538	NA	NA
SKP1	0	NA	NA	NA	0	NA	NA	NA	0	NA	NA	NA	0	NA	NA	NA	0	NA	NA	NA	0	NA	NA	NA
ACTG1	0	NA	NA	NA	0	NA	NA	NA	0	NA	NA	NA	0	NA	NA	NA	0	NA	NA	NA	0	NA	NA	NA
YBX1	3	2.78225	1.40028e-06	7.44415e-06	3	2.8399	0.000591951	0.0121029	3	-0.00847495	0.984314	0.995693	3	1.13225	0.0544707	0.240081	3	1.33944	0.0264558	0.24087	3	0.211715	0.378039	0.707369
ACTA1	3	2.75582	1.51575e-06	7.66355e-06	3	2.47709	0.0068762	0.0184653	3	-0.288586	0.519861	0.995693	3	-0.0816571	0.83798	0.935968	3	0.147339	0.719772	0.865901	3	-0.165801	0.476463	0.741051
UBE2L3	1	2.91073	NA	NA	1	2.48042	NA	NA	1	-0.430314	NA	NA	1	0.914335	NA	NA	1	0.641731	NA	NA	1	-0.793532	NA	NA
EEF1A1P5	3	1.08776	0.0064028	0.00729012	3	0.732511	0.231326	0.24904	3	-0.358092	0.460285	0.995693	3	-1.48424	0.00392047	0.0603085	3	-1.16781	0.0301228	0.24754	3	-0.194405	0.417533	0.717108
TUBB4B	2	1.26665	0.009803	0.0109715	2	1.13413	0.157432	0.179743	2	-0.272929	0.662185	0.995693	2	-1.07915	0.0713852	0.28203	2	-0.189927	0.809024	0.92663	2	-0.247751	0.403109	0.71361
IGBP1	2	1.66351	0.00162859	0.0019991	2	2.0261	0.0181495	0.033299	2	0.391036	0.498864	0.995693	2	-1.06663	0.0990128	0.326878	2	-0.562217	0.431892	0.676179	2	0.408355	0.168391	0.569851
GTF2I	3	2.36649	4.96215e-06	1.63074e-05	3	1.61823	0.0241884	0.0405901	3	-0.79433	0.136701	0.995693	3	-0.284871	0.480771	0.737326	3	-0.773249	0.153135	0.412775	3	-0.5397	0.0342499	0.429119
CCT2	3	1.94967	5.87424e-05	0.000110601	3	1.44787	0.0519535	0.0723313	3	-0.54723	0.317974	0.995693	3	-0.574481	0.183493	0.456486	3	-0.327134	0.501623	0.72367	3	-0.319579	0.214434	0.582294
GSTO1	2	2.62005	4.63331e-05	9.15268e-05	2	2.70192	0.0180579	0.033299	2	0.101135	0.855577	0.995693	2	-0.0605843	0.908025	0.967515	2	0.053792	0.920224	0.965929	2	0.0376704	0.8965	0.957959
PRKDC	3	2.07874	6.3652e-05	0.000118609	3	0.768166	0.254518	0.271966	3	-1.3948	0.0639853	0.995693	3	-0.081762	0.851679	0.93739	3	-1.01841	0.111358	0.361284	3	-1.1109	0.000575063	0.06872
DCD	3	-3.74224	4.19229e-08	2.00282e-06	3	-2.91852	0.0160029	0.0310111	3	0.764299	0.18797	0.995693	3	-6.09037	2.79229e-07	7.43838e-05	3	-4.84966	0.00374427	0.12784	3	0.896886	0.0233067	0.429119
SRSF3	3	2.72025	9.66253e-07	6.07479e-06	3	2.57255	0.00310098	0.014827	3	-0.0759692	0.879694	0.995693	3	1.88069	0.0106579	0.10853	3	1.33942	0.0496837	0.28962	3	0.0768687	0.751528	0.899679
FOXK1	3	2.17004	3.59676e-05	7.55948e-05	3	2.02363	0.00472933	0.0161003	3	-0.119425	0.795754	0.995693	3	0.468223	0.332909	0.625177	3	0.833325	0.160996	0.429124	3	0.158604	0.493795	0.744913
RBM10	3	3.70552	7.45296e-08	2.10034e-06	3	3.53048	0.000900618	0.0121029	3	0.0452111	0.914798	0.995693	3	0.770589	0.0746109	0.291587	3	2.62239	0.0343807	0.256781	3	0.28074	0.239578	0.602656
CDK6	1	0.675003	NA	NA	1	1.30859	NA	NA	1	0.516923	NA	NA	1	-2.17827	NA	NA	1	-2.07194	NA	NA	1	0.170951	NA	NA
NFKB2	1	2.45083	NA	NA	1	2.91546	NA	NA	1	0.464668	NA	NA	1	2.46908	NA	NA	1	2.84288	NA	NA	1	-0.0293377	NA	NA
SPTBN1	3	2.06998	2.34228e-05	5.41044e-05	3	1.86988	0.00390125	0.0156268	3	-0.227409	0.607416	0.995693	3	-0.124249	0.752468	0.896029	3	-0.0826137	0.836076	0.938133	3	0.057405	0.80797	0.912859
TIAL1	0	NA	NA	NA	0	NA	NA	NA	0	NA	NA	NA	0	NA	NA	NA	0	NA	NA	NA	0	NA	NA	NA
CAP1	3	1.72822	0.000192787	0.000293443	3	1.10558	0.115954	0.138797	3	-0.495802	0.33924	0.995693	3	-0.710633	0.139147	0.386937	3	0.0211754	0.979362	0.991425	3	-0.301925	0.215435	0.582294
HMGCS1	1	1.92926	NA	NA	1	2.55893	NA	NA	1	0.62966	NA	NA	1	-0.0202527	NA	NA	1	-0.134461	NA	NA	1	0.121015	NA	NA
EXOSC10	2	1.69946	0.00440376	0.00507802	2	1.22877	0.359125	0.374808	2	-0.552289	0.432349	0.995693	2	-0.182057	0.835909	0.935968	2	-0.512944	0.717008	0.86548	2	-0.369118	0.231693	0.598116
PFKP	1	1.70973	NA	NA	1	2.07673	NA	NA	1	0.844064	NA	NA	1	2.12638	NA	NA	1	2.45154	NA	NA	1	0.350384	NA	NA
PLCB3	0	NA	NA	NA	0	NA	NA	NA	0	NA	NA	NA	0	NA	NA	NA	0	NA	NA	NA	0	NA	NA	NA
DSG1	3	-2.72268	7.4313e-06	2.24805e-05	3	-2.54948	0.00961128	0.0220169	3	0.0990131	0.810974	0.995693	3	-4.5849	9.34914e-06	0.000675943	3	-3.53546	0.00805607	0.183016	3	0.281019	0.294022	0.64929
FKBP4	3	3.03761	2.26945e-07	2.8612e-06	3	2.46352	0.00500327	0.016275	3	-0.492635	0.335187	0.995693	3	0.984297	0.0486064	0.228588	3	1.3299	0.137186	0.391883	3	-0.216497	0.364241	0.706645
AKAP12	3	2.40741	4.24852e-06	1.4839e-05	3	2.4821	0.00109572	0.0121029	3	0.0912017	0.830586	0.995693	3	0.136067	0.736638	0.889131	3	0.502715	0.238455	0.514977	3	0.324672	0.178296	0.570707
CAV1	1	1.9611	NA	NA	1	1.88784	NA	NA	1	-0.0732566	NA	NA	1	-0.475054	NA	NA	1	0.332622	NA	NA	1	0.87633	NA	NA
LMNB2	3	2.05659	2.48725e-05	5.63725e-05	3	1.96953	0.0041196	0.0156799	3	-0.242772	0.580003	0.995693	3	-0.202923	0.608185	0.808305	3	0.156466	0.690235	0.84767	3	-0.0402428	0.861644	0.939258
GBE1	1	2.47171	NA	NA	1	2.64533	NA	NA	1	0.262914	NA	NA	1	2.62618	NA	NA	1	2.84469	NA	NA	1	-0.203053	NA	NA
GLO1	0	NA	NA	NA	0	NA	NA	NA	0	NA	NA	NA	0	NA	NA	NA	0	NA	NA	NA	0	NA	NA	NA
YWHAH	0	NA	NA	NA	0	NA	NA	NA	0	NA	NA	NA	0	NA	NA	NA	0	NA	NA	NA	0	NA	NA	NA
CSTF1	1	2.30399	NA	NA	1	2.16369	NA	NA	1	-0.140301	NA	NA	1	0.944484	NA	NA	1	2.53346	NA	NA	1	-0.632987	NA	NA
PTPN12	3	2.3815	5.10169e-06	1.66901e-05	3	2.29822	0.00265366	0.0148122	3	-0.317258	0.485689	0.995693	3	0.913026	0.0805348	0.300137	3	0.97906	0.130017	0.385318	3	-0.0638703	0.781892	0.907928
EEF1A2	1	0.992478	NA	NA	1	1.48985	NA	NA	1	0.999639	NA	NA	1	-0.680613	NA	NA	1	1.40768	NA	NA	1	0.506907	NA	NA
CTDSPL2	2	0.730323	0.110144	0.114253	2	0.311206	0.540186	0.552515	2	-0.449987	0.423463	0.995693	2	-1.82342	0.0081496	0.0906486	2	-1.39502	0.0510497	0.290937	2	0.119688	0.691464	0.862225
PTPN11	2	1.92184	0.000771882	0.00100553	2	1.52917	0.0553859	0.0762818	2	-0.444613	0.528387	0.995693	2	-0.414224	0.434082	0.715278	2	0.0958816	0.882852	0.950836	2	-0.369911	0.238627	0.602656
GFPT1	2	2.08247	0.000255725	0.00037427	2	1.26577	0.185834	0.205939	2	-0.745321	0.316163	0.995693	2	-0.234633	0.670143	0.8441	2	0.509294	0.693593	0.848646	2	-0.65692	0.0483108	0.438607
PSME1	3	2.47819	5.12574e-06	1.66933e-05	3	2.44369	0.00101995	0.0121029	3	0.0109771	0.979304	0.995693	3	-0.187349	0.644775	0.828015	3	0.43111	0.330535	0.593301	3	0.0629796	0.784921	0.907928
GABPA	2	3.14884	3.95529e-06	1.43702e-05	2	3.00611	0.00549836	0.0166365	2	-0.0616883	0.909712	0.995693	2	0.752338	0.172897	0.438613	2	1.53108	0.0506822	0.290937	2	0.468932	0.134479	0.536867
RING1	0	NA	NA	NA	0	NA	NA	NA	0	NA	NA	NA	0	NA	NA	NA	0	NA	NA	NA	0	NA	NA	NA
PRDX1	3	2.78027	1.98636e-06	9.14474e-06	3	2.39246	0.0197861	0.0352963	3	-0.365099	0.461297	0.995693	3	0.272182	0.536175	0.768068	3	0.51855	0.384806	0.629542	3	-0.228612	0.346303	0.693573
CKAP4	3	1.23437	0.00222221	0.00265563	3	1.28366	0.0182675	0.0334128	3	0.0829059	0.843934	0.995693	3	-0.566496	0.328316	0.621395	3	0.296132	0.62855	0.809254	3	0.286342	0.229817	0.597026
KHDRBS1	3	3.24224	3.84276e-07	3.281e-06	3	3.11116	0.00345312	0.014915	3	-0.105241	0.802491	0.995693	3	1.87898	0.00220124	0.0418815	3	2.06837	0.00299775	0.123191	3	0.005431	0.981351	0.992068
BAX	0	NA	NA	NA	0	NA	NA	NA	0	NA	NA	NA	0	NA	NA	NA	0	NA	NA	NA	0	NA	NA	NA
LRP1	1	1.12247	NA	NA	1	1.25193	NA	NA	1	0.129481	NA	NA	1	-1.2325	NA	NA	1	-0.888515	NA	NA	1	0.497434	NA	NA
TGM3	2	-2.43616	6.43008e-05	0.00011951	2	-3.87301	0.00235482	0.0143085	2	-1.30572	0.0472086	0.995693	2	-4.91321	1.46773e-05	0.000884309	2	-5.28627	0.000676389	0.117887	2	-0.681229	0.0273348	0.429119
DHX9	3	3.1134	3.15417e-07	3.00062e-06	3	2.13693	0.0192454	0.0344973	3	-0.910416	0.141526	0.995693	3	1.05886	0.0587318	0.252757	3	0.536035	0.513338	0.725963	3	-0.663808	0.015562	0.429119
GOLGA3	2	2.44805	5.75287e-05	0.000109074	2	3.29256	0.0103553	0.02313	2	-0.472221	0.394497	0.995693	2	1.19011	0.117388	0.356604	2	1.29677	0.129217	0.385318	2	0.144185	0.629259	0.832433
DSC1	2	-4.59944	5.33318e-08	2.10034e-06	1	-5.38323	NA	NA	1	0.0342157	NA	NA	2	-6.9959	1.28688e-06	0.000232603	1	-7.52366	NA	NA	1	0.402176	NA	NA
PPID	1	1.63678	NA	NA	1	1.18377	NA	NA	1	-0.490335	NA	NA	1	-1.22058	NA	NA	1	-0.47349	NA	NA	1	0.0619835	NA	NA
SSRP1	3	2.70342	1.1745e-06	6.68635e-06	3	2.16144	0.00849257	0.0202298	3	-0.448029	0.366596	0.995693	3	0.129909	0.754746	0.896029	3	0.188454	0.689022	0.84767	3	-0.240039	0.319616	0.671305
NSUN2	2	2.45481	5.48294e-05	0.00010515	2	2.18262	0.0310344	0.0491207	2	-0.259876	0.689174	0.995693	2	0.836422	0.217124	0.496774	2	0.885955	0.356151	0.604388	2	-0.132254	0.653324	0.845547
RBBP4	0	NA	NA	NA	0	NA	NA	NA	0	NA	NA	NA	0	NA	NA	NA	0	NA	NA	NA	0	NA	NA	NA
NCBP1	2	2.30002	0.000103207	0.000173128	2	1.65798	0.135771	0.158805	2	-0.435716	0.534353	0.995693	2	-0.290934	0.576046	0.791374	2	-0.573901	0.376735	0.61985	2	-0.37622	0.227555	0.597026
EP300	0	NA	NA	NA	0	NA	NA	NA	0	NA	NA	NA	0	NA	NA	NA	0	NA	NA	NA	0	NA	NA	NA
AHNAK	3	2.11055	3.23081e-05	7.01463e-05	3	2.41899	0.00135958	0.0123395	3	0.374432	0.381911	0.995693	3	-0.226198	0.571572	0.788946	3	0.268896	0.511364	0.72532	3	0.557096	0.0340748	0.429119
NEXN	1	1.80016	NA	NA	1	1.35202	NA	NA	1	-0.511464	NA	NA	1	-1.34293	NA	NA	1	-0.0944026	NA	NA	1	0.125387	NA	NA
CPSF1	2	1.77689	0.000995627	0.00126066	2	1.15512	0.12333	0.146162	2	-0.509212	0.461073	0.995693	2	0.491919	0.458762	0.733822	2	0.349659	0.705746	0.85621	2	-0.391346	0.202732	0.581097
SCRN1	0	NA	NA	NA	0	NA	NA	NA	0	NA	NA	NA	0	NA	NA	NA	0	NA	NA	NA	0	NA	NA	NA
GTF3C1	2	1.6062	0.00993617	0.0111033	2	1.23337	0.0610961	0.0818802	2	-0.503476	0.486004	0.995693	2	-0.685047	0.240723	0.528489	2	-1.13129	0.0931182	0.33807	2	-0.607794	0.073909	0.479159
TWF1	0	NA	NA	NA	0	NA	NA	NA	0	NA	NA	NA	0	NA	NA	NA	0	NA	NA	NA	0	NA	NA	NA
SFSWAP	0	NA	NA	NA	0	NA	NA	NA	0	NA	NA	NA	0	NA	NA	NA	0	NA	NA	NA	0	NA	NA	NA
SF3A3	3	3.39295	1.15371e-07	2.253e-06	3	2.69619	0.00304992	0.0148122	3	0.00565024	0.989247	0.996155	3	1.20635	0.0416391	0.213511	3	2.0083	0.00309267	0.123191	3	0.196233	0.404081	0.71361
TP53BP1	3	2.4469	3.46564e-06	1.30235e-05	3	2.18598	0.00339945	0.014915	3	-0.0740285	0.865006	0.995693	3	0.530162	0.258106	0.544564	3	0.642727	0.208184	0.482742	3	0.179281	0.458005	0.733322
ILF3	3	3.30276	1.30747e-07	2.26425e-06	3	3.03899	0.0029637	0.0148122	3	-0.388722	0.42497	0.995693	3	1.51548	0.0320491	0.18993	3	1.77079	0.0743997	0.317527	3	-0.186558	0.431755	0.728397
CSTF3	1	2.98412	NA	NA	1	3.63923	NA	NA	1	0.549817	NA	NA	1	1.10333	NA	NA	1	1.29266	NA	NA	1	0.0518593	NA	NA
FLII	1	1.97581	NA	NA	1	2.7233	NA	NA	1	0.873813	NA	NA	1	0.78157	NA	NA	1	1.25296	NA	NA	1	0.374956	NA	NA
ACACA	2	0.990678	0.0917346	0.0957058	2	-0.0978393	0.843951	0.847627	2	-1.15979	0.182775	0.995693	2	-1.19055	0.076059	0.294668	2	-2.04411	0.016425	0.211789	2	-0.919492	0.00945678	0.429119
USP4	0	NA	NA	NA	0	NA	NA	NA	0	NA	NA	NA	0	NA	NA	NA	0	NA	NA	NA	0	NA	NA	NA
IK	3	3.09503	5.93568e-07	4.42423e-06	3	3.17055	0.000482626	0.0121029	3	0.269784	0.525367	0.995693	3	0.758729	0.0796674	0.299998	3	3.47649	0.0486352	0.285832	3	0.388182	0.12215	0.516653
PRKAA1	0	NA	NA	NA	0	NA	NA	NA	0	NA	NA	NA	0	NA	NA	NA	0	NA	NA	NA	0	NA	NA	NA
HNRNPA0	2	2.2946	0.000155574	0.000246127	2	1.92794	0.102343	0.125437	2	-0.351893	0.599799	0.995693	2	0.147205	0.804915	0.923736	2	0.0551592	0.94529	0.976618	2	-0.303625	0.321752	0.671305
CBX3	1	1.56482	NA	NA	1	2.05005	NA	NA	1	0.496718	NA	NA	1	-0.250217	NA	NA	1	-0.263161	NA	NA	1	0.146264	NA	NA
PSMD2	2	2.17261	0.000168871	0.000265999	2	2.00942	0.0337308	0.0521229	2	-0.288051	0.66687	0.995693	2	0.818229	0.24347	0.528489	2	1.08076	0.291613	0.560883	2	-0.176661	0.555202	0.791252
SRSF9	3	2.65837	1.14917e-06	6.59405e-06	3	2.58684	0.00109283	0.0121029	3	-0.0226263	0.956311	0.995693	3	0.391779	0.334453	0.62645	3	0.840033	0.0856353	0.331019	3	-0.00973784	0.966486	0.988546
SRSF6	3	3.08311	1.84012e-07	2.41892e-06	3	2.98742	0.00101725	0.0121029	3	-0.0347147	0.937142	0.995693	3	0.652549	0.127173	0.36966	3	1.10122	0.0339416	0.25617	3	0.153452	0.509297	0.749828
TRIM28	3	3.62173	2.98875e-08	1.92683e-06	3	3.56171	0.000581018	0.0121029	3	0.018368	0.965104	0.995693	3	1.11464	0.0219686	0.160318	3	1.63967	0.00785138	0.183016	3	0.26416	0.270397	0.621394
G3BP1	3	2.21788	1.1141e-05	3.07439e-05	3	2.05797	0.00257142	0.0148122	3	0.00906946	0.983252	0.995693	3	-0.217681	0.584138	0.798358	3	0.750938	0.225871	0.501391	3	0.222162	0.352945	0.700798
CTBP1	1	2.45107	NA	NA	1	2.97282	NA	NA	1	0.521754	NA	NA	1	-0.89068	NA	NA	1	-0.764886	NA	NA	1	0.0912598	NA	NA
SF3B2	3	2.77482	1.10664e-06	6.45056e-06	3	3.07417	0.000373745	0.0121029	3	0.240253	0.567144	0.995693	3	0.965275	0.0671683	0.272297	3	1.91319	0.0191342	0.211789	3	0.472958	0.0574458	0.453746
RIPK1	0	NA	NA	NA	0	NA	NA	NA	0	NA	NA	NA	0	NA	NA	NA	0	NA	NA	NA	0	NA	NA	NA
HDAC1	0	NA	NA	NA	0	NA	NA	NA	0	NA	NA	NA	0	NA	NA	NA	0	NA	NA	NA	0	NA	NA	NA
DCTN2	3	2.05748	9.07465e-05	0.000156776	3	1.97002	0.00353884	0.0151033	3	0.0165383	0.968814	0.995693	3	-0.728294	0.205767	0.48344	3	-0.135409	0.860797	0.945498	3	0.228209	0.329651	0.677405
SNW1	3	3.16547	2.493e-06	1.05175e-05	3	3.13755	0.002237	0.0141839	3	0.315288	0.477221	0.995693	3	0.81609	0.111148	0.347599	3	1.42725	0.0606779	0.290937	3	0.488907	0.0479686	0.438607
TRA2A	1	2.2116	NA	NA	1	2.85651	NA	NA	1	0.47228	NA	NA	1	0.263876	NA	NA	1	0.673014	NA	NA	1	-0.0190827	NA	NA
SNX1	3	2.44028	4.81506e-06	1.61829e-05	3	2.54962	0.00108764	0.0121029	3	-0.211782	0.622043	0.995693	3	-0.00875253	0.982236	0.994148	3	1.31975	0.0335839	0.256167	3	0.00340138	0.98842	0.995361
CUL3	0	NA	NA	NA	0	NA	NA	NA	0	NA	NA	NA	0	NA	NA	NA	0	NA	NA	NA	0	NA	NA	NA
CUL4A	1	1.69243	NA	NA	1	2.01064	NA	NA	1	0.31823	NA	NA	1	0.417488	NA	NA	1	0.451013	NA	NA	1	-0.181166	NA	NA
TUBA3C	2	2.68343	2.20525e-05	5.15986e-05	2	2.20044	0.049156	0.0689724	2	-0.465788	0.509264	0.995693	2	0.861412	0.194429	0.472354	2	1.7761	0.186789	0.458656	2	-0.353631	0.25572	0.615274
SPTAN1	3	2.05094	2.3759e-05	5.47063e-05	3	1.92944	0.00302783	0.0148122	3	-0.110219	0.791947	0.995693	3	-0.200614	0.617666	0.814581	3	-0.0351651	0.928613	0.969164	3	0.169359	0.498825	0.747077
DDX39B	3	3.21226	2.59823e-07	2.8612e-06	3	2.76957	0.00707848	0.0186591	3	-0.406869	0.40462	0.995693	3	0.480818	0.241945	0.528489	3	0.567046	0.181862	0.453141	3	-0.18485	0.436167	0.730086
CKAP5	3	2.09235	2.9091e-05	6.43205e-05	3	1.78013	0.00977174	0.0222423	3	-0.321029	0.531091	0.995693	3	-0.212582	0.602732	0.805317	3	-0.0960839	0.827311	0.933409	3	-0.0361818	0.87668	0.946656
CAMK1	0	NA	NA	NA	0	NA	NA	NA	0	NA	NA	NA	0	NA	NA	NA	0	NA	NA	NA	0	NA	NA	NA
HNRNPD	3	3.52494	6.51856e-08	2.10034e-06	3	3.70226	0.000782642	0.0121029	3	0.0106048	0.980322	0.995693	3	0.807443	0.0782201	0.299998	3	1.43512	0.0164687	0.211789	3	0.207939	0.376662	0.707369
IL18	0	NA	NA	NA	0	NA	NA	NA	0	NA	NA	NA	0	NA	NA	NA	0	NA	NA	NA	0	NA	NA	NA
DSG2	0	NA	NA	NA	0	NA	NA	NA	0	NA	NA	NA	0	NA	NA	NA	0	NA	NA	NA	0	NA	NA	NA
BOP1	0	NA	NA	NA	0	NA	NA	NA	0	NA	NA	NA	0	NA	NA	NA	0	NA	NA	NA	0	NA	NA	NA
SAFB2	3	2.04561	6.6695e-05	0.000122698	3	2.0245	0.00520658	0.0164454	3	-0.0767889	0.849611	0.995693	3	-0.684358	0.138208	0.386937	3	-0.441884	0.467255	0.70144	3	0.173258	0.484228	0.74345
EIF3A	3	1.192	0.00484486	0.00556005	3	0.814429	0.12367	0.146322	3	-0.258617	0.612301	0.995693	3	-0.281222	0.630915	0.820417	3	-0.177696	0.846517	0.942263	3	-0.012579	0.958136	0.985775
UBAP2L	3	3.68554	2.61295e-08	1.92683e-06	3	3.6123	0.00129261	0.0121029	3	-0.0876559	0.848407	0.995693	3	1.01866	0.0344136	0.194383	3	1.23426	0.0362758	0.265406	3	0.166281	0.481412	0.74345
DPYSL3	3	1.99736	3.52969e-05	7.48377e-05	3	1.5145	0.0301347	0.0479081	3	-0.484319	0.343083	0.995693	3	-0.40759	0.330113	0.621542	3	-0.316283	0.537072	0.739118	3	-0.27894	0.245953	0.604604
DYNC1H1	2	1.58035	0.0033792	0.00395974	2	0.886257	0.19764	0.216347	2	-0.743472	0.342659	0.995693	2	-0.572138	0.283675	0.566457	2	-1.14569	0.118537	0.377737	2	-0.518639	0.105767	0.497832
EIF4A2	0	NA	NA	NA	0	NA	NA	NA	0	NA	NA	NA	0	NA	NA	NA	0	NA	NA	NA	0	NA	NA	NA
CTTN	3	2.86517	6.16373e-07	4.44962e-06	3	2.84055	0.000519368	0.0121029	3	-0.0478084	0.911904	0.995693	3	0.363457	0.371368	0.658085	3	0.910056	0.0772569	0.319833	3	0.172088	0.465358	0.733322
TRIM25	1	1.68433	NA	NA	1	2.08151	NA	NA	1	0.521051	NA	NA	1	-0.516594	NA	NA	1	1.72378	NA	NA	1	0.0183493	NA	NA
FLNC	3	2.62309	1.44239e-06	7.50249e-06	3	2.32909	0.00512739	0.016275	3	-0.319724	0.515401	0.995693	3	0.323666	0.44358	0.720693	3	0.336724	0.490504	0.718971	3	-0.065041	0.779113	0.907928
FAM50A	3	4.43181	3.81017e-09	9.18251e-07	3	4.25507	0.000492681	0.0121029	3	0.034669	0.933122	0.995693	3	0.526957	0.254277	0.540713	3	1.12717	0.0643577	0.296011	3	0.231664	0.32695	0.67557
GALE	1	1.8377	NA	NA	1	2.08042	NA	NA	1	0.288063	NA	NA	1	-1.32279	NA	NA	1	-1.59027	NA	NA	1	-0.0976562	NA	NA
CAPRIN1	3	3.85437	1.25399e-08	1.51105e-06	3	3.73583	0.000435745	0.0121029	3	-0.075807	0.86119	0.995693	3	1.15921	0.0159445	0.128087	3	1.38011	0.0138601	0.211789	3	0.161559	0.494422	0.744913
MCM6	3	2.73519	1.77952e-06	8.48745e-06	3	2.51336	0.0112244	0.0242406	3	-0.510919	0.315379	0.995693	3	0.751717	0.241686	0.528489	3	0.345837	0.646868	0.8188	3	-0.241627	0.318399	0.671305
TRIP12	1	0.528071	NA	NA	1	1.50645	NA	NA	1	1.11743	NA	NA	1	-1.2053	NA	NA	1	-0.466576	NA	NA	1	0.54893	NA	NA
MDC1	3	1.9089	0.000307597	0.000442132	3	2.19941	0.00291126	0.0148122	3	0.406704	0.377111	0.995693	3	-0.310778	0.510153	0.74664	3	0.238542	0.623957	0.80754	3	0.62549	0.014874	0.429119
CLINT1	2	1.38182	0.0133224	0.0146831	2	1.3965	0.0446417	0.0642734	2	0.312637	0.611006	0.995693	2	-0.912383	0.122519	0.367578	2	-0.171833	0.74882	0.88452	2	0.392825	0.186271	0.571124
SMC1A	2	2.53336	7.16791e-05	0.00012956	2	1.9511	0.0250682	0.0418972	2	-0.554017	0.426659	0.995693	2	-0.0126076	0.981735	0.994148	2	-0.346445	0.542033	0.740949	2	-0.435679	0.159212	0.565123
PDCD11	1	2.53889	NA	NA	1	1.89674	NA	NA	1	0.649202	NA	NA	1	0.973868	NA	NA	1	-0.086967	NA	NA	1	0.113434	NA	NA
USP10	3	2.74785	1.25893e-05	3.34411e-05	3	1.78225	0.0619224	0.0826785	3	-0.43942	0.384871	0.995693	3	0.364544	0.462627	0.735119	3	0.770755	0.568925	0.762466	3	-0.179232	0.450995	0.733322
GANAB	2	0.308435	0.480445	0.489932	2	-0.268073	0.679214	0.688821	2	-0.47392	0.474461	0.995693	2	-1.16563	0.126863	0.36966	2	-1.10551	0.358255	0.604643	2	-0.270423	0.35927	0.703332
GOLGB1	3	1.8375	0.000177334	0.000275134	3	1.81231	0.00485281	0.0162592	3	-0.0818462	0.842579	0.995693	3	-0.245093	0.55308	0.77646	3	-0.0875778	0.839756	0.940789	3	0.139701	0.587046	0.809447
NAA30	0	NA	NA	NA	0	NA	NA	NA	0	NA	NA	NA	0	NA	NA	NA	0	NA	NA	NA	0	NA	NA	NA
MEF2D	1	2.82526	NA	NA	1	1.56389	NA	NA	1	-1.26136	NA	NA	1	0.143263	NA	NA	1	-0.137695	NA	NA	1	-0.624755	NA	NA
LASP1	3	3.03831	3.98095e-07	3.32837e-06	3	3.05042	0.00261897	0.0148122	3	-0.0802453	0.853916	0.995693	3	0.461738	0.268709	0.553529	3	0.731916	0.121695	0.379585	3	-0.0362525	0.875138	0.946574
ZNF638	3	1.61129	0.00468577	0.00539461	3	1.56944	0.0207423	0.0366588	3	-0.264947	0.602015	0.995693	3	-0.684169	0.198788	0.474335	3	-0.0905528	0.876972	0.950836	3	0.12831	0.584785	0.809447
KPNB1	3	2.39336	4.2027e-06	1.48222e-05	3	2.00552	0.00512554	0.016275	3	-0.378518	0.434411	0.995693	3	-0.311122	0.435427	0.715278	3	-0.341673	0.393221	0.637872	3	-0.117466	0.612624	0.8175
NUMA1	3	2.97914	3.08976e-07	3.00062e-06	3	2.75526	0.00205302	0.0141839	3	-0.253987	0.567145	0.995693	3	0.821813	0.0792801	0.299998	3	0.849886	0.0937033	0.33807	3	0.0330617	0.890013	0.954499
PSME4	0	NA	NA	NA	0	NA	NA	NA	0	NA	NA	NA	0	NA	NA	NA	0	NA	NA	NA	0	NA	NA	NA
WTAP	3	2.25836	8.82613e-05	0.000153396	3	2.39163	0.00274369	0.0148122	3	0.274592	0.525608	0.995693	3	0.00634105	0.989472	0.994635	3	1.11777	0.04635	0.285142	3	0.319053	0.177515	0.570707
PSMD6	0	NA	NA	NA	0	NA	NA	NA	0	NA	NA	NA	0	NA	NA	NA	0	NA	NA	NA	0	NA	NA	NA
SART3	0	NA	NA	NA	0	NA	NA	NA	0	NA	NA	NA	0	NA	NA	NA	0	NA	NA	NA	0	NA	NA	NA
NCAPD2	1	1.2489	NA	NA	1	1.80045	NA	NA	1	0.55159	NA	NA	1	-0.493297	NA	NA	1	-0.40612	NA	NA	1	0.0164963	NA	NA
EFTUD2	3	3.18029	1.37313e-07	2.26425e-06	3	2.70061	0.00396444	0.0156799	3	-0.455559	0.354415	0.995693	3	0.647349	0.132499	0.377152	3	0.497978	0.247305	0.526875	3	-0.197386	0.402727	0.71361
R3HDM1	1	2.83851	NA	NA	0	NA	NA	NA	1	-0.40526	NA	NA	1	0.260869	NA	NA	0	NA	NA	NA	1	0.0915306	NA	NA
EIF4H	1	1.36115	NA	NA	1	2.10588	NA	NA	1	0.975337	NA	NA	1	2.14731	NA	NA	1	2.16906	NA	NA	1	0.483983	NA	NA
WDR43	1	2.88053	NA	NA	1	3.36569	NA	NA	1	0.416948	NA	NA	1	0.487589	NA	NA	1	1.50467	NA	NA	1	-0.0941254	NA	NA
EEA1	3	0.900461	0.0397934	0.0423097	3	0.65166	0.13828	0.160715	3	-0.324778	0.481995	0.995693	3	-1.39655	0.0136519	0.12037	3	-1.39759	0.0150995	0.211789	3	-0.12308	0.607317	0.8175
PDIA6	3	0.614018	0.0964868	0.100519	3	0.520841	0.206976	0.224171	3	-0.138138	0.744866	0.995693	3	-1.85195	0.0038679	0.0603085	3	-1.4492	0.0530372	0.290937	3	0.106641	0.645601	0.841629
PLEC	1	-0.329105	NA	NA	1	0.174662	NA	NA	1	0.503756	NA	NA	1	-1.30176	NA	NA	1	-1.09074	NA	NA	1	-0.0142664	NA	NA
PLEC	3	1.94804	4.2959e-05	8.7661e-05	3	1.61822	0.011049	0.0240795	3	-0.299077	0.533279	0.995693	3	-0.256552	0.522439	0.758481	3	-0.272254	0.517776	0.728778	3	-0.0268222	0.90747	0.964719
PLEC	1	0.780058	NA	NA	1	1.36463	NA	NA	1	0.584578	NA	NA	1	-1.50324	NA	NA	1	-1.29117	NA	NA	1	0.109561	NA	NA
PCM1	0	NA	NA	NA	0	NA	NA	NA	0	NA	NA	NA	0	NA	NA	NA	0	NA	NA	NA	0	NA	NA	NA
PCM1	2	2.85483	1.13866e-05	3.10449e-05	2	2.57523	0.00654841	0.0179893	2	-0.395774	0.468285	0.995693	2	0.357415	0.492159	0.738239	2	0.740742	0.22376	0.501362	2	0.297546	0.32469	0.674791
PPA1	1	2.04708	NA	NA	1	2.54626	NA	NA	1	0.49917	NA	NA	1	-1.09721	NA	NA	1	-0.658356	NA	NA	1	0.0329472	NA	NA
NONO	2	3.3245	2.5063e-06	1.05175e-05	2	2.84401	0.0254208	0.0421914	2	-0.479189	0.486899	0.995693	2	1.11004	0.0949263	0.319352	2	2.07462	0.170141	0.443603	2	-0.397535	0.19881	0.57936
RABEP1	0	NA	NA	NA	0	NA	NA	NA	0	NA	NA	NA	0	NA	NA	NA	0	NA	NA	NA	0	NA	NA	NA
RCN1	3	-0.224251	0.525743	0.534616	3	-0.274999	0.471197	0.486092	3	-0.0482874	0.904636	0.995693	3	-2.54832	0.000412577	0.0119317	3	-2.38486	0.0112918	0.211418	3	0.210661	0.394627	0.707369
PCBP1	3	4.42817	1.03539e-05	2.91279e-05	3	4.27933	0.0216188	0.0377146	3	-0.344628	0.478331	0.995693	3	0.85838	0.0655244	0.268751	3	1.17277	0.0313552	0.24754	3	-0.148458	0.52927	0.772277
PCBP2	3	3.2129	1.12871e-05	3.09114e-05	3	2.72649	0.0109023	0.023905	3	-0.341052	0.51211	0.995693	3	2.30391	0.0126183	0.119182	3	0.582866	0.222904	0.501009	3	-0.29631	0.216025	0.582294
SF3B3	3	1.85926	6.65992e-05	0.000122698	3	1.44408	0.034744	0.0533435	3	-0.465932	0.342338	0.995693	3	-0.64864	0.127787	0.36966	3	-0.720012	0.111265	0.361284	3	-0.207169	0.38125	0.707369
DLGAP5	0	NA	NA	NA	0	NA	NA	NA	0	NA	NA	NA	0	NA	NA	NA	0	NA	NA	NA	0	NA	NA	NA
CNN3	3	4.49476	9.58876e-09	1.51105e-06	3	4.51589	0.000589098	0.0121029	3	0.192993	0.674416	0.995693	3	2.10949	0.00693633	0.0864649	3	2.76394	0.0183114	0.211789	3	0.0997858	0.673008	0.856987
SAFB	2	4.26913	4.46636e-07	3.58144e-06	2	3.66983	0.00426762	0.0156799	2	-0.0694681	0.896055	0.995693	2	1.34841	0.0486896	0.228588	2	1.0807	0.124089	0.379585	2	0.529375	0.0799683	0.490062
SF3B4	1	-0.422308	NA	NA	1	0.145743	NA	NA	1	0.568032	NA	NA	1	-3.11229	NA	NA	1	-2.45032	NA	NA	1	0.0569996	NA	NA
SF3A1	3	4.05936	3.19805e-08	1.92683e-06	3	4.04162	0.00180624	0.0134903	3	-0.103126	0.813733	0.995693	3	1.17013	0.0178159	0.139043	3	1.51697	0.011497	0.211418	3	0.127051	0.584379	0.809447
SS18	0	NA	NA	NA	0	NA	NA	NA	0	NA	NA	NA	0	NA	NA	NA	0	NA	NA	NA	0	NA	NA	NA
SF1	3	1.95514	0.00023767	0.000352121	3	2.12155	0.00768649	0.0194057	3	0.202208	0.635328	0.995693	3	-0.265556	0.54722	0.769728	3	0.127403	0.827961	0.933409	3	0.401907	0.0962796	0.497832
TRIP13	1	0.0791562	NA	NA	1	0.799087	NA	NA	1	0.720016	NA	NA	1	-2.93677	NA	NA	1	-2.36788	NA	NA	1	0.249142	NA	NA
MED1	1	2.19925	NA	NA	1	2.75279	NA	NA	1	0.553557	NA	NA	1	1.42718	NA	NA	1	1.82827	NA	NA	1	0.0250288	NA	NA
TRIP6	1	2.03009	NA	NA	1	2.29696	NA	NA	1	0.520246	NA	NA	1	0.670568	NA	NA	1	2.66673	NA	NA	1	0.0275787	NA	NA
MAPRE1	1	3.9297	NA	NA	1	4.35078	NA	NA	1	0.421048	NA	NA	1	1.33822	NA	NA	1	1.51177	NA	NA	1	-0.129118	NA	NA
ELAVL1	1	3.38308	NA	NA	1	3.68504	NA	NA	1	0.306729	NA	NA	1	0.864176	NA	NA	1	0.784085	NA	NA	1	-0.183802	NA	NA
SLC1A5	0	NA	NA	NA	0	NA	NA	NA	0	NA	NA	NA	0	NA	NA	NA	0	NA	NA	NA	0	NA	NA	NA
ZYX	3	2.74356	8.14624e-07	5.36144e-06	3	2.57792	0.00154827	0.0129082	3	-0.141523	0.758767	0.995693	3	0.565164	0.205947	0.48344	3	0.7784	0.0939143	0.33807	3	0.0545582	0.813552	0.912859
CCDC6	3	2.47996	4.85711e-06	1.61829e-05	3	2.36822	0.00458636	0.0160411	3	-0.0345173	0.933706	0.995693	3	-0.117053	0.776518	0.906983	3	0.595125	0.195158	0.464877	3	0.194775	0.417451	0.717108
UAP1	1	3.05594	NA	NA	1	3.65821	NA	NA	1	0.602267	NA	NA	1	1.69644	NA	NA	1	4.02795	NA	NA	1	0.109561	NA	NA
PSMD5	0	NA	NA	NA	0	NA	NA	NA	0	NA	NA	NA	0	NA	NA	NA	0	NA	NA	NA	0	NA	NA	NA
DDB1	3	2.17328	1.4449e-05	3.6921e-05	3	1.65607	0.0141079	0.0285744	3	-0.563588	0.271717	0.995693	3	-0.557564	0.184893	0.457799	3	-0.898118	0.0608654	0.290937	3	-0.207598	0.376597	0.707369
PPP2R5E	0	NA	NA	NA	0	NA	NA	NA	0	NA	NA	NA	0	NA	NA	NA	0	NA	NA	NA	0	NA	NA	NA
CDC37	2	3.05976	1.24396e-05	3.34342e-05	2	3.05689	0.00776159	0.0195265	2	-0.340392	0.545013	0.995693	2	-0.039741	0.940474	0.987296	2	0.359392	0.539887	0.740151	2	-0.279519	0.341924	0.69059
DBN1	3	2.56047	3.43933e-06	1.30235e-05	3	2.49584	0.00093478	0.0121029	3	-0.0510012	0.9033	0.995693	3	0.0828475	0.838522	0.935968	3	0.85811	0.0709275	0.309709	3	0.216244	0.368204	0.707369
FSCN1	2	1.70485	0.0014526	0.00179527	2	1.40786	0.0782997	0.0998948	2	-0.422543	0.551539	0.995693	2	0.614957	0.262061	0.550785	2	1.04271	0.287291	0.560883	2	-0.433074	0.186392	0.571124
HIST2H2AC	3	-0.347903	0.32029	0.327538	3	0.0747289	0.861401	0.86381	3	0.413979	0.331835	0.995693	3	-2.59069	0.000284581	0.0102876	3	-1.5588	0.0406845	0.276633	3	0.432067	0.0782543	0.487899
INF2	1	2.27784	NA	NA	1	3.09872	NA	NA	1	0.26123	NA	NA	1	0.0503276	NA	NA	1	0.188907	NA	NA	1	-0.230431	NA	NA
PDS5A	2	2.37369	7.25783e-05	0.000130858	2	2.17792	0.0221555	0.0380947	2	-0.31831	0.621025	0.995693	2	0.474574	0.405003	0.687364	2	0.188209	0.791663	0.913848	2	-0.249845	0.402005	0.71361
QSER1	3	2.53541	2.8152e-06	1.12453e-05	3	3.16457	0.0034506	0.014915	3	-0.159787	0.724682	0.995693	3	0.0092338	0.981905	0.994148	3	0.856132	0.225605	0.501391	3	0.39897	0.13102	0.536867
AAK1	1	1.46467	NA	NA	1	2.29904	NA	NA	1	0.658737	NA	NA	1	1.86908	NA	NA	1	2.43611	NA	NA	1	0.165172	NA	NA
QRICH1	2	2.74539	1.72026e-05	4.24487e-05	2	2.94039	0.00969872	0.0221465	2	0.189246	0.749987	0.995693	2	0.166408	0.7463	0.894817	2	0.64836	0.267177	0.54827	2	0.307952	0.293923	0.64929
LRRFIP1	3	2.97292	3.60637e-07	3.17976e-06	3	2.80896	0.00055181	0.0121029	3	0.155976	0.708814	0.995693	3	1.86406	0.00678515	0.0864649	3	2.0774	0.00357931	0.12784	3	0.425359	0.0909253	0.497832
LRRFIP1	1	2.2652	NA	NA	1	2.06129	NA	NA	1	-0.203901	NA	NA	1	-0.19856	NA	NA	1	0.122076	NA	NA	1	0.322044	NA	NA
MAP7D1	0	NA	NA	NA	0	NA	NA	NA	0	NA	NA	NA	0	NA	NA	NA	0	NA	NA	NA	0	NA	NA	NA
C5orf22	0	NA	NA	NA	0	NA	NA	NA	0	NA	NA	NA	0	NA	NA	NA	0	NA	NA	NA	0	NA	NA	NA
ARID4B	1	2.15811	NA	NA	1	1.41733	NA	NA	1	-0.740794	NA	NA	1	-0.673992	NA	NA	1	-0.653695	NA	NA	1	0.0606008	NA	NA
FAM98B	3	3.18077	1.52429e-07	2.3126e-06	3	2.9911	0.00123162	0.0121029	3	-0.123507	0.769385	0.995693	3	0.572008	0.173573	0.438789	3	1.01957	0.0481668	0.285832	3	0.0949469	0.685452	0.859211
NCBP3	1	2.09643	NA	NA	1	1.94051	NA	NA	1	-0.15592	NA	NA	1	-0.482251	NA	NA	1	0.55768	NA	NA	1	0.510253	NA	NA
OCIAD2	1	1.90323	NA	NA	1	2.62068	NA	NA	1	0.552475	NA	NA	1	0.241352	NA	NA	1	1.9631	NA	NA	1	0.0563061	NA	NA
HSP90AB4P	0	NA	NA	NA	0	NA	NA	NA	0	NA	NA	NA	0	NA	NA	NA	0	NA	NA	NA	0	NA	NA	NA
HSP90AB2P	3	2.23486	1.26271e-05	3.34411e-05	3	2.01545	0.0055501	0.0167203	3	-0.249974	0.584494	0.995693	3	-0.448095	0.304321	0.588299	3	-0.149741	0.744446	0.880805	3	-0.0185887	0.936366	0.976486
HERC4	0	NA	NA	NA	0	NA	NA	NA	0	NA	NA	NA	0	NA	NA	NA	0	NA	NA	NA	0	NA	NA	NA
MOV10	0	NA	NA	NA	0	NA	NA	NA	0	NA	NA	NA	0	NA	NA	NA	0	NA	NA	NA	0	NA	NA	NA
MIA3	2	1.28479	0.00901296	0.0101343	2	0.898028	0.135416	0.158649	2	-0.438886	0.423745	0.995693	2	-1.37158	0.0270457	0.17552	2	-1.19826	0.0796461	0.320821	2	0.247253	0.401336	0.71361
PRRC2B	1	3.34013	NA	NA	1	3.18008	NA	NA	1	-0.160073	NA	NA	1	0.432639	NA	NA	1	1.24866	NA	NA	1	0.803558	NA	NA
TJAP1	0	NA	NA	NA	0	NA	NA	NA	0	NA	NA	NA	0	NA	NA	NA	0	NA	NA	NA	0	NA	NA	NA
RRP12	0	NA	NA	NA	0	NA	NA	NA	0	NA	NA	NA	0	NA	NA	NA	0	NA	NA	NA	0	NA	NA	NA
DNTTIP2	3	1.47558	0.000561662	0.000756204	3	1.43092	0.0178083	0.0330943	3	-0.186859	0.676229	0.995693	3	-0.682538	0.12777	0.36966	3	-0.266437	0.591564	0.781126	3	0.0463089	0.841622	0.926948
RALY	0	NA	NA	NA	0	NA	NA	NA	0	NA	NA	NA	0	NA	NA	NA	0	NA	NA	NA	0	NA	NA	NA
PSMF1	0	NA	NA	NA	0	NA	NA	NA	0	NA	NA	NA	0	NA	NA	NA	0	NA	NA	NA	0	NA	NA	NA
CEP170	2	2.28392	0.000113578	0.000185785	2	1.94689	0.0166785	0.0320602	2	-0.385935	0.479109	0.995693	2	-0.133422	0.795785	0.920564	2	-0.0420684	0.937077	0.971109	2	0.359765	0.224166	0.590908
ZC3H13	2	2.95093	1.43994e-05	3.6921e-05	2	2.90181	0.00523298	0.0164563	2	0.0311769	0.953575	0.995693	2	0.374052	0.540995	0.768273	2	0.987127	0.135229	0.390245	2	0.750426	0.020975	0.429119
HEATR1	1	1.76774	NA	NA	1	2.05575	NA	NA	1	0.686164	NA	NA	1	0.0313952	NA	NA	1	0.0894982	NA	NA	1	0.121679	NA	NA
UBR4	2	1.9685	0.00114383	0.00143078	2	0.840416	0.219563	0.236732	2	-1.0472	0.216175	0.995693	2	-0.449739	0.39338	0.679663	2	-1.32278	0.0878596	0.336874	2	-0.836396	0.016022	0.429119
KIAA1217	1	0.271426	NA	NA	1	0.537843	NA	NA	1	0.266397	NA	NA	1	-2.30009	NA	NA	1	-2.52209	NA	NA	1	-0.238953	NA	NA
BEND3	1	1.26825	NA	NA	1	1.18536	NA	NA	1	-0.0828509	NA	NA	1	-1.29761	NA	NA	1	-0.327348	NA	NA	1	0.648281	NA	NA
UBAP2	3	2.0379	0.000268389	0.000391221	3	2.16497	0.00511546	0.016275	3	0.152486	0.731391	0.995693	3	-0.382762	0.43629	0.715278	3	0.144091	0.81481	0.928019	3	0.386843	0.116736	0.513494
XP32	0	NA	NA	NA	0	NA	NA	NA	0	NA	NA	NA	0	NA	NA	NA	0	NA	NA	NA	0	NA	NA	NA
RBM26	3	2.31548	9.80299e-06	2.82373e-05	3	2.36015	0.00131223	0.0121029	3	0.2289	0.620593	0.995693	3	0.00323006	0.993657	0.994635	3	0.736443	0.183328	0.453264	3	0.46915	0.0519966	0.438607
RBM26	0	NA	NA	NA	0	NA	NA	NA	0	NA	NA	NA	0	NA	NA	NA	0	NA	NA	NA	0	NA	NA	NA
NT5DC1	1	2.51864	NA	NA	1	3.57058	NA	NA	1	0.472592	NA	NA	1	-0.435983	NA	NA	1	1.00727	NA	NA	1	-0.0336729	NA	NA
RIF1	3	2.16553	4.23009e-05	8.6639e-05	3	2.21879	0.00474529	0.0161003	3	0.0877399	0.840203	0.995693	3	-0.138818	0.731432	0.887626	3	0.184458	0.690431	0.84767	3	0.312213	0.211218	0.582294
RPRD2	3	2.08593	2.20089e-05	5.15986e-05	3	2.69522	0.00546874	0.0166365	3	0.0545611	0.897276	0.995693	3	-0.227058	0.592242	0.80336	3	0.855066	0.257595	0.540046	3	0.269018	0.259621	0.616111
RNF20	3	1.76731	0.000467776	0.000646659	3	1.3171	0.0568952	0.0777026	3	-0.389176	0.419984	0.995693	3	-0.133906	0.827284	0.935968	3	0.0495779	0.954516	0.981511	3	-0.0969951	0.674979	0.856987
ZNF318	2	1.75386	0.00112672	0.00141181	2	1.87286	0.0286052	0.0461935	2	-0.131797	0.804693	0.995693	2	-0.396146	0.48029	0.737326	2	0.29682	0.611657	0.795932	2	0.567876	0.0661494	0.456049
PARD3	1	0.642286	NA	NA	1	1.29072	NA	NA	1	0.927214	NA	NA	1	2.25758	NA	NA	1	1.17938	NA	NA	1	0.435202	NA	NA
HAUS6	1	1.33554	NA	NA	1	-0.413269	NA	NA	1	-1.74884	NA	NA	1	-1.2303	NA	NA	1	-1.92599	NA	NA	1	-1.01768	NA	NA
ZMYM4	0	NA	NA	NA	0	NA	NA	NA	0	NA	NA	NA	0	NA	NA	NA	0	NA	NA	NA	0	NA	NA	NA
ARID2	0	NA	NA	NA	0	NA	NA	NA	0	NA	NA	NA	0	NA	NA	NA	0	NA	NA	NA	0	NA	NA	NA
SPTY2D1	2	2.47388	0.000337564	0.000481378	2	2.44521	0.0288695	0.0464113	2	-0.066337	0.900816	0.995693	2	0.405339	0.480174	0.737326	2	0.824235	0.23027	0.504905	2	0.735683	0.0218415	0.429119
CRYBG3	2	2.01376	0.00038286	0.000538537	2	1.43116	0.0411444	0.0608258	2	-0.684002	0.255494	0.995693	2	-0.580364	0.276446	0.556743	2	-0.6253	0.29639	0.563819	2	0.0286574	0.922152	0.969477
CWF19L1	0	NA	NA	NA	0	NA	NA	NA	0	NA	NA	NA	0	NA	NA	NA	0	NA	NA	NA	0	NA	NA	NA
VIRMA	1	-0.570636	NA	NA	1	-0.147026	NA	NA	1	0.421802	NA	NA	1	-2.29811	NA	NA	1	-2.22533	NA	NA	1	-0.126675	NA	NA
SPECC1L	3	1.63551	0.000452695	0.00062773	3	1.45395	0.00921286	0.0214468	3	-0.311136	0.478774	0.995693	3	0.0680449	0.9021	0.96482	3	0.417363	0.550099	0.748427	3	-0.0165201	0.94391	0.978116
SMYD5	0	NA	NA	NA	0	NA	NA	NA	0	NA	NA	NA	0	NA	NA	NA	0	NA	NA	NA	0	NA	NA	NA
NIPBL	2	1.04064	0.0316501	0.0338254	1	1.86715	NA	NA	1	0.52707	NA	NA	2	-1.06929	0.0968996	0.32285	1	-0.335353	NA	NA	1	-0.00781166	NA	NA
CAVIN1	2	2.56736	5.45607e-05	0.000104913	2	2.43527	0.0110914	0.0240986	2	-0.12919	0.808909	0.995693	2	0.324763	0.559756	0.782793	2	0.871465	0.178375	0.452417	2	0.611104	0.0450453	0.438607
ZCCHC8	2	1.4221	0.00473635	0.00544416	2	1.26389	0.0648723	0.0855162	2	-0.158211	0.770962	0.995693	2	-1.12705	0.0536349	0.240081	2	-0.517572	0.418367	0.663649	2	0.467019	0.130719	0.536867
EDC4	1	2.46493	NA	NA	1	0.996172	NA	NA	1	-1.53479	NA	NA	1	-0.234058	NA	NA	1	-0.795734	NA	NA	1	-0.768469	NA	NA
PRPF8	2	1.6592	0.00371604	0.00432641	2	1.13734	0.311904	0.32791	2	-0.726341	0.328985	0.995693	2	-0.627149	0.389874	0.677594	2	-0.832897	0.404215	0.648742	2	-0.50632	0.102986	0.497832
BRAT1	1	3.80385	NA	NA	1	2.7488	NA	NA	1	-0.780612	NA	NA	1	3.56535	NA	NA	1	2.38576	NA	NA	1	-1.27907	NA	NA
ZC3H14	3	1.40583	0.00198318	0.00240174	3	1.65224	0.0117083	0.0249847	3	0.146203	0.725771	0.995693	3	-0.882508	0.0657937	0.268751	3	1.53642	0.189667	0.460988	3	0.379646	0.122498	0.516653
LARP1	3	2.52518	5.49714e-06	1.7586e-05	3	2.29195	0.00138207	0.0123868	3	-0.127568	0.778409	0.995693	3	0.719845	0.123543	0.367578	3	0.981491	0.0932765	0.33807	3	0.117913	0.610741	0.8175
ATAD2	0	NA	NA	NA	0	NA	NA	NA	0	NA	NA	NA	0	NA	NA	NA	0	NA	NA	NA	0	NA	NA	NA
POTEE	1	1.3531	NA	NA	1	1.76094	NA	NA	1	0.461738	NA	NA	1	-1.98862	NA	NA	1	-1.97676	NA	NA	1	0.031254	NA	NA
AFTPH	2	1.50743	0.00325692	0.00382886	2	1.44761	0.0394592	0.0590653	2	-0.010696	0.983982	0.995693	2	-1.0712	0.0647614	0.268751	2	-0.413087	0.477972	0.711008	2	0.648088	0.0346649	0.429119
FIP1L1	3	2.2534	1.27777e-05	3.37163e-05	3	2.59416	0.000782617	0.0121029	3	0.133536	0.770706	0.995693	3	-0.124614	0.75436	0.896029	3	0.610162	0.170881	0.44392	3	0.33029	0.163714	0.568584
SBSN	0	NA	NA	NA	0	NA	NA	NA	0	NA	NA	NA	0	NA	NA	NA	0	NA	NA	NA	0	NA	NA	NA
CWC27	0	NA	NA	NA	0	NA	NA	NA	0	NA	NA	NA	0	NA	NA	NA	0	NA	NA	NA	0	NA	NA	NA
DNMBP	2	2.16979	0.000175577	0.000274766	2	1.6451	0.0787661	0.100311	2	-0.526246	0.468136	0.995693	2	-0.0545567	0.917366	0.972515	2	-0.302974	0.663394	0.83011	2	-0.417555	0.182975	0.571124
GIGYF2	2	2.85341	1.12651e-05	3.09114e-05	2	2.30149	0.0118385	0.0251875	2	-0.287998	0.59314	0.995693	2	0.338557	0.514757	0.751211	2	0.575542	0.373619	0.618222	2	0.276632	0.345717	0.693573
NCCRP1	0	NA	NA	NA	0	NA	NA	NA	0	NA	NA	NA	0	NA	NA	NA	0	NA	NA	NA	0	NA	NA	NA
VPS13C	1	0.13829	NA	NA	1	0.82326	NA	NA	1	0.684998	NA	NA	1	-1.33534	NA	NA	1	-1.2048	NA	NA	1	0.142871	NA	NA
USP34	1	0.496411	NA	NA	1	0.55031	NA	NA	1	0.0538064	NA	NA	1	-1.15946	NA	NA	1	-1.43819	NA	NA	1	-0.494678	NA	NA
IKBIP	3	1.87679	0.000723522	0.000949377	3	1.83422	0.0449214	0.064356	3	-0.104916	0.802738	0.995693	3	0.0216353	0.983263	0.994148	3	-0.345235	0.73127	0.869521	3	0.0907062	0.696262	0.865054
LARP4	2	2.14088	0.000501639	0.000683022	2	1.19018	0.114614	0.138115	2	-0.751185	0.192024	0.995693	2	-0.510245	0.42129	0.703446	2	-0.814918	0.262554	0.545619	2	-0.10203	0.724965	0.883258
SUPT6H	3	3.29905	1.22148e-07	2.253e-06	3	2.86327	0.00280849	0.0148122	3	-0.380729	0.452045	0.995693	3	1.17565	0.0183972	0.140946	3	1.07041	0.0550158	0.290937	3	-0.0962368	0.678752	0.856987
SND1	2	1.7054	0.00145894	0.00180003	2	1.6185	0.0366425	0.0555448	2	-0.468358	0.503443	0.995693	2	-0.718138	0.188252	0.462947	2	-0.705432	0.234695	0.513038	2	-0.317442	0.298856	0.64929
BZW1	1	2.30862	NA	NA	1	2.87448	NA	NA	1	0.567156	NA	NA	1	-0.978321	NA	NA	1	-0.797965	NA	NA	1	0.180148	NA	NA
CYFIP1	1	1.71075	NA	NA	1	3.45628	NA	NA	1	0.430713	NA	NA	1	0.506602	NA	NA	1	0.753262	NA	NA	1	-0.0620681	NA	NA
KDM3B	1	3.04061	NA	NA	1	1.43584	NA	NA	1	-1.60476	NA	NA	1	0.218223	NA	NA	1	-0.682071	NA	NA	1	-0.639332	NA	NA
ZC3HAV1	1	-0.782521	NA	NA	1	0.641361	NA	NA	1	1.42395	NA	NA	1	-0.705194	NA	NA	1	0.635429	NA	NA	1	0.930775	NA	NA
EFL1	1	1.6141	NA	NA	1	2.0315	NA	NA	1	0.41738	NA	NA	1	1.77172	NA	NA	1	2.11563	NA	NA	1	-0.0751552	NA	NA
CCDC186	1	1.47617	NA	NA	1	1.76371	NA	NA	1	0.28759	NA	NA	1	-1.0897	NA	NA	1	0.250962	NA	NA	1	1.01871	NA	NA
POGZ	2	1.58414	0.0086655	0.00980463	2	1.10056	0.0816569	0.103077	2	-0.344637	0.598588	0.995693	2	-0.678591	0.24204	0.528489	2	-1.04816	0.107171	0.354108	2	-0.178007	0.543101	0.783508
MYH14	3	1.13603	0.00576009	0.00656868	3	0.717408	0.190366	0.208882	3	-0.474391	0.326818	0.995693	3	-1.46459	0.00712347	0.0872927	3	-1.41215	0.0191998	0.211789	3	-0.269068	0.251358	0.608864
NUFIP2	0	NA	NA	NA	0	NA	NA	NA	0	NA	NA	NA	0	NA	NA	NA	0	NA	NA	NA	0	NA	NA	NA
MAVS	0	NA	NA	NA	0	NA	NA	NA	0	NA	NA	NA	0	NA	NA	NA	0	NA	NA	NA	0	NA	NA	NA
HDGFL2	1	2.71293	NA	NA	1	2.86461	NA	NA	1	0.151729	NA	NA	1	0.0214797	NA	NA	1	0.80892	NA	NA	1	0.61946	NA	NA
EMSY	0	NA	NA	NA	0	NA	NA	NA	0	NA	NA	NA	0	NA	NA	NA	0	NA	NA	NA	0	NA	NA	NA
WAPL	1	0.440314	NA	NA	1	-0.137807	NA	NA	1	-0.740673	NA	NA	1	-1.65136	NA	NA	1	-1.45107	NA	NA	1	0.214	NA	NA
IRF2BP2	3	1.67234	0.000234182	0.000347667	3	1.73545	0.0118921	0.0252268	3	0.234972	0.571099	0.995693	3	-0.213428	0.719318	0.879978	3	0.715784	0.411961	0.656635	3	0.46197	0.0647386	0.456049
HUWE1	3	2.07305	2.46389e-05	5.60186e-05	3	1.70427	0.00748457	0.0193037	3	-0.376223	0.447979	0.995693	3	-0.0997972	0.802384	0.923007	3	-0.0652031	0.865801	0.945498	3	-0.0901025	0.697352	0.865054
KHDC4	0	NA	NA	NA	0	NA	NA	NA	0	NA	NA	NA	0	NA	NA	NA	0	NA	NA	NA	0	NA	NA	NA
PABPN1	3	3.12947	1.64178e-07	2.32747e-06	3	2.75383	0.00191611	0.0140189	3	-0.337975	0.460321	0.995693	3	0.582228	0.166466	0.42831	3	0.773201	0.10406	0.352187	3	-0.00780267	0.973309	0.989977
KTN1	3	2.59808	1.55797e-06	7.71514e-06	3	2.44658	0.00147898	0.0126242	3	-0.069615	0.872171	0.995693	3	-0.0997061	0.799435	0.921836	3	0.0374792	0.924166	0.965929	3	0.174469	0.462374	0.733322
USP48	2	0.126814	0.768414	0.773766	2	-0.572945	0.529068	0.541917	2	-0.669631	0.378477	0.995693	2	-2.51394	0.0011445	0.0252366	2	-3.00022	0.00842335	0.183016	2	-0.539159	0.0992436	0.497832
LUZP1	2	2.87285	1.06348e-05	2.96872e-05	2	2.34816	0.00924918	0.0214617	2	-0.144557	0.788391	0.995693	2	0.358033	0.491184	0.738239	2	0.567769	0.324687	0.586399	2	0.504703	0.0928939	0.497832
ALYREF	2	3.18612	3.45713e-06	1.30235e-05	2	2.93765	0.00418973	0.0156799	2	-0.171304	0.748242	0.995693	2	0.912	0.296636	0.581645	2	2.40435	0.0137761	0.211789	2	-0.21779	0.459365	0.733322
CAND1	2	2.13492	0.000300183	0.000434064	2	1.89694	0.0866392	0.108602	2	-0.564953	0.438345	0.995693	2	-0.947323	0.0975962	0.323679	2	-1.0604	0.123689	0.379585	2	-0.416917	0.18448	0.571124
TSPYL5	2	3.56248	9.86574e-07	6.09652e-06	2	3.29869	0.00284363	0.0148122	2	-0.279059	0.604562	0.995693	2	1.80627	0.00799019	0.0902762	2	1.70091	0.0300963	0.24754	2	0.276455	0.35526	0.700798
PPFIBP1	2	2.51327	5.62388e-05	0.000107284	2	2.05646	0.0145559	0.0291524	2	-0.464304	0.398113	0.995693	2	-0.478229	0.369845	0.658085	2	0.100909	0.851118	0.944662	2	0.218407	0.460557	0.733322
DDX42	3	2.49431	2.63225e-06	1.07411e-05	3	1.93489	0.0131488	0.027091	3	-0.589203	0.31073	0.995693	3	0.215571	0.600194	0.805317	3	0.00829345	0.985661	0.991425	3	-0.369436	0.157867	0.563139
SPATS2	0	NA	NA	NA	0	NA	NA	NA	0	NA	NA	NA	0	NA	NA	NA	0	NA	NA	NA	0	NA	NA	NA
CACUL1	0	NA	NA	NA	0	NA	NA	NA	0	NA	NA	NA	0	NA	NA	NA	0	NA	NA	NA	0	NA	NA	NA
GATAD2A	0	NA	NA	NA	0	NA	NA	NA	0	NA	NA	NA	0	NA	NA	NA	0	NA	NA	NA	0	NA	NA	NA
IRF2BP1	2	2.15969	0.00022164	0.000331086	2	1.68374	0.0313421	0.0492814	2	-0.475942	0.386386	0.995693	2	0.0920936	0.862071	0.93739	2	0.543157	0.358401	0.604643	2	0.0654453	0.821567	0.918762
ERC1	3	2.2321	9.78408e-06	2.82373e-05	3	2.1034	0.00208861	0.0141839	3	-0.149801	0.727388	0.995693	3	0.411874	0.459781	0.733822	3	0.778605	0.229579	0.504905	3	0.163353	0.502323	0.747077
AHNAK2	3	1.69512	0.000493985	0.00067387	3	2.17188	0.00328578	0.014915	3	0.418028	0.31977	0.995693	3	-0.55735	0.194419	0.472354	3	0.16879	0.698241	0.849981	3	0.625203	0.0226994	0.429119
FAM114A1	2	2.86399	1.09242e-05	3.03777e-05	2	2.3608	0.00994444	0.0224926	2	-0.512507	0.35808	0.995693	2	0.172489	0.738989	0.889321	2	0.529908	0.438482	0.677568	2	0.0658329	0.823938	0.918762
MGA	2	-0.149145	0.801761	0.806222	2	-0.776721	0.373613	0.388232	2	-0.585885	0.309642	0.995693	2	-2.73781	0.00367379	0.0603085	2	-2.90589	0.0217986	0.222254	2	0.0808257	0.780269	0.907928
GCC2	2	2.09249	0.000240507	0.000354871	2	1.75367	0.0224564	0.0384616	2	-0.376781	0.487684	0.995693	2	-0.495829	0.357933	0.648585	2	-0.262318	0.628667	0.809254	2	0.257759	0.386176	0.707369
ANKHD1	1	1.65668	NA	NA	1	-0.10552	NA	NA	1	-1.76219	NA	NA	1	-0.994384	NA	NA	1	-1.8918	NA	NA	1	-0.773442	NA	NA
SUGP1	2	2.4491	5.99803e-05	0.000112638	2	2.68163	0.00593592	0.0173716	2	0.158046	0.767046	0.995693	2	-0.0915749	0.858137	0.93739	2	0.96838	0.136033	0.390245	2	0.711023	0.022209	0.429119
CCAR1	3	3.01528	6.76256e-06	2.08946e-05	3	3.11423	0.00259949	0.0148122	3	0.128633	0.773294	0.995693	3	0.454206	0.362147	0.651324	3	0.889804	0.187845	0.459674	3	0.400722	0.106232	0.497832
ZZZ3	2	1.19805	0.0170625	0.0186629	2	0.833276	0.190528	0.208882	2	-0.485951	0.377138	0.995693	2	-1.29764	0.0372155	0.199817	2	-0.778519	0.248738	0.526875	2	0.142555	0.624656	0.829404
PHACTR4	1	2.54434	NA	NA	1	2.07392	NA	NA	1	-0.545929	NA	NA	1	0.0805212	NA	NA	1	0.134747	NA	NA	1	-0.0199893	NA	NA
SPART	0	NA	NA	NA	0	NA	NA	NA	0	NA	NA	NA	0	NA	NA	NA	0	NA	NA	NA	0	NA	NA	NA
MIER1	1	2.42363	NA	NA	1	2.49057	NA	NA	1	0.0669502	NA	NA	1	0.649937	NA	NA	1	1.60469	NA	NA	1	0.591871	NA	NA
CCAR2	2	2.07483	0.000347118	0.000494028	2	1.85434	0.0352833	0.0537115	2	-0.386211	0.586216	0.995693	2	-0.240642	0.643083	0.827311	2	-0.104489	0.847642	0.942263	2	-0.269645	0.385144	0.707369
INTS1	0	NA	NA	NA	0	NA	NA	NA	0	NA	NA	NA	0	NA	NA	NA	0	NA	NA	NA	0	NA	NA	NA
ASCC3	1	1.3846	NA	NA	1	1.34267	NA	NA	1	-0.0419072	NA	NA	1	-0.326444	NA	NA	1	-0.828768	NA	NA	1	-0.573145	NA	NA
STAG2	1	0.974309	NA	NA	1	1.61207	NA	NA	1	0.609944	NA	NA	1	-1.5999	NA	NA	1	-1.44938	NA	NA	1	0.104605	NA	NA
SYNPO	2	2.33272	9.23904e-05	0.000158666	2	2.11777	0.0129562	0.0267711	2	-0.191356	0.720675	0.995693	2	-0.429092	0.420757	0.703446	2	-0.0572234	0.914585	0.964597	2	0.414636	0.162572	0.568584
FNBP4	2	2.7906	1.48592e-05	3.76954e-05	2	2.55118	0.00819248	0.0199796	2	-0.0780619	0.883717	0.995693	2	0.193181	0.70923	0.875634	2	0.875999	0.191722	0.461291	2	0.5265	0.0853244	0.497832
ARFGAP1	1	2.3315	NA	NA	1	3.00369	NA	NA	1	0.672199	NA	NA	1	-0.900637	NA	NA	1	-0.603512	NA	NA	1	0.331247	NA	NA
PAF1	1	2.65865	NA	NA	1	2.18628	NA	NA	1	-0.472389	NA	NA	1	-0.145685	NA	NA	1	-0.0926632	NA	NA	1	0.0182069	NA	NA
KRI1	0	NA	NA	NA	0	NA	NA	NA	0	NA	NA	NA	0	NA	NA	NA	0	NA	NA	NA	0	NA	NA	NA
SPATA5	0	NA	NA	NA	0	NA	NA	NA	0	NA	NA	NA	0	NA	NA	NA	0	NA	NA	NA	0	NA	NA	NA
TXNDC5	3	1.00286	0.0123789	0.0137269	3	0.728658	0.103506	0.126645	3	-0.258704	0.550834	0.995693	3	-1.57333	0.00799126	0.0902762	3	-1.19675	0.109042	0.357001	3	-0.036761	0.873751	0.946574
SERBP1	3	1.29896	0.0207763	0.0225544	3	1.19879	0.095779	0.118812	3	-0.166401	0.70733	0.995693	3	-0.769266	0.197785	0.473505	3	-0.747907	0.412114	0.656635	3	0.0870006	0.706834	0.872289
ABCF1	1	3.64754	NA	NA	1	3.99738	NA	NA	1	0.411318	NA	NA	1	1.98087	NA	NA	1	2.37732	NA	NA	1	-0.0855886	NA	NA
FBXO22	1	2.5719	NA	NA	1	2.98738	NA	NA	1	0.385486	NA	NA	1	-0.769846	NA	NA	1	-0.750324	NA	NA	1	-0.0450295	NA	NA
USP32	1	0.936214	NA	NA	1	1.54404	NA	NA	1	0.607863	NA	NA	1	-0.78503	NA	NA	1	-0.638928	NA	NA	1	0.0753273	NA	NA
BOD1L1	3	3.00803	0.00102349	0.00129142	3	3.26815	0.0322742	0.0504153	3	0.363837	0.386844	0.995693	3	0.646832	0.427639	0.709136	3	1.44008	0.262617	0.545619	3	0.60277	0.021821	0.429119
ARID1B	2	2.51161	9.73889e-05	0.000165829	2	2.2438	0.0109794	0.0240007	2	-0.102703	0.884882	0.995693	2	0.185084	0.719136	0.879978	2	0.345997	0.528128	0.733852	2	0.110424	0.712914	0.877764
NUP43	0	NA	NA	NA	0	NA	NA	NA	0	NA	NA	NA	0	NA	NA	NA	0	NA	NA	NA	0	NA	NA	NA
SMARCC2	3	2.16031	1.86157e-05	4.50138e-05	3	2.28005	0.00217988	0.0141839	3	-0.0104406	0.980086	0.995693	3	-0.686362	0.13223	0.377152	3	-0.0839715	0.854154	0.945305	3	0.268832	0.259021	0.616111
NPLOC4	1	2.36944	NA	NA	1	3.01659	NA	NA	1	0.647176	NA	NA	1	1.00992	NA	NA	1	3.3864	NA	NA	1	0.154454	NA	NA
BICD2	1	1.7961	NA	NA	1	1.65677	NA	NA	1	-0.207594	NA	NA	1	-0.909174	NA	NA	1	-0.60119	NA	NA	1	0.279412	NA	NA
CHD6	0	NA	NA	NA	0	NA	NA	NA	0	NA	NA	NA	0	NA	NA	NA	0	NA	NA	NA	0	NA	NA	NA
PLEKHO2	1	1.79764	NA	NA	1	1.18339	NA	NA	1	-0.614271	NA	NA	1	-0.884301	NA	NA	1	-0.518226	NA	NA	1	0.0223323	NA	NA
GEMIN5	2	1.74058	0.0020003	0.00241842	2	1.2765	0.0886829	0.110776	2	-0.41234	0.600736	0.995693	2	-0.476183	0.368354	0.658085	2	-0.720723	0.252087	0.530049	2	-0.294635	0.375318	0.707369
ARHGEF40	0	NA	NA	NA	0	NA	NA	NA	0	NA	NA	NA	0	NA	NA	NA	0	NA	NA	NA	0	NA	NA	NA
IPO4	2	2.00167	0.000883951	0.00113097	2	1.471	0.0554062	0.0762818	2	-0.548339	0.448706	0.995693	2	0.839397	0.163736	0.424085	2	0.694404	0.437481	0.677568	2	-0.429581	0.174785	0.569851
PPP4R1	0	NA	NA	NA	0	NA	NA	NA	0	NA	NA	NA	0	NA	NA	NA	0	NA	NA	NA	0	NA	NA	NA
ZC3H15	1	2.84056	NA	NA	1	2.37011	NA	NA	1	-0.408608	NA	NA	1	0.158596	NA	NA	1	0.668482	NA	NA	1	0.260628	NA	NA
PPIL4	2	2.25581	0.000138247	0.000224612	2	1.79515	0.0346364	0.0532925	2	-0.379021	0.572907	0.995693	2	-0.259018	0.62573	0.81957	2	0.169064	0.768723	0.903565	2	-0.31374	0.303371	0.653205
TMEM263	3	0.174591	0.629528	0.637463	3	-0.242227	0.510829	0.523983	3	-0.410149	0.363696	0.995693	3	-2.14011	0.000398905	0.0119317	3	-2.33308	0.0016709	0.117887	3	-0.153933	0.51224	0.751076
PDCD6IP	3	2.77113	1.2406e-06	7.00743e-06	3	2.03229	0.015236	0.0298475	3	-0.738557	0.19071	0.995693	3	0.962438	0.131005	0.375861	3	0.819809	0.37421	0.618222	3	-0.498868	0.0515824	0.438607
LEO1	2	2.48331	5.22001e-05	0.000101661	2	2.08855	0.0147973	0.0292617	2	-0.381005	0.482973	0.995693	2	-0.306697	0.561348	0.783503	2	0.0284566	0.957895	0.981511	2	0.236132	0.420625	0.717108
ATXN2L	3	2.1801	6.15748e-05	0.000115333	3	2.29874	0.00232208	0.0143085	3	0.134845	0.770067	0.995693	3	0.0950646	0.834029	0.935968	3	0.376257	0.468605	0.70144	3	0.437536	0.0700429	0.469353
PALLD	2	2.42015	0.000176029	0.000274878	2	1.90617	0.0214974	0.0375943	2	-0.354118	0.641071	0.995693	2	0.16763	0.744824	0.894531	2	0.0268969	0.967084	0.983915	2	-0.0968483	0.755254	0.899679
PSPC1	3	2.40473	1.34773e-05	3.53046e-05	3	1.8693	0.00361202	0.0151451	3	-0.537058	0.273356	0.995693	3	0.318318	0.46088	0.733957	3	1.09598	0.181631	0.453141	3	-0.339387	0.155826	0.562239
DNAJC9	2	2.42119	0.000101883	0.000171306	2	2.32591	0.0157837	0.0306692	2	-0.238177	0.657969	0.995693	2	-0.101405	0.849464	0.93739	2	0.590785	0.348057	0.599157	2	0.0520153	0.857382	0.938539
AHCTF1	0	NA	NA	NA	0	NA	NA	NA	0	NA	NA	NA	0	NA	NA	NA	0	NA	NA	NA	0	NA	NA	NA
DGCR8	0	NA	NA	NA	0	NA	NA	NA	0	NA	NA	NA	0	NA	NA	NA	0	NA	NA	NA	0	NA	NA	NA
IRGQ	1	2.8303	NA	NA	1	2.32576	NA	NA	1	-0.52558	NA	NA	1	0.404794	NA	NA	1	0.614945	NA	NA	1	-0.0846091	NA	NA
DDB2	1	2.81422	NA	NA	1	2.91799	NA	NA	1	0.1038	NA	NA	1	-0.527512	NA	NA	1	-0.819699	NA	NA	1	-0.292405	NA	NA
DDX1	2	2.73565	1.92063e-05	4.58597e-05	2	2.02492	0.0882892	0.110477	2	-0.940661	0.278243	0.995693	2	0.188005	0.7185	0.879978	2	-0.0991128	0.878951	0.950836	2	-0.860256	0.0228266	0.429119
GBF1	2	1.81102	0.00119253	0.00148399	2	1.48816	0.0461579	0.065535	2	-0.276751	0.677176	0.995693	2	-0.415015	0.427289	0.709136	2	-0.613502	0.335319	0.595109	2	-0.382795	0.222304	0.588162
RTF1	1	2.8641	NA	NA	1	2.4583	NA	NA	1	-0.405776	NA	NA	1	0.400319	NA	NA	1	0.519139	NA	NA	1	0.120219	NA	NA
WASF1	1	0.698841	NA	NA	1	0.341758	NA	NA	1	-0.357067	NA	NA	1	-1.98313	NA	NA	1	-1.35982	NA	NA	1	0.279531	NA	NA
PHF3	2	1.42894	0.00535356	0.00612441	2	1.02224	0.0984867	0.12196	2	-0.542984	0.369003	0.995693	2	-0.92279	0.1019	0.333366	2	-1.0384	0.134982	0.390245	2	-0.311748	0.292978	0.64929
NDRG1	2	1.83241	0.000735729	0.000963185	2	1.98401	0.0242295	0.0405901	2	0.151572	0.797405	0.995693	2	0.147046	0.780168	0.908312	2	0.210716	0.737494	0.875317	2	0.254054	0.384728	0.707369
HSPH1	3	2.94555	4.1787e-07	3.43318e-06	3	2.4703	0.00545169	0.0166365	3	-0.434688	0.386568	0.995693	3	0.381113	0.352084	0.642957	3	0.284478	0.492514	0.718971	3	-0.183542	0.43683	0.730086
GCN1	2	1.84696	0.000786929	0.00102243	2	1.06095	0.198903	0.216638	2	-0.722899	0.335017	0.995693	2	-0.510201	0.356251	0.647159	2	-0.893707	0.248668	0.526875	2	-0.499431	0.109196	0.505119
DHX38	1	2.49424	NA	NA	1	2.76971	NA	NA	1	0.359296	NA	NA	1	4.2014	NA	NA	1	4.53736	NA	NA	1	-0.146036	NA	NA
NUP205	0	NA	NA	NA	0	NA	NA	NA	0	NA	NA	NA	0	NA	NA	NA	0	NA	NA	NA	0	NA	NA	NA
ANP32B	3	1.68889	0.000243685	0.000358827	3	1.72185	0.0150882	0.0296391	3	0.210689	0.621307	0.995693	3	-1.07198	0.0333473	0.190078	3	-0.478094	0.318398	0.581328	3	0.39203	0.103921	0.497832
NECTIN2	1	1.80103	NA	NA	1	1.4061	NA	NA	1	-0.394961	NA	NA	1	-0.880896	NA	NA	1	-0.295518	NA	NA	1	0.241596	NA	NA
PRCC	2	2.73701	1.77221e-05	4.3028e-05	2	3.67022	0.0059166	0.0173716	2	0.0264048	0.960368	0.995693	2	0.977505	0.11202	0.3476	2	1.98178	0.0577125	0.290937	2	0.595991	0.0513079	0.438607
TFG	3	2.53954	4.34061e-05	8.7661e-05	3	2.10653	0.0032546	0.014915	3	-0.0785512	0.862277	0.995693	3	0.307073	0.484412	0.737326	3	0.472394	0.282363	0.557725	3	0.0587577	0.802974	0.912859
HDAC2	2	1.94306	0.000489538	0.000669066	2	1.80454	0.060339	0.0812949	2	-0.303151	0.642877	0.995693	2	0.500621	0.501866	0.74507	2	1.87999	0.249843	0.526875	2	-0.223767	0.45472	0.733322
STAM	2	2.69501	3.56582e-05	7.53827e-05	2	1.66149	0.0312454	0.0492373	2	-0.323977	0.550311	0.995693	2	0.0401152	0.940564	0.987296	2	-0.151365	0.820768	0.929542	2	0.25439	0.390106	0.707369
CREBBP	2	2.02404	0.000618362	0.00082183	2	1.64495	0.043965	0.0638474	2	-0.440796	0.563575	0.995693	2	-0.0512397	0.921352	0.975311	2	-0.0728171	0.895857	0.956755	2	-0.217092	0.483546	0.74345
SYMPK	2	1.79847	0.000875488	0.0011223	2	1.41119	0.0819534	0.10327	2	-0.359577	0.579808	0.995693	2	-0.331763	0.54116	0.768273	2	-0.457095	0.517942	0.728778	2	-0.207664	0.480695	0.74345
TAF15	1	2.97926	NA	NA	1	3.58785	NA	NA	1	0.340049	NA	NA	1	1.2353	NA	NA	1	1.58265	NA	NA	1	-0.223896	NA	NA
UFD1	0	NA	NA	NA	0	NA	NA	NA	0	NA	NA	NA	0	NA	NA	NA	0	NA	NA	NA	0	NA	NA	NA
UPF1	3	2.0585	4.33052e-05	8.7661e-05	3	1.19251	0.0653718	0.0860029	3	-0.981701	0.125019	0.995693	3	0.0304185	0.952378	0.992509	3	-0.551439	0.466881	0.70144	3	-0.670337	0.0178899	0.429119
GPKOW	1	2.25749	NA	NA	1	2.09923	NA	NA	1	-0.121487	NA	NA	1	-0.424436	NA	NA	1	0.397584	NA	NA	1	0.515107	NA	NA
SMARCC1	3	2.86978	2.11735e-06	9.50281e-06	3	3.42439	0.00301222	0.0148122	3	-0.252427	0.57505	0.995693	3	0.576446	0.168711	0.432545	3	0.622879	0.181245	0.453141	3	-0.00174555	0.993962	0.995856
TNPO1	3	2.37118	0.000220088	0.000329448	3	1.83909	0.102344	0.125437	3	-0.54173	0.325002	0.995693	3	0.139635	0.83288	0.935968	3	-0.0163839	0.98444	0.991425	3	-0.297594	0.239605	0.602656
ARHGEF2	1	1.15575	NA	NA	1	1.57168	NA	NA	1	0.428893	NA	NA	1	1.31528	NA	NA	1	1.65801	NA	NA	1	-0.0646911	NA	NA
USP9X	3	2.4449	5.36089e-06	1.73032e-05	3	1.42577	0.0380573	0.0572056	3	-0.937174	0.117941	0.995693	3	0.258912	0.530708	0.765871	3	-0.366783	0.444659	0.682367	3	-0.649652	0.0126311	0.429119
USP7	2	1.66775	0.0028275	0.00333488	2	1.58911	0.149645	0.171963	2	-0.112582	0.858562	0.995693	2	-0.683425	0.310719	0.597474	2	-0.62589	0.467673	0.70144	2	-0.00202184	0.994467	0.995856
MED12	2	1.90878	0.000828509	0.00106966	2	1.58215	0.0404323	0.0599318	2	-0.438478	0.500276	0.995693	2	-0.227707	0.658399	0.835753	2	-0.35484	0.531213	0.734168	2	-0.218658	0.453521	0.733322
FUBP1	0	NA	NA	NA	0	NA	NA	NA	0	NA	NA	NA	0	NA	NA	NA	0	NA	NA	NA	0	NA	NA	NA
FUBP1	3	3.39455	9.5866e-08	2.10034e-06	3	3.45507	0.00104656	0.0121029	3	0.152791	0.719414	0.995693	3	1.19012	0.0311964	0.189538	3	1.72907	0.0152315	0.211789	3	0.397532	0.103918	0.497832
LRRC59	1	1.24775	NA	NA	1	1.98703	NA	NA	1	0.569588	NA	NA	1	-1.72004	NA	NA	1	-1.50877	NA	NA	1	0.0784732	NA	NA
FKBP10	2	1.09507	0.0247703	0.0267697	2	1.41142	0.173003	0.194121	2	0.413652	0.532007	0.995693	2	-1.7839	0.0121086	0.118305	2	-0.309215	0.696003	0.848698	2	0.964933	0.00961116	0.429119
C18orf25	1	0.731096	NA	NA	1	1.19956	NA	NA	1	0.468427	NA	NA	1	0.519039	NA	NA	1	1.45159	NA	NA	1	0.0936954	NA	NA
RNF25	0	NA	NA	NA	0	NA	NA	NA	0	NA	NA	NA	0	NA	NA	NA	0	NA	NA	NA	0	NA	NA	NA
EFHD2	1	2.23961	NA	NA	1	2.67496	NA	NA	1	0.481816	NA	NA	1	-0.728216	NA	NA	1	-0.820871	NA	NA	1	-0.00949526	NA	NA
SPDL1	1	1.50533	NA	NA	1	1.36496	NA	NA	1	-0.140364	NA	NA	1	-1.17664	NA	NA	1	-0.336646	NA	NA	1	0.496207	NA	NA
SIRT1	3	1.57801	0.000473985	0.000652745	3	1.66404	0.0214208	0.0375518	3	-0.329784	0.479304	0.995693	3	-0.900547	0.0523949	0.236759	3	-0.878117	0.0919156	0.33807	3	-0.0769845	0.739523	0.892141
LTV1	0	NA	NA	NA	0	NA	NA	NA	0	NA	NA	NA	0	NA	NA	NA	0	NA	NA	NA	0	NA	NA	NA
MASTL	0	NA	NA	NA	0	NA	NA	NA	0	NA	NA	NA	0	NA	NA	NA	0	NA	NA	NA	0	NA	NA	NA
ERO1A	3	1.02685	0.00873153	0.0098639	3	1.13944	0.0443968	0.0641784	3	0.108206	0.805824	0.995693	3	-1.08447	0.0360571	0.19601	3	-0.274727	0.590982	0.781126	3	0.287014	0.233273	0.598116
NAF1	0	NA	NA	NA	0	NA	NA	NA	0	NA	NA	NA	0	NA	NA	NA	0	NA	NA	NA	0	NA	NA	NA
FUBP3	3	2.15112	1.60483e-05	4.00586e-05	3	2.74856	0.00746551	0.0193037	3	0.126484	0.791935	0.995693	3	0.0123387	0.975019	0.994148	3	0.237423	0.560476	0.758229	3	0.306597	0.198611	0.57936
RBM17	0	NA	NA	NA	0	NA	NA	NA	0	NA	NA	NA	0	NA	NA	NA	0	NA	NA	NA	0	NA	NA	NA
CHAMP1	3	2.25728	7.52052e-05	0.000134671	3	2.19806	0.0016914	0.0131503	3	-0.0592092	0.907201	0.995693	3	0.230449	0.569039	0.788151	3	0.995268	0.136069	0.390245	3	0.25438	0.288588	0.648644
USP47	2	1.82992	0.00148135	0.00182455	2	1.58329	0.037194	0.0561433	2	-0.324656	0.613241	0.995693	2	-0.562162	0.296856	0.581645	2	-0.819734	0.178569	0.452417	2	-0.192714	0.510578	0.750173
PBK	3	2.61216	1.4929e-06	7.60116e-06	3	2.2002	0.00298463	0.0148122	3	-0.388372	0.437338	0.995693	3	-0.182019	0.680173	0.85228	3	0.0399809	0.936789	0.971109	3	-0.178724	0.458017	0.733322
ZFR	3	3.08669	7.16801e-07	4.95253e-06	3	2.90947	0.00243356	0.0144203	3	-0.147446	0.795991	0.995693	3	0.546877	0.226737	0.51389	3	0.703816	0.172176	0.445669	3	0.207412	0.461344	0.733322
DOCK7	1	0.190299	NA	NA	1	0.600079	NA	NA	1	0.84326	NA	NA	1	-1.51812	NA	NA	1	-1.34183	NA	NA	1	0.310107	NA	NA
SERPINB12	2	-2.61752	2.99574e-05	6.58334e-05	2	-2.63547	0.0402936	0.0599318	2	0.038216	0.95691	0.995693	2	-5.28879	7.50652e-06	0.000603024	2	-4.37407	0.00686753	0.183016	2	0.731608	0.0992206	0.497832
IPO9	1	1.82814	NA	NA	1	1.44652	NA	NA	1	0.130931	NA	NA	1	1.6984	NA	NA	1	1.21742	NA	NA	1	-0.362362	NA	NA
RBM14	2	3.18388	4.59606e-06	1.56782e-05	2	2.65502	0.0440318	0.0638474	2	-0.365828	0.59278	0.995693	2	1.09116	0.106836	0.3433	2	1.10702	0.289421	0.560883	2	-0.242007	0.424732	0.71856
QKI	2	1.6746	0.00231181	0.00274908	2	1.99063	0.0349457	0.0534764	2	0.286557	0.600826	0.995693	2	0.532039	0.351036	0.642957	2	0.021804	0.967448	0.983915	2	0.285233	0.333951	0.680235
PUS7	1	1.6325	NA	NA	1	2.06385	NA	NA	1	0.431356	NA	NA	1	0.474981	NA	NA	1	0.634314	NA	NA	1	-0.067198	NA	NA
PPP1R10	3	0.829008	0.0425229	0.0450792	3	1.47502	0.0217915	0.0378189	3	0.245992	0.569097	0.995693	3	-1.58731	0.00269354	0.0486857	3	-0.471615	0.286735	0.560883	3	0.627299	0.0204363	0.429119
VPS35	1	1.5569	NA	NA	1	-0.483138	NA	NA	1	-1.97852	NA	NA	1	-1.12504	NA	NA	1	-2.18475	NA	NA	1	-1.34194	NA	NA
SPAG5	2	1.00836	0.0316733	0.0338254	2	0.954049	0.115915	0.138797	2	-0.0543263	0.918777	0.995693	2	-1.56336	0.0141286	0.121216	2	-0.80105	0.2081	0.482742	2	0.559658	0.0672815	0.459436
UIMC1	1	2.16276	NA	NA	1	1.69782	NA	NA	1	-0.464942	NA	NA	1	-0.58515	NA	NA	1	-0.46947	NA	NA	1	0.0142124	NA	NA
MCCC1	3	0.0391413	0.927107	0.929679	3	-0.846357	0.0738485	0.0954043	3	-0.99945	0.0925649	0.995693	3	-2.28508	0.000850918	0.0212143	3	-2.70216	0.00150201	0.117887	3	-0.793244	0.00515159	0.429119
NUDCD1	2	2.73429	1.77349e-05	4.3028e-05	2	1.98928	0.0234486	0.0396525	2	-0.469478	0.474146	0.995693	2	0.0741446	0.885118	0.953711	2	-0.0798873	0.880995	0.950836	2	-0.39691	0.188995	0.574085
USP28	3	2.07633	0.00027592	0.000401389	3	1.82614	0.0113961	0.024464	3	-0.312014	0.493267	0.995693	3	-0.58624	0.285028	0.566457	3	-0.223447	0.756583	0.892221	3	-0.0574212	0.803706	0.912859
WRNIP1	0	NA	NA	NA	0	NA	NA	NA	0	NA	NA	NA	0	NA	NA	NA	0	NA	NA	NA	0	NA	NA	NA
RANBP9	0	NA	NA	NA	0	NA	NA	NA	0	NA	NA	NA	0	NA	NA	NA	0	NA	NA	NA	0	NA	NA	NA
CDK5RAP2	1	1.14887	NA	NA	1	0.818687	NA	NA	1	-0.330175	NA	NA	1	-1.66283	NA	NA	1	-0.826847	NA	NA	1	0.665938	NA	NA
IWS1	2	2.35327	9.23819e-05	0.000158666	2	2.01809	0.0179268	0.0332132	2	-0.335168	0.535499	0.995693	2	-0.345197	0.515354	0.751211	2	0.126818	0.815284	0.928019	2	0.265574	0.364657	0.706645
SIN3A	2	2.05578	0.00073671	0.000963185	2	1.57223	0.0312093	0.0492373	2	-0.512638	0.466856	0.995693	2	-0.082412	0.876198	0.94834	2	-0.431637	0.437906	0.677568	2	-0.37728	0.218703	0.582938
RSF1	3	2.19761	0.000144796	0.000232122	3	2.07512	0.0107597	0.0237376	3	0.127738	0.762346	0.995693	3	1.20519	0.0492734	0.229491	3	1.5708	0.0721358	0.309709	3	0.23435	0.320726	0.671305
SPEN	1	2.0475	NA	NA	1	2.23235	NA	NA	1	0.213627	NA	NA	1	0.467488	NA	NA	1	0.299362	NA	NA	1	-0.297165	NA	NA
FAM129B	0	NA	NA	NA	0	NA	NA	NA	0	NA	NA	NA	0	NA	NA	NA	0	NA	NA	NA	0	NA	NA	NA
TCF12	1	2.9843	NA	NA	1	2.73881	NA	NA	1	-0.201808	NA	NA	1	0.302407	NA	NA	1	1.03724	NA	NA	1	0.434775	NA	NA
CDC5L	3	2.80476	1.41649e-06	7.47533e-06	3	2.9284	0.000483717	0.0121029	3	-0.056716	0.897953	0.995693	3	0.248797	0.571795	0.788946	3	0.702556	0.200878	0.473498	3	0.198843	0.393608	0.707369
PSMD1	3	1.96085	3.4609e-05	7.38121e-05	3	1.55283	0.017372	0.0326834	3	-0.417227	0.38564	0.995693	3	-0.0352879	0.945169	0.990372	3	-0.496126	0.249728	0.526875	3	-0.203412	0.385614	0.707369
EYA3	1	3.99973	NA	NA	1	2.85437	NA	NA	1	-1.03416	NA	NA	1	1.31783	NA	NA	1	1.15277	NA	NA	1	-0.324798	NA	NA
POP1	1	1.71035	NA	NA	1	2.49503	NA	NA	1	0.784671	NA	NA	1	-0.873265	NA	NA	1	-0.571643	NA	NA	1	0.279293	NA	NA
TTC1	2	1.76274	0.00229576	0.00273449	2	1.46063	0.0600887	0.0811367	2	-0.35384	0.516805	0.995693	2	-0.363098	0.633209	0.820449	2	0.394473	0.564272	0.761905	2	0.230211	0.44154	0.732834
DNAJC7	2	1.8224	0.0127631	0.0141097	2	0.76803	0.272686	0.290083	2	0.0567401	0.921575	0.995693	2	0.0975525	0.892507	0.957437	2	1.58169	0.113004	0.361714	2	0.0759557	0.794122	0.91005
KIF2C	1	0.987248	NA	NA	1	1.66844	NA	NA	1	0.652509	NA	NA	1	-1.11023	NA	NA	1	-0.453913	NA	NA	1	0.158725	NA	NA
NAPG	0	NA	NA	NA	0	NA	NA	NA	0	NA	NA	NA	0	NA	NA	NA	0	NA	NA	NA	0	NA	NA	NA
CCT7	1	0.566864	NA	NA	1	1.46279	NA	NA	1	0.590339	NA	NA	1	-0.836218	NA	NA	1	0.853756	NA	NA	1	0.0806577	NA	NA
SH3GL1	2	1.63859	0.00209658	0.00252217	2	1.19845	0.0659109	0.0865534	2	-0.423481	0.455271	0.995693	2	-0.736495	0.195896	0.472354	2	-0.395249	0.477877	0.711008	2	0.11289	0.715014	0.877852
NCAPG	2	2.12846	0.000234076	0.000347667	2	1.87742	0.0370723	0.0560778	2	-0.185148	0.777347	0.995693	2	0.816901	0.215452	0.496561	2	1.02945	0.294859	0.56377	2	-0.0676429	0.819418	0.918004
WDR77	1	1.78651	NA	NA	1	2.23622	NA	NA	1	0.449746	NA	NA	1	-1.50042	NA	NA	1	-1.4362	NA	NA	1	0.0639171	NA	NA
BUD13	1	2.69307	NA	NA	1	2.43499	NA	NA	1	-0.25808	NA	NA	1	0.267476	NA	NA	1	0.724126	NA	NA	1	0.182946	NA	NA
CPPED1	0	NA	NA	NA	0	NA	NA	NA	0	NA	NA	NA	0	NA	NA	NA	0	NA	NA	NA	0	NA	NA	NA
GPATCH1	1	1.34778	NA	NA	1	1.2372	NA	NA	1	-0.110604	NA	NA	1	-1.53705	NA	NA	1	-0.977327	NA	NA	1	0.410884	NA	NA
ERP44	2	1.04835	0.0311008	0.0333124	2	0.640244	0.291737	0.307611	2	-0.366704	0.499914	0.995693	2	-1.42446	0.0310846	0.189538	2	-0.685447	0.2684	0.54827	2	0.204143	0.483588	0.74345
ESYT1	3	2.50959	3.29786e-06	1.26827e-05	3	1.82075	0.0199917	0.0354804	3	-0.670412	0.21849	0.995693	3	-0.00857919	0.983061	0.994148	3	-0.0810634	0.868622	0.945498	3	-0.418971	0.0905899	0.497832
DIDO1	3	2.55942	4.17432e-05	8.57396e-05	3	2.07825	0.00240756	0.0144203	3	-0.184756	0.733741	0.995693	3	0.394513	0.410277	0.694684	3	0.233212	0.594445	0.783487	3	0.099586	0.678134	0.856987
MCMBP	1	2.1107	NA	NA	1	2.5172	NA	NA	1	0.569588	NA	NA	1	0.751207	NA	NA	1	2.887	NA	NA	1	0.0768327	NA	NA
FAM103A1	0	NA	NA	NA	0	NA	NA	NA	0	NA	NA	NA	0	NA	NA	NA	0	NA	NA	NA	0	NA	NA	NA
ANP32E	1	4.13249	NA	NA	1	4.44381	NA	NA	1	0.311271	NA	NA	1	3.13491	NA	NA	1	3.87647	NA	NA	1	-0.180054	NA	NA
TUBB6	1	1.17536	NA	NA	1	2.00447	NA	NA	1	0.829038	NA	NA	1	-0.184113	NA	NA	1	2.37426	NA	NA	1	0.336398	NA	NA
HNRNPUL1	3	3.23821	1.77948e-07	2.38252e-06	3	2.88128	0.00442502	0.0158669	3	-0.334815	0.492726	0.995693	3	1.20231	0.0451978	0.221749	3	1.2726	0.0962003	0.339781	3	-0.0838662	0.724872	0.883258
THUMPD3	0	NA	NA	NA	0	NA	NA	NA	0	NA	NA	NA	0	NA	NA	NA	0	NA	NA	NA	0	NA	NA	NA
UTP14A	2	2.80777	1.44912e-05	3.6921e-05	2	2.45195	0.0107094	0.0236995	2	-0.270295	0.614942	0.995693	2	0.458057	0.398378	0.681684	2	0.394656	0.487293	0.717431	2	0.366071	0.217471	0.582938
HIRIP3	0	NA	NA	NA	0	NA	NA	NA	0	NA	NA	NA	0	NA	NA	NA	0	NA	NA	NA	0	NA	NA	NA
RBM4	1	2.63343	NA	NA	1	3.28014	NA	NA	1	0.702923	NA	NA	1	-0.000880312	NA	NA	1	0.450169	NA	NA	1	0.172744	NA	NA
SRRT	3	2.96248	3.41765e-07	3.059e-06	3	3.558	0.00410564	0.0156799	3	-0.137368	0.752559	0.995693	3	0.526239	0.201218	0.478555	3	1.0233	0.0453882	0.285142	3	0.10199	0.660793	0.852138
KIAA1671	0	NA	NA	NA	0	NA	NA	NA	0	NA	NA	NA	0	NA	NA	NA	0	NA	NA	NA	0	NA	NA	NA
YTHDF1	0	NA	NA	NA	0	NA	NA	NA	0	NA	NA	NA	0	NA	NA	NA	0	NA	NA	NA	0	NA	NA	NA
SETD2	1	2.85679	NA	NA	1	1.58962	NA	NA	1	-1.26715	NA	NA	1	0.269512	NA	NA	1	0.135009	NA	NA	1	-0.255081	NA	NA
NSD3	0	NA	NA	NA	0	NA	NA	NA	0	NA	NA	NA	0	NA	NA	NA	0	NA	NA	NA	0	NA	NA	NA
API5	3	3.08497	2.83862e-07	2.91835e-06	3	3.2425	0.000289526	0.0121029	3	0.117321	0.781987	0.995693	3	0.678188	0.109942	0.347111	3	2.1314	0.0103525	0.211418	3	0.325869	0.176439	0.569851
API5	1	-2.07285	NA	NA	0	NA	NA	NA	0	NA	NA	NA	1	-4.34488	NA	NA	0	NA	NA	NA	0	NA	NA	NA
TNKS1BP1	3	2.09627	0.00064669	0.000853206	3	2.2086	0.0115829	0.0247908	3	0.0618611	0.882155	0.995693	3	-0.0462373	0.926458	0.976427	3	0.416582	0.524685	0.730484	3	0.363636	0.141914	0.543396
UBE2O	3	2.05973	3.08672e-05	6.76273e-05	3	1.29894	0.076542	0.0981764	3	-0.42592	0.39093	0.995693	3	-0.576567	0.258348	0.544564	3	-0.69233	0.263297	0.545619	3	-0.120734	0.602601	0.816758
PAIP1	2	1.47885	0.00365113	0.00425769	2	1.24348	0.0624994	0.0831568	2	-0.346211	0.523308	0.995693	2	-0.990615	0.0832523	0.305993	2	-0.165993	0.770853	0.90417	2	0.218647	0.460883	0.733322
KLC2	2	3.21519	4.04953e-06	1.45662e-05	2	2.67686	0.00618677	0.0176092	2	-0.599954	0.285325	0.995693	2	0.608568	0.267747	0.553529	2	0.909857	0.145305	0.401	2	-0.0413822	0.887695	0.954239
ILKAP	2	3.21946	3.83491e-06	1.41461e-05	2	2.95335	0.0256665	0.0425008	2	-0.167813	0.788442	0.995693	2	0.267212	0.604823	0.805317	2	0.542228	0.342394	0.598646	2	0.0202826	0.945065	0.978116
XRN2	2	2.29535	0.000103789	0.000173702	2	1.53512	0.114155	0.137793	2	-0.802389	0.301963	0.995693	2	0.214017	0.698374	0.869061	2	-0.469657	0.519182	0.728778	2	-0.785104	0.0243259	0.429119
IRF2BPL	3	1.63399	0.000304835	0.000439911	3	1.82066	0.00419943	0.0156799	3	0.143216	0.730225	0.995693	3	-0.00450687	0.992675	0.994635	3	0.61047	0.311217	0.576637	3	0.377267	0.133318	0.536867
EHD4	0	NA	NA	NA	0	NA	NA	NA	0	NA	NA	NA	0	NA	NA	NA	0	NA	NA	NA	0	NA	NA	NA
SLK	0	NA	NA	NA	0	NA	NA	NA	0	NA	NA	NA	0	NA	NA	NA	0	NA	NA	NA	0	NA	NA	NA
ADNP	1	1.09376	NA	NA	1	0.983094	NA	NA	1	0.662752	NA	NA	1	-1.49565	NA	NA	1	-2.08859	NA	NA	1	0.09815	NA	NA
PTPN23	2	1.90784	0.000548521	0.000741272	2	1.48095	0.0705265	0.0916078	2	-0.687082	0.379591	0.995693	2	-0.00363802	0.994597	0.994635	2	-0.0115476	0.985898	0.991425	2	-0.42243	0.185817	0.571124
SMARCAD1	1	-0.156724	NA	NA	1	0.62938	NA	NA	1	0.786094	NA	NA	1	-1.30137	NA	NA	1	-0.784334	NA	NA	1	0.28759	NA	NA
ESF1	1	3.31298	NA	NA	1	2.89398	NA	NA	1	-0.28988	NA	NA	1	0.621431	NA	NA	1	0.838347	NA	NA	1	0.177854	NA	NA
CCDC86	2	3.81733	6.52687e-07	4.6264e-06	2	3.85686	0.00193943	0.0140462	2	0.025745	0.961613	0.995693	2	1.1662	0.0547902	0.240081	2	2.07084	0.0154344	0.211789	2	0.629132	0.0419444	0.438607
EPS8L2	1	2.54525	NA	NA	1	1.96971	NA	NA	1	-0.667149	NA	NA	1	-0.568131	NA	NA	1	0.523261	NA	NA	1	-0.0305603	NA	NA
RPAP3	2	2.47608	5.69973e-05	0.000108445	2	2.11407	0.0128686	0.0267444	2	-0.213721	0.690853	0.995693	2	-0.112007	0.831769	0.935968	2	0.480259	0.392754	0.637872	2	0.198573	0.49557	0.744913
PHAX	3	3.65202	6.16361e-07	4.44962e-06	3	3.78611	0.000681552	0.0121029	3	0.134109	0.750192	0.995693	3	1.0084	0.0939935	0.319352	3	1.8317	0.0511369	0.290937	3	0.303825	0.20615	0.581097
XPO5	2	2.10443	0.000306186	0.000440982	2	1.62758	0.17288	0.194121	2	-0.546823	0.455719	0.995693	2	-0.189756	0.751237	0.896029	2	-0.521188	0.557279	0.755329	2	-0.416366	0.188992	0.574085
CLSPN	1	1.86188	NA	NA	1	2.35803	NA	NA	1	0.662114	NA	NA	1	-0.321243	NA	NA	1	0.418892	NA	NA	1	1.05839	NA	NA
C12orf10	2	1.37574	0.0150538	0.0165409	2	1.12803	0.0803345	0.101947	2	-0.603758	0.355467	0.995693	2	-1.62141	0.0388137	0.202196	2	-1.39451	0.112481	0.361714	2	-0.456885	0.135527	0.536867
CACYBP	3	3.36876	2.65145e-07	2.8612e-06	3	3.16985	0.00469931	0.0161003	3	-0.649363	0.228637	0.995693	3	0.327502	0.470135	0.735865	3	1.47727	0.0326752	0.251915	3	-0.710614	0.0106539	0.429119
NCOA5	1	1.98032	NA	NA	1	2.31861	NA	NA	1	0.338225	NA	NA	1	0.620774	NA	NA	1	2.68838	NA	NA	1	-0.154426	NA	NA
RPRD1B	1	1.77665	NA	NA	1	1.42846	NA	NA	1	-0.348207	NA	NA	1	-0.985473	NA	NA	1	-0.00940813	NA	NA	1	0.286408	NA	NA
INCENP	0	NA	NA	NA	0	NA	NA	NA	0	NA	NA	NA	0	NA	NA	NA	0	NA	NA	NA	0	NA	NA	NA
KIF13B	1	1.08488	NA	NA	1	-0.576045	NA	NA	1	-1.66095	NA	NA	1	-1.39479	NA	NA	1	-2.03062	NA	NA	1	-0.648869	NA	NA
ANLN	0	NA	NA	NA	0	NA	NA	NA	0	NA	NA	NA	0	NA	NA	NA	0	NA	NA	NA	0	NA	NA	NA
UTP3	2	1.34034	0.0107658	0.0119749	2	1.34504	0.0625126	0.0831568	2	0.00467699	0.993071	0.996155	2	0.33002	0.575197	0.791374	2	0.441371	0.519526	0.728778	2	0.0703989	0.812777	0.912859
BIRC6	2	1.1464	0.0195049	0.0212061	2	0.932178	0.184224	0.204471	2	-0.0216972	0.969502	0.995693	2	-1.05279	0.106439	0.3433	2	-0.952574	0.172966	0.446104	2	0.204853	0.492651	0.744913
PDLIM7	1	2.0135	NA	NA	1	2.13996	NA	NA	1	0.126444	NA	NA	1	-0.676411	NA	NA	1	-0.456168	NA	NA	1	-0.38464	NA	NA
DDX21	2	1.39589	0.0056475	0.00645046	2	1.39588	0.0746061	0.0958649	2	0.0638145	0.910876	0.995693	2	-1.08842	0.0652231	0.268751	2	-0.963925	0.138	0.392643	2	0.0596143	0.836837	0.924518
AASDHPPT	0	NA	NA	NA	0	NA	NA	NA	0	NA	NA	NA	0	NA	NA	NA	0	NA	NA	NA	0	NA	NA	NA
UBQLN4	1	1.63157	NA	NA	1	1.78023	NA	NA	1	0.148609	NA	NA	1	-1.05038	NA	NA	1	0.0786098	NA	NA	1	0.785258	NA	NA
LANCL2	0	NA	NA	NA	0	NA	NA	NA	0	NA	NA	NA	0	NA	NA	NA	0	NA	NA	NA	0	NA	NA	NA
KLC4	1	3.83451	NA	NA	1	3.419	NA	NA	1	-0.415499	NA	NA	1	1.15257	NA	NA	1	1.71743	NA	NA	1	0.221073	NA	NA
ATG3	3	2.51568	2.77226e-06	1.11353e-05	3	2.54979	0.0039002	0.0156268	3	0.0273641	0.951246	0.995693	3	-0.175111	0.676364	0.848978	3	0.415814	0.344413	0.599157	3	0.266158	0.278577	0.630856
PDS5B	1	1.54127	NA	NA	1	2.39512	NA	NA	1	0.853916	NA	NA	1	-0.193684	NA	NA	1	0.307312	NA	NA	1	0.305562	NA	NA
RBM12	2	3.34336	4.14275e-06	1.46824e-05	2	2.67728	0.0604326	0.0812949	2	-0.705492	0.37053	0.995693	2	1.97511	0.0697012	0.27689	2	1.75781	0.319511	0.581444	2	-0.555286	0.0959428	0.497832
MDN1	1	0.477574	NA	NA	1	1.04061	NA	NA	1	0.56306	NA	NA	1	-1.22129	NA	NA	1	-0.889396	NA	NA	1	-0.00131345	NA	NA
DDX18	1	1.50609	NA	NA	1	2.07056	NA	NA	1	0.685357	NA	NA	1	-0.355922	NA	NA	1	0.592158	NA	NA	1	0.192699	NA	NA
SLTM	2	1.86057	0.0167141	0.0183095	2	1.06001	0.347184	0.363934	2	0.0628947	0.910831	0.995693	2	-0.635619	0.416557	0.698772	2	-1.39054	0.130119	0.385318	2	0.0541201	0.851965	0.934035
LYAR	0	NA	NA	NA	0	NA	NA	NA	0	NA	NA	NA	0	NA	NA	NA	0	NA	NA	NA	0	NA	NA	NA
TEX10	1	1.43093	NA	NA	1	2.3352	NA	NA	1	0.749835	NA	NA	1	0.669208	NA	NA	1	0.92964	NA	NA	1	0.250477	NA	NA
TRMT1	0	NA	NA	NA	0	NA	NA	NA	0	NA	NA	NA	0	NA	NA	NA	0	NA	NA	NA	0	NA	NA	NA
CDKN2AIP	0	NA	NA	NA	0	NA	NA	NA	0	NA	NA	NA	0	NA	NA	NA	0	NA	NA	NA	0	NA	NA	NA
PPP4R2	1	2.86863	NA	NA	1	2.88213	NA	NA	1	0.013498	NA	NA	1	-0.735572	NA	NA	1	1.69086	NA	NA	1	0.650581	NA	NA
AATF	2	2.78719	1.90406e-05	4.57353e-05	2	2.94013	0.00417731	0.0156799	2	-0.0165721	0.975208	0.995693	2	0.257943	0.62304	0.817529	2	1.39328	0.0529486	0.290937	2	0.56176	0.0661391	0.456049
TMOD3	3	1.98553	3.77042e-05	7.87864e-05	3	1.96714	0.00303006	0.0148122	3	-0.0895868	0.841837	0.995693	3	-0.545513	0.262839	0.550819	3	-0.153944	0.783966	0.912506	3	0.17505	0.464019	0.733322
UGGT1	1	-0.228385	NA	NA	1	-0.0885615	NA	NA	1	0.263395	NA	NA	1	-1.9712	NA	NA	1	-2.25326	NA	NA	1	-0.271322	NA	NA
CDK12	2	1.90698	0.000586682	0.000786351	2	1.27895	0.055892	0.0766067	2	-0.60531	0.283588	0.995693	2	-0.623273	0.245239	0.528489	2	-0.630561	0.278757	0.55519	2	0.0395962	0.891455	0.954499
C9orf78	1	-0.586839	NA	NA	1	-0.780413	NA	NA	1	-0.193569	NA	NA	1	-2.34901	NA	NA	1	-2.03635	NA	NA	1	0.212258	NA	NA
FAM120A	1	0.91663	NA	NA	1	1.64168	NA	NA	1	0.516822	NA	NA	1	-1.64593	NA	NA	1	-1.41323	NA	NA	1	0.0234683	NA	NA
CALML5	0	NA	NA	NA	0	NA	NA	NA	0	NA	NA	NA	0	NA	NA	NA	0	NA	NA	NA	0	NA	NA	NA
RAI14	3	2.38884	1.11207e-05	3.07439e-05	3	1.90096	0.0029303	0.0148122	3	-0.461186	0.330568	0.995693	3	-0.391926	0.384706	0.671842	3	-0.610004	0.216133	0.493526	3	-0.206542	0.375609	0.707369
VAPA	3	1.87166	8.97586e-05	0.000155625	3	1.68755	0.00847626	0.0202298	3	-0.219571	0.636094	0.995693	3	0.404401	0.489162	0.738239	3	1.11043	0.048383	0.285832	3	-0.405817	0.111872	0.507671
RCC2	1	1.76026	NA	NA	1	2.16227	NA	NA	1	0.401958	NA	NA	1	0.0295589	NA	NA	1	1.97233	NA	NA	1	-0.104232	NA	NA
SLAIN2	2	1.27262	0.0418619	0.0444437	2	1.03424	0.368106	0.383065	2	-0.327445	0.551705	0.995693	2	-1.12001	0.154857	0.417768	2	-0.530908	0.646667	0.8188	2	0.218732	0.469045	0.73562
BCCIP	2	2.58232	9.39674e-05	0.000160611	2	2.69367	0.00564545	0.0169364	2	0.257655	0.659327	0.995693	2	0.853536	0.128333	0.36966	2	0.924475	0.144109	0.401	2	0.437961	0.141009	0.543396
CTTNBP2NL	3	1.28627	0.00166959	0.00204595	3	1.04598	0.0554293	0.0762818	3	-0.133842	0.747253	0.995693	3	-1.00632	0.0333886	0.190078	3	-0.895988	0.0891558	0.33807	3	0.0800002	0.74034	0.892141
RRBP1	3	2.11881	2.70995e-05	6.06138e-05	3	1.92352	0.00336204	0.014915	3	-0.244134	0.599877	0.995693	3	-0.211897	0.604527	0.805317	3	-0.0103316	0.979201	0.991425	3	0.0670209	0.789551	0.907928
LARS	1	1.31649	NA	NA	1	2.03407	NA	NA	1	0.599413	NA	NA	1	-0.543404	NA	NA	1	-0.695886	NA	NA	1	0.104068	NA	NA
RBM27	3	2.13583	0.000178188	0.000275867	3	2.159	0.00332998	0.014915	3	-0.0152575	0.972839	0.995693	3	-0.0116174	0.978176	0.994148	3	0.666279	0.130652	0.385318	3	0.243009	0.298014	0.64929
TFIP11	0	NA	NA	NA	0	NA	NA	NA	0	NA	NA	NA	0	NA	NA	NA	0	NA	NA	NA	0	NA	NA	NA
PEF1	3	2.49047	2.6717e-06	1.07913e-05	3	2.47669	0.00161344	0.0130451	3	-0.0626808	0.878373	0.995693	3	-0.0966413	0.806342	0.923907	3	0.196194	0.655432	0.823782	3	-0.0453406	0.845226	0.928066
CLIP2	0	NA	NA	NA	0	NA	NA	NA	0	NA	NA	NA	0	NA	NA	NA	0	NA	NA	NA	0	NA	NA	NA
DAXX	2	2.20391	0.000643123	0.000850051	2	2.23525	0.0362365	0.0550456	2	-0.0621722	0.907094	0.995693	2	-0.560794	0.339967	0.633496	2	0.107393	0.875775	0.950836	2	0.683558	0.0274631	0.429119
TCF20	3	1.18945	0.00431749	0.00498649	3	0.594235	0.170979	0.192453	3	-0.515402	0.254496	0.995693	3	-1.09806	0.0234498	0.165747	3	-1.47125	0.0180671	0.211789	3	-0.294892	0.214216	0.582294
AFF4	0	NA	NA	NA	0	NA	NA	NA	0	NA	NA	NA	0	NA	NA	NA	0	NA	NA	NA	0	NA	NA	NA
SRP68	0	NA	NA	NA	0	NA	NA	NA	0	NA	NA	NA	0	NA	NA	NA	0	NA	NA	NA	0	NA	NA	NA
2023-09-09	2	2.00547	0.000354777	0.000502949	2	1.82047	0.0571442	0.0778943	2	-0.42973	0.514073	0.995693	2	-0.471143	0.370764	0.658085	2	-0.248665	0.668168	0.83347	2	-0.359609	0.233574	0.598116
UBQLN2	2	2.2595	0.000186321	0.000286008	2	2.16411	0.0141553	0.0285897	2	-0.147575	0.78307	0.995693	2	0.206274	0.756576	0.896728	2	0.730087	0.28059	0.555754	2	0.305387	0.299063	0.64929
BAIAP2L1	1	2.06119	NA	NA	1	2.52522	NA	NA	1	0.464041	NA	NA	1	1.31748	NA	NA	1	3.0184	NA	NA	1	0.326652	NA	NA
MED13	2	2.05502	0.000432148	0.000603172	2	1.71439	0.0264853	0.0434553	2	-0.340608	0.585719	0.995693	2	-0.136361	0.790433	0.915838	2	-0.220444	0.683557	0.843813	2	-0.120553	0.677648	0.856987
SCN11A	0	NA	NA	NA	0	NA	NA	NA	0	NA	NA	NA	0	NA	NA	NA	0	NA	NA	NA	0	NA	NA	NA
BAZ1B	0	NA	NA	NA	0	NA	NA	NA	0	NA	NA	NA	0	NA	NA	NA	0	NA	NA	NA	0	NA	NA	NA
LNPEP	0	NA	NA	NA	0	NA	NA	NA	0	NA	NA	NA	0	NA	NA	NA	0	NA	NA	NA	0	NA	NA	NA
SIX4	1	1.69153	NA	NA	1	1.11016	NA	NA	1	-0.581389	NA	NA	1	-0.753118	NA	NA	1	-0.714894	NA	NA	1	-0.0979341	NA	NA
DCTN4	0	NA	NA	NA	0	NA	NA	NA	0	NA	NA	NA	0	NA	NA	NA	0	NA	NA	NA	0	NA	NA	NA
FAM208A	1	1.08773	NA	NA	1	1.59717	NA	NA	1	0.751121	NA	NA	1	-0.218246	NA	NA	1	0.11703	NA	NA	1	0.219587	NA	NA
RCOR1	1	1.83313	NA	NA	1	1.83406	NA	NA	1	-0.158816	NA	NA	1	-0.745575	NA	NA	1	0.451224	NA	NA	1	0.507313	NA	NA
GTF3C4	0	NA	NA	NA	0	NA	NA	NA	0	NA	NA	NA	0	NA	NA	NA	0	NA	NA	NA	0	NA	NA	NA
NUP50	2	1.96292	0.000589195	0.000787408	2	1.90386	0.0231174	0.0392777	2	-0.288621	0.593516	0.995693	2	-0.391973	0.483564	0.737326	2	0.705693	0.291784	0.560883	2	0.238725	0.415908	0.717108
CDV3	2	3.27379	2.64441e-06	1.07411e-05	2	3.37444	0.00305748	0.0148122	2	0.0877983	0.874763	0.995693	2	0.792518	0.164238	0.424085	2	1.98439	0.0177591	0.211789	2	0.163289	0.577929	0.807433
BAG5	0	NA	NA	NA	0	NA	NA	NA	0	NA	NA	NA	0	NA	NA	NA	0	NA	NA	NA	0	NA	NA	NA
ZMIZ1	1	1.97244	NA	NA	1	2.46751	NA	NA	1	0.000576963	NA	NA	1	0.738898	NA	NA	1	0.410884	NA	NA	1	-0.530635	NA	NA
PPP1R9A	0	NA	NA	NA	0	NA	NA	NA	0	NA	NA	NA	0	NA	NA	NA	0	NA	NA	NA	0	NA	NA	NA
PRR12	0	NA	NA	NA	0	NA	NA	NA	0	NA	NA	NA	0	NA	NA	NA	0	NA	NA	NA	0	NA	NA	NA
ISY1	2	2.79902	1.3859e-05	3.59142e-05	2	2.69915	0.00569865	0.0169541	2	-0.0998589	0.85124	0.995693	2	0.406336	0.442236	0.720693	2	1.34494	0.0608568	0.290937	2	0.45086	0.135237	0.536867
TPX2	1	3.54015	NA	NA	1	3.35431	NA	NA	1	-0.151923	NA	NA	1	0.328722	NA	NA	1	0.531169	NA	NA	1	0.400101	NA	NA
AKAP8L	2	2.13644	0.000206234	0.000312594	2	2.05592	0.0154632	0.03021	2	-0.190201	0.722686	0.995693	2	-0.473413	0.373499	0.660244	2	0.274677	0.671201	0.83347	2	0.388184	0.193927	0.576952
PRPF19	1	0.349931	NA	NA	1	1.18034	NA	NA	1	0.830418	NA	NA	1	-1.10104	NA	NA	1	0.00834346	NA	NA	1	0.387473	NA	NA
UBQLN1	0	NA	NA	NA	0	NA	NA	NA	0	NA	NA	NA	0	NA	NA	NA	0	NA	NA	NA	0	NA	NA	NA
SYNRG	0	NA	NA	NA	0	NA	NA	NA	0	NA	NA	NA	0	NA	NA	NA	0	NA	NA	NA	0	NA	NA	NA
G3BP2	0	NA	NA	NA	0	NA	NA	NA	0	NA	NA	NA	0	NA	NA	NA	0	NA	NA	NA	0	NA	NA	NA
MAGED2	2	2.39767	0.000213176	0.00032244	2	2.51763	0.00760008	0.0194057	2	0.176612	0.766101	0.995693	2	0.713905	0.193279	0.472354	2	0.568379	0.321119	0.582892	2	0.15333	0.598479	0.813666
FAF1	0	NA	NA	NA	0	NA	NA	NA	0	NA	NA	NA	0	NA	NA	NA	0	NA	NA	NA	0	NA	NA	NA
COPS3	2	2.17506	0.000176483	0.000274993	2	1.82865	0.0451479	0.064356	2	-0.34816	0.607046	0.995693	2	-0.829255	0.158117	0.41848	2	-0.649429	0.311495	0.576637	2	-0.182512	0.549584	0.784964
NOVA2	0	NA	NA	NA	0	NA	NA	NA	0	NA	NA	NA	0	NA	NA	NA	0	NA	NA	NA	0	NA	NA	NA
NSFL1C	3	2.31902	5.48054e-06	1.7586e-05	3	2.10032	0.00315821	0.0148976	3	-0.144912	0.731703	0.995693	3	-0.49233	0.242945	0.528489	3	-0.0696954	0.887672	0.952785	3	0.100728	0.663784	0.852927
TRIM33	3	3.73608	1.4406e-07	2.26425e-06	3	3.35372	0.000508612	0.0121029	3	-0.399835	0.409297	0.995693	3	1.20739	0.0178614	0.139043	3	1.17925	0.0357221	0.264049	3	-0.117971	0.611388	0.8175
USP24	2	1.47555	0.00997629	0.011131	2	0.934107	0.145206	0.168467	2	-0.515678	0.518009	0.995693	2	-0.713759	0.211155	0.489311	2	-0.941907	0.148759	0.407099	2	-0.303556	0.344732	0.693573
SAMD4A	1	2.90587	NA	NA	1	2.12181	NA	NA	1	-0.784036	NA	NA	1	0.223917	NA	NA	1	0.420186	NA	NA	1	-0.147458	NA	NA
SRRM2	3	2.37595	6.17363e-06	1.93227e-05	3	2.66703	0.000687745	0.0121029	3	0.254706	0.540608	0.995693	3	0.257695	0.520887	0.75775	3	0.982886	0.0473435	0.285832	3	0.528426	0.0440086	0.438607
SMC3	1	1.98079	NA	NA	1	2.17922	NA	NA	1	0.25689	NA	NA	1	-0.609971	NA	NA	1	-0.891429	NA	NA	1	-0.248502	NA	NA
ZNF148	3	4.15705	1.83818e-08	1.89858e-06	3	3.97688	0.000329645	0.0121029	3	-0.0963398	0.844843	0.995693	3	1.28579	0.0274326	0.17552	3	1.51432	0.0452442	0.285142	3	0.354443	0.148281	0.559564
RTRAF	0	NA	NA	NA	0	NA	NA	NA	0	NA	NA	NA	0	NA	NA	NA	0	NA	NA	NA	0	NA	NA	NA
RUVBL2	1	1.89503	NA	NA	1	2.34656	NA	NA	1	0.487589	NA	NA	1	-0.362214	NA	NA	1	2.05929	NA	NA	1	-0.0051162	NA	NA
RUVBL1	3	2.35715	4.91433e-06	1.6224e-05	3	1.85929	0.0208091	0.0366588	3	-0.575003	0.285248	0.995693	3	-0.0833959	0.841809	0.935968	3	0.289247	0.579327	0.772077	3	-0.372442	0.133867	0.536867
NUDC	3	3.00162	3.14402e-07	3.00062e-06	3	2.5267	0.00203347	0.0141839	3	-0.15405	0.735162	0.995693	3	0.137857	0.75456	0.896029	3	0.23569	0.615694	0.799733	3	0.062067	0.790163	0.907928
VDAC3	0	NA	NA	NA	0	NA	NA	NA	0	NA	NA	NA	0	NA	NA	NA	0	NA	NA	NA	0	NA	NA	NA
AKAP2	0	NA	NA	NA	0	NA	NA	NA	0	NA	NA	NA	0	NA	NA	NA	0	NA	NA	NA	0	NA	NA	NA
AKAP2	3	3.09253	1.4394e-06	7.50249e-06	3	2.8919	0.00121667	0.0121029	3	-0.146528	0.737261	0.995693	3	0.317404	0.54074	0.768273	3	0.49967	0.437913	0.677568	3	0.15868	0.499637	0.747077
ICE1	1	1.81069	NA	NA	1	0.748461	NA	NA	1	-0.460171	NA	NA	1	-0.467194	NA	NA	1	-0.222902	NA	NA	1	0.105678	NA	NA
THRAP3	3	2.64319	2.29739e-06	9.92214e-06	3	2.80904	0.000558596	0.0121029	3	0.348792	0.459189	0.995693	3	0.409841	0.320648	0.611685	3	1.1329	0.0312331	0.24754	3	0.560292	0.0241599	0.429119
WBP11	3	2.64973	1.54424e-06	7.71514e-06	3	2.73215	0.000808583	0.0121029	3	0.0429426	0.922404	0.995693	3	0.865834	0.0847612	0.306412	3	1.43607	0.037209	0.269483	3	0.320595	0.176368	0.569851
NOP58	0	NA	NA	NA	0	NA	NA	NA	0	NA	NA	NA	0	NA	NA	NA	0	NA	NA	NA	0	NA	NA	NA
ZNF281	0	NA	NA	NA	0	NA	NA	NA	0	NA	NA	NA	0	NA	NA	NA	0	NA	NA	NA	0	NA	NA	NA
SUGT1	2	2.40623	0.000144323	0.000231879	2	2.4309	0.00915605	0.021384	2	-0.0155969	0.980953	0.995693	2	0.0840382	0.880837	0.951936	2	0.246376	0.670309	0.83347	2	0.172265	0.567639	0.80072
REXO2	0	NA	NA	NA	0	NA	NA	NA	0	NA	NA	NA	0	NA	NA	NA	0	NA	NA	NA	0	NA	NA	NA
UFC1	3	4.527	1.45475e-09	5.36682e-07	3	3.7115	0.00140462	0.0124335	3	-0.876921	0.147377	0.995693	3	1.89175	0.000944785	0.0227693	3	1.53269	0.0145314	0.211789	3	-0.695892	0.0128865	0.429119
STRAP	2	1.88892	0.00144269	0.00178607	2	1.91353	0.179667	0.200344	2	-0.298828	0.653018	0.995693	2	-1.14684	0.0631218	0.266883	2	-0.937969	0.188919	0.460731	2	-0.18525	0.542758	0.783508
RTCB	2	1.36096	0.00688457	0.00782633	2	0.0868433	0.912295	0.91357	2	-1.14314	0.199756	0.995693	2	-1.26157	0.0388676	0.202196	2	-0.997752	0.316292	0.581328	2	-1.06562	0.00644085	0.429119
RABGAP1	0	NA	NA	NA	0	NA	NA	NA	0	NA	NA	NA	0	NA	NA	NA	0	NA	NA	NA	0	NA	NA	NA
TLN1	3	1.77755	0.000281669	0.000408929	3	1.54177	0.00730979	0.0190586	3	-0.266769	0.582737	0.995693	3	-0.505777	0.228621	0.516541	3	-0.391673	0.334162	0.594527	3	-0.0190638	0.934722	0.976486
MTCL1	1	1.36659	NA	NA	1	0.423417	NA	NA	1	-0.943167	NA	NA	1	-1.15618	NA	NA	1	-1.06022	NA	NA	1	-0.0715425	NA	NA
DCAF1	1	2.2068	NA	NA	1	2.78501	NA	NA	1	0.578214	NA	NA	1	0.53067	NA	NA	1	0.770702	NA	NA	1	0.0301242	NA	NA
RBM19	2	1.53896	0.00359103	0.00419437	2	0.933198	0.178211	0.19903	2	-0.605758	0.396149	0.995693	2	0.272438	0.654719	0.834907	2	0.148731	0.869015	0.945498	2	-0.487085	0.121786	0.516653
USP15	1	1.49006	NA	NA	1	1.93874	NA	NA	1	0.44869	NA	NA	1	1.34079	NA	NA	1	1.67717	NA	NA	1	-0.0476515	NA	NA
TLN2	1	1.00029	NA	NA	1	1.70867	NA	NA	1	0.708408	NA	NA	1	-0.686336	NA	NA	1	-0.4353	NA	NA	1	0.180148	NA	NA
ATG4B	0	NA	NA	NA	0	NA	NA	NA	0	NA	NA	NA	0	NA	NA	NA	0	NA	NA	NA	0	NA	NA	NA
LAS1L	2	2.7263	4.50925e-05	9.00235e-05	2	1.71234	0.0515483	0.0719069	2	-0.778747	0.3189	0.995693	2	1.34687	0.0381021	0.202196	2	0.802707	0.416815	0.662653	2	-0.722224	0.0375763	0.433715
PAXBP1	3	1.761	0.00018053	0.000277765	3	1.68511	0.0145548	0.0291524	3	-0.101242	0.833634	0.995693	3	-0.404239	0.394604	0.679663	3	-0.0992578	0.859603	0.945498	3	0.174872	0.454237	0.733322
SUPT16H	3	2.85751	6.11612e-07	4.44962e-06	3	2.33183	0.00812708	0.0199559	3	-0.507943	0.346494	0.995693	3	1.05382	0.125643	0.36966	3	0.960785	0.327744	0.590434	3	-0.255605	0.299742	0.64929
CD2AP	2	2.73694	1.92192e-05	4.58597e-05	2	2.14884	0.0147087	0.0292617	2	-0.42903	0.43272	0.995693	2	0.140095	0.787655	0.915554	2	0.317955	0.645757	0.8188	2	0.136941	0.63968	0.840065
RBM8A	1	2.71622	NA	NA	1	2.88912	NA	NA	1	0.172872	NA	NA	1	1.89952	NA	NA	1	2.20992	NA	NA	1	-0.153751	NA	NA
LRRFIP2	0	NA	NA	NA	0	NA	NA	NA	0	NA	NA	NA	0	NA	NA	NA	0	NA	NA	NA	0	NA	NA	NA
CLIC4	1	2.25517	NA	NA	1	2.65196	NA	NA	1	0.396817	NA	NA	1	1.16434	NA	NA	1	0.935611	NA	NA	1	-0.0819039	NA	NA
MTCH2	1	1.78006	NA	NA	1	2.5656	NA	NA	1	0.541416	NA	NA	1	-1.10727	NA	NA	1	-0.870625	NA	NA	1	0.0501882	NA	NA
MAD1L1	1	2.53675	NA	NA	1	1.59622	NA	NA	1	-0.895449	NA	NA	1	-0.0419369	NA	NA	1	-0.10538	NA	NA	1	-0.258857	NA	NA
SLC30A1	0	NA	NA	NA	0	NA	NA	NA	0	NA	NA	NA	0	NA	NA	NA	0	NA	NA	NA	0	NA	NA	NA
NCOA3	1	2.59055	NA	NA	1	1.9746	NA	NA	1	-0.615928	NA	NA	1	-0.24156	NA	NA	1	-0.0964218	NA	NA	1	0.185486	NA	NA
WASF2	3	3.02469	3.29666e-07	3.059e-06	3	2.89551	0.000480766	0.0121029	3	-0.146212	0.731684	0.995693	3	0.780136	0.101755	0.333366	3	0.955664	0.0854381	0.331019	3	0.0562329	0.811309	0.912859
ZHX2	1	1.98145	NA	NA	1	1.38178	NA	NA	1	-0.426238	NA	NA	1	-0.609949	NA	NA	1	-0.826873	NA	NA	1	0.0899049	NA	NA
ACIN1	3	4.63337	0.00190835	0.00231499	3	2.13285	0.0029426	0.0148122	3	0.246939	0.582767	0.995693	3	1.33945	0.355546	0.647159	3	2.617	0.291239	0.560883	3	0.540369	0.0286083	0.429119

## Sheet: SILAC Ratios
Majority.protein.IDs	Fasta.headers	Gene.names	log2.Ratio.M.L.1	log2.Ratio.M.L.2	log2.Ratio.M.L.3	log2.Ratio.H.L.1	log2.Ratio.H.L.2	log2.Ratio.H.L.3	log2.Ratio.H.M.1	log2.Ratio.H.M.2	log2.Ratio.H.M.3	log2.Ratio.M.L.normalized.1	log2.Ratio.M.L.normalized.2	log2.Ratio.M.L.normalized.3	log2.Ratio.H.L.normalized.1	log2.Ratio.H.L.normalized.2	log2.Ratio.H.L.normalized.3	log2.Ratio.H.M.normalized.1	log2.Ratio.H.M.normalized.2	log2.Ratio.H.M.normalized.3
A0A024QZ33;Q9H0G5;K7ERM9	>tr|A0A024QZ33|A0A024QZ33_HUMAN Coiled-coil domain containing 55, isoform CRA_a OS=Homo sapiens OX=9606 GN=NSRP1 PE=1 SV=1;>sp|Q9H0G5|NSRP1_HUMAN Nuclear speckle splicing regulatory protein 1 OS=Homo sapiens OX=9606 GN=NSRP1 PE=1 SV=1;>tr|K7ERM9|K7ERM9_HUM	NSRP1	NA	2.94834	NA	NA	2.86987	NA	NA	0.414244	NA	NA	0.369606	NA	NA	1.48702	NA	NA	1.08038	NA
A0A024QZ42;O75340-2;O75340;H0Y9X3;A0A087WZ38	>tr|A0A024QZ42|A0A024QZ42_HUMAN HCG1985580, isoform CRA_c OS=Homo sapiens OX=9606 GN=PDCD6 PE=1 SV=1;>sp|O75340-2|PDCD6_HUMAN Isoform 2 of Programmed cell death protein 6 OS=Homo sapiens OX=9606 GN=PDCD6;>sp|O75340|PDCD6_HUMAN Programmed cell death protein	PDCD6	NA	NA	NA	NA	NA	NA	NA	NA	NA	NA	NA	NA	NA	NA	NA	NA	NA	NA
A0A024R4E5;Q00341;Q00341-2;H0Y394	>tr|A0A024R4E5|A0A024R4E5_HUMAN High density lipoprotein binding protein (Vigilin), isoform CRA_a OS=Homo sapiens OX=9606 GN=HDLBP PE=1 SV=1;>sp|Q00341|VIGLN_HUMAN Vigilin OS=Homo sapiens OX=9606 GN=HDLBP PE=1 SV=2;>sp|Q00341-2|VIGLN_HUMAN Isoform 2 of Vig	HDLBP	1.89937	2.62628	1.50218	2.03182	1.73036	0.844787	0.57947	-1.24052	-0.770043	0.921436	-0.11857	-0.961564	1.2212	0.0511633	-1.09891	0.0539454	-0.388129	-0.286163
A0A024RAC6;Q14241	>tr|A0A024RAC6|A0A024RAC6_HUMAN Elongin-A OS=Homo sapiens OX=9606 GN=ELOA PE=1 SV=1;>sp|Q14241|ELOA1_HUMAN Elongin-A OS=Homo sapiens OX=9606 GN=ELOA PE=1 SV=2	ELOA	NA	NA	1.33765	NA	NA	0.545573	NA	NA	-0.792082	NA	NA	-1.43331	NA	NA	-1.6107	NA	NA	-0.241458
A0A024RCR6;A0A0G2JK23;P46379-2;P46379;P46379-3;A0A0G2JL47;P46379-4;P46379-5;X6REW1;A0A0G2JJM1;F6S6P2	>tr|A0A024RCR6|A0A024RCR6_HUMAN HLA-B associated transcript 3, isoform CRA_a OS=Homo sapiens OX=9606 GN=BAG6 PE=1 SV=1;>tr|A0A0G2JK23|A0A0G2JK23_HUMAN Large proline-rich protein BAG6 OS=Homo sapiens OX=9606 GN=BAG6 PE=1 SV=1;>sp|P46379-2|BAG6_HUMAN Isoform	BAG6	1.55051	2.6683	2.66473	2.01814	2.43453	2.54481	0.499884	-0.274826	-0.379188	2.78584	0.102457	0.201006	3.40136	0.921817	0.605589	0.00317044	0.45628	0.146786
A0A075B7B5;B7ZM87;O75044;A0A286YEY3;P0DMP2;P0DJJ0	>tr|A0A075B7B5|A0A075B7B5_HUMAN SLIT-ROBO Rho GTPase-activating protein 2 OS=Homo sapiens OX=9606 GN=SRGAP2 PE=1 SV=1;>tr|B7ZM87|B7ZM87_HUMAN SLIT-ROBO Rho GTPase-activating protein 2 OS=Homo sapiens OX=9606 GN=SRGAP2 PE=1 SV=1;>sp|O75044|SRGP2_HUMAN SLIT-	SRGAP2	NA	2.27605	2.68039	NA	1.90412	2.36732	NA	-0.371926	-0.637625	NA	-0.556054	-0.0111227	NA	-0.166908	0.311619	NA	0.429536	-0.111695
E2QRB9;E9PIR7;F8W809;A0A087WSW9;A0A182DWI3;A0A087WSY9;Q16881-7;Q16881-5;Q16881-2;Q16881-4;Q16881-3;Q16881-6;Q16881;E9PKD3	>tr|E2QRB9|E2QRB9_HUMAN Thioredoxin reductase 1, cytoplasmic OS=Homo sapiens OX=9606 GN=TXNRD1 PE=1 SV=2;>tr|E9PIR7|E9PIR7_HUMAN Thioredoxin reductase 1, cytoplasmic OS=Homo sapiens OX=9606 GN=TXNRD1 PE=1 SV=1;>tr|F8W809|F8W809_HUMAN Thioredoxin reductase	TXNRD1	1.74597	3.06518	NA	2.18935	1.53401	NA	0.441271	-1.68631	NA	1.24257	1.26873	NA	2.49288	0.325732	NA	-0.0247367	-1.15782	NA
A0A087WT45;Q4V328;A0A075B793;Q4V328-4;Q4V328-3;Q4V328-2	>tr|A0A087WT45|A0A087WT45_HUMAN GRIP1-associated protein 1 OS=Homo sapiens OX=9606 GN=GRIPAP1 PE=1 SV=1;>sp|Q4V328|GRAP1_HUMAN GRIP1-associated protein 1 OS=Homo sapiens OX=9606 GN=GRIPAP1 PE=1 SV=1;>tr|A0A075B793|A0A075B793_HUMAN GRIP1-associated protein	GRIPAP1	NA	NA	NA	NA	NA	NA	NA	NA	NA	NA	NA	NA	NA	NA	NA	NA	NA	NA
A0A087WTA8;P08123	>tr|A0A087WTA8|A0A087WTA8_HUMAN Collagen alpha-2(I) chain OS=Homo sapiens OX=9606 GN=COL1A2 PE=1 SV=1;>sp|P08123|CO1A2_HUMAN Collagen alpha-2(I) chain OS=Homo sapiens OX=9606 GN=COL1A2 PE=1 SV=7	COL1A2	-5.25495	NA	NA	-5.0715	NA	NA	-0.94931	NA	NA	-6.61444	NA	NA	-6.28198	NA	NA	-1.44874	NA	NA
A0A087WTB8;P15374;Q5TBK7	>tr|A0A087WTB8|A0A087WTB8_HUMAN Ubiquitin carboxyl-terminal hydrolase OS=Homo sapiens OX=9606 GN=UCHL3 PE=1 SV=1;>sp|P15374|UCHL3_HUMAN Ubiquitin carboxyl-terminal hydrolase isozyme L3 OS=Homo sapiens OX=9606 GN=UCHL3 PE=1 SV=1;>tr|Q5TBK7|Q5TBK7_HUMAN Ubiq	UCHL3	NA	NA	NA	NA	NA	NA	NA	NA	NA	NA	NA	NA	NA	NA	NA	NA	NA	NA
A0A087WTP3;Q92945;M0R0I5	>tr|A0A087WTP3|A0A087WTP3_HUMAN Far upstream element-binding protein 2 OS=Homo sapiens OX=9606 GN=KHSRP PE=1 SV=1;>sp|Q92945|FUBP2_HUMAN Far upstream element-binding protein 2 OS=Homo sapiens OX=9606 GN=KHSRP PE=1 SV=4;>tr|M0R0I5|M0R0I5_HUMAN Far upstream	KHSRP	4.04247	3.12108	3.15627	4.3864	2.82664	2.8279	0.409472	-0.241339	-0.265501	2.53605	0.544782	0.787934	3.46545	1.27143	1.016	-0.0966994	0.429536	0.214871
A0A087WV20;A0A087WTU9;Q8TCU4-3;Q8TCU4-2;Q8TCU4;H7C1D9	>tr|A0A087WV20|A0A087WV20_HUMAN Alstrom syndrome protein 1 OS=Homo sapiens OX=9606 GN=ALMS1 PE=1 SV=1;>tr|A0A087WTU9|A0A087WTU9_HUMAN Alstrom syndrome protein 1 OS=Homo sapiens OX=9606 GN=ALMS1 PE=1 SV=1;>sp|Q8TCU4-3|ALMS1_HUMAN Isoform 3 of Alstrom syndro	ALMS1	NA	1.89968	NA	NA	1.74567	NA	NA	-0.238766	NA	NA	-0.579987	NA	NA	0.291132	NA	NA	0.726657	NA
A0A087WVR3;A0A087WTW0;Q96T88;Q96T88-2	>tr|A0A087WVR3|A0A087WVR3_HUMAN E3 ubiquitin-protein ligase UHRF1 OS=Homo sapiens OX=9606 GN=UHRF1 PE=1 SV=1;>tr|A0A087WTW0|A0A087WTW0_HUMAN E3 ubiquitin-protein ligase UHRF1 OS=Homo sapiens OX=9606 GN=UHRF1 PE=1 SV=1;>sp|Q96T88|UHRF1_HUMAN E3 ubiquitin-pr	UHRF1	0.191184	-0.509081	NA	0.492417	NA	NA	0.451646	NA	NA	0.289834	-3.07497	NA	0.510456	NA	NA	-0.0611045	NA	NA
A0A087WU64;A6NMQ1;P09884	>tr|A0A087WU64|A0A087WU64_HUMAN DNA polymerase OS=Homo sapiens OX=9606 GN=POLA1 PE=1 SV=1;>tr|A6NMQ1|A6NMQ1_HUMAN DNA polymerase OS=Homo sapiens OX=9606 GN=POLA1 PE=1 SV=1;>sp|P09884|DPOLA_HUMAN DNA polymerase alpha catalytic subunit OS=Homo sapiens OX=960	POLA1	0.731705	NA	NA	1.42164	NA	NA	0.689925	NA	NA	-1.01689	NA	NA	-0.6814	NA	NA	0.139731	NA	NA
A0A087WUB9;Q8WYA6;Q8WYA6-4;Q8WYA6-3;Q8WYA6-2	>tr|A0A087WUB9|A0A087WUB9_HUMAN Beta-catenin-like protein 1 OS=Homo sapiens OX=9606 GN=CTNNBL1 PE=1 SV=1;>sp|Q8WYA6|CTBL1_HUMAN Beta-catenin-like protein 1 OS=Homo sapiens OX=9606 GN=CTNNBL1 PE=1 SV=1;>sp|Q8WYA6-4|CTBL1_HUMAN Isoform 4 of Beta-catenin-like	CTNNBL1	2.7789	4.94251	1.74541	2.93144	2.35394	1.35129	0.152508	-0.759918	-0.394145	1.41938	0.446997	1.47674	3.30122	0.972104	0.882213	-0.340167	-0.123324	0.0563061
A0A087WUL9;Q9UNM6;Q9UNM6-2;E9PL38	>tr|A0A087WUL9|A0A087WUL9_HUMAN 26S proteasome non-ATPase regulatory subunit 13 OS=Homo sapiens OX=9606 GN=PSMD13 PE=1 SV=1;>sp|Q9UNM6|PSD13_HUMAN 26S proteasome non-ATPase regulatory subunit 13 OS=Homo sapiens OX=9606 GN=PSMD13 PE=1 SV=2;>sp|Q9UNM6-2|PSD1	PSMD13	0.372618	NA	NA	2.23413	NA	NA	0.987903	NA	NA	-2.96917	NA	NA	-1.50357	NA	NA	0.557386	NA	NA
A0A087WUT6;O60841	>tr|A0A087WUT6|A0A087WUT6_HUMAN Eukaryotic translation initiation factor 5B OS=Homo sapiens OX=9606 GN=EIF5B PE=1 SV=1;>sp|O60841|IF2P_HUMAN Eukaryotic translation initiation factor 5B OS=Homo sapiens OX=9606 GN=EIF5B PE=1 SV=4	EIF5B	0.97519	1.53521	NA	1.63259	0.887681	NA	0.618427	-0.796385	NA	-1.04695	-1.47041	NA	-0.773023	-1.06446	NA	0.11836	0.110764	NA
A0A087X0G7;A0A087WUW6;A0A087X1B1;Q9Y6K9-3;Q9Y6K9;Q9Y6K9-2;A0A087WV30;C9JH59;C9J2V2;C9JN51	>tr|A0A087X0G7|A0A087X0G7_HUMAN NF-kappa-B essential modulator OS=Homo sapiens OX=9606 GN=IKBKG PE=1 SV=1;>tr|A0A087WUW6|A0A087WUW6_HUMAN NF-kappa-B essential modulator OS=Homo sapiens OX=9606 GN=IKBKG PE=1 SV=1;>tr|A0A087X1B1|A0A087X1B1_HUMAN NF-kappa-B e	IKBKG	NA	2.67539	NA	NA	2.57071	NA	NA	-0.104697	NA	NA	0.00848689	NA	NA	1.35225	NA	NA	0.6124	NA
A0A087X1D8;A0A087WVN4;P14324-2;P14324;A0A087WTP2	>tr|A0A087X1D8|A0A087X1D8_HUMAN Farnesyl pyrophosphate synthase (Fragment) OS=Homo sapiens OX=9606 GN=FDPS PE=1 SV=1;>tr|A0A087WVN4|A0A087WVN4_HUMAN Farnesyl pyrophosphate synthase (Fragment) OS=Homo sapiens OX=9606 GN=FDPS PE=1 SV=1;>sp|P14324-2|FPPS_HUMA	FDPS	1.8141	NA	NA	2.48592	NA	NA	0.671837	NA	NA	-1.41804	NA	NA	-1.12127	NA	NA	0.330903	NA	NA
E9PI38;E9PQS6;E9PKV4;A0A087WVP0;Q2TAM5;E9PKH5;A0A087X0W8;Q04206-2;Q04206-3;Q04206-4;Q04206;E9PMD5	>tr|E9PI38|E9PI38_HUMAN Transcription factor p65 (Fragment) OS=Homo sapiens OX=9606 GN=RELA PE=1 SV=1;>tr|E9PQS6|E9PQS6_HUMAN Transcription factor p65 (Fragment) OS=Homo sapiens OX=9606 GN=RELA PE=1 SV=1;>tr|E9PKV4|E9PKV4_HUMAN Transcription factor p65 OS=	RELA	NA	NA	NA	NA	NA	NA	NA	NA	NA	NA	NA	NA	NA	NA	NA	NA	NA	NA
A0A087WVQ6;Q00610-2;Q00610	>tr|A0A087WVQ6|A0A087WVQ6_HUMAN Clathrin heavy chain OS=Homo sapiens OX=9606 GN=CLTC PE=1 SV=1;>sp|Q00610-2|CLH1_HUMAN Isoform 2 of Clathrin heavy chain 1 OS=Homo sapiens OX=9606 GN=CLTC;>sp|Q00610|CLH1_HUMAN Clathrin heavy chain 1 OS=Homo sapiens OX=9606	CLTC	2.30267	3.13563	1.08739	2.80319	0.602647	0.295958	0.530271	-2.5649	-0.815555	0.639417	0.436695	-1.3381	0.793605	-1.15014	-1.64318	-0.0128975	-1.79862	-0.37458
A0A087WW77;Q15334	>tr|A0A087WW77|A0A087WW77_HUMAN Lethal(2) giant larvae protein homolog 1 OS=Homo sapiens OX=9606 GN=LLGL1 PE=1 SV=1;>sp|Q15334|L2GL1_HUMAN Lethal(2) giant larvae protein homolog 1 OS=Homo sapiens OX=9606 GN=LLGL1 PE=1 SV=3	LLGL1	NA	NA	NA	NA	NA	NA	NA	NA	NA	NA	NA	NA	NA	NA	NA	NA	NA	NA
A0A087WWP4;Q96T37-4;Q96T37-2;Q96T37-3;Q96T37	>tr|A0A087WWP4|A0A087WWP4_HUMAN Putative RNA-binding protein 15 OS=Homo sapiens OX=9606 GN=RBM15 PE=1 SV=1;>sp|Q96T37-4|RBM15_HUMAN Isoform 4 of RNA-binding protein 15 OS=Homo sapiens OX=9606 GN=RBM15;>sp|Q96T37-2|RBM15_HUMAN Isoform 2 of RNA-binding prote	RBM15	NA	NA	NA	NA	NA	NA	NA	NA	NA	NA	NA	NA	NA	NA	NA	NA	NA	NA
A0A0C4DGT8;A0A087WWP8;Q5VWQ0;A0A0C4DH79;Q5VWQ0-4	>tr|A0A0C4DGT8|A0A0C4DGT8_HUMAN Lysine-specific demethylase 9 OS=Homo sapiens OX=9606 GN=RSBN1 PE=1 SV=1;>tr|A0A087WWP8|A0A087WWP8_HUMAN Lysine-specific demethylase 9 OS=Homo sapiens OX=9606 GN=RSBN1 PE=1 SV=1;>sp|Q5VWQ0|RSBN1_HUMAN Lysine-specific demethy	RSBN1	NA	NA	NA	NA	NA	NA	NA	NA	NA	NA	NA	NA	NA	NA	NA	NA	NA	NA
A0A087WWS1;Q96FV9;A0A087WY84;Q96FV9-2	>tr|A0A087WWS1|A0A087WWS1_HUMAN THO complex subunit 1 OS=Homo sapiens OX=9606 GN=THOC1 PE=1 SV=1;>sp|Q96FV9|THOC1_HUMAN THO complex subunit 1 OS=Homo sapiens OX=9606 GN=THOC1 PE=1 SV=1;>tr|A0A087WY84|A0A087WY84_HUMAN THO complex subunit 1 OS=Homo sapiens O	THOC1	NA	NA	NA	NA	NA	NA	NA	NA	NA	NA	NA	NA	NA	NA	NA	NA	NA	NA
H0Y4U1;A0A087WWW7;E9PGF5;A0A2R8Y4T1;E9PF55;Q9HBL0	>tr|H0Y4U1|H0Y4U1_HUMAN Tensin-1 OS=Homo sapiens OX=9606 GN=TNS1 PE=1 SV=1;>tr|A0A087WWW7|A0A087WWW7_HUMAN Tensin-1 OS=Homo sapiens OX=9606 GN=TNS1 PE=1 SV=1;>tr|E9PGF5|E9PGF5_HUMAN Tensin-1 OS=Homo sapiens OX=9606 GN=TNS1 PE=1 SV=1;>tr|A0A2R8Y4T1|A0A2R8Y4	TNS1	NA	NA	NA	NA	NA	NA	NA	NA	NA	NA	NA	NA	NA	NA	NA	NA	NA	NA
A0A087WX29;Q13148-4;Q13148;A0A087WW61;A0A087WX67;A0A087WXV3;A0A087WXQ5;A0A087WV68;B1AKP7;G3V162;A0A087X260;A0A087WYY0	>tr|A0A087WX29|A0A087WX29_HUMAN TAR DNA-binding protein 43 (Fragment) OS=Homo sapiens OX=9606 GN=TARDBP PE=1 SV=1;>sp|Q13148-4|TADBP_HUMAN Isoform 2 of TAR DNA-binding protein 43 OS=Homo sapiens OX=9606 GN=TARDBP;>sp|Q13148|TADBP_HUMAN TAR DNA-binding prot	TARDBP	4.00459	3.03791	2.75696	4.87593	2.092	2.32043	0.686075	-0.791832	-0.436549	0.154065	0.275722	0.638398	1.36457	0.654161	0.830499	0.251689	-0.157174	-0.0521469
H7BZQ3;A0A087WXV6;Q96G74-4;Q96G74-2;Q96G74-3;Q96G74-5;Q96G74	>tr|H7BZQ3|H7BZQ3_HUMAN OTU domain-containing protein 5 (Fragment) OS=Homo sapiens OX=9606 GN=OTUD5 PE=1 SV=1;>tr|A0A087WXV6|A0A087WXV6_HUMAN OTU domain-containing protein 5 OS=Homo sapiens OX=9606 GN=OTUD5 PE=1 SV=1;>sp|Q96G74-4|OTUD5_HUMAN Isoform 4 of O	OTUD5	NA	3.16469	NA	NA	2.94079	NA	NA	-0.223913	NA	NA	0.482745	NA	NA	1.23915	NA	NA	0.412727	NA
A0A087WY55;Q9NP79;Q5TGM0;Q9NP79-2	>tr|A0A087WY55|A0A087WY55_HUMAN Chromosome 6 open reading frame 55, isoform CRA_b OS=Homo sapiens OX=9606 GN=VTA1 PE=1 SV=1;>sp|Q9NP79|VTA1_HUMAN Vacuolar protein sorting-associated protein VTA1 homolog OS=Homo sapiens OX=9606 GN=VTA1 PE=1 SV=1;>tr|Q5TGM0|	VTA1	3.50411	1.85703	NA	3.90833	1.88986	NA	0.404249	0.0328061	NA	2.21891	-0.145781	NA	2.21369	0.88096	NA	-0.0701333	0.583712	NA
A0A087WYS1;E7EUC7;Q16851-2;Q16851;C9JTZ5;C9JUW1;C9JWG0;C9JVG3;C9JQU9;C9JNZ1	>tr|A0A087WYS1|A0A087WYS1_HUMAN UTP--glucose-1-phosphate uridylyltransferase OS=Homo sapiens OX=9606 GN=UGP2 PE=1 SV=1;>tr|E7EUC7|E7EUC7_HUMAN UTP--glucose-1-phosphate uridylyltransferase OS=Homo sapiens OX=9606 GN=UGP2 PE=1 SV=1;>sp|Q16851-2|UGPA_HUMAN Is	UGP2	1.73678	NA	NA	1.8318	NA	NA	0.260387	NA	NA	0.421264	NA	NA	1.88924	NA	NA	-0.175794	NA	NA
A0A087WYS3;H7C4X9;Q9ULU4-4;Q9ULU4-3;Q9ULU4-6;Q9ULU4-17;Q9ULU4-15;Q9ULU4-23;Q9ULU4-8;Q9ULU4-21;Q9ULU4-18;Q9ULU4-14;Q9ULU4-12;Q9ULU4-16;Q9ULU4-9;Q9ULU4-5;Q9ULU4-20;Q9ULU4;Q9ULU4-13;Q9ULU4-10;Q9ULU4-11;Q9ULU4-7;Q9ULU4-19;A0A087WV57;A0A087WVZ6;Q9ULU4-2;Q9ULU4-22	>tr|A0A087WYS3|A0A087WYS3_HUMAN Protein kinase C-binding protein 1 OS=Homo sapiens OX=9606 GN=ZMYND8 PE=1 SV=1;>tr|H7C4X9|H7C4X9_HUMAN Protein kinase C-binding protein 1 (Fragment) OS=Homo sapiens OX=9606 GN=ZMYND8 PE=1 SV=2;>sp|Q9ULU4-4|PKCB1_HUMAN Isofor	ZMYND8	NA	NA	NA	NA	NA	NA	NA	NA	NA	NA	NA	NA	NA	NA	NA	NA	NA	NA
B7Z385;A0A087X0J3;A0A087WZ15;E9PDI2;P40123-2;P40123	>tr|B7Z385|B7Z385_HUMAN Adenylyl cyclase-associated protein OS=Homo sapiens OX=9606 GN=CAP2 PE=1 SV=1;>tr|A0A087X0J3|A0A087X0J3_HUMAN Adenylyl cyclase-associated protein OS=Homo sapiens OX=9606 GN=CAP2 PE=1 SV=1;>tr|A0A087WZ15|A0A087WZ15_HUMAN Adenylyl cyc	CAP2	1.07512	NA	NA	1.18466	NA	NA	0.109561	NA	NA	-1.61485	NA	NA	-1.41146	NA	NA	-0.401501	NA	NA
A0A087WZF1;Q93052;C9JXK9;C9JUT4	>tr|A0A087WZF1|A0A087WZF1_HUMAN Lipoma-preferred partner OS=Homo sapiens OX=9606 GN=LPP PE=1 SV=1;>sp|Q93052|LPP_HUMAN Lipoma-preferred partner OS=Homo sapiens OX=9606 GN=LPP PE=1 SV=1;>tr|C9JXK9|C9JXK9_HUMAN Lipoma-preferred partner (Fragment) OS=Homo sap	LPP	1.33308	NA	NA	1.94043	NA	NA	0.607295	NA	NA	-0.211999	NA	NA	0.729966	NA	NA	0.107822	NA	NA
A0A087WZT0;M0QZ22;Q5PRF9	>tr|A0A087WZT0|A0A087WZT0_HUMAN Protein Smaug homolog 2 OS=Homo sapiens OX=9606 GN=SAMD4B PE=1 SV=1;>tr|M0QZ22|M0QZ22_HUMAN Protein Smaug homolog 2 OS=Homo sapiens OX=9606 GN=SAMD4B PE=1 SV=1;>sp|Q5PRF9|SMAG2_HUMAN Protein Smaug homolog 2 OS=Homo sapiens O	SAMD4B	NA	NA	NA	NA	NA	NA	NA	NA	NA	NA	NA	NA	NA	NA	NA	NA	NA	NA
A0A087WZX0;Q86UU0-4;Q86UU0-2;Q86UU0;Q86UU0-3	>tr|A0A087WZX0|A0A087WZX0_HUMAN B-cell CLL/lymphoma 9-like protein OS=Homo sapiens OX=9606 GN=BCL9L PE=1 SV=1;>sp|Q86UU0-4|BCL9L_HUMAN Isoform 4 of B-cell CLL/lymphoma 9-like protein OS=Homo sapiens OX=9606 GN=BCL9L;>sp|Q86UU0-2|BCL9L_HUMAN Isoform 2 of B-	BCL9L	1.07066	1.92258	3.60964	1.9555	1.99928	3.64027	0.76901	0.0270125	-0.0578121	-0.632003	-0.854153	0.918081	-0.207378	0.178492	1.58463	0.239887	0.773068	0.438186
A0A087X054;Q9Y4L1;E9PJ21;A0A087WWI4;K7EQK2	>tr|A0A087X054|A0A087X054_HUMAN Hypoxia up-regulated protein 1 OS=Homo sapiens OX=9606 GN=HYOU1 PE=1 SV=1;>sp|Q9Y4L1|HYOU1_HUMAN Hypoxia up-regulated protein 1 OS=Homo sapiens OX=9606 GN=HYOU1 PE=1 SV=1;>tr|E9PJ21|E9PJ21_HUMAN Hypoxia up-regulated protein	HYOU1	NA	NA	0.509138	NA	NA	-0.0466528	NA	NA	-0.421612	NA	NA	-2.06842	NA	NA	-2.04406	NA	NA	0.0751903
A0A087X0K9;G5E9E7;Q07157-2;G3V1L9;Q07157	>tr|A0A087X0K9|A0A087X0K9_HUMAN Tight junction protein ZO-1 OS=Homo sapiens OX=9606 GN=TJP1 PE=1 SV=1;>tr|G5E9E7|G5E9E7_HUMAN Tight junction protein 1 (Zona occludens 1), isoform CRA_e OS=Homo sapiens OX=9606 GN=TJP1 PE=1 SV=1;>sp|Q07157-2|ZO1_HUMAN Isofor	TJP1	1.80004	3.88078	3.6397	2.44961	1.58419	1.90304	0.471656	-2.13112	-0.891001	0.603217	1.05839	1.4328	0.498047	-0.150946	-0.0206477	-0.0591642	-1.2577	-0.429013
A0A087X0M4;Q9BWU0;A0A087WWF4	>tr|A0A087X0M4|A0A087X0M4_HUMAN Kanadaptin OS=Homo sapiens OX=9606 GN=SLC4A1AP PE=1 SV=1;>sp|Q9BWU0|NADAP_HUMAN Kanadaptin OS=Homo sapiens OX=9606 GN=SLC4A1AP PE=1 SV=1;>tr|A0A087WWF4|A0A087WWF4_HUMAN Kanadaptin (Fragment) OS=Homo sapiens OX=9606 GN=SLC4A1	SLC4A1AP	NA	3.20082	3.35149	NA	2.5097	2.88585	NA	-0.763783	-0.44721	NA	0.675093	0.919683	NA	0.89724	0.938323	NA	-0.176577	0.0469799
A0A087X0S5;P12109	>tr|A0A087X0S5|A0A087X0S5_HUMAN Collagen alpha-1(VI) chain OS=Homo sapiens OX=9606 GN=COL6A1 PE=1 SV=1;>sp|P12109|CO6A1_HUMAN Collagen alpha-1(VI) chain OS=Homo sapiens OX=9606 GN=COL6A1 PE=1 SV=3	COL6A1	NA	NA	1.91031	NA	NA	1.68885	NA	NA	-0.0888377	NA	NA	-0.553447	NA	NA	-0.250337	NA	NA	0.437121
A0A087X0X3;P52272-2;P52272;M0R019;M0R2T0	>tr|A0A087X0X3|A0A087X0X3_HUMAN Heterogeneous nuclear ribonucleoprotein M OS=Homo sapiens OX=9606 GN=HNRNPM PE=1 SV=1;>sp|P52272-2|HNRPM_HUMAN Isoform 2 of Heterogeneous nuclear ribonucleoprotein M OS=Homo sapiens OX=9606 GN=HNRNPM;>sp|P52272|HNRPM_HUMAN H	HNRNPM	3.05431	3.08663	2.5171	3.69276	1.77492	2.27894	0.694568	-1.26903	-0.662985	1.86809	0.507921	-0.287237	4.06255	0.50782	0	0.201885	-0.632405	-0.172457
A0A087X1Z3;Q9UL46;H0YM70	>tr|A0A087X1Z3|A0A087X1Z3_HUMAN Proteasome activator complex subunit 2 OS=Homo sapiens OX=9606 GN=PSME2 PE=1 SV=1;>sp|Q9UL46|PSME2_HUMAN Proteasome activator complex subunit 2 OS=Homo sapiens OX=9606 GN=PSME2 PE=1 SV=4;>tr|H0YM70|H0YM70_HUMAN Proteasome ac	PSME2	2.26906	2.39083	2.37281	2.71728	2.33365	2.35358	0.462576	-0.0571965	-0.42977	0.585539	-0.100453	0.382612	0.925468	0.819668	0.717035	-0.016191	0.375623	-0.0325658
A0A087X211;Q8TCG1-2;Q8TCG1	>tr|A0A087X211|A0A087X211_HUMAN Protein CIP2A OS=Homo sapiens OX=9606 GN=CIP2A PE=1 SV=1;>sp|Q8TCG1-2|CIP2A_HUMAN Isoform 2 of Protein CIP2A OS=Homo sapiens OX=9606 GN=CIP2A;>sp|Q8TCG1|CIP2A_HUMAN Protein CIP2A OS=Homo sapiens OX=9606 GN=CIP2A PE=1 SV=2	CIP2A	NA	NA	NA	NA	NA	NA	NA	NA	NA	NA	NA	NA	NA	NA	NA	NA	NA	NA
A0A087X253;P63010-3;P63010;P63010-2	>tr|A0A087X253|A0A087X253_HUMAN AP complex subunit beta OS=Homo sapiens OX=9606 GN=AP2B1 PE=1 SV=1;>sp|P63010-3|AP2B1_HUMAN Isoform 3 of AP-2 complex subunit beta OS=Homo sapiens OX=9606 GN=AP2B1;>sp|P63010|AP2B1_HUMAN AP-2 complex subunit beta OS=Homo sap	AP2B1	0.754118	1.55282	NA	1.28836	0.210514	NA	0.497025	-1.69385	NA	-0.405891	-1.27928	NA	-0.139744	-1.86056	NA	-0.00154451	-0.892392	NA
S4R469;F8VR27;F8VZY7;B0QYV1;B0QYY4;A0A087X2B1;A0A0G2JRA5;J3KNW3;B7Z1U7;F8VZG9;A0A286YEU2;O43251-9;Q9NWB1-3;O43251-4;O43251-5;O43251-10;O43251-2;O43251;Q9NWB1-4;Q9NWB1-5;Q9NWB1;O43251-7;Q9NWB1-2;O43251-6;O43251-8;A0A0G2JSB3;I3L1D4;B0QYY7;A0A0G2JRD1;S4R3K7;J3QRF4;A6NFN3;A6NFN3-2	>tr|S4R469|S4R469_HUMAN RNA-binding protein fox-1 homolog 2 (Fragment) OS=Homo sapiens OX=9606 GN=RBFOX2 PE=1 SV=1;>tr|F8VR27|F8VR27_HUMAN RNA-binding protein fox-1 homolog 1 (Fragment) OS=Homo sapiens OX=9606 GN=RBFOX1 PE=4 SV=1;>tr|F8VZY7|F8VZY7_HUMAN RN	RBFOX2	2.80091	2.85477	2.43154	3.0977	1.7274	1.87696	0.580724	-1.19945	-0.554591	-0.390945	0.23842	0.313014	-0.31054	0.361768	0.387032	0.20201	-0.475355	-0.170183
A0A087X2D8;O60271-4;O60271-2;O60271;O60271-5;O60271-3;O60271-9	>tr|A0A087X2D8|A0A087X2D8_HUMAN C-Jun-amino-terminal kinase-interacting protein 4 OS=Homo sapiens OX=9606 GN=SPAG9 PE=1 SV=1;>sp|O60271-4|JIP4_HUMAN Isoform 4 of C-Jun-amino-terminal kinase-interacting protein 4 OS=Homo sapiens OX=9606 GN=SPAG9;>sp|O60271-	SPAG9	NA	1.69042	1.48352	NA	0.828794	0.626673	NA	-0.824673	-0.726568	NA	-0.875434	-0.6986	NA	-1.01342	-1.06428	NA	-0.0935096	-0.330683
A0A087X2H1;Q9ULT8;H0YJP0	>tr|A0A087X2H1|A0A087X2H1_HUMAN E3 ubiquitin-protein ligase HECTD1 OS=Homo sapiens OX=9606 GN=HECTD1 PE=1 SV=1;>sp|Q9ULT8|HECD1_HUMAN E3 ubiquitin-protein ligase HECTD1 OS=Homo sapiens OX=9606 GN=HECTD1 PE=1 SV=3;>tr|H0YJP0|H0YJP0_HUMAN E3 ubiquitin-protei	HECTD1	1.09471	NA	NA	1.52837	NA	NA	0.433707	NA	NA	-0.630372	NA	NA	-0.658925	NA	NA	-0.0992781	NA	NA
A0A087X2I1;P62333;H0YJS8;H0YJC0	>tr|A0A087X2I1|A0A087X2I1_HUMAN 26S proteasome regulatory subunit 10B OS=Homo sapiens OX=9606 GN=PSMC6 PE=1 SV=1;>sp|P62333|PRS10_HUMAN 26S proteasome regulatory subunit 10B OS=Homo sapiens OX=9606 GN=PSMC6 PE=1 SV=1;>tr|H0YJS8|H0YJS8_HUMAN 26S proteasome	PSMC6	2.24138	NA	NA	2.40665	NA	NA	0.148739	NA	NA	-1.04558	NA	NA	-1.2658	NA	NA	-0.236928	NA	NA
A0A096LNY5;A0A1B0GTG9;A0A1B0GWF8;A0A1B0GWJ0;A0A1B0GTJ7;A0A0A6YY92;P30566-2;P30566;A0A096LNY6	>tr|A0A096LNY5|A0A096LNY5_HUMAN Adenylosuccinate lyase (Fragment) OS=Homo sapiens OX=9606 GN=ADSL PE=1 SV=1;>tr|A0A1B0GTG9|A0A1B0GTG9_HUMAN Adenylosuccinate lyase (Fragment) OS=Homo sapiens OX=9606 GN=ADSL PE=1 SV=1;>tr|A0A1B0GWF8|A0A1B0GWF8_HUMAN Adenylos	ADSL	0.833578	NA	NA	1.63385	NA	NA	0.800248	NA	NA	-0.525933	NA	NA	2.0036	NA	NA	0.307545	NA	NA
A0A096LNZ0;A0A096LP25;A0A096LP60;Q6ZSR9	>tr|A0A096LNZ0|A0A096LNZ0_HUMAN AP2-associated protein kinase 1 (Fragment) OS=Homo sapiens OX=9606 GN=AAK1 PE=1 SV=6;>tr|A0A096LP25|A0A096LP25_HUMAN AP2-associated protein kinase 1 (Fragment) OS=Homo sapiens OX=9606 GN=AAK1 PE=1 SV=1;>tr|A0A096LP60|A0A096L	AAK1	NA	NA	NA	NA	NA	NA	NA	NA	NA	NA	NA	NA	NA	NA	NA	NA	NA	NA
A2A2L5;A0A0A0MQR2;Q9BY42;A2A2L6	>tr|A2A2L5|A2A2L5_HUMAN Replication termination factor 2 (Fragment) OS=Homo sapiens OX=9606 GN=RTF2 PE=1 SV=1;>tr|A0A0A0MQR2|A0A0A0MQR2_HUMAN Replication termination factor 2 OS=Homo sapiens OX=9606 GN=RTF2 PE=1 SV=1;>sp|Q9BY42|RTF2_HUMAN Protein RTF2 homo	RTF2	NA	NA	NA	NA	NA	NA	NA	NA	NA	NA	NA	NA	NA	NA	NA	NA	NA	NA
A0A0A0MR02;P45880-2;P45880;P45880-1	>tr|A0A0A0MR02|A0A0A0MR02_HUMAN Voltage-dependent anion-selective channel protein 2 (Fragment) OS=Homo sapiens OX=9606 GN=VDAC2 PE=1 SV=1;>sp|P45880-2|VDAC2_HUMAN Isoform 2 of Voltage-dependent anion-selective channel protein 2 OS=Homo sapiens OX=9606 GN=V	VDAC2	3.27539	2.26703	NA	3.92172	0.109695	NA	0.723515	-2.22918	NA	0.329066	-0.136886	NA	0.446786	-1.53542	NA	0.232415	-2.02979	NA
A0A0J9YWJ4;K7EJD2;A0A0J9YWB6;A0A0A0MR03;Q9Y5B0-4;Q9Y5B0	>tr|A0A0J9YWJ4|A0A0J9YWJ4_HUMAN RNA polymerase II subunit A C-terminal domain phosphatase (Fragment) OS=Homo sapiens OX=9606 GN=CTDP1 PE=1 SV=1;>tr|K7EJD2|K7EJD2_HUMAN RNA polymerase II subunit A C-terminal domain phosphatase (Fragment) OS=Homo sapiens OX=	CTDP1	NA	NA	NA	NA	NA	NA	NA	NA	NA	NA	NA	NA	NA	NA	NA	NA	NA	NA
G3V5X4;A0A0A0MRE3;Q8WXH0;Q8WXH0-2	>tr|G3V5X4|G3V5X4_HUMAN Nesprin-2 OS=Homo sapiens OX=9606 GN=SYNE2 PE=1 SV=1;>tr|A0A0A0MRE3|A0A0A0MRE3_HUMAN Nesprin-2 OS=Homo sapiens OX=9606 GN=SYNE2 PE=1 SV=1;>sp|Q8WXH0|SYNE2_HUMAN Nesprin-2 OS=Homo sapiens OX=9606 GN=SYNE2 PE=1 SV=3;>sp|Q8WXH0-2|SYNE2	SYNE2	NA	2.12651	2.46957	NA	1.68495	1.78864	NA	-0.265917	-0.460846	NA	-0.695863	0.114634	NA	-0.432941	-0.26986	NA	0.699552	-0.0628063
H0YBF7;A0A0A0MRE5;Q9ULH1;Q9ULH1-2;H0YBM4	>tr|H0YBF7|H0YBF7_HUMAN Arf-GAP with SH3 domain, ANK repeat and PH domain-containing protein 1 (Fragment) OS=Homo sapiens OX=9606 GN=ASAP1 PE=1 SV=1;>tr|A0A0A0MRE5|A0A0A0MRE5_HUMAN Arf-GAP with SH3 domain, ANK repeat and PH domain-containing protein 1 OS=H	ASAP1	NA	NA	NA	NA	NA	NA	NA	NA	NA	NA	NA	NA	NA	NA	NA	NA	NA	NA
A0A0A0MRF6;Q99996-5;Q99996-3;Q99996;Q99996-1;Q99996-6;A0A0A0MRE9	>tr|A0A0A0MRF6|A0A0A0MRF6_HUMAN A-kinase anchor protein 9 OS=Homo sapiens OX=9606 GN=AKAP9 PE=1 SV=1;>sp|Q99996-5|AKAP9_HUMAN Isoform 5 of A-kinase anchor protein 9 OS=Homo sapiens OX=9606 GN=AKAP9;>sp|Q99996-3|AKAP9_HUMAN Isoform 3 of A-kinase anchor prot	AKAP9	-1.01112	1.62331	2.07745	-0.630193	0.945233	1.52892	0.380951	-0.807983	-0.882278	-2.7084	-1.25061	-0.0243405	-2.55818	-0.881428	-0.38777	-0.183408	0.157432	-0.514326
F6S8N6;A0A0A0MRJ6;H7BY58;P22061;P22061-2	>tr|F6S8N6|F6S8N6_HUMAN Protein-L-isoaspartate(D-aspartate) O-methyltransferase OS=Homo sapiens OX=9606 GN=PCMT1 PE=1 SV=1;>tr|A0A0A0MRJ6|A0A0A0MRJ6_HUMAN Protein-L-isoaspartate O-methyltransferase OS=Homo sapiens OX=9606 GN=PCMT1 PE=1 SV=1;>tr|H7BY58|H7BY	PCMT1	-0.103286	NA	NA	0.143132	NA	NA	0.196229	NA	NA	-1.79681	NA	NA	-1.05814	NA	NA	-0.21078	NA	NA
A0A0A0MRK1;E9PAV9;Q5T3I0;Q5T3I0-3;F8W895	>tr|A0A0A0MRK1|A0A0A0MRK1_HUMAN G patch domain-containing protein 4 OS=Homo sapiens OX=9606 GN=GPATCH4 PE=1 SV=1;>tr|E9PAV9|E9PAV9_HUMAN G patch domain-containing protein 4 OS=Homo sapiens OX=9606 GN=GPATCH4 PE=1 SV=1;>sp|Q5T3I0|GPTC4_HUMAN G patch domain-	GPATCH4	NA	NA	NA	NA	NA	NA	NA	NA	NA	NA	NA	NA	NA	NA	NA	NA	NA	NA
A0A0A0MRM9;Q14978;Q14978-3;Q14978-2	>tr|A0A0A0MRM9|A0A0A0MRM9_HUMAN Nucleolar and coiled-body phosphoprotein 1 (Fragment) OS=Homo sapiens OX=9606 GN=NOLC1 PE=1 SV=1;>sp|Q14978|NOLC1_HUMAN Nucleolar and coiled-body phosphoprotein 1 OS=Homo sapiens OX=9606 GN=NOLC1 PE=1 SV=2;>sp|Q14978-3|NOLC1	NOLC1	NA	NA	3.23392	NA	NA	2.91991	NA	NA	-0.176414	NA	NA	0.542407	NA	NA	0.864255	NA	NA	0.357383
A0A0A0MRN4;Q5BKZ1-3;Q5BKZ1	>tr|A0A0A0MRN4|A0A0A0MRN4_HUMAN DBIRD complex subunit ZNF326 OS=Homo sapiens OX=9606 GN=ZNF326 PE=1 SV=1;>sp|Q5BKZ1-3|ZN326_HUMAN Isoform 3 of DBIRD complex subunit ZNF326 OS=Homo sapiens OX=9606 GN=ZNF326;>sp|Q5BKZ1|ZN326_HUMAN DBIRD complex subunit ZNF32	ZNF326	3.178	NA	NA	3.49646	NA	NA	0.488823	NA	NA	2.96597	NA	NA	3.74846	NA	NA	-0.0222145	NA	NA
A0A0A0MRN5;Q9NZT2-2;Q9NZT2;A0A087X028	>tr|A0A0A0MRN5|A0A0A0MRN5_HUMAN Opioid growth factor receptor, isoform CRA_d OS=Homo sapiens OX=9606 GN=OGFR PE=1 SV=1;>sp|Q9NZT2-2|OGFR_HUMAN Isoform 2 of Opioid growth factor receptor OS=Homo sapiens OX=9606 GN=OGFR;>sp|Q9NZT2|OGFR_HUMAN Opioid growth fa	OGFR	0.697685	2.04086	1.71809	1.34976	1.99744	1.36732	0.462471	-0.242448	-0.281825	1.03555	-0.641109	-0.422076	1.63622	0.295841	-0.333643	-0.0292052	0.47415	0.162468
B6VEX4;A0A0A0MRT6;Q8IZP0-10;Q8IZP0-8;Q8IZP0-7;Q8IZP0-2;Q8IZP0-4;Q8IZP0-3;Q8IZP0-5;Q8IZP0-6;Q8IZP0-9;Q8IZP0-12;Q8IZP0;Q8IZP0-11	>tr|B6VEX4|B6VEX4_HUMAN Abl interactor 1 OS=Homo sapiens OX=9606 GN=ABI1 PE=1 SV=1;>tr|A0A0A0MRT6|A0A0A0MRT6_HUMAN Abl interactor 1 OS=Homo sapiens OX=9606 GN=ABI1 PE=1 SV=1;>sp|Q8IZP0-10|ABI1_HUMAN Isoform 10 of Abl interactor 1 OS=Homo sapiens OX=9606 GN	ABI1	NA	3.27446	NA	NA	2.04205	NA	NA	-0.71807	NA	NA	1.82566	NA	NA	0.443288	NA	NA	-0.0519225	NA
J3KNW4;A0A0A0MSG2;Q14192	>tr|J3KNW4|J3KNW4_HUMAN Four and a half LIM domains protein 2 OS=Homo sapiens OX=9606 GN=FHL2 PE=1 SV=1;>tr|A0A0A0MSG2|A0A0A0MSG2_HUMAN Four and a half LIM domains protein 2 OS=Homo sapiens OX=9606 GN=FHL2 PE=1 SV=1;>sp|Q14192|FHL2_HUMAN Four and a half LI	FHL2	3.13544	NA	NA	3.64282	NA	NA	0.552672	NA	NA	1.06447	NA	NA	1.75681	NA	NA	0.0739573	NA	NA
A0A0A0MSK5;Q5JTV8	>tr|A0A0A0MSK5|A0A0A0MSK5_HUMAN Torsin-1A-interacting protein 1 OS=Homo sapiens OX=9606 GN=TOR1AIP1 PE=1 SV=1;>sp|Q5JTV8|TOIP1_HUMAN Torsin-1A-interacting protein 1 OS=Homo sapiens OX=9606 GN=TOR1AIP1 PE=1 SV=2	TOR1AIP1	3.62457	2.35016	2.52955	4.24192	2.13803	2.26849	0.663208	-0.178861	-0.25896	0.76511	-0.428527	0.232538	1.78354	0.490981	0.668119	0.170566	0.457752	0.172231
A0A0A0MSK6;Q13017-2;Q13017	>tr|A0A0A0MSK6|A0A0A0MSK6_HUMAN Rho GTPase-activating protein 5 OS=Homo sapiens OX=9606 GN=ARHGAP5 PE=1 SV=1;>sp|Q13017-2|RHG05_HUMAN Isoform 2 of Rho GTPase-activating protein 5 OS=Homo sapiens OX=9606 GN=ARHGAP5;>sp|Q13017|RHG05_HUMAN Rho GTPase-activati	ARHGAP5	0.910579	NA	NA	1.42551	NA	NA	0.438293	NA	NA	-0.798341	NA	NA	-0.743545	NA	NA	-0.126203	NA	NA
A0A0A0MSU2;A0A1C7CYX1;Q6PJG2;H7C1L3	>tr|A0A0A0MSU2|A0A0A0MSU2_HUMAN ELM2 and SANT domain-containing protein 1 (Fragment) OS=Homo sapiens OX=9606 GN=ELMSAN1 PE=1 SV=6;>tr|A0A1C7CYX1|A0A1C7CYX1_HUMAN ELM2 and SANT domain-containing protein 1 OS=Homo sapiens OX=9606 GN=ELMSAN1 PE=1 SV=1;>sp|Q6P	ELMSAN1	NA	NA	NA	NA	NA	NA	NA	NA	NA	NA	NA	NA	NA	NA	NA	NA	NA	NA
Q5T6K7;E9PI99;A0A0A0MT00;Q5T6K5;Q13952-6;Q13952-7;Q13952-2;Q13952-5;Q13952-3;Q13952;E9PL11	>tr|Q5T6K7|Q5T6K7_HUMAN Nuclear transcription factor Y subunit gamma (Fragment) OS=Homo sapiens OX=9606 GN=NFYC PE=1 SV=1;>tr|E9PI99|E9PI99_HUMAN Nuclear transcription factor Y subunit gamma (Fragment) OS=Homo sapiens OX=9606 GN=NFYC PE=1 SV=1;>tr|A0A0A0MT	NFYC	NA	NA	NA	NA	NA	NA	NA	NA	NA	NA	NA	NA	NA	NA	NA	NA	NA	NA
A0A2R8Y7S2;A0A2R8Y4P4;Q9HBD4;A0A0A0MT49;P51532-5;P51532-2;P51532-3;P51532-4;P51532;A0A2R8YGG3;A0A2R8YGP5;A0A2R8Y440;A0A2R8YG32;A0A2R8Y4C5;A0A2R8Y7F3;A0A2R8Y6V2;A0A2R8YF58;A0A2R8Y526;A0A2R8Y7Y7;A0A2R8YF80;A0A2R8Y6N0;A0A2R8YDA1;A0A2R8Y523	>tr|A0A2R8Y7S2|A0A2R8Y7S2_HUMAN Transcription activator BRG1 OS=Homo sapiens OX=9606 GN=SMARCA4 PE=4 SV=1;>tr|A0A2R8Y4P4|A0A2R8Y4P4_HUMAN Transcription activator BRG1 OS=Homo sapiens OX=9606 GN=SMARCA4 PE=4 SV=1;>tr|Q9HBD4|Q9HBD4_HUMAN SMARCA4 isoform 2 OS	SMARCA4	2.11873	1.44663	1.51187	2.80799	0.0871912	0.676448	0.612117	-1.40274	-0.835445	0.391658	-1.03307	-0.589898	0.73014	-1.36747	-1.01456	0.0690147	-0.571257	-0.437408
A0A0A0MT60;Q5T1M5-2;Q5T1M5	>tr|A0A0A0MT60|A0A0A0MT60_HUMAN Peptidylprolyl isomerase (Fragment) OS=Homo sapiens OX=9606 GN=FKBP15 PE=1 SV=1;>sp|Q5T1M5-2|FKB15_HUMAN Isoform 2 of FK506-binding protein 15 OS=Homo sapiens OX=9606 GN=FKBP15;>sp|Q5T1M5|FKB15_HUMAN FK506-binding protein 15	FKBP15	NA	NA	NA	NA	NA	NA	NA	NA	NA	NA	NA	NA	NA	NA	NA	NA	NA	NA
A0A0A0MTB8;Q8NI36	>tr|A0A0A0MTB8|A0A0A0MTB8_HUMAN WD repeat-containing protein 36 OS=Homo sapiens OX=9606 GN=WDR36 PE=1 SV=1;>sp|Q8NI36|WDR36_HUMAN WD repeat-containing protein 36 OS=Homo sapiens OX=9606 GN=WDR36 PE=1 SV=1	WDR36	NA	NA	NA	NA	NA	NA	NA	NA	NA	NA	NA	NA	NA	NA	NA	NA	NA	NA
A0A0A0MTR7;A0A0A0MTC1;Q63HN8;Q63HN8-4	>tr|A0A0A0MTR7|A0A0A0MTR7_HUMAN E3 ubiquitin-protein ligase RNF213 OS=Homo sapiens OX=9606 GN=RNF213 PE=1 SV=1;>tr|A0A0A0MTC1|A0A0A0MTC1_HUMAN E3 ubiquitin-protein ligase RNF213 OS=Homo sapiens OX=9606 GN=RNF213 PE=1 SV=1;>sp|Q63HN8|RN213_HUMAN E3 ubiquiti	RNF213	0.922807	NA	NA	1.79618	NA	NA	0.873341	NA	NA	-0.807983	NA	NA	-0.3976	NA	NA	0.339708	NA	NA
Q5T2B5;A0A0A0MTN0;Q13617;Q13617-2	>tr|Q5T2B5|Q5T2B5_HUMAN Cullin-2 OS=Homo sapiens OX=9606 GN=CUL2 PE=1 SV=1;>tr|A0A0A0MTN0|A0A0A0MTN0_HUMAN Cullin-2 OS=Homo sapiens OX=9606 GN=CUL2 PE=1 SV=1;>sp|Q13617|CUL2_HUMAN Cullin-2 OS=Homo sapiens OX=9606 GN=CUL2 PE=1 SV=2;>sp|Q13617-2|CUL2_HUMAN I	CUL2	2.06671	1.19055	NA	2.5276	-0.871733	NA	0.4609	-2.06232	NA	2.34798	-1.49139	NA	3.11952	-2.57338	NA	-0.0283663	-1.42573	NA
A0A0A6YY96;P48200	>tr|A0A0A6YY96|A0A0A6YY96_HUMAN Iron-responsive element-binding protein 2 OS=Homo sapiens OX=9606 GN=IREB2 PE=1 SV=1;>sp|P48200|IREB2_HUMAN Iron-responsive element-binding protein 2 OS=Homo sapiens OX=9606 GN=IREB2 PE=1 SV=3	IREB2	1.52772	NA	NA	2.16569	NA	NA	0.580338	NA	NA	0.545573	NA	NA	0.933346	NA	NA	0.0831112	NA	NA
Q96HJ9-2;A0A0A6YYJ8;Q9Y383-3;Q9Y383-2;Q9Y383	>sp|Q96HJ9-2|FMC1_HUMAN Isoform 2 of Protein FMC1 homolog OS=Homo sapiens OX=9606 GN=FMC1;>tr|A0A0A6YYJ8|A0A0A6YYJ8_HUMAN Putative RNA-binding protein Luc7-like 2 OS=Homo sapiens OX=9606 GN=LUC7L2 PE=4 SV=1;>sp|Q9Y383-3|LC7L2_HUMAN Isoform 3 of Putative RN	FMC1	NA	NA	2.05915	NA	NA	1.76884	NA	NA	-0.290304	NA	NA	-0.464106	NA	NA	-0.329232	NA	NA	0.127501
A0A0B4J1W3;Q9BXJ9;Q9BXJ9-4	>tr|A0A0B4J1W3|A0A0B4J1W3_HUMAN N-alpha-acetyltransferase 15, NatA auxiliary subunit OS=Homo sapiens OX=9606 GN=NAA15 PE=1 SV=1;>sp|Q9BXJ9|NAA15_HUMAN N-alpha-acetyltransferase 15, NatA auxiliary subunit OS=Homo sapiens OX=9606 GN=NAA15 PE=1 SV=1;>sp|Q9BXJ	NAA15	1.56725	NA	NA	2.20242	NA	NA	0.847676	NA	NA	2.02034	NA	NA	2.59031	NA	NA	0.346872	NA	NA
A0A0B4J1Z1;C9JAB2;Q16629-3;Q16629-2;Q16629-4;Q16629	>tr|A0A0B4J1Z1|A0A0B4J1Z1_HUMAN Serine/arginine-rich-splicing factor 7 OS=Homo sapiens OX=9606 GN=SRSF7 PE=1 SV=1;>tr|C9JAB2|C9JAB2_HUMAN Serine/arginine-rich-splicing factor 7 OS=Homo sapiens OX=9606 GN=SRSF7 PE=1 SV=1;>sp|Q16629-3|SRSF7_HUMAN Isoform 3 o	SRSF7	NA	3.88294	2.78258	NA	2.57417	2.05603	NA	-0.439774	-0.346536	NA	4.0036	0.644964	NA	3.02185	0.326652	NA	0.173511	0.0200577
A0A0B4J269;Q13509;Q13509-2	>tr|A0A0B4J269|A0A0B4J269_HUMAN Uncharacterized protein OS=Homo sapiens OX=9606 PE=1 SV=1;>sp|Q13509|TBB3_HUMAN Tubulin beta-3 chain OS=Homo sapiens OX=9606 GN=TUBB3 PE=1 SV=2;>sp|Q13509-2|TBB3_HUMAN Isoform 2 of Tubulin beta-3 chain OS=Homo sapiens OX=960	>tr|A0A0B4J269|A0A0B4J269_HUMAN Uncharacterized protein OS=Homo sapiens OX=9606 PE=1 SV=1	1.78274	NA	NA	2.18694	NA	NA	0.374177	NA	NA	-0.90717	NA	NA	-0.132119	NA	NA	-0.118555	NA	NA
Q5W0H4;A0A0B4J2C3;P13693;J3KPG2;E9PJF7;P13693-2	>tr|Q5W0H4|Q5W0H4_HUMAN Translationally-controlled tumor protein OS=Homo sapiens OX=9606 GN=TPT1 PE=1 SV=1;>tr|A0A0B4J2C3|A0A0B4J2C3_HUMAN Translationally-controlled tumor protein OS=Homo sapiens OX=9606 GN=TPT1 PE=1 SV=1;>sp|P13693|TCTP_HUMAN Translationa	TPT1	5.06553	3.14375	NA	5.23959	3.38736	NA	0.370276	0.182692	NA	3.59072	2.71574	NA	4.3099	3.34639	NA	-0.201891	0.0405418	NA
A0A0C4DFL7;Q16850;Q16850-2	>tr|A0A0C4DFL7|A0A0C4DFL7_HUMAN Lanosterol 14-alpha demethylase OS=Homo sapiens OX=9606 GN=CYP51A1 PE=1 SV=1;>sp|Q16850|CP51A_HUMAN Lanosterol 14-alpha demethylase OS=Homo sapiens OX=9606 GN=CYP51A1 PE=1 SV=3;>sp|Q16850-2|CP51A_HUMAN Isoform 2 of Lanostero	CYP51A1	-0.354077	NA	NA	-0.488471	NA	NA	-0.0168185	NA	NA	-2.87769	NA	NA	-2.97347	NA	NA	-0.519301	NA	NA
A0A0C4DFT3;Q12959-8;Q12959-9;Q12959-5;Q12959-3;Q12959-6;Q12959-4;Q12959;Q12959-7;Q12959-2;E7EQD7	>tr|A0A0C4DFT3|A0A0C4DFT3_HUMAN Disks large homolog 1 OS=Homo sapiens OX=9606 GN=DLG1 PE=1 SV=1;>sp|Q12959-8|DLG1_HUMAN Isoform 8 of Disks large homolog 1 OS=Homo sapiens OX=9606 GN=DLG1;>sp|Q12959-9|DLG1_HUMAN Isoform 9 of Disks large homolog 1 OS=Homo sa	DLG1	NA	4.10492	1.80455	NA	3.19484	1.65361	NA	-0.61637	-0.810916	NA	1.45101	-0.659198	NA	1.71083	0.62396	NA	0.185105	-0.285091
A0A0C4DFV9;Q01105-3;Q01105-4;Q01105-2;Q01105;A0A087X027;P0DME0	>tr|A0A0C4DFV9|A0A0C4DFV9_HUMAN Protein SET OS=Homo sapiens OX=9606 GN=SET PE=1 SV=1;>sp|Q01105-3|SET_HUMAN Isoform 3 of Protein SET OS=Homo sapiens OX=9606 GN=SET;>sp|Q01105-4|SET_HUMAN Isoform 4 of Protein SET OS=Homo sapiens OX=9606 GN=SET;>sp|Q01105-2|	SET	1.32268	0.629193	1.21282	1.83798	0.92562	1.2107	0.515309	0.281787	0.170566	-2.01905	-1.94464	-1.32724	-1.8997	-0.926289	-0.389754	0.0847446	0.834064	0.593593
A0A0C4DFX9;Q9H3P2;H0Y3X6;H7C2C7;C9JHL4	>tr|A0A0C4DFX9|A0A0C4DFX9_HUMAN Negative elongation factor A OS=Homo sapiens OX=9606 GN=NELFA PE=1 SV=1;>sp|Q9H3P2|NELFA_HUMAN Negative elongation factor A OS=Homo sapiens OX=9606 GN=NELFA PE=1 SV=3;>tr|H0Y3X6|H0Y3X6_HUMAN Negative elongation factor A (Fra	NELFA	NA	2.70354	2.55159	NA	2.0474	1.81369	NA	-0.569758	-0.737904	NA	0.0216219	0.279531	NA	0.345737	0.213254	NA	0.0668125	-0.325214
C9J9K3;A0A0C4DG17;P08865;F8WD59	>tr|C9J9K3|C9J9K3_HUMAN 40S ribosomal protein SA (Fragment) OS=Homo sapiens OX=9606 GN=RPSA PE=1 SV=8;>tr|A0A0C4DG17|A0A0C4DG17_HUMAN 40S ribosomal protein SA OS=Homo sapiens OX=9606 GN=RPSA PE=1 SV=1;>sp|P08865|RSSA_HUMAN 40S ribosomal protein SA OS=Homo	RPSA	1.9847	1.51465	1.78589	2.47259	1.02283	1.29308	0.540325	-0.498668	-0.462396	-1.30226	-1.07503	-0.332626	-1.18679	-0.0151701	-0.196905	0.199374	0.218347	-0.0779849
E9PEZ7;E7EW77;E7EP65;A0A0C4DG21;F8WAL6;Q9NYB9-2;Q9NYB9-4;Q9NYB9	>tr|E9PEZ7|E9PEZ7_HUMAN Abl interactor 2 OS=Homo sapiens OX=9606 GN=ABI2 PE=1 SV=1;>tr|E7EW77|E7EW77_HUMAN Abl interactor 2 OS=Homo sapiens OX=9606 GN=ABI2 PE=1 SV=1;>tr|E7EP65|E7EP65_HUMAN Abl interactor 2 (Fragment) OS=Homo sapiens OX=9606 GN=ABI2 PE=1 S	ABI2	NA	2.86639	NA	NA	2.48076	NA	NA	-0.38562	NA	NA	0.184471	NA	NA	0.779134	NA	NA	0.250962	NA
E7ENN3;A0A0C4DG40;Q8NF91-8;Q8NF91-2;Q8NF91-4;Q8NF91	>tr|E7ENN3|E7ENN3_HUMAN Nesprin-1 OS=Homo sapiens OX=9606 GN=SYNE1 PE=1 SV=2;>tr|A0A0C4DG40|A0A0C4DG40_HUMAN Nesprin-1 OS=Homo sapiens OX=9606 GN=SYNE1 PE=1 SV=1;>sp|Q8NF91-8|SYNE1_HUMAN Isoform 8 of Nesprin-1 OS=Homo sapiens OX=9606 GN=SYNE1;>sp|Q8NF91-2|	SYNE1	NA	NA	NA	NA	NA	NA	NA	NA	NA	NA	NA	NA	NA	NA	NA	NA	NA	NA
A0A0C4DG89;Q7L014	>tr|A0A0C4DG89|A0A0C4DG89_HUMAN Probable ATP-dependent RNA helicase DDX46 OS=Homo sapiens OX=9606 GN=DDX46 PE=1 SV=1;>sp|Q7L014|DDX46_HUMAN Probable ATP-dependent RNA helicase DDX46 OS=Homo sapiens OX=9606 GN=DDX46 PE=1 SV=2	DDX46	1.52291	NA	NA	1.432	NA	NA	0.438825	NA	NA	3.10648	NA	NA	1.28024	NA	NA	-0.0538381	NA	NA
E7ES10;E9PCH5;E7EVY3;B7Z574;A0A0C4DGB5;P20810-4;P20810-8;P20810-2;P20810;P20810-9;P20810-5;P20810-10;P20810-7;P20810-6;P20810-3;H0Y9H6;E9PDE4;H0Y7F0;E7EQ12;A0A0A0MR45;E7EQA0;H0YD33	>tr|E7ES10|E7ES10_HUMAN Calpastatin (Fragment) OS=Homo sapiens OX=9606 GN=CAST PE=1 SV=1;>tr|E9PCH5|E9PCH5_HUMAN Calpastatin OS=Homo sapiens OX=9606 GN=CAST PE=1 SV=1;>tr|E7EVY3|E7EVY3_HUMAN Calpastatin OS=Homo sapiens OX=9606 GN=CAST PE=1 SV=1;>tr|B7Z574|	CAST	1.3348	4.63552	3.49429	1.59278	4.45332	2.74069	0.257976	-0.174654	-0.54145	1.36894	-0.163963	0.802814	1.78785	0.752834	0.684998	-0.0515337	0.522458	-0.0736817
A0A2R8Y425;A0A2R8Y5J0;A0A2R8YFK9;F5GWX5;A0A2R8Y212;A0A2R8Y521;A0A0C4DGG9;Q14839;Q14839-2;A0A2R8YFD8;A0A2R8YDJ9;A0A2R8YDW2;A0A2R8Y4X2;A0A2R8YD40;A0A2R8Y8C1;A0A2R8YER1;A0A2R8Y7M9;A0A2R8Y7I0	>tr|A0A2R8Y425|A0A2R8Y425_HUMAN Chromodomain-helicase-DNA-binding protein 4 (Fragment) OS=Homo sapiens OX=9606 GN=CHD4 PE=4 SV=1;>tr|A0A2R8Y5J0|A0A2R8Y5J0_HUMAN Chromodomain-helicase-DNA-binding protein 4 OS=Homo sapiens OX=9606 GN=CHD4 PE=4 SV=1;>tr|A0A2R	CHD4	1.67586	3.55176	2.21711	2.19494	2.31481	1.85499	0.453228	-1.22327	-0.757477	0.272979	1.03365	0.1153	0.345851	0.938625	0.164014	-0.118664	-0.341683	-0.359453
A0A0C4DGN4;Q96DA0	>tr|A0A0C4DGN4|A0A0C4DGN4_HUMAN Zymogen granule protein 16 homolog B OS=Homo sapiens OX=9606 GN=ZG16B PE=1 SV=1;>sp|Q96DA0|ZG16B_HUMAN Zymogen granule protein 16 homolog B OS=Homo sapiens OX=9606 GN=ZG16B PE=1 SV=3	ZG16B	NA	NA	NA	NA	NA	NA	NA	NA	NA	NA	NA	NA	NA	NA	NA	NA	NA	NA
K7EM73;K7ELJ7;A0A0C4DGQ5;P04632;U3KQE2;K7EIV0;A0A075B7C0;K7EKD8	>tr|K7EM73|K7EM73_HUMAN Calpain small subunit 1 (Fragment) OS=Homo sapiens OX=9606 GN=CAPNS1 PE=1 SV=1;>tr|K7ELJ7|K7ELJ7_HUMAN Calpain small subunit 1 OS=Homo sapiens OX=9606 GN=CAPNS1 PE=1 SV=1;>tr|A0A0C4DGQ5|A0A0C4DGQ5_HUMAN Calpain small subunit 1 OS=Ho	CAPNS1	2.26204	NA	1.90874	2.71326	NA	1.5614	0.479955	NA	-0.347325	-0.544814	NA	-0.565161	-0.663397	NA	-0.29869	-0.0113989	NA	0.0169241
A0A0C4DGS1;P39656-2;P39656-3;P39656;U3KQ84	>tr|A0A0C4DGS1|A0A0C4DGS1_HUMAN Dolichyl-diphosphooligosaccharide--protein glycosyltransferase 48 kDa subunit OS=Homo sapiens OX=9606 GN=DDOST PE=1 SV=1;>sp|P39656-2|OST48_HUMAN Isoform 2 of Dolichyl-diphosphooligosaccharide--protein glycosyltransferase 48	DDOST	0.437334	NA	NA	1.06046	NA	NA	0.535655	NA	NA	-2.79476	NA	NA	-2.54667	NA	NA	0.194717	NA	NA
A0A0C4DGZ6;H0YAV1;Q7LG56-2;Q7LG56;Q7LG56-6	>tr|A0A0C4DGZ6|A0A0C4DGZ6_HUMAN Ribonucleoside-diphosphate reductase subunit M2 B OS=Homo sapiens OX=9606 GN=RRM2B PE=1 SV=1;>tr|H0YAV1|H0YAV1_HUMAN Ribonucleoside-diphosphate reductase subunit M2 B (Fragment) OS=Homo sapiens OX=9606 GN=RRM2B PE=1 SV=1;>sp	RRM2B	0.467175	0.401084	NA	1.05214	0.586597	NA	0.489954	-0.536482	NA	-2.8197	-2.45625	NA	-2.62033	-1.07069	NA	0.104202	0.015783	NA
Q5QPR4;A0A0D9SEI3;Q5QPR3;A0A0D9SER5;A0A0D9SEN2;Q9UQ88-5;Q9UQ88-10;P21127-12;P21127-4;P21127-5;Q9UQ88-9;P21127-10;P21127-6;P21127-9;Q9UQ88-4;P21127-8;Q9UQ88-3;Q9UQ88-2;P21127-3;P21127-2;Q9UQ88;P21127	>tr|Q5QPR4|Q5QPR4_HUMAN Cyclin-dependent kinase 11A OS=Homo sapiens OX=9606 GN=CDK11A PE=1 SV=1;>tr|A0A0D9SEI3|A0A0D9SEI3_HUMAN Cyclin-dependent kinase 11B OS=Homo sapiens OX=9606 GN=CDK11B PE=1 SV=1;>tr|Q5QPR3|Q5QPR3_HUMAN Cyclin-dependent kinase 11A OS=H	CDK11A	1.51798	NA	NA	2.29804	NA	NA	0.780058	NA	NA	0.158466	NA	NA	2.66785	NA	NA	0.287354	NA	NA
A0A0D9SEM9	>tr|A0A0D9SEM9|A0A0D9SEM9_HUMAN ATP-dependent RNA helicase DDX39A (Fragment) OS=Homo sapiens OX=9606 GN=DDX39A PE=1 SV=1	DDX39A	NA	NA	NA	NA	NA	NA	NA	NA	NA	NA	NA	NA	NA	NA	NA	NA	NA	NA
F5H7D6;H0YNT2;A0A0D9SES8;H0YKT5;H0YKN8;H0YL70;Q04726-2;Q04726-7;Q04726-3;Q04726-6;Q04726-5;Q04726-4;Q04726;H0YNI7;H0YKH0;H0YLW9;H0YLI3;K7EMK7;Q04725-2;Q04727-2;Q04725;Q04727-4;Q04724;Q04727;Q04727-3	>tr|F5H7D6|F5H7D6_HUMAN Transducin-like enhancer protein 3 OS=Homo sapiens OX=9606 GN=TLE3 PE=1 SV=1;>tr|H0YNT2|H0YNT2_HUMAN Transducin-like enhancer protein 3 OS=Homo sapiens OX=9606 GN=TLE3 PE=1 SV=1;>tr|A0A0D9SES8|A0A0D9SES8_HUMAN Transducin-like enhanc	TLE3	0.244035	NA	NA	0.820975	NA	NA	0.69813	NA	NA	-1.92374	NA	NA	-1.70901	NA	NA	0.163112	NA	NA
A0A0D9SFB3;A0A2R8YF78;A0A0D9SG12;A0A2R8YFS5;A0A2R8Y4A4;A0A0D9SF53;O00571;A0A2R8Y5G6;A0A2R8YCW1;A0A2R8YFR4;A0A2R8Y645;O00571-2;A0A2R8YDT5;A0A2R8Y7T2;F6S8Q4;A0A2R8YDH3;O15523-2;O15523	>tr|A0A0D9SFB3|A0A0D9SFB3_HUMAN ATP-dependent RNA helicase DDX3X OS=Homo sapiens OX=9606 GN=DDX3X PE=1 SV=1;>tr|A0A2R8YF78|A0A2R8YF78_HUMAN ATP-dependent RNA helicase DDX3X OS=Homo sapiens OX=9606 GN=DDX3X PE=4 SV=1;>tr|A0A0D9SG12|A0A0D9SG12_HUMAN ATP-depe	DDX3X	2.4917	1.44848	NA	3.2405	0.229465	NA	0.567351	-1.93313	NA	0.836328	-1.13024	NA	1.57865	-1.47213	NA	0.0746424	-1.29654	NA
A0A0D9SG53;A0A0D9SGB2;Q5JXI0;A0A0D9SFI6;A0A0D9SFB0;Q5JXH9;A0A0D9SFZ9;Q5JXH8;Q5JXH7;Q5JXI3;Q5JXI2;Q5JXI8;Q13642-3;Q13642-1;Q13642-5;Q13642-4;Q13642	>tr|A0A0D9SG53|A0A0D9SG53_HUMAN Four and a half LIM domains protein 1 (Fragment) OS=Homo sapiens OX=9606 GN=FHL1 PE=1 SV=1;>tr|A0A0D9SGB2|A0A0D9SGB2_HUMAN Four and a half LIM domains protein 1 (Fragment) OS=Homo sapiens OX=9606 GN=FHL1 PE=1 SV=1;>tr|Q5JXI0	FHL1	NA	NA	NA	NA	NA	NA	NA	NA	NA	NA	NA	NA	NA	NA	NA	NA	NA	NA
H9KV28;A0A2R8Y5N1;A0A140T8Z0;A0A0G2JH68;O60610-2;O60610-3;O60610	>tr|H9KV28|H9KV28_HUMAN Protein diaphanous homolog 1 OS=Homo sapiens OX=9606 GN=DIAPH1 PE=1 SV=2;>tr|A0A2R8Y5N1|A0A2R8Y5N1_HUMAN Protein diaphanous homolog 1 OS=Homo sapiens OX=9606 GN=DIAPH1 PE=4 SV=1;>tr|A0A140T8Z0|A0A140T8Z0_HUMAN Protein diaphanous hom	DIAPH1	NA	NA	NA	NA	NA	NA	NA	NA	NA	NA	NA	NA	NA	NA	NA	NA	NA	NA
A0A0G2JHC2;Q6NYC8;Q6NYC8-3;Q6NYC8-2	>tr|A0A0G2JHC2|A0A0G2JHC2_HUMAN PPP1R18 OS=Homo sapiens OX=9606 GN=PPP1R18 PE=1 SV=1;>sp|Q6NYC8|PPR18_HUMAN Phostensin OS=Homo sapiens OX=9606 GN=PPP1R18 PE=1 SV=1;>sp|Q6NYC8-3|PPR18_HUMAN Isoform 3 of Phostensin OS=Homo sapiens OX=9606 GN=PPP1R18;>sp|Q6NY	PPP1R18	NA	2.33119	2.92459	NA	1.79061	2.57238	NA	-0.493175	-0.427751	NA	2.3983	0.867343	NA	0.784671	0.909811	NA	0.123666	0.0590783
P0DMV9;P0DMV8;A0A0G2JIW1;P0DMV8-2;V9GZ37	>sp|P0DMV9|HS71B_HUMAN Heat shock 70 kDa protein 1B OS=Homo sapiens OX=9606 GN=HSPA1B PE=1 SV=1;>sp|P0DMV8|HS71A_HUMAN Heat shock 70 kDa protein 1A OS=Homo sapiens OX=9606 GN=HSPA1A PE=1 SV=1;>tr|A0A0G2JIW1|A0A0G2JIW1_HUMAN Heat shock 70 kDa protein 1B OS=	HSPA1B	2.96181	2.6982	2.44559	3.46428	1.53306	1.78781	0.487898	-1.17909	-0.706229	1.42755	-0.0521768	0.0437644	1.02602	-0.0481139	0.0560285	-0.00636186	-0.509327	-0.257994
H0Y6K2;A0A140T9E9;A0A0G2JK44;P25440-4;P25440-3;P25440;P25440-2;A0A0G2JHN8;A0A140T9I1	>tr|H0Y6K2|H0Y6K2_HUMAN Bromodomain-containing protein 2 (Fragment) OS=Homo sapiens OX=9606 GN=BRD2 PE=1 SV=1;>tr|A0A140T9E9|A0A140T9E9_HUMAN Bromodomain-containing protein 2 (Fragment) OS=Homo sapiens OX=9606 GN=BRD2 PE=1 SV=1;>tr|A0A0G2JK44|A0A0G2JK44_HU	BRD2	NA	NA	NA	NA	NA	NA	NA	NA	NA	NA	NA	NA	NA	NA	NA	NA	NA	NA
A0A0G2JNZ2;A0A0G2JPP5;Q14160;Q14160-3;A0A0G2JMS7;Q14160-2;H0YCG0	>tr|A0A0G2JNZ2|A0A0G2JNZ2_HUMAN Protein scribble homolog OS=Homo sapiens OX=9606 GN=SCRIB PE=1 SV=1;>tr|A0A0G2JPP5|A0A0G2JPP5_HUMAN Protein scribble homolog OS=Homo sapiens OX=9606 GN=SCRIB PE=1 SV=1;>sp|Q14160|SCRIB_HUMAN Protein scribble homolog OS=Homo	SCRIB	1.05478	3.00908	2.3703	2.01507	1.72172	1.62209	0.697507	-1.38202	-0.780537	0.302992	0.443288	0.268554	0.536849	0.23217	-0.068907	0.163112	-0.369967	-0.364645
V9GY14;A0A0G2JRY5;O00268	>tr|V9GY14|V9GY14_HUMAN Transcription initiation factor TFIID subunit 4 (Fragment) OS=Homo sapiens OX=9606 GN=TAF4 PE=1 SV=1;>tr|A0A0G2JRY5|A0A0G2JRY5_HUMAN Transcription initiation factor TFIID subunit 4 (Fragment) OS=Homo sapiens OX=9606 GN=TAF4 PE=1 SV=	TAF4	NA	NA	NA	NA	NA	NA	NA	NA	NA	NA	NA	NA	NA	NA	NA	NA	NA	NA
A0A0J9YYL3;A0A0J9YXJ8;A0A0J9YVP6;A0A0J9YXX5;Q9UHX1-4;Q9UHX1-6;Q9UHX1-3;Q9UHX1-5;Q9UHX1-2;Q9UHX1;E9PL19;E9PMU7;E9PN18;A0A0J9YVR6;E9PQ56;A0A0J9YWM1;H0YEM1	>tr|A0A0J9YYL3|A0A0J9YYL3_HUMAN Poly(U)-binding-splicing factor PUF60 (Fragment) OS=Homo sapiens OX=9606 GN=PUF60 PE=1 SV=1;>tr|A0A0J9YXJ8|A0A0J9YXJ8_HUMAN Poly(U)-binding-splicing factor PUF60 (Fragment) OS=Homo sapiens OX=9606 GN=PUF60 PE=1 SV=1;>tr|A0A0	PUF60	1.92304	NA	NA	2.60893	NA	NA	0.589284	NA	NA	-0.284968	NA	NA	-0.0753984	NA	NA	0.0806577	NA	NA
A0A0J9YWY6;O95425-2;O95425-4;O95425-3;O95425	>tr|A0A0J9YWY6|A0A0J9YWY6_HUMAN Supervillin (Fragment) OS=Homo sapiens OX=9606 GN=SVIL PE=1 SV=1;>sp|O95425-2|SVIL_HUMAN Isoform 2 of Supervillin OS=Homo sapiens OX=9606 GN=SVIL;>sp|O95425-4|SVIL_HUMAN Isoform SV4 of Supervillin OS=Homo sapiens OX=9606 GN=	SVIL	NA	2.07881	NA	NA	-0.405394	NA	NA	-2.48423	NA	NA	-0.743569	NA	NA	-2.52334	NA	NA	-1.51878	NA
A0A0J9YXC7;P48059;P48059-4;P48059-2;P48059-5;P48059-3;C9JF46;A0A0M3HER1;P0CW19-2	>tr|A0A0J9YXC7|A0A0J9YXC7_HUMAN LIM and senescent cell antigen-like-containing domain protein OS=Homo sapiens OX=9606 GN=LIMS4 PE=1 SV=1;>sp|P48059|LIMS1_HUMAN LIM and senescent cell antigen-like-containing domain protein 1 OS=Homo sapiens OX=9606 GN=LIMS1	LIMS4	NA	NA	NA	NA	NA	NA	NA	NA	NA	NA	NA	NA	NA	NA	NA	NA	NA	NA
A0A0R4J2E8;P43243;D6REM6;D6R991	>tr|A0A0R4J2E8|A0A0R4J2E8_HUMAN Matrin-3 OS=Homo sapiens OX=9606 GN=MATR3 PE=1 SV=1;>sp|P43243|MATR3_HUMAN Matrin-3 OS=Homo sapiens OX=9606 GN=MATR3 PE=1 SV=2;>tr|D6REM6|D6REM6_HUMAN Matrin-3 OS=Homo sapiens OX=9606 GN=MATR3 PE=1 SV=1;>tr|D6R991|D6R991_HUM	MATR3	3.94101	3.23165	2.88434	4.51261	2.10893	2.31704	0.556895	-1.07367	-0.41835	2.04639	0.708849	0.259785	2.55807	0.525067	0.377846	0.0515809	-0.307359	0.107554
E3W994;J3KR49;A0A0U1RQI6;E7ERI8;E7EW49;O75122;O75122-3	>tr|E3W994|E3W994_HUMAN CLIP-associating protein 2 OS=Homo sapiens OX=9606 GN=CLASP2 PE=1 SV=2;>tr|J3KR49|J3KR49_HUMAN CLIP-associating protein 2 OS=Homo sapiens OX=9606 GN=CLASP2 PE=1 SV=1;>tr|A0A0U1RQI6|A0A0U1RQI6_HUMAN CLIP-associating protein 2 OS=Homo	CLASP2	2.27917	NA	NA	2.6207	NA	NA	0.34153	NA	NA	1.09882	NA	NA	1.16466	NA	NA	-0.157222	NA	NA
A0A0U1RQV4;Q13464	>tr|A0A0U1RQV4|A0A0U1RQV4_HUMAN Rho-associated protein kinase 1 OS=Homo sapiens OX=9606 GN=ROCK1 PE=1 SV=1;>sp|Q13464|ROCK1_HUMAN Rho-associated protein kinase 1 OS=Homo sapiens OX=9606 GN=ROCK1 PE=1 SV=1	ROCK1	NA	NA	NA	NA	NA	NA	NA	NA	NA	NA	NA	NA	NA	NA	NA	NA	NA	NA
A0A0U1RQV5;P56537-2;P56537	>tr|A0A0U1RQV5|A0A0U1RQV5_HUMAN Uncharacterized protein (Fragment) OS=Homo sapiens OX=9606 PE=1 SV=1;>sp|P56537-2|IF6_HUMAN Isoform 2 of Eukaryotic translation initiation factor 6 OS=Homo sapiens OX=9606 GN=EIF6;>sp|P56537|IF6_HUMAN Eukaryotic translation	>tr|A0A0U1RQV5|A0A0U1RQV5_HUMAN Uncharacterized protein (Fragment) OS=Homo sapiens OX=9606 PE=1 SV=1	NA	NA	NA	NA	NA	NA	NA	NA	NA	NA	NA	NA	NA	NA	NA	NA	NA	NA
A0A0U1RR22;Q9UNF0-2;Q9UNF0	>tr|A0A0U1RR22|A0A0U1RR22_HUMAN Protein kinase C and casein kinase substrate in neurons protein 2 (Fragment) OS=Homo sapiens OX=9606 GN=PACSIN2 PE=1 SV=1;>sp|Q9UNF0-2|PACN2_HUMAN Isoform 2 of Protein kinase C and casein kinase substrate in neurons protein	PACSIN2	2.08549	2.62253	2.77728	2.62751	2.07296	2.052	0.54201	-0.310236	-0.725279	-0.0172418	0.0439044	0.940355	2.04194	0.690104	0.341189	0.0309716	0.355918	-0.2843
A0A0U1RRM1;Q8WXI9;A0A0U1RR30	>tr|A0A0U1RRM1|A0A0U1RRM1_HUMAN Transcriptional repressor p66-beta OS=Homo sapiens OX=9606 GN=GATAD2B PE=1 SV=1;>sp|Q8WXI9|P66B_HUMAN Transcriptional repressor p66-beta OS=Homo sapiens OX=9606 GN=GATAD2B PE=1 SV=1;>tr|A0A0U1RR30|A0A0U1RR30_HUMAN Transcript	GATAD2B	1.78965	2.76054	1.68046	2.38687	2.53134	1.24336	0.497536	-0.522343	-0.437096	0.430178	0.581399	-0.745067	2.75666	0.969528	-0.467494	0.00475306	0.0387171	0.00389003
A0A0U1RRM4;P26599;P26599-2;P26599-3;A6NLN1;K7EKJ7	>tr|A0A0U1RRM4|A0A0U1RRM4_HUMAN Polypyrimidine tract-binding protein 1 OS=Homo sapiens OX=9606 GN=PTBP1 PE=1 SV=1;>sp|P26599|PTBP1_HUMAN Polypyrimidine tract-binding protein 1 OS=Homo sapiens OX=9606 GN=PTBP1 PE=1 SV=1;>sp|P26599-2|PTBP1_HUMAN Isoform 2 of	PTBP1	3.99041	3.069	NA	4.45411	1.40256	NA	0.539233	-1.70741	NA	1.30048	0.399226	NA	1.85798	-0.0744411	NA	0.0281448	-1.05826	NA
A0A140T936;P26640	>tr|A0A140T936|A0A140T936_HUMAN Valine--tRNA ligase (Fragment) OS=Homo sapiens OX=9606 GN=VARS PE=1 SV=1;>sp|P26640|SYVC_HUMAN Valine--tRNA ligase OS=Homo sapiens OX=9606 GN=VARS PE=1 SV=4	VARS	1.33588	NA	NA	1.75484	NA	NA	0.497127	NA	NA	1.18511	NA	NA	1.69631	NA	NA	0.0040339	NA	NA
A0A1B0GUC3;A0A1B0GV98;A0A1B0GTC5;A0A1B0GU26;A0A1B0GTC3;A0A1B0GVH5;Q9C0B1;A0A1B0GTY1	>tr|A0A1B0GUC3|A0A1B0GUC3_HUMAN Alpha-ketoglutarate-dependent dioxygenase FTO OS=Homo sapiens OX=9606 GN=FTO PE=1 SV=1;>tr|A0A1B0GV98|A0A1B0GV98_HUMAN Alpha-ketoglutarate-dependent dioxygenase FTO OS=Homo sapiens OX=9606 GN=FTO PE=1 SV=1;>tr|A0A1B0GTC5|A0A	FTO	2.50914	NA	NA	2.59189	NA	NA	0.0827026	NA	NA	1.05818	NA	NA	1.41986	NA	NA	-0.360175	NA	NA
A0A1B0GU60;A0A1B0GTU4;P49023-2;P49023;P49023-3;F5GZ78	>tr|A0A1B0GU60|A0A1B0GU60_HUMAN Paxillin OS=Homo sapiens OX=9606 GN=PXN PE=1 SV=1;>tr|A0A1B0GTU4|A0A1B0GTU4_HUMAN Paxillin OS=Homo sapiens OX=9606 GN=PXN PE=1 SV=1;>sp|P49023-2|PAXI_HUMAN Isoform Alpha of Paxillin OS=Homo sapiens OX=9606 GN=PXN;>sp|P49023|	PXN	NA	2.30384	NA	NA	1.33314	NA	NA	-0.970696	NA	NA	-0.274843	NA	NA	-0.0496809	NA	NA	-0.304541	NA
A0A1B0GTW1;A0A2R8YDH4;Q9UDY2-3;Q9UDY2;Q9UDY2-7;Q9UDY2-6;Q9UDY2-5;Q9UDY2-4;Q9UDY2-2	>tr|A0A1B0GTW1|A0A1B0GTW1_HUMAN Tight junction protein ZO-2 OS=Homo sapiens OX=9606 GN=TJP2 PE=1 SV=1;>tr|A0A2R8YDH4|A0A2R8YDH4_HUMAN Tight junction protein ZO-2 OS=Homo sapiens OX=9606 GN=TJP2 PE=4 SV=1;>sp|Q9UDY2-3|ZO2_HUMAN Isoform C1 of Tight junction	TJP2	1.88174	3.35389	3.2665	3.16166	1.7988	2.05547	0.434028	-1.49977	-1.21103	-0.612042	0.49917	0.54745	-0.681631	0.00230647	-0.422714	-0.057722	-0.747173	-0.704771
F8WD96;C9JH19;H7C469;A0A1B0GW44;A0A1B0GVP3;A0A1B0GV23;A0A1B0GVD5;A0A1B0GWE8;A0A1B0GU92;A0A1B0GU03;P07339;F8W787	>tr|F8WD96|F8WD96_HUMAN Cathepsin D OS=Homo sapiens OX=9606 GN=CTSD PE=1 SV=1;>tr|C9JH19|C9JH19_HUMAN Cathepsin D (Fragment) OS=Homo sapiens OX=9606 GN=CTSD PE=1 SV=1;>tr|H7C469|H7C469_HUMAN Uncharacterized protein (Fragment) OS=Homo sapiens OX=9606 PE=1 S	CTSD	NA	NA	NA	NA	NA	NA	NA	NA	NA	NA	NA	NA	NA	NA	NA	NA	NA	NA
C9JVA8;H7BXK7;A0A1B0GU38;P50452-2;P50452;C9JTJ8	>tr|C9JVA8|C9JVA8_HUMAN Serpin B8 (Fragment) OS=Homo sapiens OX=9606 GN=SERPINB8 PE=1 SV=1;>tr|H7BXK7|H7BXK7_HUMAN Serpin B8 (Fragment) OS=Homo sapiens OX=9606 GN=SERPINB8 PE=1 SV=1;>tr|A0A1B0GU38|A0A1B0GU38_HUMAN Serpin B8 OS=Homo sapiens OX=9606 GN=SERPI	SERPINB8	NA	NA	NA	NA	NA	NA	NA	NA	NA	NA	NA	NA	NA	NA	NA	NA	NA	NA
A0A1B0GVL3;Q05086-2;Q05086-3;Q05086;A0A0D9SG77	>tr|A0A1B0GVL3|A0A1B0GVL3_HUMAN Ubiquitin-protein ligase E3A OS=Homo sapiens OX=9606 GN=UBE3A PE=1 SV=1;>sp|Q05086-2|UBE3A_HUMAN Isoform I of Ubiquitin-protein ligase E3A OS=Homo sapiens OX=9606 GN=UBE3A;>sp|Q05086-3|UBE3A_HUMAN Isoform III of Ubiquitin-pr	UBE3A	2.19532	1.11323	NA	2.71037	-0.404515	NA	0.561693	-1.93346	NA	2.22463	-1.45257	NA	2.67405	-2.33293	NA	0.0690147	-1.20227	NA
K7ERN1;A0A1B0GVY1;Q96PU5-9;Q96PU5-4;Q96PU5-3;Q96PU5-2;Q96PU5-6;Q96PU5-5;Q96PU5-7;Q96PU5;K7EKL1;H0Y8X6;P46934-4;P46934-3;P46934-2;P46934	>tr|K7ERN1|K7ERN1_HUMAN E3 ubiquitin-protein ligase NEDD4-like (Fragment) OS=Homo sapiens OX=9606 GN=NEDD4L PE=1 SV=1;>tr|A0A1B0GVY1|A0A1B0GVY1_HUMAN E3 ubiquitin-protein ligase NEDD4-like OS=Homo sapiens OX=9606 GN=NEDD4L PE=1 SV=1;>sp|Q96PU5-9|NED4L_HUMA	NEDD4L	NA	NA	NA	NA	NA	NA	NA	NA	NA	NA	NA	NA	NA	NA	NA	NA	NA	NA
A0A1C7CYX9;Q16555;Q16555-2	>tr|A0A1C7CYX9|A0A1C7CYX9_HUMAN Dihydropyrimidinase-related protein 2 OS=Homo sapiens OX=9606 GN=DPYSL2 PE=1 SV=1;>sp|Q16555|DPYL2_HUMAN Dihydropyrimidinase-related protein 2 OS=Homo sapiens OX=9606 GN=DPYSL2 PE=1 SV=1;>sp|Q16555-2|DPYL2_HUMAN Isoform 2 of	DPYSL2	2.38397	2.62513	1.29637	2.9434	1.34579	1.09376	0.516923	-1.35096	-0.492789	0.632734	-0.00518859	-0.61637	2.85196	-0.17555	-0.543425	0.0241778	-0.684782	-0.0518029
A0A1W2PNX8;Q9H3U1-2;Q9H3U1	>tr|A0A1W2PNX8|A0A1W2PNX8_HUMAN Protein unc-45 homolog A OS=Homo sapiens OX=9606 GN=UNC45A PE=1 SV=1;>sp|Q9H3U1-2|UN45A_HUMAN Isoform 2 of Protein unc-45 homolog A OS=Homo sapiens OX=9606 GN=UNC45A;>sp|Q9H3U1|UN45A_HUMAN Protein unc-45 homolog A OS=Homo sa	UNC45A	1.93372	NA	NA	2.40901	NA	NA	0.416083	NA	NA	0.334225	NA	NA	0.344828	NA	NA	-0.0830495	NA	NA
A0A1W2PNZ9;Q15652-2;Q15652-3;Q15652	>tr|A0A1W2PNZ9|A0A1W2PNZ9_HUMAN Probable JmjC domain-containing histone demethylation protein 2C OS=Homo sapiens OX=9606 GN=JMJD1C PE=1 SV=1;>sp|Q15652-2|JHD2C_HUMAN Isoform 2 of Probable JmjC domain-containing histone demethylation protein 2C OS=Homo sapi	JMJD1C	2.20514	3.30271	2.14685	2.88926	2.13192	1.47223	0.684101	-1.24807	-0.901122	0.509645	0.480369	-0.544645	0.847356	-0.603314	-0.583463	0.139208	-0.822682	-0.43337
A0A1W2PPS1;Q00839-2;Q00839;A0A1W2PP35;Q5RI18	>tr|A0A1W2PPS1|A0A1W2PPS1_HUMAN Heterogeneous nuclear ribonucleoprotein U OS=Homo sapiens OX=9606 GN=HNRNPU PE=1 SV=1;>sp|Q00839-2|HNRPU_HUMAN Isoform 2 of Heterogeneous nuclear ribonucleoprotein U OS=Homo sapiens OX=9606 GN=HNRNPU;>sp|Q00839|HNRPU_HUMAN H	HNRNPU	2.90649	3.28673	2.93244	3.64916	1.19011	2.21372	0.73127	-2.04002	-0.712504	2.09336	0.67084	0.447738	2.7885	-0.426742	0.158078	0.222681	-1.26486	-0.150465
C9J4M6;A0A1W2PPT5;C9J2Y9;P30876	>tr|C9J4M6|C9J4M6_HUMAN DNA-directed RNA polymerase subunit beta OS=Homo sapiens OX=9606 GN=POLR2B PE=1 SV=3;>tr|A0A1W2PPT5|A0A1W2PPT5_HUMAN DNA-directed RNA polymerase subunit beta OS=Homo sapiens OX=9606 GN=POLR2B PE=1 SV=1;>tr|C9J2Y9|C9J2Y9_HUMAN DNA-di	POLR2B	2.52346	NA	NA	4.21506	NA	NA	0.535655	NA	NA	0.224658	NA	NA	-0.732284	NA	NA	-0.0203404	NA	NA
A0A1W2PPZ5;P23193;A0A1W2PRL9;P23193-2;E5RIS7;E5RJ93	>tr|A0A1W2PPZ5|A0A1W2PPZ5_HUMAN Transcription elongation factor A protein 1 OS=Homo sapiens OX=9606 GN=TCEA1 PE=1 SV=1;>sp|P23193|TCEA1_HUMAN Transcription elongation factor A protein 1 OS=Homo sapiens OX=9606 GN=TCEA1 PE=1 SV=2;>tr|A0A1W2PRL9|A0A1W2PRL9_H	TCEA1	2.17655	3.06996	2.65945	2.52326	2.92499	3.03219	0.350724	-0.370919	-0.567105	-1.10877	0.212632	0.54092	-1.21444	1.26772	1.63464	0.00977712	0.346078	-0.182704
A0A1W2PQ43;E9PK09;E9PQN2;E9PKI6;E9PK91;Q9NYF8-3;Q9NYF8-2;Q9NYF8;Q9NYF8-4;E9PJA7	>tr|A0A1W2PQ43|A0A1W2PQ43_HUMAN Bcl-2-associated transcription factor 1 OS=Homo sapiens OX=9606 GN=BCLAF1 PE=1 SV=1;>tr|E9PK09|E9PK09_HUMAN Bcl-2-associated transcription factor 1 (Fragment) OS=Homo sapiens OX=9606 GN=BCLAF1 PE=1 SV=8;>tr|E9PQN2|E9PQN2_HUM	BCLAF1	3.15623	3.26664	3.47742	3.86443	3.5272	3.46506	0.557484	0.0556122	-0.146547	1.17632	0.473423	0.90381	1.42169	1.43264	1.3544	0.0521376	0.821139	0.34551
A0A1X7SBZ2;A0A1W2PQ51;Q92841;Q92841-1;Q92841-3;Q92841-2	>tr|A0A1X7SBZ2|A0A1X7SBZ2_HUMAN Probable ATP-dependent RNA helicase DDX17 OS=Homo sapiens OX=9606 GN=DDX17 PE=1 SV=1;>tr|A0A1W2PQ51|A0A1W2PQ51_HUMAN Probable ATP-dependent RNA helicase DDX17 OS=Homo sapiens OX=9606 GN=DDX17 PE=1 SV=1;>sp|Q92841|DDX17_HUMAN	DDX17	4.09711	3.21684	3.48207	4.44453	1.71501	2.54994	0.471968	-1.62928	-1.04374	1.73023	0.586501	0.987175	2.14499	0.172744	-0.002657	-0.0299415	-0.977895	-0.553214
A0A1W2PQ90;Q92878-3;Q92878;Q92878-2;E7ESD9;E7EN38	>tr|A0A1W2PQ90|A0A1W2PQ90_HUMAN Uncharacterized protein OS=Homo sapiens OX=9606 PE=4 SV=2;>sp|Q92878-3|RAD50_HUMAN Isoform 3 of DNA repair protein RAD50 OS=Homo sapiens OX=9606 GN=RAD50;>sp|Q92878|RAD50_HUMAN DNA repair protein RAD50 OS=Homo sapiens OX=960	>tr|A0A1W2PQ90|A0A1W2PQ90_HUMAN Uncharacterized protein OS=Homo sapiens OX=9606 PE=4 SV=2	NA	NA	NA	NA	NA	NA	NA	NA	NA	NA	NA	NA	NA	NA	NA	NA	NA	NA
A0A286YEX4;P08651-4;P08651-5;P08651-3;P08651-6;P08651-2;P08651	>tr|A0A286YEX4|A0A286YEX4_HUMAN Nuclear factor 1 OS=Homo sapiens OX=9606 GN=NFIC PE=1 SV=1;>sp|P08651-4|NFIC_HUMAN Isoform 3 of Nuclear factor 1 C-type OS=Homo sapiens OX=9606 GN=NFIC;>sp|P08651-5|NFIC_HUMAN Isoform 5 of Nuclear factor 1 C-type OS=Homo sap	NFIC	2.31979	NA	NA	3.02075	NA	NA	0.700972	NA	NA	0.960289	NA	NA	3.39053	NA	NA	0.208268	NA	NA
A0A286YF22;O43175;A0A286YFA2;A0A2C9F2M7;A0A286YFL2;A0A286YFM8	>tr|A0A286YF22|A0A286YF22_HUMAN D-3-phosphoglycerate dehydrogenase OS=Homo sapiens OX=9606 GN=PHGDH PE=1 SV=1;>sp|O43175|SERA_HUMAN D-3-phosphoglycerate dehydrogenase OS=Homo sapiens OX=9606 GN=PHGDH PE=1 SV=4;>tr|A0A286YFA2|A0A286YFA2_HUMAN D-3-phosphogly	PHGDH	2.8788	2.93552	2.70759	3.76246	1.52672	2.09562	0.65581	-1.10755	-0.779546	1.25689	0.173383	0.268674	1.23186	0.188907	0.719841	0.144699	-0.470949	-0.324744
C9JXC1;A0A286YFD6;P31350;P31350-2	>tr|C9JXC1|C9JXC1_HUMAN Ribonucleoside-diphosphate reductase subunit M2 (Fragment) OS=Homo sapiens OX=9606 GN=RRM2 PE=1 SV=1;>tr|A0A286YFD6|A0A286YFD6_HUMAN Uncharacterized protein OS=Homo sapiens OX=9606 PE=4 SV=1;>sp|P31350|RIR2_HUMAN Ribonucleoside-diph	RRM2	NA	NA	NA	NA	NA	NA	NA	NA	NA	NA	NA	NA	NA	NA	NA	NA	NA	NA
A0A2Q2TH77;Q08379;B7ZC06;Q08379-2	>tr|A0A2Q2TH77|A0A2Q2TH77_HUMAN Golgin subfamily A member 2 OS=Homo sapiens OX=9606 GN=GOLGA2 PE=1 SV=1;>sp|Q08379|GOGA2_HUMAN Golgin subfamily A member 2 OS=Homo sapiens OX=9606 GN=GOLGA2 PE=1 SV=3;>tr|B7ZC06|B7ZC06_HUMAN Golgin subfamily A member 2 (Frag	GOLGA2	1.31423	2.27474	3.04701	1.66848	1.72295	2.74773	0.354226	-0.519425	-0.482029	1.50752	-0.291115	0.58323	1.79265	0.210264	0.808591	-0.138045	0.21176	0.0439044
A0A2R8Y5E4;A0A2R8YFK2;A0A2R8Y6M6;A0A2R8Y4C2;A0A2R8YFS8;A0A2R8Y8C4;A0A2R8Y5C9;A0A2R8Y596;P56945-4;P56945-5;P56945-8;P56945;P56945-7;P56945-3;P56945-2;P56945-6	>tr|A0A2R8Y5E4|A0A2R8Y5E4_HUMAN Breast cancer anti-estrogen resistance protein 1 OS=Homo sapiens OX=9606 GN=BCAR1 PE=4 SV=1;>tr|A0A2R8YFK2|A0A2R8YFK2_HUMAN Breast cancer anti-estrogen resistance protein 1 OS=Homo sapiens OX=9606 GN=BCAR1 PE=4 SV=1;>tr|A0A2	BCAR1	NA	NA	NA	NA	NA	NA	NA	NA	NA	NA	NA	NA	NA	NA	NA	NA	NA	NA
A0A2R8YDY7;V9GYA2;A0A2R8Y4D6;A0A2R8Y4H0;A0A2R8Y5A0;A0A2R8YF43;A0A2R8YD58;E7EU96;Q8NEV1;P68400;A0A2R8YEW1	>tr|A0A2R8YDY7|A0A2R8YDY7_HUMAN Casein kinase II subunit alpha (Fragment) OS=Homo sapiens OX=9606 GN=CSNK2A1 PE=4 SV=1;>tr|V9GYA2|V9GYA2_HUMAN Casein kinase II subunit alpha (Fragment) OS=Homo sapiens OX=9606 GN=CSNK2A1 PE=4 SV=2;>tr|A0A2R8Y4D6|A0A2R8Y4D6_	CSNK2A1	1.56506	NA	NA	2.22021	NA	NA	0.655169	NA	NA	-1.7219	NA	NA	-1.45225	NA	NA	0.269392	NA	NA
A0A2R8Y765;J3QKS7;A0A2R8Y7U4;A0A2R8Y7I9;A0A2R8Y4T4;A0A2R8YES3;A0A2R8Y855;B4DGM3;Q969G3-6;Q969G3-5;Q969G3-3;Q969G3-2;Q969G3-4;Q969G3;J3QR61;K7EMQ8	>tr|A0A2R8Y765|A0A2R8Y765_HUMAN SWI/SNF-related matrix-associated actin-dependent regulator of chromatin subfamily E member 1 OS=Homo sapiens OX=9606 GN=SMARCE1 PE=4 SV=1;>tr|J3QKS7|J3QKS7_HUMAN SWI/SNF-related matrix-associated actin-dependent regulator o	SMARCE1	2.04513	2.46252	3.86245	2.91027	2.10879	4.01792	0.693766	-0.11062	-0.3709	1.25997	-0.593616	2.29466	2.59772	0.303693	2.73123	0.194213	0.767316	0.0040339
A0A2R8YGU1;A0A2R8Y4X4;A0A2R8Y4W8;A0A2R8YG73;A0A2R8Y7B1;Q3V6T2-5;Q3V6T2-4;Q3V6T2-2;Q3V6T2-3;Q3V6T2;A0A2R8Y6B2;A0A087WXD9;A0A2R8YG52;A0A2R8Y7D9	>tr|A0A2R8YGU1|A0A2R8YGU1_HUMAN Girdin (Fragment) OS=Homo sapiens OX=9606 GN=CCDC88A PE=4 SV=1;>tr|A0A2R8Y4X4|A0A2R8Y4X4_HUMAN Girdin OS=Homo sapiens OX=9606 GN=CCDC88A PE=4 SV=1;>tr|A0A2R8Y4W8|A0A2R8Y4W8_HUMAN Girdin OS=Homo sapiens OX=9606 GN=CCDC88A PE=	CCDC88A	NA	2.04576	NA	NA	1.1232	NA	NA	-0.779546	NA	NA	-0.433935	NA	NA	-0.331354	NA	NA	0.209266	NA
A0A2R8Y804;A0A2R8Y543;A0A2R8Y5C3;A0A2R8Y750;A0A2R8Y5Z1;B4DGU4;A0A2R8YCH5;A0A2R8Y7Z0;A0A2R8Y5A3;P35222	>tr|A0A2R8Y804|A0A2R8Y804_HUMAN Catenin beta-1 OS=Homo sapiens OX=9606 GN=CTNNB1 PE=4 SV=1;>tr|A0A2R8Y543|A0A2R8Y543_HUMAN Catenin beta-1 OS=Homo sapiens OX=9606 GN=CTNNB1 PE=4 SV=1;>tr|A0A2R8Y5C3|A0A2R8Y5C3_HUMAN Catenin beta-1 OS=Homo sapiens OX=9606 GN=	CTNNB1	1.70385	NA	NA	3.16186	NA	NA	0.505586	NA	NA	0.560715	NA	NA	1.44853	NA	NA	0.0127832	NA	NA
A0A2R8Y595;A0A2R8YFL0;P49711;P49711-2	>tr|A0A2R8Y595|A0A2R8Y595_HUMAN Transcriptional repressor CTCF OS=Homo sapiens OX=9606 GN=CTCF PE=4 SV=1;>tr|A0A2R8YFL0|A0A2R8YFL0_HUMAN Transcriptional repressor CTCF OS=Homo sapiens OX=9606 GN=CTCF PE=4 SV=1;>sp|P49711|CTCF_HUMAN Transcriptional represso	CTCF	NA	2.65226	NA	NA	0.892274	NA	NA	-1.75994	NA	NA	-0.330774	NA	NA	-1.08488	NA	NA	-0.787119	NA
H0YH87;A0A2R8Y7P6;A0A2R8YDM9;F8WB06;V9GY86;A0A2R8Y5A6;Q99700-2;Q99700-4;Q99700;F8VQP2;Q99700-5;F8VRK6	>tr|H0YH87|H0YH87_HUMAN Ataxin-2 OS=Homo sapiens OX=9606 GN=ATXN2 PE=1 SV=2;>tr|A0A2R8Y7P6|A0A2R8Y7P6_HUMAN Ataxin-2 OS=Homo sapiens OX=9606 GN=ATXN2 PE=4 SV=1;>tr|A0A2R8YDM9|A0A2R8YDM9_HUMAN Ataxin-2 OS=Homo sapiens OX=9606 GN=ATXN2 PE=4 SV=1;>tr|F8WB06|F	ATXN2	NA	2.57459	NA	NA	1.08277	NA	NA	-1.49184	NA	NA	-0.124409	NA	NA	-0.709127	NA	NA	-0.725494	NA
E7EQB9;A0A2R8YEZ4;A0A2R8Y5D3;O15160-2;O15160;D6RDJ3;A0A2R8Y8D6;A0A2R8YEY5	>tr|E7EQB9|E7EQB9_HUMAN DNA-directed RNA polymerases I and III subunit RPAC1 OS=Homo sapiens OX=9606 GN=POLR1C PE=1 SV=1;>tr|A0A2R8YEZ4|A0A2R8YEZ4_HUMAN DNA-directed RNA polymerases I and III subunit RPAC1 OS=Homo sapiens OX=9606 GN=POLR1C PE=4 SV=1;>tr|A0	POLR1C	1.3017	NA	NA	1.75877	NA	NA	0.457016	NA	NA	-1.93044	NA	NA	-1.84845	NA	NA	0.116099	NA	NA
A0A2R8Y5V9;P67936;A0A2R8YGX3;A0A2R8YH90;A0A2R8YE05;K7ENT6;P67936-2;K7ERG3;A0A2R8YEU4;K7EP68	>tr|A0A2R8Y5V9|A0A2R8Y5V9_HUMAN Tropomyosin alpha-4 chain OS=Homo sapiens OX=9606 GN=TPM4 PE=4 SV=1;>sp|P67936|TPM4_HUMAN Tropomyosin alpha-4 chain OS=Homo sapiens OX=9606 GN=TPM4 PE=1 SV=3;>tr|A0A2R8YGX3|A0A2R8YGX3_HUMAN Tropomyosin alpha-4 chain OS=Homo	TPM4	1.71123	2.34008	NA	2.1377	2.04942	NA	0.409147	-0.311381	NA	-0.32413	0.535257	NA	-0.744632	0.80653	NA	-0.0312973	0.571143	NA
A0A2R8Y793	>tr|A0A2R8Y793|A0A2R8Y793_HUMAN Actin, cytoplasmic 1 (Fragment) OS=Homo sapiens OX=9606 GN=ACTB PE=4 SV=1	ACTB	NA	NA	NA	NA	NA	NA	NA	NA	NA	NA	NA	NA	NA	NA	NA	NA	NA	NA
A0A2R8Y7C0;P69905;G3V1N2	>tr|A0A2R8Y7C0|A0A2R8Y7C0_HUMAN Hemoglobin subunit alpha (Fragment) OS=Homo sapiens OX=9606 GN=HBA2 PE=4 SV=1;>sp|P69905|HBA_HUMAN Hemoglobin subunit alpha OS=Homo sapiens OX=9606 GN=HBA1 PE=1 SV=2;>tr|G3V1N2|G3V1N2_HUMAN HCG1745306, isoform CRA_a OS=Homo	HBA2	NA	NA	NA	NA	NA	NA	NA	NA	NA	NA	NA	NA	NA	NA	NA	NA	NA	NA
E7ETD6;E9PE19;A0A2R8Y7Q1;Q12830-4;Q12830-2;Q12830;F5GXF5	>tr|E7ETD6|E7ETD6_HUMAN Nucleosome-remodeling factor subunit BPTF (Fragment) OS=Homo sapiens OX=9606 GN=BPTF PE=1 SV=3;>tr|E9PE19|E9PE19_HUMAN Nucleosome-remodeling factor subunit BPTF OS=Homo sapiens OX=9606 GN=BPTF PE=1 SV=3;>tr|A0A2R8Y7Q1|A0A2R8Y7Q1_HUM	BPTF	1.00195	2.45383	NA	2.04764	1.4055	NA	0.818196	-1.04832	NA	-0.595424	-0.36857	NA	-0.057767	-0.712433	NA	0.280956	-0.0828967	NA
A0A2R8Y840;Q9HCK8-2;Q9HCK8;A0A2R8Y4P3;H0YJG4	>tr|A0A2R8Y840|A0A2R8Y840_HUMAN Chromodomain-helicase-DNA-binding protein 8 (Fragment) OS=Homo sapiens OX=9606 GN=CHD8 PE=4 SV=1;>sp|Q9HCK8-2|CHD8_HUMAN Isoform 2 of Chromodomain-helicase-DNA-binding protein 8 OS=Homo sapiens OX=9606 GN=CHD8;>sp|Q9HCK8|CHD	CHD8	2.2199	NA	NA	2.83076	NA	NA	0.420725	NA	NA	0.471031	NA	NA	0.628354	NA	NA	-0.129797	NA	NA
A0A2R8Y852;P39880-5;P39880-2;P39880;P39880-3;A0A2R8YDI1;P39880-6;P39880-4	>tr|A0A2R8Y852|A0A2R8Y852_HUMAN Homeobox protein cut-like 1 OS=Homo sapiens OX=9606 GN=CUX1 PE=4 SV=1;>sp|P39880-5|CUX1_HUMAN Isoform 6 of Homeobox protein cut-like 1 OS=Homo sapiens OX=9606 GN=CUX1;>sp|P39880-2|CUX1_HUMAN Isoform 2 of Homeobox protein cut	CUX1	NA	1.89573	2.49029	NA	1.76863	2.02733	NA	-0.410141	-0.219404	NA	-0.936359	0.388465	NA	-0.062279	0.336283	NA	0.332164	0.148609
A0A2R8Y880;Q7Z6E9-4;Q7Z6E9-2;Q7Z6E9;I3L3Y2;H3BUN0	>tr|A0A2R8Y880|A0A2R8Y880_HUMAN E3 ubiquitin-protein ligase RBBP6 (Fragment) OS=Homo sapiens OX=9606 GN=RBBP6 PE=4 SV=1;>sp|Q7Z6E9-4|RBBP6_HUMAN Isoform 4 of E3 ubiquitin-protein ligase RBBP6 OS=Homo sapiens OX=9606 GN=RBBP6;>sp|Q7Z6E9-2|RBBP6_HUMAN Isofor	RBBP6	NA	2.50337	NA	NA	1.09606	NA	NA	-1.29616	NA	NA	-0.323859	NA	NA	-0.998414	NA	NA	-0.412712	NA
H7BXF5;A0A2R8YDB8;Q9H0E3;Q9H0E3-3;Q9H0E3-2	>tr|H7BXF5|H7BXF5_HUMAN Histone deacetylase complex subunit SAP130 OS=Homo sapiens OX=9606 GN=SAP130 PE=1 SV=1;>tr|A0A2R8YDB8|A0A2R8YDB8_HUMAN Histone deacetylase complex subunit SAP130 OS=Homo sapiens OX=9606 GN=SAP130 PE=4 SV=1;>sp|Q9H0E3|SP130_HUMAN His	SAP130	NA	NA	2.92107	NA	NA	2.33236	NA	NA	-0.457138	NA	NA	0.283448	NA	NA	0.334911	NA	NA	0.0396999
A0A2R8YE77;O14936-3;O14936-4;O14936-6;O14936-2;O14936;Q5JS72;Q5JS79;A0A2R8Y3B3;A0A2R8Y6F8;A0A2R8YFN5;A0A2R8YEK3;O14936-5	>tr|A0A2R8YE77|A0A2R8YE77_HUMAN Calcium/calmodulin-dependent serine protein kinase (MAGUK family), isoform CRA_c OS=Homo sapiens OX=9606 GN=CASK PE=4 SV=1;>sp|O14936-3|CSKP_HUMAN Isoform 3 of Peripheral plasma membrane protein CASK OS=Homo sapiens OX=9606	CASK	0.00417776	NA	NA	0.474981	NA	NA	0.470719	NA	NA	-1.37243	NA	NA	-1.0737	NA	NA	0.0166389	NA	NA
B4E2I4;E1CEI4;A0A2R8YEL6;P48506;A0A0C4DGB2;A0A2R8Y648	>tr|B4E2I4|B4E2I4_HUMAN cDNA FLJ58227, highly similar to Glutamate--cysteine ligase catalytic subunit (EC 6.3.2.2) OS=Homo sapiens OX=9606 GN=GCLC PE=1 SV=1;>tr|E1CEI4|E1CEI4_HUMAN Glutamate--cysteine ligase catalytic subunit OS=Homo sapiens OX=9606 GN=GCL	GCLC	NA	NA	NA	NA	NA	NA	NA	NA	NA	NA	NA	NA	NA	NA	NA	NA	NA	NA
A0A2R8YH03;Q5VWN6;Q5VWN6-2	>tr|A0A2R8YH03|A0A2R8YH03_HUMAN Protein FAM208B OS=Homo sapiens OX=9606 GN=FAM208B PE=4 SV=1;>sp|Q5VWN6|F208B_HUMAN Protein FAM208B OS=Homo sapiens OX=9606 GN=FAM208B PE=1 SV=1;>sp|Q5VWN6-2|F208B_HUMAN Isoform 2 of Protein FAM208B OS=Homo sapiens OX=9606 G	FAM208B	NA	NA	NA	NA	NA	NA	NA	NA	NA	NA	NA	NA	NA	NA	NA	NA	NA	NA
A0AVT1;A0AVT1-2	>sp|A0AVT1|UBA6_HUMAN Ubiquitin-like modifier-activating enzyme 6 OS=Homo sapiens OX=9606 GN=UBA6 PE=1 SV=1;>sp|A0AVT1-2|UBA6_HUMAN Isoform 2 of Ubiquitin-like modifier-activating enzyme 6 OS=Homo sapiens OX=9606 GN=UBA6	UBA6	2.3062	2.75003	NA	2.73275	1.40724	NA	0.431569	-1.32464	NA	-0.29869	0.00374614	NA	-0.230431	-0.500197	NA	0.00992041	-0.523193	NA
A5YKK6-2;A5YKK6;A5YKK6-3;A5YKK6-4	>sp|A5YKK6-2|CNOT1_HUMAN Isoform 2 of CCR4-NOT transcription complex subunit 1 OS=Homo sapiens OX=9606 GN=CNOT1;>sp|A5YKK6|CNOT1_HUMAN CCR4-NOT transcription complex subunit 1 OS=Homo sapiens OX=9606 GN=CNOT1 PE=1 SV=2;>sp|A5YKK6-3|CNOT1_HUMAN Isoform 3 of	CNOT1	1.09363	NA	NA	1.55655	NA	NA	0.611267	NA	NA	-0.639512	NA	NA	-0.368961	NA	NA	0.0465609	NA	NA
A6NJU6;A6NFX8;Q9UKK9	>tr|A6NJU6|A6NJU6_HUMAN ADP-sugar pyrophosphatase OS=Homo sapiens OX=9606 GN=NUDT5 PE=1 SV=2;>tr|A6NFX8|A6NFX8_HUMAN ADP-sugar pyrophosphatase OS=Homo sapiens OX=9606 GN=NUDT5 PE=1 SV=1;>sp|Q9UKK9|NUDT5_HUMAN ADP-sugar pyrophosphatase OS=Homo sapiens OX=96	NUDT5	NA	NA	NA	NA	NA	NA	NA	NA	NA	NA	NA	NA	NA	NA	NA	NA	NA	NA
K7EIJ0;K7ENL2;A6NG10;K7EMC9;Q969T9;K7EIN1;K7ESN4;Q969T9-2;K7EIK1	>tr|K7EIJ0|K7EIJ0_HUMAN WW domain-binding protein 2 (Fragment) OS=Homo sapiens OX=9606 GN=WBP2 PE=1 SV=1;>tr|K7ENL2|K7ENL2_HUMAN WW domain-binding protein 2 OS=Homo sapiens OX=9606 GN=WBP2 PE=1 SV=1;>tr|A6NG10|A6NG10_HUMAN cDNA FLJ59459, highly similar to	WBP2	2.63073	NA	NA	3.60383	NA	NA	0.359409	NA	NA	-0.513564	NA	NA	0.418676	NA	NA	-0.131756	NA	NA
A6NGP5;H3BMV3;Q9H910;Q9H910-3;H3BMT0;H3BTV5;H3BU16;Q9H910-2	>tr|A6NGP5|A6NGP5_HUMAN Jupiter microtubule-associated homolog 2 OS=Homo sapiens OX=9606 GN=JPT2 PE=1 SV=2;>tr|H3BMV3|H3BMV3_HUMAN Jupiter microtubule-associated homolog 2 (Fragment) OS=Homo sapiens OX=9606 GN=JPT2 PE=1 SV=1;>sp|Q9H910|JUPI2_HUMAN Jupiter	JPT2	0.653794	2.49769	2.14731	1.28877	2.7817	2.10635	0.634965	0.244765	-0.112974	-0.012068	0.0994972	-0.32657	1.02191	1.13126	0.246226	0.0976108	0.436055	0.251204
A6NHL2-2;A6NHL2	>sp|A6NHL2-2|TBAL3_HUMAN Isoform 2 of Tubulin alpha chain-like 3 OS=Homo sapiens OX=9606 GN=TUBAL3;>sp|A6NHL2|TBAL3_HUMAN Tubulin alpha chain-like 3 OS=Homo sapiens OX=9606 GN=TUBAL3 PE=1 SV=2	TUBAL3	NA	NA	NA	NA	NA	NA	NA	NA	NA	NA	NA	NA	NA	NA	NA	NA	NA	NA
A6NHR9-2;A6NHR9;J3KTL8	>sp|A6NHR9-2|SMHD1_HUMAN Isoform 2 of Structural maintenance of chromosomes flexible hinge domain-containing protein 1 OS=Homo sapiens OX=9606 GN=SMCHD1;>sp|A6NHR9|SMHD1_HUMAN Structural maintenance of chromosomes flexible hinge domain-containing protein 1	SMCHD1	1.96912	NA	NA	2.37837	NA	NA	0.410884	NA	NA	0.421264	NA	NA	0.271067	NA	NA	-0.140094	NA	NA
A6NJA2;P54578-2;P54578-3;P54578	>tr|A6NJA2|A6NJA2_HUMAN Ubiquitin carboxyl-terminal hydrolase 14 OS=Homo sapiens OX=9606 GN=USP14 PE=1 SV=2;>sp|P54578-2|UBP14_HUMAN Isoform 2 of Ubiquitin carboxyl-terminal hydrolase 14 OS=Homo sapiens OX=9606 GN=USP14;>sp|P54578-3|UBP14_HUMAN Isoform 3 o	USP14	2.70403	2.45062	2.46772	3.01879	1.61763	2.17712	0.337426	-1.13191	-0.524977	0.917928	0.15095	0.349252	3.10608	0.244156	0.68715	-0.153687	-0.584999	-0.140571
A6NN40;Q2M3G4-2;Q2M3G4;C9JXU1	>tr|A6NN40|A6NN40_HUMAN Protein Shroom1 OS=Homo sapiens OX=9606 GN=SHROOM1 PE=1 SV=1;>sp|Q2M3G4-2|SHRM1_HUMAN Isoform 2 of Protein Shroom1 OS=Homo sapiens OX=9606 GN=SHROOM1;>sp|Q2M3G4|SHRM1_HUMAN Protein Shroom1 OS=Homo sapiens OX=9606 GN=SHROOM1 PE=1 SV=	SHROOM1	NA	NA	NA	NA	NA	NA	NA	NA	NA	NA	NA	NA	NA	NA	NA	NA	NA	NA
A6PVH9;F2Z2V0;B0QZ18;Q99829;Q5JX55;Q5JX56;Q5JX58;Q5JX59;Q5JX60;Q5JX44;E7ENH5	>tr|A6PVH9|A6PVH9_HUMAN Copine-1 OS=Homo sapiens OX=9606 GN=CPNE1 PE=1 SV=1;>tr|F2Z2V0|F2Z2V0_HUMAN Copine-1 (Fragment) OS=Homo sapiens OX=9606 GN=CPNE1 PE=1 SV=1;>tr|B0QZ18|B0QZ18_HUMAN Copine-1 OS=Homo sapiens OX=9606 GN=CPNE1 PE=1 SV=1;>sp|Q99829|CPNE1_	CPNE1	NA	NA	NA	NA	NA	NA	NA	NA	NA	NA	NA	NA	NA	NA	NA	NA	NA	NA
Q5T949;Q5T948;A6PVN9;F6WIT2;A6PVN5;Q15257-3;Q15257-2;Q15257;A6PVN7;A6PVN8;C9IZ76;A6PVN6;Q15257-4	>tr|Q5T949|Q5T949_HUMAN Serine/threonine-protein phosphatase 2A activator (Fragment) OS=Homo sapiens OX=9606 GN=PTPA PE=1 SV=1;>tr|Q5T948|Q5T948_HUMAN Serine/threonine-protein phosphatase 2A activator (Fragment) OS=Homo sapiens OX=9606 GN=PTPA PE=1 SV=8;>t	PTPA	NA	NA	NA	NA	NA	NA	NA	NA	NA	NA	NA	NA	NA	NA	NA	NA	NA	NA
A8K968;Q9Y2J2-2;A0A0A0MRA8;A0A0A0MSA4;Q9Y2J2;Q9Y2J2-4;A0A0J9YY18;Q9Y2J2-3	>tr|A8K968|A8K968_HUMAN Band 4.1-like protein 3 OS=Homo sapiens OX=9606 GN=EPB41L3 PE=1 SV=1;>sp|Q9Y2J2-2|E41L3_HUMAN Isoform 2 of Band 4.1-like protein 3 OS=Homo sapiens OX=9606 GN=EPB41L3;>tr|A0A0A0MRA8|A0A0A0MRA8_HUMAN Band 4.1-like protein 3 OS=Homo sa	EPB41L3	0.63988	2.29569	NA	0.952184	1.66612	NA	1.10675	-0.629546	NA	-1.28535	-0.536419	NA	-0.259461	-0.404897	NA	0.61372	0.171975	NA
A8MQ02;J3KN01;P55196-3;P55196;P55196-5;Q5TIG5;P55196-2;P55196-6;P55196-1	>tr|A8MQ02|A8MQ02_HUMAN Afadin OS=Homo sapiens OX=9606 GN=AFDN PE=1 SV=2;>tr|J3KN01|J3KN01_HUMAN Afadin OS=Homo sapiens OX=9606 GN=AFDN PE=1 SV=1;>sp|P55196-3|AFAD_HUMAN Isoform 3 of Afadin OS=Homo sapiens OX=9606 GN=AFDN;>sp|P55196|AFAD_HUMAN Afadin OS=Ho	AFDN	1.72216	1.84262	NA	2.01028	0.228973	NA	0.672652	-1.41573	NA	-0.119918	-1.09505	NA	-0.508342	-1.89889	NA	0.108089	-0.467494	NA
A8MU58;F8W950;Q13155	>tr|A8MU58|A8MU58_HUMAN Aminoacyl tRNA synthase complex-interacting multifunctional protein 2 OS=Homo sapiens OX=9606 GN=AIMP2 PE=1 SV=2;>tr|F8W950|F8W950_HUMAN Aminoacyl tRNA synthase complex-interacting multifunctional protein 2 OS=Homo sapiens OX=9606 G	AIMP2	3.27141	NA	NA	3.9934	NA	NA	0.722029	NA	NA	0.303576	NA	NA	0.497638	NA	NA	0.230941	NA	NA
A8MVM1;P42574;C9JXR7	>tr|A8MVM1|A8MVM1_HUMAN Caspase-3 OS=Homo sapiens OX=9606 GN=CASP3 PE=1 SV=2;>sp|P42574|CASP3_HUMAN Caspase-3 OS=Homo sapiens OX=9606 GN=CASP3 PE=1 SV=2;>tr|C9JXR7|C9JXR7_HUMAN Caspase-3 (Fragment) OS=Homo sapiens OX=9606 GN=CASP3 PE=1 SV=2	CASP3	NA	NA	NA	NA	NA	NA	NA	NA	NA	NA	NA	NA	NA	NA	NA	NA	NA	NA
A8MXP9	>tr|A8MXP9|A8MXP9_HUMAN Matrin-3 OS=Homo sapiens OX=9606 GN=MATR3 PE=1 SV=1	MATR3	NA	NA	NA	NA	NA	NA	NA	NA	NA	NA	NA	NA	NA	NA	NA	NA	NA	NA
B0QY89;Q9Y262-2;Q9Y262;B0QY90	>tr|B0QY89|B0QY89_HUMAN Eukaryotic translation initiation factor 3 subunit L OS=Homo sapiens OX=9606 GN=EIF3L PE=1 SV=1;>sp|Q9Y262-2|EIF3L_HUMAN Isoform 2 of Eukaryotic translation initiation factor 3 subunit L OS=Homo sapiens OX=9606 GN=EIF3L;>sp|Q9Y262|E	EIF3L	3.57204	2.82251	NA	4.57052	0.765874	NA	0.690551	-2.02521	NA	2.21257	0.378512	NA	4.94031	-0.896872	NA	0.197865	-1.50026	NA
B0QYK0;Q01844-6;Q01844-3;Q01844;Q01844-5;H7BY36;A0A0D9SFL3;C9JGE3;Q01844-2	>tr|B0QYK0|B0QYK0_HUMAN RNA-binding protein EWS OS=Homo sapiens OX=9606 GN=EWSR1 PE=1 SV=1;>sp|Q01844-6|EWS_HUMAN Isoform 6 of RNA-binding protein EWS OS=Homo sapiens OX=9606 GN=EWSR1;>sp|Q01844-3|EWS_HUMAN Isoform 3 of RNA-binding protein EWS OS=Homo sapi	EWSR1	4.35396	3.20367	3.0205	4.98946	3.48194	3.10948	0.614192	0.253384	0.0622599	2.9576	0.587269	0.556797	4.59467	2.02191	1.17031	0.11023	0.940505	0.588229
B0QZ65;B4DGD8;C9IZ08;F8W9S7;Q14C86-3;Q14C86-4;Q14C86-5;Q14C86-2;Q14C86;Q14C86-6;C9IZX9;A0A0A0MQV8;H0Y4E7;H0Y7I9	>tr|B0QZ65|B0QZ65_HUMAN GTPase-activating protein and VPS9 domain-containing protein 1 OS=Homo sapiens OX=9606 GN=GAPVD1 PE=1 SV=1;>tr|B4DGD8|B4DGD8_HUMAN GTPase-activating protein and VPS9 domain-containing protein 1 OS=Homo sapiens OX=9606 GN=GAPVD1 PE=1	GAPVD1	NA	1.56374	NA	NA	1.21642	NA	NA	-0.347344	NA	NA	-1.13521	NA	NA	-0.575443	NA	NA	0.418999	NA
B1AK87;B1AK88;P47756-2;B1AK85;P47756	>tr|B1AK87|B1AK87_HUMAN Capping protein (Actin filament) muscle Z-line, beta, isoform CRA_a OS=Homo sapiens OX=9606 GN=CAPZB PE=1 SV=1;>tr|B1AK88|B1AK88_HUMAN Capping protein (Actin filament) muscle Z-line, beta, isoform CRA_d OS=Homo sapiens OX=9606 GN=CA	CAPZB	1.44705	NA	NA	1.81799	NA	NA	0.401958	NA	NA	-1.52853	NA	NA	-1.41681	NA	NA	-0.0892213	NA	NA
G3V1R5;B1AKJ5;O43847;O43847-2;H0Y5G9;F5H7V1	>tr|G3V1R5|G3V1R5_HUMAN Nardilysin (N-arginine dibasic convertase), isoform CRA_e OS=Homo sapiens OX=9606 GN=NRDC PE=1 SV=1;>tr|B1AKJ5|B1AKJ5_HUMAN Nardilysin (N-arginine dibasic convertase), isoform CRA_d OS=Homo sapiens OX=9606 GN=NRDC PE=1 SV=1;>sp|O438	NRDC	2.68563	NA	2.43012	3.06107	NA	2.01671	0.428142	NA	-0.269477	0.463832	NA	-0.147522	0.489954	NA	0.0193461	-0.0642536	NA	0.227371
B1AKL4;Q9NRA8-2;Q9NRA8;Q9NRA8-3	>tr|B1AKL4|B1AKL4_HUMAN Eukaryotic translation initiation factor 4E transporter OS=Homo sapiens OX=9606 GN=EIF4ENIF1 PE=1 SV=1;>sp|Q9NRA8-2|4ET_HUMAN Isoform 2 of Eukaryotic translation initiation factor 4E transporter OS=Homo sapiens OX=9606 GN=EIF4ENIF1;	EIF4ENIF1	NA	NA	NA	NA	NA	NA	NA	NA	NA	NA	NA	NA	NA	NA	NA	NA	NA	NA
C9JA33;B1ALY0;Q8IXS6;Q8IXS6-2	>tr|C9JA33|C9JA33_HUMAN Paralemmin-2 OS=Homo sapiens OX=9606 GN=PALM2 PE=1 SV=1;>tr|B1ALY0|B1ALY0_HUMAN PALM2-AKAP2 readthrough (Fragment) OS=Homo sapiens OX=9606 GN=PALM2-AKAP2 PE=1 SV=1;>sp|Q8IXS6|PALM2_HUMAN Paralemmin-2 OS=Homo sapiens OX=9606 GN=PALM2	PALM2	NA	NA	3.18542	NA	NA	2.59908	NA	NA	-0.586341	NA	NA	0.493955	NA	NA	0.543397	NA	NA	-0.118586
B1ANR0;Q13310-2;Q13310;Q13310-3;H0Y5F5	>tr|B1ANR0|B1ANR0_HUMAN Polyadenylate-binding protein OS=Homo sapiens OX=9606 GN=PABPC4 PE=1 SV=1;>sp|Q13310-2|PABP4_HUMAN Isoform 2 of Polyadenylate-binding protein 4 OS=Homo sapiens OX=9606 GN=PABPC4;>sp|Q13310|PABP4_HUMAN Polyadenylate-binding protein 4	PABPC4	2.67541	2.71541	NA	4.42613	0.851279	NA	0.486045	-1.58901	NA	0.0962619	0.136716	NA	2.44039	-0.531552	NA	0.0231844	-0.922839	NA
B4DG22;B1AXG1;B7ZB17;P51812;E9PMM7;D6R910;A0A2R8Y7S9;B7Z3B5;E9PGT3;F2Z2J1;Q15418-3;Q15418-4;Q15349;Q15418;Q15349-3;Q15418-2;Q15349-2	>tr|B4DG22|B4DG22_HUMAN Non-specific serine/threonine protein kinase OS=Homo sapiens OX=9606 GN=RPS6KA3 PE=2 SV=1;>tr|B1AXG1|B1AXG1_HUMAN Ribosomal protein S6 kinase alpha-3 OS=Homo sapiens OX=9606 GN=RPS6KA3 PE=1 SV=2;>tr|B7ZB17|B7ZB17_HUMAN Non-specific	RPS6KA3	2.21465	NA	NA	2.84312	NA	NA	0.626766	NA	NA	2.71787	NA	NA	3.33643	NA	NA	0.0942361	NA	NA
G3V4W0;B4DY08;B2R5W2;G3V4C1;P07910-2;G3V576;G3V2Q1;P07910-4;P07910;G3V5X6;G3V3K6;G3V251;B4DSU6;G3V555;G3V575;P0DMR1;B7ZW38;A0A0G2JPF8;A0A0G2JNQ3;O60812;B2RXH8;G3V4M8;P07910-3	>tr|G3V4W0|G3V4W0_HUMAN Heterogeneous nuclear ribonucleoproteins C1/C2 (Fragment) OS=Homo sapiens OX=9606 GN=HNRNPC PE=1 SV=1;>tr|B4DY08|B4DY08_HUMAN Heterogeneous nuclear ribonucleoproteins C1/C2 OS=Homo sapiens OX=9606 GN=HNRNPC PE=1 SV=1;>tr|B2R5W2|B2R5	HNRNPC	3.79753	3.07919	2.96312	4.2604	2.23045	2.15351	0.356707	-0.941309	-0.559388	1.96724	2.61136	0.862193	3.06369	1.34079	1.06605	0.574634	-0.389017	-0.0543474
E9PM17;B3KNX7;Q13153;Q13153-2;H0YCG5	>tr|E9PM17|E9PM17_HUMAN Serine/threonine-protein kinase PAK 1 OS=Homo sapiens OX=9606 GN=PAK1 PE=1 SV=1;>tr|B3KNX7|B3KNX7_HUMAN Non-specific serine/threonine protein kinase OS=Homo sapiens OX=9606 GN=PAK1 PE=1 SV=1;>sp|Q13153|PAK1_HUMAN Serine/threonine-pr	PAK1	NA	NA	NA	NA	NA	NA	NA	NA	NA	NA	NA	NA	NA	NA	NA	NA	NA	NA
B4DDD6;Q9UJU6;Q9UJU6-2;Q9UJU6-6;Q9UJU6-3;H0Y5J4;Q9UJU6-5;Q9UJU6-4	>tr|B4DDD6|B4DDD6_HUMAN cDNA FLJ59450, highly similar to Drebrin-like protein OS=Homo sapiens OX=9606 GN=DBNL PE=1 SV=1;>sp|Q9UJU6|DBNL_HUMAN Drebrin-like protein OS=Homo sapiens OX=9606 GN=DBNL PE=1 SV=1;>sp|Q9UJU6-2|DBNL_HUMAN Isoform 2 of Drebrin-like p	DBNL	2.30486	2.63318	2.72557	3.02784	2.3419	2.48669	0.722991	-0.133891	-0.238885	-0.385073	0.0545012	0.286645	0.431676	0.959028	1.1109	0.211884	0.517528	0.226139
B4DDF4;B4DUT8;Q99439;Q99439-2;A0A087X271;A0A087X1X5;K7ES69;H3BVI6	>tr|B4DDF4|B4DDF4_HUMAN Calponin OS=Homo sapiens OX=9606 GN=CNN2 PE=1 SV=1;>tr|B4DUT8|B4DUT8_HUMAN Calponin OS=Homo sapiens OX=9606 GN=CNN2 PE=1 SV=1;>sp|Q99439|CNN2_HUMAN Calponin-2 OS=Homo sapiens OX=9606 GN=CNN2 PE=1 SV=4;>sp|Q99439-2|CNN2_HUMAN Isoform	CNN2	1.67419	3.25499	2.69256	1.88444	3.24682	2.03963	0.616075	-0.104542	-0.60338	-1.29364	0.851119	0.272262	-1.61136	1.61786	0.373732	0.138552	0.162855	-0.00728957
K7EMV3;K7EP01;B4DEB1;K7EK07;Q5TEC6;K7ES00;Q6NXT2;Q71DI3;Q16695;P84243;P68431	>tr|K7EMV3|K7EMV3_HUMAN Histone H3 OS=Homo sapiens OX=9606 GN=H3F3B PE=1 SV=1;>tr|K7EP01|K7EP01_HUMAN Histone H3.3 OS=Homo sapiens OX=9606 GN=H3F3B PE=1 SV=1;>tr|B4DEB1|B4DEB1_HUMAN Histone H3 OS=Homo sapiens OX=9606 GN=H3F3A PE=1 SV=1;>tr|K7EK07|K7EK07_HU	H3F3B	NA	-0.877076	-0.614845	NA	-1.46156	-0.408321	NA	-0.397581	-0.011777	NA	-2.49842	-1.49789	NA	-1.92928	-1.06531	NA	1.19522	0.436695
B4DFG0;P35659-2;P35659;D6RDA2	>tr|B4DFG0|B4DFG0_HUMAN cDNA FLJ53031, highly similar to Protein DEK OS=Homo sapiens OX=9606 GN=DEK PE=1 SV=1;>sp|P35659-2|DEK_HUMAN Isoform 2 of Protein DEK OS=Homo sapiens OX=9606 GN=DEK;>sp|P35659|DEK_HUMAN Protein DEK OS=Homo sapiens OX=9606 GN=DEK PE=	DEK	NA	3.63761	2.72565	NA	2.46108	2.34102	NA	-0.0140333	-0.423971	NA	1.35654	-0.0274397	NA	1.12088	0.067501	NA	0.652142	0.0551957
B4DIE3;Q96JJ7-2;Q96JJ7;H3BPB3	>tr|B4DIE3|B4DIE3_HUMAN Protein disulfide-isomerase TMX3 OS=Homo sapiens OX=9606 GN=TMX3 PE=1 SV=1;>sp|Q96JJ7-2|TMX3_HUMAN Isoform 2 of Protein disulfide-isomerase TMX3 OS=Homo sapiens OX=9606 GN=TMX3;>sp|Q96JJ7|TMX3_HUMAN Protein disulfide-isomerase TMX3	TMX3	NA	NA	NA	NA	NA	NA	NA	NA	NA	NA	NA	NA	NA	NA	NA	NA	NA	NA
B4DKB2;P42892-3;P42892-2;P42892-4;P42892	>tr|B4DKB2|B4DKB2_HUMAN cDNA FLJ59212, highly similar to Endothelin-converting enzyme 1 (EC 3.4.24.71) OS=Homo sapiens OX=9606 GN=ECE1 PE=1 SV=1;>sp|P42892-3|ECE1_HUMAN Isoform C of Endothelin-converting enzyme 1 OS=Homo sapiens OX=9606 GN=ECE1;>sp|P42892-	ECE1	NA	1.88057	1.64478	NA	1.7785	1.76702	NA	-0.108285	-0.206612	NA	-0.914032	-0.818987	NA	-0.321423	-0.172148	NA	0.680234	0.281906
F5H6D8;B4DTN4;H0YFV6;Q86U44	>tr|F5H6D8|F5H6D8_HUMAN N6-adenosine-methyltransferase catalytic subunit OS=Homo sapiens OX=9606 GN=METTL3 PE=1 SV=1;>tr|B4DTN4|B4DTN4_HUMAN N6-adenosine-methyltransferase catalytic subunit OS=Homo sapiens OX=9606 GN=METTL3 PE=1 SV=1;>tr|H0YFV6|H0YFV6_HUMA	METTL3	NA	NA	NA	NA	NA	NA	NA	NA	NA	NA	NA	NA	NA	NA	NA	NA	NA	NA
J3QS39;J3QTR3;F5H6Q2;F5GYU3;F5H2Z3;F5H265;B4DV12;F5H388;F5H747;F5GXK7;J3QKN0;Q5PY61;Q96C32;P62987;P62979;P0CG47;P0CG48;M0R1V7;Q49A90;M0R1M6;M0R2S1;A0A2R8Y422;J3QSA3;F5GZ39	>tr|J3QS39|J3QS39_HUMAN Polyubiquitin-B (Fragment) OS=Homo sapiens OX=9606 GN=UBB PE=1 SV=1;>tr|J3QTR3|J3QTR3_HUMAN Ubiquitin-40S ribosomal protein S27a (Fragment) OS=Homo sapiens OX=9606 GN=RPS27A PE=1 SV=1;>tr|F5H6Q2|F5H6Q2_HUMAN Polyubiquitin-C (Fragmen	UBB	2.8396	3.07577	2.97214	3.1578	2.51677	2.47623	0.318693	-0.416134	-0.444007	0.236829	0.472176	0.489337	0.376513	0.796349	0.477159	-0.170508	0.327572	0.0464212
B4DXW1;P61158	>tr|B4DXW1|B4DXW1_HUMAN Actin-related protein 3 OS=Homo sapiens OX=9606 GN=ACTR3 PE=1 SV=1;>sp|P61158|ARP3_HUMAN Actin-related protein 3 OS=Homo sapiens OX=9606 GN=ACTR3 PE=1 SV=3	ACTR3	1.01949	NA	NA	1.9146	NA	NA	0.895147	NA	NA	-2.2127	NA	NA	-1.69259	NA	NA	0.554147	NA	NA
B4DY09;Q12905;X6R6Z1;A0A0A0MRL0	>tr|B4DY09|B4DY09_HUMAN cDNA FLJ51660, highly similar to Interleukin enhancer-binding factor 2 OS=Homo sapiens OX=9606 GN=ILF2 PE=1 SV=1;>sp|Q12905|ILF2_HUMAN Interleukin enhancer-binding factor 2 OS=Homo sapiens OX=9606 GN=ILF2 PE=1 SV=2;>tr|X6R6Z1|X6R6Z1	ILF2	3.45589	2.52735	2.39586	4.03342	1.0005	1.59345	0.615134	-1.63303	-0.705076	-0.188693	-0.0883928	0.117163	0.0406821	-0.217977	0.160662	0.167743	-0.931563	-0.280317
B5MBZ8;C9JD73;C9J177;H7C003;Q15435-5;Q15435-4;Q15435-3;Q15435-2;Q15435	>tr|B5MBZ8|B5MBZ8_HUMAN Protein phosphatase 1 regulatory subunit 7 OS=Homo sapiens OX=9606 GN=PPP1R7 PE=1 SV=1;>tr|C9JD73|C9JD73_HUMAN Protein phosphatase 1 regulatory subunit 7 (Fragment) OS=Homo sapiens OX=9606 GN=PPP1R7 PE=1 SV=1;>tr|C9J177|C9J177_HUMAN	PPP1R7	NA	NA	NA	NA	NA	NA	NA	NA	NA	NA	NA	NA	NA	NA	NA	NA	NA	NA
B5MCF9;O00541-2;O00541;B3KXD6	>tr|B5MCF9|B5MCF9_HUMAN Pescadillo homolog OS=Homo sapiens OX=9606 GN=PES1 PE=1 SV=1;>sp|O00541-2|PESC_HUMAN Isoform 2 of Pescadillo homolog OS=Homo sapiens OX=9606 GN=PES1;>sp|O00541|PESC_HUMAN Pescadillo homolog OS=Homo sapiens OX=9606 GN=PES1 PE=1 SV=1;	PES1	2.00482	NA	NA	2.45146	NA	NA	0.44668	NA	NA	1.2673	NA	NA	1.31829	NA	NA	-0.0657477	NA	NA
B5MCN7;Q15788-2;Q15788-3;Q15788	>tr|B5MCN7|B5MCN7_HUMAN Nuclear receptor coactivator 1 OS=Homo sapiens OX=9606 GN=NCOA1 PE=1 SV=1;>sp|Q15788-2|NCOA1_HUMAN Isoform 2 of Nuclear receptor coactivator 1 OS=Homo sapiens OX=9606 GN=NCOA1;>sp|Q15788-3|NCOA1_HUMAN Isoform 3 of Nuclear receptor c	NCOA1	NA	NA	NA	NA	NA	NA	NA	NA	NA	NA	NA	NA	NA	NA	NA	NA	NA	NA
H7C128;H7C179;B5MCW3;H7C127;Q9H0E9-4;Q9H0E9-2;Q9H0E9;H0YAH7;Q9H0E9-3	>tr|H7C128|H7C128_HUMAN Bromodomain-containing protein 8 (Fragment) OS=Homo sapiens OX=9606 GN=BRD8 PE=1 SV=1;>tr|H7C179|H7C179_HUMAN Bromodomain-containing protein 8 (Fragment) OS=Homo sapiens OX=9606 GN=BRD8 PE=1 SV=1;>tr|B5MCW3|B5MCW3_HUMAN Bromodomain-	BRD8	NA	2.10719	NA	NA	2.09545	NA	NA	-0.0117334	NA	NA	-0.66951	NA	NA	0.274649	NA	NA	0.740884	NA
B5MDF5;P62826;J3KQE5;H0YFC6;F5H018	>tr|B5MDF5|B5MDF5_HUMAN GTP-binding nuclear protein Ran OS=Homo sapiens OX=9606 GN=RAN PE=1 SV=1;>sp|P62826|RAN_HUMAN GTP-binding nuclear protein Ran OS=Homo sapiens OX=9606 GN=RAN PE=1 SV=3;>tr|J3KQE5|J3KQE5_HUMAN GTP-binding nuclear protein Ran (Fragment	RAN	3.09663	2.0757	NA	3.50995	1.00684	NA	0.549521	-0.961142	NA	0.128821	-0.322559	NA	0.0560285	-0.643608	NA	0.0582472	-0.769846	NA
B5MDQ0;Q2NKX8	>tr|B5MDQ0|B5MDQ0_HUMAN DNA excision repair protein ERCC-6-like OS=Homo sapiens OX=9606 GN=ERCC6L PE=1 SV=1;>sp|Q2NKX8|ERC6L_HUMAN DNA excision repair protein ERCC-6-like OS=Homo sapiens OX=9606 GN=ERCC6L PE=1 SV=1	ERCC6L	-0.319406	NA	NA	0.503349	NA	NA	0.822771	NA	NA	-1.42542	NA	NA	-1.76533	NA	NA	0.353888	NA	NA
Q99613-2;Q99613;B5ME19	>sp|Q99613-2|EIF3C_HUMAN Isoform 2 of Eukaryotic translation initiation factor 3 subunit C OS=Homo sapiens OX=9606 GN=EIF3C;>sp|Q99613|EIF3C_HUMAN Eukaryotic translation initiation factor 3 subunit C OS=Homo sapiens OX=9606 GN=EIF3C PE=1 SV=1;>sp|B5ME19|EI	EIF3C	2.07591	3.00945	2.05078	2.66632	0.960289	1.39939	0.665211	-1.49305	-0.651382	1.84	0.443607	-0.640726	2.24416	-0.552453	-0.656262	0.171207	-0.466058	-0.183605
E7EW69;E7EX04;B5ME97;Q9P0V9-3;Q9P0V9;Q9P0V9-2	>tr|E7EW69|E7EW69_HUMAN Septin-10 OS=Homo sapiens OX=9606 GN=SEPT10 PE=1 SV=1;>tr|E7EX04|E7EX04_HUMAN Septin-10 OS=Homo sapiens OX=9606 GN=SEPT10 PE=1 SV=1;>tr|B5ME97|B5ME97_HUMAN Septin 10, isoform CRA_c OS=Homo sapiens OX=9606 GN=SEPT10 PE=1 SV=2;>sp|Q9P	2023-09-10	1.87184	NA	NA	2.34962	NA	NA	0.477781	NA	NA	-0.818096	NA	NA	-0.246498	NA	NA	-0.0332742	NA	NA
B7WP74;Q9HCG8	>tr|B7WP74|B7WP74_HUMAN Pre-mRNA-splicing factor CWC22 homolog (Fragment) OS=Homo sapiens OX=9606 GN=CWC22 PE=1 SV=1;>sp|Q9HCG8|CWC22_HUMAN Pre-mRNA-splicing factor CWC22 homolog OS=Homo sapiens OX=9606 GN=CWC22 PE=1 SV=3	CWC22	-0.910393	NA	NA	-0.260221	NA	NA	0.496002	NA	NA	-1.7126	NA	NA	-1.63106	NA	NA	-0.00352448	NA	NA
B7Z6D5;Q96GQ7	>tr|B7Z6D5|B7Z6D5_HUMAN cDNA FLJ61659, highly similar to Probable ATP-dependent RNA helicase DDX27 (EC 3.6.1.-) OS=Homo sapiens OX=9606 GN=DDX27 PE=1 SV=1;>sp|Q96GQ7|DDX27_HUMAN Probable ATP-dependent RNA helicase DDX27 OS=Homo sapiens OX=9606 GN=DDX27 PE=	DDX27	1.40234	NA	NA	2.24972	NA	NA	0.460376	NA	NA	0.151599	NA	NA	0.328951	NA	NA	-0.0519823	NA	NA
F8VZU9;G3V1Y7;F8VPF3;F8W1R7;J3KND3;G8JLA2;G3V1V0;F8W180;B7Z6Z4;P60660-2;P60660;F8VXL3;H0YI43	>tr|F8VZU9|F8VZU9_HUMAN Myosin light polypeptide 6 OS=Homo sapiens OX=9606 GN=MYL6 PE=1 SV=1;>tr|G3V1Y7|G3V1Y7_HUMAN Myosin light polypeptide 6 OS=Homo sapiens OX=9606 GN=MYL6 PE=1 SV=1;>tr|F8VPF3|F8VPF3_HUMAN Myosin light polypeptide 6 (Fragment) OS=Homo	MYL6	NA	2.77812	NA	NA	2.62042	NA	NA	-0.195219	NA	NA	0.266517	NA	NA	1.08202	NA	NA	0	NA
B7Z7F3;Q9H6Z4-3;Q9H6Z4-2;Q9H6Z4;K7EN31	>tr|B7Z7F3|B7Z7F3_HUMAN cDNA FLJ58549, highly similar to Ran-binding protein 3 OS=Homo sapiens OX=9606 GN=RANBP3 PE=1 SV=1;>sp|Q9H6Z4-3|RANB3_HUMAN Isoform 3 of Ran-binding protein 3 OS=Homo sapiens OX=9606 GN=RANBP3;>sp|Q9H6Z4-2|RANB3_HUMAN Isoform 2 of R	RANBP3	NA	NA	NA	NA	NA	NA	NA	NA	NA	NA	NA	NA	NA	NA	NA	NA	NA	NA
B7Z7P8;P62495-2;P62495;D6RCB3;D6RJE8;I3L492	>tr|B7Z7P8|B7Z7P8_HUMAN Eukaryotic peptide chain release factor subunit 1 OS=Homo sapiens OX=9606 GN=ETF1 PE=1 SV=1;>sp|P62495-2|ERF1_HUMAN Isoform 2 of Eukaryotic peptide chain release factor subunit 1 OS=Homo sapiens OX=9606 GN=ETF1;>sp|P62495|ERF1_HUMAN	ETF1	1.22602	NA	NA	1.75979	NA	NA	0.533763	NA	NA	-0.133511	NA	NA	2.12958	NA	NA	0.0411028	NA	NA
B8ZZN6;P63165;B8ZZJ0;B8ZZ67;B9A032;P63165-2	>tr|B8ZZN6|B8ZZN6_HUMAN Small ubiquitin-related modifier 1 OS=Homo sapiens OX=9606 GN=SUMO1 PE=1 SV=1;>sp|P63165|SUMO1_HUMAN Small ubiquitin-related modifier 1 OS=Homo sapiens OX=9606 GN=SUMO1 PE=1 SV=1;>tr|B8ZZJ0|B8ZZJ0_HUMAN Small ubiquitin-related modif	SUMO1	NA	3.36317	3.58219	NA	2.96532	3.0091	NA	-0.468072	-0.556054	NA	0.540722	1.04019	NA	1.08379	1.01164	NA	0.347779	-0.109094
B8ZZS2;Q13506-2;Q13506;C9JFF6;C9J3V0;C9JL92;C9JID4;Q15742-2;Q15742-3;Q15742	>tr|B8ZZS2|B8ZZS2_HUMAN NGFI-A binding protein 1 (EGR1 binding protein 1), isoform CRA_b OS=Homo sapiens OX=9606 GN=NAB1 PE=1 SV=1;>sp|Q13506-2|NAB1_HUMAN Isoform Short of NGFI-A-binding protein 1 OS=Homo sapiens OX=9606 GN=NAB1;>sp|Q13506|NAB1_HUMAN NGFI-	NAB1	NA	NA	NA	NA	NA	NA	NA	NA	NA	NA	NA	NA	NA	NA	NA	NA	NA	NA
C9J2I0;B8ZZY2;P52594-2;P52594-3;P52594;P52594-4	>tr|C9J2I0|C9J2I0_HUMAN Arf-GAP domain and FG repeat-containing protein 1 (Fragment) OS=Homo sapiens OX=9606 GN=AGFG1 PE=1 SV=8;>tr|B8ZZY2|B8ZZY2_HUMAN Arf-GAP domain and FG repeat-containing protein 1 OS=Homo sapiens OX=9606 GN=AGFG1 PE=1 SV=1;>sp|P52594-	AGFG1	NA	NA	NA	NA	NA	NA	NA	NA	NA	NA	NA	NA	NA	NA	NA	NA	NA	NA
J3KMX2;B9EGA3;Q92925-3;Q92925-2;Q92925;F8VW95;C9JYI7;J3QWB6;F8VZ70;F8VUB0;Q6STE5-2;Q96GM5-2;Q6STE5;Q96GM5	>tr|J3KMX2|J3KMX2_HUMAN SWI/SNF-related matrix-associated actin-dependent regulator of chromatin subfamily D member 2 OS=Homo sapiens OX=9606 GN=SMARCD2 PE=1 SV=1;>tr|B9EGA3|B9EGA3_HUMAN SMARCD2 protein OS=Homo sapiens OX=9606 GN=SMARCD2 PE=1 SV=1;>sp|Q929	SMARCD2	NA	NA	NA	NA	NA	NA	NA	NA	NA	NA	NA	NA	NA	NA	NA	NA	NA	NA
B9ZVN9;O95602	>tr|B9ZVN9|B9ZVN9_HUMAN DNA-directed RNA polymerase subunit OS=Homo sapiens OX=9606 GN=POLR1A PE=1 SV=1;>sp|O95602|RPA1_HUMAN DNA-directed RNA polymerase I subunit RPA1 OS=Homo sapiens OX=9606 GN=POLR1A PE=1 SV=2	POLR1A	NA	NA	NA	NA	NA	NA	NA	NA	NA	NA	NA	NA	NA	NA	NA	NA	NA	NA
B9ZVT1;Q8IXT5	>tr|B9ZVT1|B9ZVT1_HUMAN RNA-binding protein 12B OS=Homo sapiens OX=9606 GN=RBM12B PE=1 SV=2;>sp|Q8IXT5|RB12B_HUMAN RNA-binding protein 12B OS=Homo sapiens OX=9606 GN=RBM12B PE=1 SV=2	RBM12B	1.6638	NA	NA	2.1122	NA	NA	0.448372	NA	NA	1.81803	NA	NA	2.19251	NA	NA	-0.0442111	NA	NA
C9J0K6;P30626-2;P30626;P30626-3	>tr|C9J0K6|C9J0K6_HUMAN Sorcin OS=Homo sapiens OX=9606 GN=SRI PE=1 SV=1;>sp|P30626-2|SORCN_HUMAN Isoform 2 of Sorcin OS=Homo sapiens OX=9606 GN=SRI;>sp|P30626|SORCN_HUMAN Sorcin OS=Homo sapiens OX=9606 GN=SRI PE=1 SV=1;>sp|P30626-3|SORCN_HUMAN Isoform 3 of	SRI	4.55152	NA	NA	4.76182	NA	NA	0.17031	NA	NA	2.94671	NA	NA	3.78209	NA	NA	-0.390377	NA	NA
C9JE98;C9J0Q5;C9JFD3;Q9Y618-5;Q9Y618-4;Q9Y618-3;Q9Y618;C9J7T7;C9JQE8	>tr|C9JE98|C9JE98_HUMAN Nuclear receptor corepressor 2 OS=Homo sapiens OX=9606 GN=NCOR2 PE=1 SV=1;>tr|C9J0Q5|C9J0Q5_HUMAN Nuclear receptor corepressor 2 OS=Homo sapiens OX=9606 GN=NCOR2 PE=1 SV=2;>tr|C9JFD3|C9JFD3_HUMAN Nuclear receptor corepressor 2 OS=Ho	NCOR2	1.86029	3.37879	3.47379	2.11932	2.83352	3.43656	0.667483	-0.258132	-0.0814458	0.414893	0.899098	1.37195	0.648834	1.37896	1.6063	0.144699	0.738465	0.316609
C9J381;H7C5T1;H7C511	>tr|C9J381|C9J381_HUMAN Inosine-5-monophosphate dehydrogenase OS=Homo sapiens OX=9606 GN=IMPDH1 PE=1 SV=1;>tr|H7C5T1|H7C5T1_HUMAN Inosine-5-monophosphate dehydrogenase 1 (Fragment) OS=Homo sapiens OX=9606 GN=IMPDH1 PE=1 SV=1;>tr|H7C511|H7C511_HUMAN Inosi	IMPDH1	NA	NA	NA	NA	NA	NA	NA	NA	NA	NA	NA	NA	NA	NA	NA	NA	NA	NA
E9PNW0;E9PJJ2;E9PS34;E9PNJ7;E9PKT8;C9J6D1;C9JZI7;Q99733;Q99733-2;A8MXH2	>tr|E9PNW0|E9PNW0_HUMAN Nucleosome assembly protein 1-like 4 (Fragment) OS=Homo sapiens OX=9606 GN=NAP1L4 PE=1 SV=1;>tr|E9PJJ2|E9PJJ2_HUMAN Nucleosome assembly protein 1-like 4 (Fragment) OS=Homo sapiens OX=9606 GN=NAP1L4 PE=1 SV=1;>tr|E9PS34|E9PS34_HUMAN	NAP1L4	NA	NA	NA	NA	NA	NA	NA	NA	NA	NA	NA	NA	NA	NA	NA	NA	NA	NA
C9JA69;Q8WY36-2;Q8WY36	>tr|C9JA69|C9JA69_HUMAN HMG box transcription factor BBX OS=Homo sapiens OX=9606 GN=BBX PE=1 SV=1;>sp|Q8WY36-2|BBX_HUMAN Isoform 2 of HMG box transcription factor BBX OS=Homo sapiens OX=9606 GN=BBX;>sp|Q8WY36|BBX_HUMAN HMG box transcription factor BBX OS=H	BBX	NA	NA	3.0968	NA	NA	2.59173	NA	NA	-0.505083	NA	NA	0.571531	NA	NA	0.415975	NA	NA	0.00115369
C9JPM4;C9JAK5;P18085;U3KQF2	>tr|C9JPM4|C9JPM4_HUMAN ADP-ribosylation factor 4 (Fragment) OS=Homo sapiens OX=9606 GN=ARF4 PE=1 SV=1;>tr|C9JAK5|C9JAK5_HUMAN ADP-ribosylation factor 4 OS=Homo sapiens OX=9606 GN=ARF4 PE=1 SV=1;>sp|P18085|ARF4_HUMAN ADP-ribosylation factor 4 OS=Homo sapie	ARF4	1.71229	NA	NA	2.21658	NA	NA	0.489543	NA	NA	0.107554	NA	NA	1.12102	NA	NA	-0.0825759	NA	NA
C9JCN8;P15408-3;P15408	>tr|C9JCN8|C9JCN8_HUMAN Fos-related antigen 2 (Fragment) OS=Homo sapiens OX=9606 GN=FOSL2 PE=1 SV=1;>sp|P15408-3|FOSL2_HUMAN Isoform 3 of Fos-related antigen 2 OS=Homo sapiens OX=9606 GN=FOSL2;>sp|P15408|FOSL2_HUMAN Fos-related antigen 2 OS=Homo sapiens OX	FOSL2	NA	4.95149	4.21148	NA	4.47936	3.32124	NA	-0.472169	-0.890225	NA	3.94467	2.33728	NA	4.26401	2.00935	NA	0.00920383	-0.343732
C9JFV4;Q8IZL8;E7EV54	>tr|C9JFV4|C9JFV4_HUMAN Proline-, glutamic acid- and leucine-rich protein 1 OS=Homo sapiens OX=9606 GN=PELP1 PE=1 SV=2;>sp|Q8IZL8|PELP1_HUMAN Proline-, glutamic acid- and leucine-rich protein 1 OS=Homo sapiens OX=9606 GN=PELP1 PE=1 SV=2;>tr|E7EV54|E7EV54_H	PELP1	NA	3.47158	2.47048	NA	2.51053	2.31742	NA	-0.961086	-0.359157	NA	0.63951	-0.10715	NA	0.439464	0.319965	NA	-0.159621	0.18916
C9JGM8;C9JW67;F8W6C2;Q9NUQ6-2;Q9NUQ6;Q9NUQ6-4;Q9NUQ6-3;C9IZC3;C9J8M7;H7C2G5;F2Z2S1;C9JKE4;F8VZ02;F8VT91;B8ZZZ7	>tr|C9JGM8|C9JGM8_HUMAN SPATS2-like protein (Fragment) OS=Homo sapiens OX=9606 GN=SPATS2L PE=1 SV=1;>tr|C9JW67|C9JW67_HUMAN SPATS2-like protein (Fragment) OS=Homo sapiens OX=9606 GN=SPATS2L PE=1 SV=1;>tr|F8W6C2|F8W6C2_HUMAN SPATS2-like protein (Fragment) O	SPATS2L	NA	NA	NA	NA	NA	NA	NA	NA	NA	NA	NA	NA	NA	NA	NA	NA	NA	NA
C9JIF9;P13798	>tr|C9JIF9|C9JIF9_HUMAN Acylamino-acid-releasing enzyme OS=Homo sapiens OX=9606 GN=APEH PE=1 SV=1;>sp|P13798|ACPH_HUMAN Acylamino-acid-releasing enzyme OS=Homo sapiens OX=9606 GN=APEH PE=1 SV=4	APEH	1.99848	2.27522	NA	2.47147	0.149389	NA	0.4755	-2.12576	NA	2.00716	-0.355092	NA	2.38844	-1.39278	NA	-0.023739	-1.47441	NA
C9JJX6;E9PDC3;O00192-2;O00192	>tr|C9JJX6|C9JJX6_HUMAN Armadillo repeat protein deleted in velo-cardio-facial syndrome OS=Homo sapiens OX=9606 GN=ARVCF PE=1 SV=1;>tr|E9PDC3|E9PDC3_HUMAN Armadillo repeat protein deleted in velo-cardio-facial syndrome OS=Homo sapiens OX=9606 GN=ARVCF PE=1	ARVCF	NA	0.876802	NA	NA	-0.2336	NA	NA	-1.11045	NA	NA	-1.68901	NA	NA	-1.74633	NA	NA	-0.379282	NA
C9JP85;Q16656-2;Q16656;Q16656-4	>tr|C9JP85|C9JP85_HUMAN Nuclear respiratory factor 1 (Fragment) OS=Homo sapiens OX=9606 GN=NRF1 PE=1 SV=8;>sp|Q16656-2|NRF1_HUMAN Isoform Short of Nuclear respiratory factor 1 OS=Homo sapiens OX=9606 GN=NRF1;>sp|Q16656|NRF1_HUMAN Nuclear respiratory factor	NRF1	NA	1.95565	2.36575	NA	1.9749	2.36227	NA	0.0193461	0.0496308	NA	-0.223542	0.247198	NA	0.6072	0.872317	NA	0.562181	0.434028
C9JSR4;O60443	>tr|C9JSR4|C9JSR4_HUMAN Gasdermin-E OS=Homo sapiens OX=9606 GN=GSDME PE=1 SV=2;>sp|O60443|GSDME_HUMAN Gasdermin-E OS=Homo sapiens OX=9606 GN=GSDME PE=1 SV=2	GSDME	1.86873	NA	NA	2.2001	NA	NA	0.349479	NA	NA	-0.156	NA	NA	1.08692	NA	NA	-0.152404	NA	NA
C9JZR2;O60716-24;O60716-23;O60716-21;O60716-19;O60716-22;O60716-20;O60716-16;O60716-18;O60716-15;O60716-17;O60716-13;O60716-11;O60716-14;O60716-12;O60716-10;O60716-8;O60716-9;O60716-7;O60716-5;O60716-3;O60716-6;O60716-4;O60716-2;O60716;O60716-32;O60716-31;O60716-29;O60716-27;O60716-30;O60716-28;O60716-26;O60716-25	>tr|C9JZR2|C9JZR2_HUMAN Catenin delta-1 OS=Homo sapiens OX=9606 GN=CTNND1 PE=1 SV=2;>sp|O60716-24|CTND1_HUMAN Isoform 3 of Catenin delta-1 OS=Homo sapiens OX=9606 GN=CTNND1;>sp|O60716-23|CTND1_HUMAN Isoform 3C of Catenin delta-1 OS=Homo sapiens OX=9606 GN=	CTNND1	2.32645	2.85913	3.32438	2.72934	2.40572	2.58559	0.672018	-0.611292	-0.709552	2.4389	0.293253	0.675364	2.69722	0.892974	0.603217	0.181675	0.184471	-0.183621
H0Y3P2;D3DQV9;P78344-2;P78344;E9PKF8;H0YCH5	>tr|H0Y3P2|H0Y3P2_HUMAN Eukaryotic translation initiation factor 4 gamma 2 OS=Homo sapiens OX=9606 GN=EIF4G2 PE=1 SV=1;>tr|D3DQV9|D3DQV9_HUMAN Eukaryotic translation initiation factor 4 gamma 2 (Fragment) OS=Homo sapiens OX=9606 GN=EIF4G2 PE=1 SV=1;>sp|P78	EIF4G2	NA	NA	NA	NA	NA	NA	NA	NA	NA	NA	NA	NA	NA	NA	NA	NA	NA	NA
D3DTX6;Q96SB3	>tr|D3DTX6|D3DTX6_HUMAN Neurabin-2 OS=Homo sapiens OX=9606 GN=PPP1R9B PE=1 SV=1;>sp|Q96SB3|NEB2_HUMAN Neurabin-2 OS=Homo sapiens OX=9606 GN=PPP1R9B PE=1 SV=2	PPP1R9B	-0.954166	NA	NA	-0.668272	NA	NA	0.285935	NA	NA	-2.53759	NA	NA	-2.44945	NA	NA	-0.170232	NA	NA
D6R9I9;P61221;H0Y990;D6RGF4	>tr|D6R9I9|D6R9I9_HUMAN ATP-binding cassette sub-family E member 1 OS=Homo sapiens OX=9606 GN=ABCE1 PE=1 SV=1;>sp|P61221|ABCE1_HUMAN ATP-binding cassette sub-family E member 1 OS=Homo sapiens OX=9606 GN=ABCE1 PE=1 SV=1;>tr|H0Y990|H0Y990_HUMAN ATP-binding c	ABCE1	1.16118	NA	NA	2.43192	NA	NA	0.756853	NA	NA	0.949124	NA	NA	2.68394	NA	NA	0.245739	NA	NA
D6RAU2;E9PD14;D6RFX4;D6RFZ9;D6RHH4;D6R9Z1;D6R9L0;P63244;H0YAF8;J3KPE3;H0Y8W2	>tr|D6RAU2|D6RAU2_HUMAN Receptor of-activated protein C kinase 1 OS=Homo sapiens OX=9606 GN=RACK1 PE=1 SV=1;>tr|E9PD14|E9PD14_HUMAN Receptor of-activated protein C kinase 1 OS=Homo sapiens OX=9606 GN=RACK1 PE=1 SV=1;>tr|D6RFX4|D6RFX4_HUMAN Receptor of-acti	RACK1	1.90793	NA	NA	2.27989	NA	NA	0.372618	NA	NA	-0.898942	NA	NA	-1.09678	NA	NA	-0.118743	NA	NA
D6R9P3;D6RD18;D6RBZ0;Q99729-3;Q99729-2;Q99729-4;Q99729	>tr|D6R9P3|D6R9P3_HUMAN Heterogeneous nuclear ribonucleoprotein A/B OS=Homo sapiens OX=9606 GN=HNRNPAB PE=1 SV=1;>tr|D6RD18|D6RD18_HUMAN Heterogeneous nuclear ribonucleoprotein A/B OS=Homo sapiens OX=9606 GN=HNRNPAB PE=1 SV=1;>tr|D6RBZ0|D6RBZ0_HUMAN Hetero	HNRNPAB	4.07133	3.37907	3.49902	4.54856	3.19391	3.12974	0.452912	-0.309181	-0.239498	0.916553	0.781066	1.02807	0.931834	1.53665	1.52927	-0.0382137	0.24306	0.220825
D6RG13;D6RAT0;P61247;D6RAS7;H0Y8L7;D6RB09;E9PFI5;D6RED7;D6R9B6;H0Y9Y4	>tr|D6RG13|D6RG13_HUMAN 40S ribosomal protein S3a (Fragment) OS=Homo sapiens OX=9606 GN=RPS3A PE=1 SV=1;>tr|D6RAT0|D6RAT0_HUMAN 40S ribosomal protein S3a OS=Homo sapiens OX=9606 GN=RPS3A PE=1 SV=1;>sp|P61247|RS3A_HUMAN 40S ribosomal protein S3a OS=Homo sap	RPS3A	2.26634	NA	NA	2.89546	NA	NA	0.645056	NA	NA	-0.832411	NA	NA	-0.600359	NA	NA	0.178874	NA	NA
E7EPK0;E9PDJ9;H0Y8P3;D6RD46;G5EA03;Q9UPQ0-9;Q9UPQ0-8;Q9UPQ0-6;Q9UPQ0-5;Q9UPQ0-10;Q9UPQ0-2;Q9UPQ0-4;Q9UPQ0;Q9UPQ0-3	>tr|E7EPK0|E7EPK0_HUMAN LIM and calponin homology domains-containing protein 1 OS=Homo sapiens OX=9606 GN=LIMCH1 PE=1 SV=1;>tr|E9PDJ9|E9PDJ9_HUMAN LIM and calponin homology domains-containing protein 1 OS=Homo sapiens OX=9606 GN=LIMCH1 PE=1 SV=1;>tr|H0Y8P3	LIMCH1	NA	NA	0.471448	NA	NA	0.487075	NA	NA	-0.0895283	NA	NA	-1.99229	NA	NA	-1.4521	NA	NA	0.436375
D6REX3;O94979-6;O94979-3;O94979-10;O94979-4;O94979-9;O94979-2;O94979;O94979-8;D6RHZ5;H7BXG7;O94979-7;O94979-5;H0YAB3	>tr|D6REX3|D6REX3_HUMAN Protein transport protein Sec31A OS=Homo sapiens OX=9606 GN=SEC31A PE=1 SV=1;>sp|O94979-6|SC31A_HUMAN Isoform 6 of Protein transport protein Sec31A OS=Homo sapiens OX=9606 GN=SEC31A;>sp|O94979-3|SC31A_HUMAN Isoform 3 of Protein tran	SEC31A	1.74885	2.96962	1.76727	2.25927	1.38078	1.05922	0.479748	-1.59916	-0.70809	1.01049	0.221568	-0.696447	1.43184	-0.131945	-0.879993	-0.013742	-0.867989	-0.182164
D6RG15;Q6IBS0;H0Y858	>tr|D6RG15|D6RG15_HUMAN Twinfilin-2 OS=Homo sapiens OX=9606 GN=TWF2 PE=1 SV=1;>sp|Q6IBS0|TWF2_HUMAN Twinfilin-2 OS=Homo sapiens OX=9606 GN=TWF2 PE=1 SV=2;>tr|H0Y858|H0Y858_HUMAN Uncharacterized protein (Fragment) OS=Homo sapiens OX=9606 PE=4 SV=1	TWF2	1.32659	NA	NA	1.79456	NA	NA	0.467905	NA	NA	-1.96033	NA	NA	-1.8779	NA	NA	0.0821576	NA	NA
E5RFZ8;E5RGA7;E5RJ40;E5RJG5;E5RIP4;Q15043-2;Q15043-3;Q15043	>tr|E5RFZ8|E5RFZ8_HUMAN Zinc transporter ZIP14 (Fragment) OS=Homo sapiens OX=9606 GN=SLC39A14 PE=1 SV=1;>tr|E5RGA7|E5RGA7_HUMAN Zinc transporter ZIP14 (Fragment) OS=Homo sapiens OX=9606 GN=SLC39A14 PE=1 SV=1;>tr|E5RJ40|E5RJ40_HUMAN Zinc transporter ZIP14 (	SLC39A14	NA	NA	NA	NA	NA	NA	NA	NA	NA	NA	NA	NA	NA	NA	NA	NA	NA	NA
E5RIF2;Q9Y6D6;E5RHL7;Q9Y6D5	>tr|E5RIF2|E5RIF2_HUMAN Brefeldin A-inhibited guanine nucleotide-exchange protein 1 (Fragment) OS=Homo sapiens OX=9606 GN=ARFGEF1 PE=1 SV=2;>sp|Q9Y6D6|BIG1_HUMAN Brefeldin A-inhibited guanine nucleotide-exchange protein 1 OS=Homo sapiens OX=9606 GN=ARFGEF1	ARFGEF1	1.91322	NA	NA	1.78589	NA	NA	-0.127337	NA	NA	0.201257	NA	NA	-0.3866	NA	NA	-0.658697	NA	NA
E7EMB1;Q9UH65;E9PJK8	>tr|E7EMB1|E7EMB1_HUMAN Switch-associated protein 70 OS=Homo sapiens OX=9606 GN=SWAP70 PE=1 SV=1;>sp|Q9UH65|SWP70_HUMAN Switch-associated protein 70 OS=Homo sapiens OX=9606 GN=SWAP70 PE=1 SV=1;>tr|E9PJK8|E9PJK8_HUMAN Switch-associated protein 70 OS=Homo sa	SWAP70	3.44467	2.92003	2.83603	3.69844	1.86762	1.97779	0.389897	-1.08317	-0.871627	0.102994	0.0626744	0.397146	-0.0392659	0.210389	0.602077	-0.0405859	-0.530885	-0.406522
E7EMW7;O95071-2;O95071	>tr|E7EMW7|E7EMW7_HUMAN E3 ubiquitin-protein ligase UBR5 OS=Homo sapiens OX=9606 GN=UBR5 PE=1 SV=1;>sp|O95071-2|UBR5_HUMAN Isoform 2 of E3 ubiquitin-protein ligase UBR5 OS=Homo sapiens OX=9606 GN=UBR5;>sp|O95071|UBR5_HUMAN E3 ubiquitin-protein ligase UBR5	UBR5	1.10252	3.47586	NA	1.8168	1.8307	NA	0.737687	-1.64516	NA	-0.621844	0.824809	NA	-0.255942	0.0444641	NA	0.202136	-0.656422	NA
E7EV99;E7ENY0;P35611-2;P35611-6;P35611;P35611-3;P35611-4;A0A0A0MSR2;H0Y9H2;P35611-5	>tr|E7EV99|E7EV99_HUMAN Alpha-adducin OS=Homo sapiens OX=9606 GN=ADD1 PE=1 SV=1;>tr|E7ENY0|E7ENY0_HUMAN Alpha-adducin OS=Homo sapiens OX=9606 GN=ADD1 PE=1 SV=1;>sp|P35611-2|ADDA_HUMAN Isoform 2 of Alpha-adducin OS=Homo sapiens OX=9606 GN=ADD1;>sp|P35611-6|	ADD1	2.47638	2.54925	NA	2.98426	1.31417	NA	0.507921	-1.29605	NA	2.68569	-0.0165996	NA	2.22888	-0.198527	NA	0.0450235	-0.564905	NA
E7ES33;E7EPK1;Q16181-2;Q16181;A0A0U1RRD1;Q5JXL7;G3V1Q4	>tr|E7ES33|E7ES33_HUMAN Septin-7 OS=Homo sapiens OX=9606 GN=SEPT7 PE=1 SV=3;>tr|E7EPK1|E7EPK1_HUMAN Septin-7 OS=Homo sapiens OX=9606 GN=SEPT7 PE=1 SV=2;>sp|Q16181-2|SEPT7_HUMAN Isoform 2 of Septin-7 OS=Homo sapiens OX=9606 GN=SEPT7;>sp|Q16181|SEPT7_HUMAN S	2023-09-07	0.870108	NA	NA	1.28635	NA	NA	0.400429	NA	NA	-0.489423	NA	NA	1.65613	NA	NA	-0.092294	NA	NA
E7EPN9;Q9Y520-3;Q9Y520-4;Q9Y520-5;Q9Y520;Q9Y520-7;Q9Y520-6;Q9Y520-2	>tr|E7EPN9|E7EPN9_HUMAN Protein PRRC2C OS=Homo sapiens OX=9606 GN=PRRC2C PE=1 SV=1;>sp|Q9Y520-3|PRC2C_HUMAN Isoform 3 of Protein PRRC2C OS=Homo sapiens OX=9606 GN=PRRC2C;>sp|Q9Y520-4|PRC2C_HUMAN Isoform 4 of Protein PRRC2C OS=Homo sapiens OX=9606 GN=PRRC2C	PRRC2C	NA	3.36359	2.9091	NA	3.16644	3.25406	NA	-0.274861	-0.0783047	NA	0.697062	0.569491	NA	1.35157	1.24489	NA	0.713872	0.345056
E7EQB2;E7ER44;P02788-2;P02788	>tr|E7EQB2|E7EQB2_HUMAN Lactotransferrin (Fragment) OS=Homo sapiens OX=9606 GN=LTF PE=1 SV=1;>tr|E7ER44|E7ER44_HUMAN Lactotransferrin OS=Homo sapiens OX=9606 GN=LTF PE=1 SV=1;>sp|P02788-2|TRFL_HUMAN Isoform DeltaLf of Lactotransferrin OS=Homo sapiens OX=96	LTF	NA	-2.1583	NA	NA	NA	NA	NA	NA	NA	NA	-4.23634	NA	NA	NA	NA	NA	NA	NA
E7EQR4;P15311	>tr|E7EQR4|E7EQR4_HUMAN Ezrin OS=Homo sapiens OX=9606 GN=EZR PE=1 SV=3;>sp|P15311|EZRI_HUMAN Ezrin OS=Homo sapiens OX=9606 GN=EZR PE=1 SV=4	EZR	2.77195	2.60165	1.72448	3.4547	1.3122	1.18193	0.680954	-1.55368	-0.519177	1.66207	0.168514	-0.720327	3.73021	-0.0498601	-0.649412	0.188274	-0.795759	-0.0534188
E7ERS3;Q86VM9-2;Q86VM9	>tr|E7ERS3|E7ERS3_HUMAN Zinc finger CCCH domain-containing protein 18 OS=Homo sapiens OX=9606 GN=ZC3H18 PE=1 SV=1;>sp|Q86VM9-2|ZCH18_HUMAN Isoform 2 of Zinc finger CCCH domain-containing protein 18 OS=Homo sapiens OX=9606 GN=ZC3H18;>sp|Q86VM9|ZCH18_HUMAN Z	ZC3H18	NA	NA	3.15635	NA	NA	3.0049	NA	NA	-0.0188195	NA	NA	0.385376	NA	NA	0.848638	NA	NA	0.535456
E7ESC6;Q9UIA9;Q9H2T7	>tr|E7ESC6|E7ESC6_HUMAN Exportin-7 OS=Homo sapiens OX=9606 GN=XPO7 PE=1 SV=1;>sp|Q9UIA9|XPO7_HUMAN Exportin-7 OS=Homo sapiens OX=9606 GN=XPO7 PE=1 SV=3;>sp|Q9H2T7|RBP17_HUMAN Ran-binding protein 17 OS=Homo sapiens OX=9606 GN=RANBP17 PE=2 SV=1	XPO7	1.86239	NA	NA	2.44101	NA	NA	0.607958	NA	NA	0.625177	NA	NA	0.923339	NA	NA	0.108892	NA	NA
E7ESP4;E7EMF1;E9PB77	>tr|E7ESP4|E7ESP4_HUMAN Integrin alpha-2 OS=Homo sapiens OX=9606 GN=ITGA2 PE=1 SV=1;>tr|E7EMF1|E7EMF1_HUMAN Integrin alpha-2 OS=Homo sapiens OX=9606 GN=ITGA2 PE=1 SV=1;>tr|E9PB77|E9PB77_HUMAN Integrin alpha-2 OS=Homo sapiens OX=9606 GN=ITGA2 PE=1 SV=1	ITGA2	NA	NA	NA	NA	NA	NA	NA	NA	NA	NA	NA	NA	NA	NA	NA	NA	NA	NA
E7ETY2;Q13428-8;Q13428-7;Q13428-3;J3KQ96;Q13428-2;Q13428-6;Q13428;Q13428-4;H0Y8Y7;Q13428-5	>tr|E7ETY2|E7ETY2_HUMAN Treacle protein OS=Homo sapiens OX=9606 GN=TCOF1 PE=1 SV=1;>sp|Q13428-8|TCOF_HUMAN Isoform 8 of Treacle protein OS=Homo sapiens OX=9606 GN=TCOF1;>sp|Q13428-7|TCOF_HUMAN Isoform 7 of Treacle protein OS=Homo sapiens OX=9606 GN=TCOF1;>	TCOF1	0.894604	2.82224	2.68289	1.64985	2.69722	2.48715	0.849839	-0.107788	-0.0496062	0.802317	-0.000129848	0.141171	1.37635	0.912113	0.613815	-0.138966	0.757706	0.412402
E7EX73;E9PGM1;E7EUU4;Q04637-5;Q04637-4;Q04637-3;Q04637;Q04637-8;Q04637-9;Q04637-6;Q04637-7;C9JF13;C9J6B6	>tr|E7EX73|E7EX73_HUMAN Eukaryotic translation initiation factor 4 gamma 1 OS=Homo sapiens OX=9606 GN=EIF4G1 PE=1 SV=1;>tr|E9PGM1|E9PGM1_HUMAN Eukaryotic translation initiation factor 4 gamma 1 OS=Homo sapiens OX=9606 GN=EIF4G1 PE=1 SV=1;>tr|E7EUU4|E7EUU4_	EIF4G1	1.90053	3.37601	2.92106	2.95886	2.54429	2.50259	0.92873	-0.902686	-0.383304	-0.190915	0.64441	0.643117	3.60146	0.80925	0.566572	0.453965	0.0672257	0.0308304
E7EVA0;P27816;P27816-6;P27816-2	>tr|E7EVA0|E7EVA0_HUMAN Microtubule-associated protein OS=Homo sapiens OX=9606 GN=MAP4 PE=1 SV=1;>sp|P27816|MAP4_HUMAN Microtubule-associated protein 4 OS=Homo sapiens OX=9606 GN=MAP4 PE=1 SV=3;>sp|P27816-6|MAP4_HUMAN Isoform 6 of Microtubule-associated pr	MAP4	3.31412	3.07702	3.02754	3.86622	2.93444	2.80072	0.58938	-0.153511	-0.236316	1.04921	0.329181	0.458802	1.35406	0.92136	0.775261	0.0709388	0.654985	0.184725
E7EVG2;Q86U86-5;Q86U86-4;Q86U86-7;Q86U86-3;Q86U86-9;Q86U86-2;Q86U86-8;Q86U86;H0Y5B5;Q86U86-6	>tr|E7EVG2|E7EVG2_HUMAN Protein polybromo-1 (Fragment) OS=Homo sapiens OX=9606 GN=PBRM1 PE=1 SV=8;>sp|Q86U86-5|PB1_HUMAN Isoform 5 of Protein polybromo-1 OS=Homo sapiens OX=9606 GN=PBRM1;>sp|Q86U86-4|PB1_HUMAN Isoform 4 of Protein polybromo-1 OS=Homo sapie	PBRM1	2.55211	NA	NA	3.334	NA	NA	0.433387	NA	NA	0.79859	NA	NA	0.955387	NA	NA	-0.131282	NA	NA
G5E9S8;G3V2E7;F8W6L3;G3V3H3;G3V5R9;E7EVH7;Q07866-8;Q07866-2;Q07866-3;Q07866;Q07866-7;Q07866-5;Q07866-10;Q07866-6;Q07866-4;Q07866-9	>tr|G5E9S8|G5E9S8_HUMAN Kinesin light chain 1 OS=Homo sapiens OX=9606 GN=KLC1 PE=1 SV=1;>tr|G3V2E7|G3V2E7_HUMAN Kinesin light chain 1 OS=Homo sapiens OX=9606 GN=KLC1 PE=1 SV=1;>tr|F8W6L3|F8W6L3_HUMAN Kinesin light chain 1 OS=Homo sapiens OX=9606 GN=KLC1 PE	KLC1	1.68746	2.38767	2.79805	2.08219	2.16479	2.4397	0.332966	-0.196988	-0.519466	0.327917	-0.294279	-0.00627492	2.45199	0.463204	0.160791	-0.159734	0.43957	-0.0784723
E7EVJ5;Q96F07-2;E7EW33;H7C229;Q96F07	>tr|E7EVJ5|E7EVJ5_HUMAN Cytoplasmic FMR1-interacting protein OS=Homo sapiens OX=9606 GN=CYFIP2 PE=1 SV=1;>sp|Q96F07-2|CYFP2_HUMAN Isoform 2 of Cytoplasmic FMR1-interacting protein 2 OS=Homo sapiens OX=9606 GN=CYFIP2;>tr|E7EW33|E7EW33_HUMAN Cytoplasmic FMR1	CYFIP2	NA	NA	NA	NA	NA	NA	NA	NA	NA	NA	NA	NA	NA	NA	NA	NA	NA	NA
E7EVX8;Q8WWY3-2;Q8WWY3-4;Q8WWY3;E7EU94;E7ESX0;E7EN72;Q8WWY3-3	>tr|E7EVX8|E7EVX8_HUMAN U4/U6 small nuclear ribonucleoprotein Prp31 OS=Homo sapiens OX=9606 GN=PRPF31 PE=1 SV=1;>sp|Q8WWY3-2|PRP31_HUMAN Isoform 2 of U4/U6 small nuclear ribonucleoprotein Prp31 OS=Homo sapiens OX=9606 GN=PRPF31;>sp|Q8WWY3-4|PRP31_HUMAN Iso	PRPF31	NA	NA	NA	NA	NA	NA	NA	NA	NA	NA	NA	NA	NA	NA	NA	NA	NA	NA
F5H228;E7EWP2;O75962-5;O75962-2;O75962-4;O75962;E7EPJ7	>tr|F5H228|F5H228_HUMAN Triple functional domain protein OS=Homo sapiens OX=9606 GN=TRIO PE=1 SV=1;>tr|E7EWP2|E7EWP2_HUMAN Triple functional domain protein OS=Homo sapiens OX=9606 GN=TRIO PE=1 SV=2;>sp|O75962-5|TRIO_HUMAN Isoform 5 of Triple functional dom	TRIO	0.560617	NA	NA	1.17076	NA	NA	0.617204	NA	NA	-1.06272	NA	NA	-0.800651	NA	NA	0.0681893	NA	NA
E7EWR4;P33240-2;P33240;E9PID8;Q9H0L4	>tr|E7EWR4|E7EWR4_HUMAN Cleavage stimulation factor subunit 2 OS=Homo sapiens OX=9606 GN=CSTF2 PE=1 SV=1;>sp|P33240-2|CSTF2_HUMAN Isoform 2 of Cleavage stimulation factor subunit 2 OS=Homo sapiens OX=9606 GN=CSTF2;>sp|P33240|CSTF2_HUMAN Cleavage stimulatio	CSTF2	NA	2.65134	2.49549	NA	2.61351	2.39245	NA	0.00028851	-0.0223317	NA	-0.0306045	0.193709	NA	0.911883	0.796764	NA	0.636822	0.362105
E7EX17;P23588;P23588-2;F8VP89;F8VSC7;F8VX11;F8W0K0;F8VYE9	>tr|E7EX17|E7EX17_HUMAN Eukaryotic translation initiation factor 4B OS=Homo sapiens OX=9606 GN=EIF4B PE=1 SV=1;>sp|P23588|IF4B_HUMAN Eukaryotic translation initiation factor 4B OS=Homo sapiens OX=9606 GN=EIF4B PE=1 SV=2;>sp|P23588-2|IF4B_HUMAN Isoform 2 of	EIF4B	0.754203	2.98185	3.30355	1.35682	2.93885	2.65473	0.63171	-0.239685	-0.452669	-0.790933	0.299948	0.87798	0.146395	1.23726	0.943884	0.132248	0.396927	-0.0116898
E7EX70;Q9GZS1-2;Q9GZS1	>tr|E7EX70|E7EX70_HUMAN DNA-directed RNA polymerase I subunit RPA49 OS=Homo sapiens OX=9606 GN=POLR1E PE=1 SV=2;>sp|Q9GZS1-2|RPA49_HUMAN Isoform 2 of DNA-directed RNA polymerase I subunit RPA49 OS=Homo sapiens OX=9606 GN=POLR1E;>sp|Q9GZS1|RPA49_HUMAN DNA-d	POLR1E	NA	NA	NA	NA	NA	NA	NA	NA	NA	NA	NA	NA	NA	NA	NA	NA	NA	NA
E7EX90;Q14203-5;Q14203-2;Q14203-3;Q14203-4;Q14203-6;Q14203;Q6AWB1	>tr|E7EX90|E7EX90_HUMAN Dynactin subunit 1 OS=Homo sapiens OX=9606 GN=DCTN1 PE=1 SV=1;>sp|Q14203-5|DCTN1_HUMAN Isoform 5 of Dynactin subunit 1 OS=Homo sapiens OX=9606 GN=DCTN1;>sp|Q14203-2|DCTN1_HUMAN Isoform p135 of Dynactin subunit 1 OS=Homo sapiens OX=9	DCTN1	1.01664	1.43787	1.23413	1.57163	0.395502	0.595695	0.505993	-0.243165	-0.107182	-0.629657	-1.43678	-1.34348	-1.1939	-1.11722	-1.40171	0.0539454	0.488001	0.389677
E9PC44;E9PDM8;O94855;O94855-2	>tr|E9PC44|E9PC44_HUMAN cDNA FLJ43974 fis, clone TESTI4018101, highly similar to Protein transport protein Sec24D OS=Homo sapiens OX=9606 GN=SEC24D PE=1 SV=2;>tr|E9PDM8|E9PDM8_HUMAN Protein transport protein Sec24D OS=Homo sapiens OX=9606 GN=SEC24D PE=1 SV	SEC24D	2.16835	NA	NA	2.40749	NA	NA	0.239154	NA	NA	-0.420839	NA	NA	-0.6623	NA	NA	-0.266229	NA	NA
E9PC52;Q16576;Q16576-2;Q5JP01	>tr|E9PC52|E9PC52_HUMAN Histone-binding protein RBBP7 OS=Homo sapiens OX=9606 GN=RBBP7 PE=1 SV=1;>sp|Q16576|RBBP7_HUMAN Histone-binding protein RBBP7 OS=Homo sapiens OX=9606 GN=RBBP7 PE=1 SV=1;>sp|Q16576-2|RBBP7_HUMAN Isoform 2 of Histone-binding protein R	RBBP7	2.37871	NA	NA	2.78239	NA	NA	-0.0722552	NA	NA	0.404576	NA	NA	0.0992279	NA	NA	-0.601124	NA	NA
E9PCY5;Q02880-2;Q02880	>tr|E9PCY5|E9PCY5_HUMAN DNA topoisomerase 2 (Fragment) OS=Homo sapiens OX=9606 GN=TOP2B PE=1 SV=1;>sp|Q02880-2|TOP2B_HUMAN Isoform Beta-1 of DNA topoisomerase 2-beta OS=Homo sapiens OX=9606 GN=TOP2B;>sp|Q02880|TOP2B_HUMAN DNA topoisomerase 2-beta OS=Homo s	TOP2B	1.3442	2.48006	NA	1.83536	0.450485	NA	0.57628	-2.02962	NA	1.05561	-0.0427094	NA	1.65901	-1.03322	NA	0.0388576	-1.15801	NA
E9PD53;Q9NTJ3;Q9NTJ3-2	>tr|E9PD53|E9PD53_HUMAN Structural maintenance of chromosomes protein OS=Homo sapiens OX=9606 GN=SMC4 PE=1 SV=1;>sp|Q9NTJ3|SMC4_HUMAN Structural maintenance of chromosomes protein 4 OS=Homo sapiens OX=9606 GN=SMC4 PE=1 SV=2;>sp|Q9NTJ3-2|SMC4_HUMAN Isoform	SMC4	2.06864	2.52203	1.07252	2.50934	1.38775	0.292546	0.455649	-1.2041	-0.883901	0.399226	-0.215781	-1.21026	0.415867	0.775683	-1.51186	-0.109079	-0.402626	-0.485863
E9PEI0;Q69YH5	>tr|E9PEI0|E9PEI0_HUMAN Cell division cycle-associated protein 2 OS=Homo sapiens OX=9606 GN=CDCA2 PE=1 SV=1;>sp|Q69YH5|CDCA2_HUMAN Cell division cycle-associated protein 2 OS=Homo sapiens OX=9606 GN=CDCA2 PE=1 SV=2	CDCA2	NA	NA	NA	NA	NA	NA	NA	NA	NA	NA	NA	NA	NA	NA	NA	NA	NA	NA
E9PKY5;E9PEQ6;Q9UNP9-2;Q9UNP9;Q9UNP9-3	>tr|E9PKY5|E9PKY5_HUMAN Peptidyl-prolyl cis-trans isomerase (Fragment) OS=Homo sapiens OX=9606 GN=PPIE PE=1 SV=1;>tr|E9PEQ6|E9PEQ6_HUMAN Peptidyl-prolyl cis-trans isomerase OS=Homo sapiens OX=9606 GN=PPIE PE=1 SV=1;>sp|Q9UNP9-2|PPIE_HUMAN Isoform B of Pept	PPIE	NA	NA	NA	NA	NA	NA	NA	NA	NA	NA	NA	NA	NA	NA	NA	NA	NA	NA
E9PF10;O75694-2;O75694	>tr|E9PF10|E9PF10_HUMAN Nuclear pore complex protein Nup155 OS=Homo sapiens OX=9606 GN=NUP155 PE=1 SV=1;>sp|O75694-2|NU155_HUMAN Isoform 2 of Nuclear pore complex protein Nup155 OS=Homo sapiens OX=9606 GN=NUP155;>sp|O75694|NU155_HUMAN Nuclear pore complex	NUP155	2.21928	2.15666	NA	2.55432	NA	NA	0.274649	NA	NA	2.09808	-0.409182	NA	2.358	NA	NA	-0.214424	NA	NA
E9PGC8;P78559;P78559-2	>tr|E9PGC8|E9PGC8_HUMAN Microtubule-associated protein 1A OS=Homo sapiens OX=9606 GN=MAP1A PE=1 SV=1;>sp|P78559|MAP1A_HUMAN Microtubule-associated protein 1A OS=Homo sapiens OX=9606 GN=MAP1A PE=1 SV=6;>sp|P78559-2|MAP1A_HUMAN Isoform 2 of Microtubule-assoc	MAP1A	1.95218	1.80517	2.9726	2.68769	2.21026	3.2684	0.655901	0.394404	0.2529	0.21176	1.34557	0.777367	0.484808	2.6172	1.36871	0.127237	1.30982	0.650856
F8WCA5;E9PGM9;P78332;P78332-3;P78332-2	>tr|F8WCA5|F8WCA5_HUMAN RNA-binding protein 6 OS=Homo sapiens OX=9606 GN=RBM6 PE=1 SV=1;>tr|E9PGM9|E9PGM9_HUMAN RNA-binding protein 6 OS=Homo sapiens OX=9606 GN=RBM6 PE=1 SV=1;>sp|P78332|RBM6_HUMAN RNA-binding protein 6 OS=Homo sapiens OX=9606 GN=RBM6 PE=1	RBM6	NA	NA	NA	NA	NA	NA	NA	NA	NA	NA	NA	NA	NA	NA	NA	NA	NA	NA
E9PGT1;Q15631;H7C1D4	>tr|E9PGT1|E9PGT1_HUMAN Translin OS=Homo sapiens OX=9606 GN=TSN PE=1 SV=1;>sp|Q15631|TSN_HUMAN Translin OS=Homo sapiens OX=9606 GN=TSN PE=1 SV=1;>tr|H7C1D4|H7C1D4_HUMAN Translin (Fragment) OS=Homo sapiens OX=9606 GN=TSN PE=1 SV=1	TSN	2.96105	2.56423	2.22126	3.16184	2.41649	2.29883	0.200755	-0.147729	0.0776532	0.783331	1.04012	-0.199057	1.79772	1.78258	0.633013	-0.175159	0.873577	0.396269
E9PGZ1;Q05682-5;E7EX44;Q05682-4;Q05682-3;Q05682-6;Q05682-2;Q05682;C9J813	>tr|E9PGZ1|E9PGZ1_HUMAN Caldesmon OS=Homo sapiens OX=9606 GN=CALD1 PE=1 SV=1;>sp|Q05682-5|CALD1_HUMAN Isoform 5 of Caldesmon OS=Homo sapiens OX=9606 GN=CALD1;>tr|E7EX44|E7EX44_HUMAN Caldesmon OS=Homo sapiens OX=9606 GN=CALD1 PE=1 SV=1;>sp|Q05682-4|CALD1_HU	CALD1	1.09815	2.91789	2.4082	1.28818	2.81309	2.16896	0.190046	-0.179645	-0.376358	-2.08822	0.357946	-0.0173586	-2.44945	1.5967	0.458067	0.225892	0.489235	0.064607
E9PH82;Q8NCA5-2;Q8NCA5	>tr|E9PH82|E9PH82_HUMAN Protein FAM98A OS=Homo sapiens OX=9606 GN=FAM98A PE=1 SV=1;>sp|Q8NCA5-2|FA98A_HUMAN Isoform 2 of Protein FAM98A OS=Homo sapiens OX=9606 GN=FAM98A;>sp|Q8NCA5|FA98A_HUMAN Protein FAM98A OS=Homo sapiens OX=9606 GN=FAM98A PE=1 SV=1	FAM98A	2.80166	2.86546	NA	3.05257	0.908429	NA	0.299831	-1.95708	NA	1.54231	0.235114	NA	1.97141	-0.633815	NA	-0.202257	-1.30568	NA
E9PHA2;Q15003;C9J470;Q15003-2	>tr|E9PHA2|E9PHA2_HUMAN Condensin complex subunit 2 OS=Homo sapiens OX=9606 GN=NCAPH PE=1 SV=1;>sp|Q15003|CND2_HUMAN Condensin complex subunit 2 OS=Homo sapiens OX=9606 GN=NCAPH PE=1 SV=3;>tr|C9J470|C9J470_HUMAN Condensin complex subunit 2 (Fragment) OS=Ho	NCAPH	1.24269	2.23195	1.01278	2.07111	0.987175	0.338225	0.724476	-1.04356	-0.927002	-0.318128	-0.333898	-1.43187	0.315682	-0.525538	-1.48685	0.268913	-0.312384	-0.443536
E9PHI6;Q9Y6G9	>tr|E9PHI6|E9PHI6_HUMAN Cytoplasmic dynein 1 light intermediate chain 1 OS=Homo sapiens OX=9606 GN=DYNC1LI1 PE=1 SV=1;>sp|Q9Y6G9|DC1L1_HUMAN Cytoplasmic dynein 1 light intermediate chain 1 OS=Homo sapiens OX=9606 GN=DYNC1LI1 PE=1 SV=3	DYNC1LI1	NA	NA	NA	NA	NA	NA	NA	NA	NA	NA	NA	NA	NA	NA	NA	NA	NA	NA
E9PHS0;O43813;F8WDS9	>tr|E9PHS0|E9PHS0_HUMAN LanC-like protein 1 (Fragment) OS=Homo sapiens OX=9606 GN=LANCL1 PE=1 SV=1;>sp|O43813|LANC1_HUMAN LanC-like protein 1 OS=Homo sapiens OX=9606 GN=LANCL1 PE=1 SV=1;>tr|F8WDS9|F8WDS9_HUMAN LanC-like protein 1 OS=Homo sapiens OX=9606 GN	LANCL1	1.77433	NA	NA	1.92208	NA	NA	0.147697	NA	NA	-1.45783	NA	NA	-1.68511	NA	NA	-0.193206	NA	NA
E9PHV5;P28290;P28290-2;P28290-3;E7EUL7	>tr|E9PHV5|E9PHV5_HUMAN Sperm-specific antigen 2 OS=Homo sapiens OX=9606 GN=SSFA2 PE=1 SV=1;>sp|P28290|SSFA2_HUMAN Sperm-specific antigen 2 OS=Homo sapiens OX=9606 GN=SSFA2 PE=1 SV=3;>sp|P28290-2|SSFA2_HUMAN Isoform 2 of Sperm-specific antigen 2 OS=Homo sa	SSFA2	NA	2.30466	NA	NA	1.17037	NA	NA	-1.13432	NA	NA	-0.261189	NA	NA	-0.34236	NA	NA	-0.403141	NA
E9PIN3;Q9UBU9-2;Q9UBU9;B4E227	>tr|E9PIN3|E9PIN3_HUMAN Nuclear RNA export factor 1 (Fragment) OS=Homo sapiens OX=9606 GN=NXF1 PE=1 SV=1;>sp|Q9UBU9-2|NXF1_HUMAN Isoform 2 of Nuclear RNA export factor 1 OS=Homo sapiens OX=9606 GN=NXF1;>sp|Q9UBU9|NXF1_HUMAN Nuclear RNA export factor 1 OS=H	NXF1	0.591775	1.07032	NA	1.22169	-0.399902	NA	0.629939	-1.54095	NA	-1.6038	-1.50832	NA	-1.04275	-1.78274	NA	0.0922074	-0.874799	NA
E9PJ81;E9PRQ7;Q04323;Q04323-2;A0A087WTZ5	>tr|E9PJ81|E9PJ81_HUMAN UBX domain-containing protein 1 (Fragment) OS=Homo sapiens OX=9606 GN=UBXN1 PE=1 SV=1;>tr|E9PRQ7|E9PRQ7_HUMAN UBX domain-containing protein 1 OS=Homo sapiens OX=9606 GN=UBXN1 PE=1 SV=1;>sp|Q04323|UBXN1_HUMAN UBX domain-containing pr	UBXN1	1.83819	0.980245	1.49682	2.57017	1.0145	1.33982	0.731965	-0.0479647	-0.29267	-1.39399	-1.68668	-0.62171	-1.03703	-0.203967	-0.150145	0.390998	0.669117	0.091666
E9PK01;P29692;A0A087X1X7;E9PRY8;P29692-2;E9PQ49;E9PI39;E9PPR1;E9PL12;E9PQZ1;P29692-4;E9PMW7	>tr|E9PK01|E9PK01_HUMAN Elongation factor 1-delta (Fragment) OS=Homo sapiens OX=9606 GN=EEF1D PE=1 SV=1;>sp|P29692|EF1D_HUMAN Elongation factor 1-delta OS=Homo sapiens OX=9606 GN=EEF1D PE=1 SV=5;>tr|A0A087X1X7|A0A087X1X7_HUMAN Elongation factor 1-delta OS=	EEF1D	2.69064	1.89991	2.13999	3.01938	1.76103	1.73309	0.382169	-0.274233	-0.527762	-0.155454	-0.498362	-0.166519	-0.366113	0.110631	-0.161895	-0.109079	-0.0829579	-0.180168
H7BXH2;E9PKF6;Q5H9R7-3;Q5H9R7-4;Q5H9R7-6;Q5H9R7-2;Q5H9R7;Q5H9R7-5;E9PQP7;E9PNN8;E9PK08	>tr|H7BXH2|H7BXH2_HUMAN Serine/threonine-protein phosphatase 6 regulatory subunit 3 OS=Homo sapiens OX=9606 GN=PPP6R3 PE=1 SV=1;>tr|E9PKF6|E9PKF6_HUMAN Serine/threonine-protein phosphatase 6 regulatory subunit 3 OS=Homo sapiens OX=9606 GN=PPP6R3 PE=1 SV=1;	PPP6R3	0.194465	2.03844	2.76443	0.93191	1.26159	1.90666	0.737427	-0.776849	-0.857756	0.704783	-0.738289	0.186754	1.43253	-0.559197	-0.0907415	0.172744	-0.0242524	-0.360898
E9PKG1;Q99873-2;Q99873-3;Q99873;E9PQ98;E9PIX6;E9PNR9;H0YDE4;Q99873-5	>tr|E9PKG1|E9PKG1_HUMAN Protein arginine N-methyltransferase 1 OS=Homo sapiens OX=9606 GN=PRMT1 PE=1 SV=1;>sp|Q99873-2|ANM1_HUMAN Isoform 2 of Protein arginine N-methyltransferase 1 OS=Homo sapiens OX=9606 GN=PRMT1;>sp|Q99873-3|ANM1_HUMAN Isoform 3 of Prot	PRMT1	3.13296	2.46192	NA	3.64904	0.835843	NA	0.446362	-1.62607	NA	0.147046	0.686075	NA	0.322159	0.158983	NA	0.0255958	-1.02565	NA
E9PKN0;E9PQ01;O94913	>tr|E9PKN0|E9PKN0_HUMAN Pre-mRNA cleavage complex 2 protein Pcf11 (Fragment) OS=Homo sapiens OX=9606 GN=PCF11 PE=1 SV=1;>tr|E9PQ01|E9PQ01_HUMAN Pre-mRNA cleavage complex 2 protein Pcf11 (Fragment) OS=Homo sapiens OX=9606 GN=PCF11 PE=1 SV=8;>sp|O94913|PCF11	PCF11	NA	NA	2.31878	NA	NA	2.05811	NA	NA	-0.124314	NA	NA	0.0623981	NA	NA	-0.420067	NA	NA	0.243669
E9PKP7;P17480-2;P17480	>tr|E9PKP7|E9PKP7_HUMAN Nucleolar transcription factor 1 OS=Homo sapiens OX=9606 GN=UBTF PE=1 SV=1;>sp|P17480-2|UBF1_HUMAN Isoform UBF2 of Nucleolar transcription factor 1 OS=Homo sapiens OX=9606 GN=UBTF;>sp|P17480|UBF1_HUMAN Nucleolar transcription factor	UBTF	1.66603	2.14176	2.5431	1.81578	1.95598	2.53643	0.14978	-0.187247	-0.272454	0.559443	-0.690358	-0.175941	-0.453222	-0.171856	0.0582472	-0.319136	0.558855	0.168514
H0YEU2;E9PL09;P23396;P23396-2;E9PPU1;E9PQ96;E9PJH4;F2Z2S8;H0YF32;E9PK82;H0YCJ7	>tr|H0YEU2|H0YEU2_HUMAN 40S ribosomal protein S3 (Fragment) OS=Homo sapiens OX=9606 GN=RPS3 PE=1 SV=1;>tr|E9PL09|E9PL09_HUMAN 40S ribosomal protein S3 OS=Homo sapiens OX=9606 GN=RPS3 PE=1 SV=1;>sp|P23396|RS3_HUMAN 40S ribosomal protein S3 OS=Homo sapiens O	RPS3	1.91636	NA	NA	2.63001	NA	NA	0.781989	NA	NA	-0.890492	NA	NA	-0.74664	NA	NA	0.29066	NA	NA
E9PLK3;P55786;P55786-2	>tr|E9PLK3|E9PLK3_HUMAN Aminopeptidase OS=Homo sapiens OX=9606 GN=NPEPPS PE=1 SV=1;>sp|P55786|PSA_HUMAN Puromycin-sensitive aminopeptidase OS=Homo sapiens OX=9606 GN=NPEPPS PE=1 SV=2;>sp|P55786-2|PSA_HUMAN Isoform 2 of Puromycin-sensitive aminopeptidase OS	NPEPPS	1.8878	2.1552	NA	2.56728	0.343465	NA	0.555227	-2.06788	NA	1.10615	-0.676895	NA	1.47015	-1.72757	NA	0.0612923	-1.26645	NA
E9PM69;R4GNH3;P17980;E9PKD5	>tr|E9PM69|E9PM69_HUMAN 26S proteasome regulatory subunit 6A OS=Homo sapiens OX=9606 GN=PSMC3 PE=1 SV=1;>tr|R4GNH3|R4GNH3_HUMAN 26S proteasome regulatory subunit 6A OS=Homo sapiens OX=9606 GN=PSMC3 PE=1 SV=1;>sp|P17980|PRS6A_HUMAN 26S proteasome regulatory	PSMC3	1.60193	NA	NA	1.89577	NA	NA	0.528971	NA	NA	-1.07318	NA	NA	-0.243113	NA	NA	0.0361868	NA	NA
E9PRZ9;E9PM92;O00193	>tr|E9PRZ9|E9PRZ9_HUMAN Chromosome 11 open reading frame 58 (Fragment) OS=Homo sapiens OX=9606 GN=C11orf58 PE=1 SV=1;>tr|E9PM92|E9PM92_HUMAN Chromosome 11 open reading frame 58 OS=Homo sapiens OX=9606 GN=C11orf58 PE=1 SV=2;>sp|O00193|SMAP_HUMAN Small acidi	C11orf58	NA	NA	3.78921	NA	NA	3.41697	NA	NA	-0.330883	NA	NA	1.14796	NA	NA	1.59178	NA	NA	0.0500489
E9PMP7;F8WD26;J3KP06;Q8WWI1-3;Q8WWI1-4;Q8WWI1-2;Q8WWI1;E9PMS6	>tr|E9PMP7|E9PMP7_HUMAN LIM domain only protein 7 (Fragment) OS=Homo sapiens OX=9606 GN=LMO7 PE=1 SV=8;>tr|F8WD26|F8WD26_HUMAN LIM domain only protein 7 OS=Homo sapiens OX=9606 GN=LMO7 PE=1 SV=2;>tr|J3KP06|J3KP06_HUMAN LIM domain only protein 7 OS=Homo sap	LMO7	NA	2.78779	NA	NA	1.86794	NA	NA	-0.774108	NA	NA	-0.0443301	NA	NA	-0.20312	NA	NA	-0.0233431	NA
E9PMQ6;Q00613-2;Q00613;E9PI02;A0A087X1F9	>tr|E9PMQ6|E9PMQ6_HUMAN Heat shock factor protein 1 OS=Homo sapiens OX=9606 GN=HSF1 PE=1 SV=2;>sp|Q00613-2|HSF1_HUMAN Isoform Short of Heat shock factor protein 1 OS=Homo sapiens OX=9606 GN=HSF1;>sp|Q00613|HSF1_HUMAN Heat shock factor protein 1 OS=Homo sap	HSF1	3.05653	4.0654	2.76056	3.54238	3.78146	2.78687	0.485839	-0.105116	-0.166503	1.51142	1.29643	1.00547	2.33191	2.6338	1.19163	-0.01364	0.917546	0.519139
E9PN76;Q8ND24-2;Q8ND24	>tr|E9PN76|E9PN76_HUMAN RING finger protein 214 OS=Homo sapiens OX=9606 GN=RNF214 PE=1 SV=1;>sp|Q8ND24-2|RN214_HUMAN Isoform 2 of RING finger protein 214 OS=Homo sapiens OX=9606 GN=RNF214;>sp|Q8ND24|RN214_HUMAN RING finger protein 214 OS=Homo sapiens OX=96	RNF214	NA	NA	NA	NA	NA	NA	NA	NA	NA	NA	NA	NA	NA	NA	NA	NA	NA	NA
E9PP21;P21291;E9PND2	>tr|E9PP21|E9PP21_HUMAN Cysteine and glycine-rich protein 1 OS=Homo sapiens OX=9606 GN=CSRP1 PE=1 SV=1;>sp|P21291|CSRP1_HUMAN Cysteine and glycine-rich protein 1 OS=Homo sapiens OX=9606 GN=CSRP1 PE=1 SV=3;>tr|E9PND2|E9PND2_HUMAN Cysteine and glycine-rich p	CSRP1	NA	NA	NA	NA	NA	NA	NA	NA	NA	NA	NA	NA	NA	NA	NA	NA	NA	NA
E9PPJ1;Q8NG31-3;Q8NG31-4;Q8NG31-2;Q8NG31;H0YCZ2	>tr|E9PPJ1|E9PPJ1_HUMAN Kinetochore scaffold 1 OS=Homo sapiens OX=9606 GN=KNL1 PE=1 SV=2;>sp|Q8NG31-3|KNL1_HUMAN Isoform 3 of Kinetochore scaffold 1 OS=Homo sapiens OX=9606 GN=KNL1;>sp|Q8NG31-4|KNL1_HUMAN Isoform 4 of Kinetochore scaffold 1 OS=Homo sapiens	KNL1	-0.220009	2.69991	NA	0.337426	1.78601	NA	0.442864	-1.22877	NA	-1.78017	1.25798	NA	-1.55504	1.06178	NA	-0.105628	-0.371665	NA
E9PQC4;Q9BZD4;B1AQT3;B1AQT4;E9PP32	>tr|E9PQC4|E9PQC4_HUMAN Kinetochore protein Nuf2 OS=Homo sapiens OX=9606 GN=NUF2 PE=1 SV=1;>sp|Q9BZD4|NUF2_HUMAN Kinetochore protein Nuf2 OS=Homo sapiens OX=9606 GN=NUF2 PE=1 SV=2;>tr|B1AQT3|B1AQT3_HUMAN Kinetochore protein Nuf2 (Fragment) OS=Homo sapiens	NUF2	NA	NA	NA	NA	NA	NA	NA	NA	NA	NA	NA	NA	NA	NA	NA	NA	NA	NA
E9PQG4;Q5VU43-13	>tr|E9PQG4|E9PQG4_HUMAN Myomegalin OS=Homo sapiens OX=9606 GN=PDE4DIP PE=1 SV=2;>sp|Q5VU43-13|MYOME_HUMAN Isoform 13 of Myomegalin OS=Homo sapiens OX=9606 GN=PDE4DIP	PDE4DIP	1.44694	2.49662	2.45909	2.19264	1.56116	1.46744	0.745711	-0.935476	-0.972478	0.223793	-0.335499	0.0405418	0.691623	-0.509902	-0.524459	0.246712	-0.140905	-0.478427
H0YDK8;E9PR38;H0YEH2;Q5T1Z4;Q5T1Z8;Q14671-4;Q14671-2;Q14671;Q14671-3;H0YDC5;H0YC97	>tr|H0YDK8|H0YDK8_HUMAN Pumilio homolog 1 (Fragment) OS=Homo sapiens OX=9606 GN=PUM1 PE=1 SV=1;>tr|E9PR38|E9PR38_HUMAN Pumilio homolog 1 OS=Homo sapiens OX=9606 GN=PUM1 PE=1 SV=1;>tr|H0YEH2|H0YEH2_HUMAN Pumilio homolog 1 (Fragment) OS=Homo sapiens OX=9606	PUM1	NA	NA	NA	NA	NA	NA	NA	NA	NA	NA	NA	NA	NA	NA	NA	NA	NA	NA
F2Z2Q9;G5E9R5;P24666-4;P24666;D3YTI2;P24666-3;P24666-2	>tr|F2Z2Q9|F2Z2Q9_HUMAN Low molecular weight phosphotyrosine protein phosphatase OS=Homo sapiens OX=9606 GN=ACP1 PE=1 SV=1;>tr|G5E9R5|G5E9R5_HUMAN Acid phosphatase 1, soluble, isoform CRA_d OS=Homo sapiens OX=9606 GN=ACP1 PE=1 SV=1;>sp|P24666-4|PPAC_HUMAN	ACP1	NA	NA	NA	NA	NA	NA	NA	NA	NA	NA	NA	NA	NA	NA	NA	NA	NA	NA
F2Z2U4;Q9Y4A5-2;Q9Y4A5;H0Y4W2	>tr|F2Z2U4|F2Z2U4_HUMAN Transformation/transcription domain-associated protein OS=Homo sapiens OX=9606 GN=TRRAP PE=1 SV=3;>sp|Q9Y4A5-2|TRRAP_HUMAN Isoform 2 of Transformation/transcription domain-associated protein OS=Homo sapiens OX=9606 GN=TRRAP;>sp|Q9Y4	TRRAP	0.846553	NA	NA	1.38642	NA	NA	0.627887	NA	NA	-0.892018	NA	NA	-0.684851	NA	NA	0.0963968	NA	NA
F5GWT4;Q9H4A3-2;Q9H4A3;Q9H4A3-5;Q9H4A3-6;Q9H4A3-7;Q9H4A3-4	>tr|F5GWT4|F5GWT4_HUMAN Serine/threonine-protein kinase WNK1 OS=Homo sapiens OX=9606 GN=WNK1 PE=1 SV=1;>sp|Q9H4A3-2|WNK1_HUMAN Isoform 2 of Serine/threonine-protein kinase WNK1 OS=Homo sapiens OX=9606 GN=WNK1;>sp|Q9H4A3|WNK1_HUMAN Serine/threonine-protein	WNK1	NA	2.75632	1.82399	NA	1.74214	1.59249	NA	-1.03009	-0.424649	NA	0.105276	-0.579987	NA	-0.044107	-0.268782	NA	-0.0413429	0.0430645
F5H5V4;F5GX23;J3KN29;O00233-2;O00233;F5H7X1;F5H169;O00233-3	>tr|F5H5V4|F5H5V4_HUMAN 26S proteasome non-ATPase regulatory subunit 9 (Fragment) OS=Homo sapiens OX=9606 GN=PSMD9 PE=1 SV=1;>tr|F5GX23|F5GX23_HUMAN 26S proteasome non-ATPase regulatory subunit 9 OS=Homo sapiens OX=9606 GN=PSMD9 PE=1 SV=1;>tr|J3KN29|J3KN29	PSMD9	3.61023	NA	NA	4.23856	NA	NA	0.628354	NA	NA	3.29039	NA	NA	2.8266	NA	NA	-0.0569264	NA	NA
F5GXJ9;Q13740-2;Q13740;Q13740-3	>tr|F5GXJ9|F5GXJ9_HUMAN CD166 antigen OS=Homo sapiens OX=9606 GN=ALCAM PE=1 SV=1;>sp|Q13740-2|CD166_HUMAN Isoform 2 of CD166 antigen OS=Homo sapiens OX=9606 GN=ALCAM;>sp|Q13740|CD166_HUMAN CD166 antigen OS=Homo sapiens OX=9606 GN=ALCAM PE=1 SV=2;>sp|Q13740	ALCAM	NA	NA	1.58679	NA	NA	2.57075	NA	NA	0.722029	NA	NA	-0.786646	NA	NA	0.526169	NA	NA	1.29272
H3BRE2;F5GXM3;H3BQF7;H3BMU1;H3BUI0;P53990-2;P53990-3;P53990;P53990-4;P53990-5;H3BPP6;J3KR23	>tr|H3BRE2|H3BRE2_HUMAN IST1 homolog (Fragment) OS=Homo sapiens OX=9606 GN=IST1 PE=1 SV=9;>tr|F5GXM3|F5GXM3_HUMAN IST1 homolog (Fragment) OS=Homo sapiens OX=9606 GN=IST1 PE=1 SV=1;>tr|H3BQF7|H3BQF7_HUMAN IST1 homolog (Fragment) OS=Homo sapiens OX=9606 GN=I	IST1	NA	NA	NA	NA	NA	NA	NA	NA	NA	NA	NA	NA	NA	NA	NA	NA	NA	NA
F5GXT0;F8W7U8;P49959-2;P49959;P49959-3;F5H742;F5H256	>tr|F5GXT0|F5GXT0_HUMAN Double-strand break repair protein MRE11 OS=Homo sapiens OX=9606 GN=MRE11 PE=1 SV=1;>tr|F8W7U8|F8W7U8_HUMAN Double-strand break repair protein MRE11 OS=Homo sapiens OX=9606 GN=MRE11 PE=1 SV=1;>sp|P49959-2|MRE11_HUMAN Isoform 2 of Do	MRE11	NA	NA	NA	NA	NA	NA	NA	NA	NA	NA	NA	NA	NA	NA	NA	NA	NA	NA
F5GYN4;J3KR44;Q96FW1;F5H6Q1;F5GYJ8;F5H3F0;Q96FW1-2	>tr|F5GYN4|F5GYN4_HUMAN Ubiquitin thioesterase OTUB1 OS=Homo sapiens OX=9606 GN=OTUB1 PE=1 SV=1;>tr|J3KR44|J3KR44_HUMAN Ubiquitin thioesterase OS=Homo sapiens OX=9606 GN=OTUB1 PE=1 SV=2;>sp|Q96FW1|OTUB1_HUMAN Ubiquitin thioesterase OTUB1 OS=Homo sapiens OX	OTUB1	1.83013	NA	NA	2.47586	NA	NA	0.439783	NA	NA	-1.13768	NA	NA	-1.01996	NA	NA	-0.0515038	NA	NA
F5GZ28;P18858-3;P18858;M0R0Q7;P18858-2	>tr|F5GZ28|F5GZ28_HUMAN DNA ligase OS=Homo sapiens OX=9606 GN=LIG1 PE=1 SV=1;>sp|P18858-3|DNLI1_HUMAN Isoform 3 of DNA ligase 1 OS=Homo sapiens OX=9606 GN=LIG1;>sp|P18858|DNLI1_HUMAN DNA ligase 1 OS=Homo sapiens OX=9606 GN=LIG1 PE=1 SV=1;>tr|M0R0Q7|M0R0Q7_	LIG1	0.98601	NA	NA	1.72504	NA	NA	0.608525	NA	NA	0.96414	NA	NA	1.60772	NA	NA	0.103263	NA	NA
F5GZS6;J3KPF3;P08195-2;P08195-3;P08195;P08195-4	>tr|F5GZS6|F5GZS6_HUMAN 4F2 cell-surface antigen heavy chain OS=Homo sapiens OX=9606 GN=SLC3A2 PE=1 SV=1;>tr|J3KPF3|J3KPF3_HUMAN 4F2 cell-surface antigen heavy chain OS=Homo sapiens OX=9606 GN=SLC3A2 PE=1 SV=1;>sp|P08195-2|4F2_HUMAN Isoform 2 of 4F2 cell-s	SLC3A2	1.50101	1.65035	1.73885	2.1332	1.222	1.64639	0.632175	-0.239038	-0.0364963	1.33113	-0.787493	-0.888568	1.8482	-0.0195213	0	0.135404	0.31823	0.441058
F5H039;Q9NQX3;Q9NQX3-2;G3V582	>tr|F5H039|F5H039_HUMAN Gephyrin OS=Homo sapiens OX=9606 GN=GPHN PE=1 SV=1;>sp|Q9NQX3|GEPH_HUMAN Gephyrin OS=Homo sapiens OX=9606 GN=GPHN PE=1 SV=1;>sp|Q9NQX3-2|GEPH_HUMAN Isoform 2 of Gephyrin OS=Homo sapiens OX=9606 GN=GPHN;>tr|G3V582|G3V582_HUMAN Gephyr	GPHN	0.00345832	3.91284	NA	0.440952	2.86313	NA	0.437441	-1.0497	NA	-1.14203	1.08073	NA	-0.977213	0.792106	NA	-0.0610443	-0.248228	NA
F8WE42;F5H101;Q76FK4-2;Q76FK4-4;Q76FK4;F5GWN9	>tr|F8WE42|F8WE42_HUMAN Nucleolar protein 8 (Fragment) OS=Homo sapiens OX=9606 GN=NOL8 PE=1 SV=8;>tr|F5H101|F5H101_HUMAN Nucleolar protein 8 OS=Homo sapiens OX=9606 GN=NOL8 PE=1 SV=1;>sp|Q76FK4-2|NOL8_HUMAN Isoform 2 of Nucleolar protein 8 OS=Homo sapiens	NOL8	NA	NA	NA	NA	NA	NA	NA	NA	NA	NA	NA	NA	NA	NA	NA	NA	NA	NA
F5H1D6;Q07864	>tr|F5H1D6|F5H1D6_HUMAN DNA polymerase epsilon catalytic subunit A OS=Homo sapiens OX=9606 GN=POLE PE=1 SV=1;>sp|Q07864|DPOE1_HUMAN DNA polymerase epsilon catalytic subunit A OS=Homo sapiens OX=9606 GN=POLE PE=1 SV=5	POLE	NA	NA	NA	NA	NA	NA	NA	NA	NA	NA	NA	NA	NA	NA	NA	NA	NA	NA
F5H1Y3;P39748;P39748-2	>tr|F5H1Y3|F5H1Y3_HUMAN Flap endonuclease 1 (Fragment) OS=Homo sapiens OX=9606 GN=FEN1 PE=1 SV=1;>sp|P39748|FEN1_HUMAN Flap endonuclease 1 OS=Homo sapiens OX=9606 GN=FEN1 PE=1 SV=1;>sp|P39748-2|FEN1_HUMAN Isoform FENMIT of Flap endonuclease 1 OS=Homo sapie	FEN1	NA	NA	NA	NA	NA	NA	NA	NA	NA	NA	NA	NA	NA	NA	NA	NA	NA	NA
F5H2F4;P11586	>tr|F5H2F4|F5H2F4_HUMAN C-1-tetrahydrofolate synthase, cytoplasmic OS=Homo sapiens OX=9606 GN=MTHFD1 PE=1 SV=1;>sp|P11586|C1TC_HUMAN C-1-tetrahydrofolate synthase, cytoplasmic OS=Homo sapiens OX=9606 GN=MTHFD1 PE=1 SV=3	MTHFD1	1.64335	1.68867	1.35349	2.19557	0.378401	1.07902	0.529671	-1.51173	0.045443	1.0246	-1.06001	-1.33803	1.4703	-1.63711	-0.860138	0.0347792	-0.74543	0.513289
F5H2T0;O95163	>tr|F5H2T0|F5H2T0_HUMAN Elongator complex protein 1 OS=Homo sapiens OX=9606 GN=ELP1 PE=1 SV=1;>sp|O95163|ELP1_HUMAN Elongator complex protein 1 OS=Homo sapiens OX=9606 GN=ELP1 PE=1 SV=3	ELP1	NA	NA	NA	NA	NA	NA	NA	NA	NA	NA	NA	NA	NA	NA	NA	NA	NA	NA
F5H423;P61204-2;P84077;P61204	>tr|F5H423|F5H423_HUMAN Uncharacterized protein OS=Homo sapiens OX=9606 PE=3 SV=1;>sp|P61204-2|ARF3_HUMAN Isoform 2 of ADP-ribosylation factor 3 OS=Homo sapiens OX=9606 GN=ARF3;>sp|P84077|ARF1_HUMAN ADP-ribosylation factor 1 OS=Homo sapiens OX=9606 GN=ARF1	>tr|F5H423|F5H423_HUMAN Uncharacterized protein OS=Homo sapiens OX=9606 PE=3 SV=1	NA	NA	NA	NA	NA	NA	NA	NA	NA	NA	NA	NA	NA	NA	NA	NA	NA	NA
F5H442;Q99816	>tr|F5H442|F5H442_HUMAN Tumor susceptibility gene 101 protein OS=Homo sapiens OX=9606 GN=TSG101 PE=1 SV=1;>sp|Q99816|TS101_HUMAN Tumor susceptibility gene 101 protein OS=Homo sapiens OX=9606 GN=TSG101 PE=1 SV=2	TSG101	2.93049	2.57386	NA	2.75067	0.819668	NA	0.301354	-1.75419	NA	0.944109	0.571046	NA	0.849439	-0.189253	NA	-0.129166	-1.20334	NA
F5H4E5;Q5HYC2-2;Q5HYC2	>tr|F5H4E5|F5H4E5_HUMAN Uncharacterized protein KIAA2026 (Fragment) OS=Homo sapiens OX=9606 GN=KIAA2026 PE=1 SV=1;>sp|Q5HYC2-2|K2026_HUMAN Isoform 2 of Uncharacterized protein KIAA2026 OS=Homo sapiens OX=9606 GN=KIAA2026;>sp|Q5HYC2|K2026_HUMAN Uncharacteri	KIAA2026	NA	NA	NA	NA	NA	NA	NA	NA	NA	NA	NA	NA	NA	NA	NA	NA	NA	NA
F5H4R1;J3KNB8;F5H538;Q9Y6R4-2;Q9Y6R4;F5H1X6	>tr|F5H4R1|F5H4R1_HUMAN Mitogen-activated protein kinase kinase kinase 4 OS=Homo sapiens OX=9606 GN=MAP3K4 PE=1 SV=1;>tr|J3KNB8|J3KNB8_HUMAN Mitogen-activated protein kinase kinase kinase 4 OS=Homo sapiens OX=9606 GN=MAP3K4 PE=1 SV=1;>tr|F5H538|F5H538_HUMA	MAP3K4	0.223175	NA	NA	0.333996	NA	NA	0.110764	NA	NA	-1.4935	NA	NA	-1.84384	NA	NA	-0.421148	NA	NA
F8W020;F8VY35;F8W0J6;F5H4R6;H0YIV4;P55209-2;P55209;H0YHC3;F8W118;F8VXI6;F8VUX1;F8VV59;B7Z9C2;F8VRJ2;F8VVB5;H0YH88;F8W543;P55209-3	>tr|F8W020|F8W020_HUMAN Nucleosome assembly protein 1-like 1 (Fragment) OS=Homo sapiens OX=9606 GN=NAP1L1 PE=1 SV=1;>tr|F8VY35|F8VY35_HUMAN Nucleosome assembly protein 1-like 1 (Fragment) OS=Homo sapiens OX=9606 GN=NAP1L1 PE=1 SV=1;>tr|F8W0J6|F8W0J6_HUMAN	NAP1L1	1.09491	2.1877	1.90288	1.56243	1.68113	1.58856	0.450697	-0.492708	-0.321531	-1.62683	-0.494231	-0.375834	-1.31678	-0.0204868	0.155749	-0.0269839	0.224411	0.0861044
F5H5D3;Q9BQE3;F8VVB9;C9J2C0;Q9NY65-2;Q9NY65;A0A1W2PQM2	>tr|F5H5D3|F5H5D3_HUMAN Tubulin alpha chain OS=Homo sapiens OX=9606 GN=TUBA1C PE=1 SV=1;>sp|Q9BQE3|TBA1C_HUMAN Tubulin alpha-1C chain OS=Homo sapiens OX=9606 GN=TUBA1C PE=1 SV=1;>tr|F8VVB9|F8VVB9_HUMAN Tubulin alpha-1B chain (Fragment) OS=Homo sapiens OX=9	TUBA1C	NA	NA	NA	NA	NA	NA	NA	NA	NA	NA	NA	NA	NA	NA	NA	NA	NA	NA
F5H669;Q8N684-2;Q8N684;Q8N684-3;J3QT54;F5H6M0;F5H047;C9J286;C9J323	>tr|F5H669|F5H669_HUMAN Cleavage and polyadenylation-specificity factor subunit 7 (Fragment) OS=Homo sapiens OX=9606 GN=CPSF7 PE=1 SV=1;>sp|Q8N684-2|CPSF7_HUMAN Isoform 2 of Cleavage and polyadenylation specificity factor subunit 7 OS=Homo sapiens OX=9606	CPSF7	2.70567	4.18856	4.13586	3.34497	1.48538	3.55949	0.507313	-1.27063	-0.626046	0.571822	1.41284	1.86612	0.737514	-0.326661	2.26102	-0.0574217	-0.71248	-0.164157
F5H6E2;O00159-2;O00159-3;O00159;I3L204	>tr|F5H6E2|F5H6E2_HUMAN Unconventional myosin-Ic OS=Homo sapiens OX=9606 GN=MYO1C PE=1 SV=1;>sp|O00159-2|MYO1C_HUMAN Isoform 2 of Unconventional myosin-Ic OS=Homo sapiens OX=9606 GN=MYO1C;>sp|O00159-3|MYO1C_HUMAN Isoform 3 of Unconventional myosin-Ic OS=Ho	MYO1C	0.543298	NA	NA	1.44843	NA	NA	0.739934	NA	NA	-2.04115	NA	NA	-1.59488	NA	NA	0.234501	NA	NA
F5H8D7;P18887	>tr|F5H8D7|F5H8D7_HUMAN DNA repair protein XRCC1 OS=Homo sapiens OX=9606 GN=XRCC1 PE=1 SV=2;>sp|P18887|XRCC1_HUMAN DNA repair protein XRCC1 OS=Homo sapiens OX=9606 GN=XRCC1 PE=1 SV=2	XRCC1	NA	NA	NA	NA	NA	NA	NA	NA	NA	NA	NA	NA	NA	NA	NA	NA	NA	NA
F6RFD5;P60981;P60981-2	>tr|F6RFD5|F6RFD5_HUMAN Destrin OS=Homo sapiens OX=9606 GN=DSTN PE=1 SV=1;>sp|P60981|DEST_HUMAN Destrin OS=Homo sapiens OX=9606 GN=DSTN PE=1 SV=3;>sp|P60981-2|DEST_HUMAN Isoform 2 of Destrin OS=Homo sapiens OX=9606 GN=DSTN	DSTN	NA	NA	NA	NA	NA	NA	NA	NA	NA	NA	NA	NA	NA	NA	NA	NA	NA	NA
F6WQW2;P43487-2;P43487;C9JXG8;C9JJ34;C9JDM3;C9JGV6	>tr|F6WQW2|F6WQW2_HUMAN Ran-specific GTPase-activating protein OS=Homo sapiens OX=9606 GN=RANBP1 PE=1 SV=1;>sp|P43487-2|RANG_HUMAN Isoform 2 of Ran-specific GTPase-activating protein OS=Homo sapiens OX=9606 GN=RANBP1;>sp|P43487|RANG_HUMAN Ran-specific GTPa	RANBP1	NA	2.23579	2.58948	NA	2.10755	2.10628	NA	-0.128219	-0.657377	NA	-0.168123	-0.051773	NA	0.462471	0.281075	NA	0.0712135	-0.276503
F8VNX8;O14545;F8VWK2;F8VVF3;O14545-2	>tr|F8VNX8|F8VNX8_HUMAN TRAF-type zinc finger domain-containing protein 1 (Fragment) OS=Homo sapiens OX=9606 GN=TRAFD1 PE=1 SV=1;>sp|O14545|TRAD1_HUMAN TRAF-type zinc finger domain-containing protein 1 OS=Homo sapiens OX=9606 GN=TRAFD1 PE=1 SV=1;>tr|F8VWK2	TRAFD1	NA	NA	NA	NA	NA	NA	NA	NA	NA	NA	NA	NA	NA	NA	NA	NA	NA	NA
F8VPD4;P27708	>tr|F8VPD4|F8VPD4_HUMAN CAD protein OS=Homo sapiens OX=9606 GN=CAD PE=1 SV=1;>sp|P27708|PYR1_HUMAN CAD protein OS=Homo sapiens OX=9606 GN=CAD PE=1 SV=3	CAD	0.99581	2.59829	NA	1.34244	0.405775	NA	0.471968	-1.99671	NA	-0.720113	0.118626	NA	-0.748893	-1.0488	NA	-0.0762955	-0.984645	NA
F8VS07;F8VQE1;Q9UHB6-3;Q9UHB6-2;Q9UHB6-5;Q9UHB6;Q9UHB6-4	>tr|F8VS07|F8VS07_HUMAN LIM domain and actin-binding protein 1 OS=Homo sapiens OX=9606 GN=LIMA1 PE=1 SV=1;>tr|F8VQE1|F8VQE1_HUMAN LIM domain and actin-binding protein 1 OS=Homo sapiens OX=9606 GN=LIMA1 PE=1 SV=1;>sp|Q9UHB6-3|LIMA1_HUMAN Isoform 3 of LIM do	LIMA1	NA	2.83368	2.07618	NA	1.88253	0.583134	NA	-0.836656	-0.401273	NA	-0.137188	0.815248	NA	0.722553	0.1141	NA	-0.29138	0.0492125
J3KPG5;F8VU39;Q9UIF9-2;Q9UIF9-3;Q9UIF9;A0A0C4DGI9	>tr|J3KPG5|J3KPG5_HUMAN Bromodomain adjacent to zinc finger domain protein 2A OS=Homo sapiens OX=9606 GN=BAZ2A PE=1 SV=1;>tr|F8VU39|F8VU39_HUMAN Bromodomain adjacent to zinc finger domain protein 2A OS=Homo sapiens OX=9606 GN=BAZ2A PE=1 SV=1;>sp|Q9UIF9-2|B	BAZ2A	NA	NA	NA	NA	NA	NA	NA	NA	NA	NA	NA	NA	NA	NA	NA	NA	NA	NA
F8VWZ8;Q52LW3;Q52LW3-2	>tr|F8VWZ8|F8VWZ8_HUMAN Rho GTPase-activating protein 29 OS=Homo sapiens OX=9606 GN=ARHGAP29 PE=1 SV=1;>sp|Q52LW3|RHG29_HUMAN Rho GTPase-activating protein 29 OS=Homo sapiens OX=9606 GN=ARHGAP29 PE=1 SV=2;>sp|Q52LW3-2|RHG29_HUMAN Isoform 2 of Rho GTPase-ac	ARHGAP29	NA	2.15591	NA	NA	1.67654	NA	NA	-0.479351	NA	NA	-0.676203	NA	NA	-0.394487	NA	NA	0.322159	NA
F8VXG7;Q99590-2;Q99590;A0A0A0MTP7	>tr|F8VXG7|F8VXG7_HUMAN Protein SCAF11 OS=Homo sapiens OX=9606 GN=SCAF11 PE=1 SV=1;>sp|Q99590-2|SCAFB_HUMAN Isoform 2 of Protein SCAF11 OS=Homo sapiens OX=9606 GN=SCAF11;>sp|Q99590|SCAFB_HUMAN Protein SCAF11 OS=Homo sapiens OX=9606 GN=SCAF11 PE=1 SV=2;>tr|	SCAF11	2.23961	3.25234	2.59113	2.92425	3.0216	2.79851	0.706376	-0.0128975	-0.00728957	-0.98185	0.264717	0.489337	-0.488714	0.892741	1.10749	0.142479	0.761115	0.390778
F8VZY9;P05783	>tr|F8VZY9|F8VZY9_HUMAN Keratin, type I cytoskeletal 18 OS=Homo sapiens OX=9606 GN=KRT18 PE=1 SV=1;>sp|P05783|K1C18_HUMAN Keratin, type I cytoskeletal 18 OS=Homo sapiens OX=9606 GN=KRT18 PE=1 SV=2	KRT18	1.52165	1.37128	1.60824	1.76486	0.915712	1.11143	0.242206	-0.458327	-0.429829	-1.71047	-1.34747	-0.634957	-1.84234	-0.496936	-0.321423	-0.0986909	0.221197	-0.0625652
H3BP78;F8W7R3;Q9NVI1-2;Q9NVI1-1;Q9NVI1	>tr|H3BP78|H3BP78_HUMAN Fanconi anemia group I protein (Fragment) OS=Homo sapiens OX=9606 GN=FANCI PE=1 SV=1;>tr|F8W7R3|F8W7R3_HUMAN Fanconi anemia group I protein OS=Homo sapiens OX=9606 GN=FANCI PE=1 SV=1;>sp|Q9NVI1-2|FANCI_HUMAN Isoform 2 of Fanconi ane	FANCI	NA	NA	NA	NA	NA	NA	NA	NA	NA	NA	NA	NA	NA	NA	NA	NA	NA	NA
F8W8D4;Q8TBC4-2;Q8TBC4	>tr|F8W8D4|F8W8D4_HUMAN NEDD8-activating enzyme E1 catalytic subunit OS=Homo sapiens OX=9606 GN=UBA3 PE=1 SV=1;>sp|Q8TBC4-2|UBA3_HUMAN Isoform 2 of NEDD8-activating enzyme E1 catalytic subunit OS=Homo sapiens OX=9606 GN=UBA3;>sp|Q8TBC4|UBA3_HUMAN NEDD8-act	UBA3	0.692159	NA	NA	1.17236	NA	NA	0.480265	NA	NA	-0.667378	NA	NA	1.54216	NA	NA	-0.0124608	NA	NA
F8W8I6;P31483-2;P31483;C9JTN7;F8WE16;H7BY49;P31483-3	>tr|F8W8I6|F8W8I6_HUMAN Nucleolysin TIA-1 isoform p40 OS=Homo sapiens OX=9606 GN=TIA1 PE=1 SV=1;>sp|P31483-2|TIA1_HUMAN Isoform Short of Nucleolysin TIA-1 isoform p40 OS=Homo sapiens OX=9606 GN=TIA1;>sp|P31483|TIA1_HUMAN Nucleolysin TIA-1 isoform p40 OS=Ho	TIA1	2.20967	NA	NA	2.79616	NA	NA	0.586501	NA	NA	-0.273988	NA	NA	-0.106778	NA	NA	0.148869	NA	NA
F8W914;Q9NQC3-2;Q9NQC3-5;Q9NQC3;H7C106;Q9NQC3-3;Q9NQC3-4;Q9NQC3-6;A0A0U1RQR6	>tr|F8W914|F8W914_HUMAN Reticulon OS=Homo sapiens OX=9606 GN=RTN4 PE=1 SV=1;>sp|Q9NQC3-2|RTN4_HUMAN Isoform 2 of Reticulon-4 OS=Homo sapiens OX=9606 GN=RTN4;>sp|Q9NQC3-5|RTN4_HUMAN Isoform 5 of Reticulon-4 OS=Homo sapiens OX=9606 GN=RTN4;>sp|Q9NQC3|RTN4_HU	RTN4	1.77989	1.53087	2.40798	2.14545	1.24068	1.83568	0.381062	-0.42401	-0.686986	-1.50709	-1.23128	0.129217	-1.52699	-0.19717	0.402831	-0.0046385	0.284514	-0.262227
F8W930;Q9Y6M1-5;Q9Y6M1-6;Q9Y6M1-3;Q9Y6M1-4;Q9Y6M1-1;Q9Y6M1	>tr|F8W930|F8W930_HUMAN Insulin-like growth factor 2 mRNA-binding protein 2 OS=Homo sapiens OX=9606 GN=IGF2BP2 PE=1 SV=1;>sp|Q9Y6M1-5|IF2B2_HUMAN Isoform 5 of Insulin-like growth factor 2 mRNA-binding protein 2 OS=Homo sapiens OX=9606 GN=IGF2BP2;>sp|Q9Y6M1	IGF2BP2	1.56881	NA	NA	2.62471	NA	NA	0.559932	NA	NA	0.0237521	NA	NA	1.4143	NA	NA	0.0604625	NA	NA
F8W9J4;Q03001;E9PHM6;F6QMI7;Q03001-14;Q03001-8	>tr|F8W9J4|F8W9J4_HUMAN Dystonin OS=Homo sapiens OX=9606 GN=DST PE=1 SV=1;>sp|Q03001|DYST_HUMAN Dystonin OS=Homo sapiens OX=9606 GN=DST PE=1 SV=4;>tr|E9PHM6|E9PHM6_HUMAN Dystonin OS=Homo sapiens OX=9606 GN=DST PE=1 SV=3;>tr|F6QMI7|F6QMI7_HUMAN Dystonin OS=	DST	1.27429	2.4784	2.02641	1.69265	1.4268	3.40885	0.558953	-0.924837	-0.590593	-0.421573	-0.256304	-0.226915	-0.472769	-0.521743	1.34585	0.026021	0.0871912	-0.192546
F8WA11;Q7Z460-2;Q7Z460-4;Q7Z460-5;Q7Z460-3;Q7Z460;H0Y5T1	>tr|F8WA11|F8WA11_HUMAN CLIP-associating protein 1 OS=Homo sapiens OX=9606 GN=CLASP1 PE=1 SV=2;>sp|Q7Z460-2|CLAP1_HUMAN Isoform 2 of CLIP-associating protein 1 OS=Homo sapiens OX=9606 GN=CLASP1;>sp|Q7Z460-4|CLAP1_HUMAN Isoform 4 of CLIP-associating protein	CLASP1	NA	NA	NA	NA	NA	NA	NA	NA	NA	NA	NA	NA	NA	NA	NA	NA	NA	NA
F8WBR5;M0QZ52;G3V479;P0DP25;P0DP24;P0DP23;H0Y7A7;E7ETZ0;E7EMB3	>tr|F8WBR5|F8WBR5_HUMAN Calmodulin-2 OS=Homo sapiens OX=9606 GN=CALM2 PE=1 SV=1;>tr|M0QZ52|M0QZ52_HUMAN Calmodulin 3 (Phosphorylase kinase, delta), isoform CRA_d OS=Homo sapiens OX=9606 GN=CALM1 PE=1 SV=1;>tr|G3V479|G3V479_HUMAN Calmodulin-1 OS=Homo sapien	CALM2	NA	NA	NA	NA	NA	NA	NA	NA	NA	NA	NA	NA	NA	NA	NA	NA	NA	NA
F8WEJ5;P08243-2;P08243;C9J057;P08243-3;C9JM09;C9JT45	>tr|F8WEJ5|F8WEJ5_HUMAN Asparagine synthetase [glutamine-hydrolyzing] OS=Homo sapiens OX=9606 GN=ASNS PE=1 SV=1;>sp|P08243-2|ASNS_HUMAN Isoform 2 of Asparagine synthetase [glutamine-hydrolyzing] OS=Homo sapiens OX=9606 GN=ASNS;>sp|P08243|ASNS_HUMAN Asparag	ASNS	1.82692	NA	NA	2.37715	NA	NA	0.574344	NA	NA	-0.751587	NA	NA	0.211137	NA	NA	0.0632268	NA	NA
F8WJN3;Q16630-3;Q16630;Q16630-2	>tr|F8WJN3|F8WJN3_HUMAN Cleavage and polyadenylation-specificity factor subunit 6 OS=Homo sapiens OX=9606 GN=CPSF6 PE=1 SV=1;>sp|Q16630-3|CPSF6_HUMAN Isoform 3 of Cleavage and polyadenylation specificity factor subunit 6 OS=Homo sapiens OX=9606 GN=CPSF6;>s	CPSF6	3.19884	3.07618	3.18856	3.8744	2.64106	2.81305	0.569588	-0.43905	-0.345931	1.03203	0.394185	0.754545	4.30012	1.01678	0.988048	0.0709388	0.197614	0.119821
G3V1D3;G3V180;Q9NY33-4;Q9NY33;E9PNX5;E9PKK8;E9PQ14;E9PPK9;Q9NY33-2	>tr|G3V1D3|G3V1D3_HUMAN Dipeptidyl peptidase 3 OS=Homo sapiens OX=9606 GN=DPP3 PE=1 SV=1;>tr|G3V180|G3V180_HUMAN Dipeptidyl peptidase 3 OS=Homo sapiens OX=9606 GN=DPP3 PE=1 SV=1;>sp|Q9NY33-4|DPP3_HUMAN Isoform 4 of Dipeptidyl peptidase 3 OS=Homo sapiens OX	DPP3	NA	NA	NA	NA	NA	NA	NA	NA	NA	NA	NA	NA	NA	NA	NA	NA	NA	NA
G3V1J5;Q9Y2L1-2;Q9Y2L1;F2Z2C0	>tr|G3V1J5|G3V1J5_HUMAN Exosome complex exonuclease RRP44 OS=Homo sapiens OX=9606 GN=DIS3 PE=1 SV=1;>sp|Q9Y2L1-2|RRP44_HUMAN Isoform 2 of Exosome complex exonuclease RRP44 OS=Homo sapiens OX=9606 GN=DIS3;>sp|Q9Y2L1|RRP44_HUMAN Exosome complex exonuclease R	DIS3	0.512379	NA	NA	1.08563	NA	NA	0.573181	NA	NA	-0.666233	NA	NA	-0.367676	NA	NA	0.0745054	NA	NA
G3V1P5;Q96RN5-3;Q96RN5-2;Q96RN5	>tr|G3V1P5|G3V1P5_HUMAN Mediator of RNA polymerase II transcription subunit 15 OS=Homo sapiens OX=9606 GN=MED15 PE=1 SV=1;>sp|Q96RN5-3|MED15_HUMAN Isoform 3 of Mediator of RNA polymerase II transcription subunit 15 OS=Homo sapiens OX=9606 GN=MED15;>sp|Q96R	MED15	NA	NA	NA	NA	NA	NA	NA	NA	NA	NA	NA	NA	NA	NA	NA	NA	NA	NA
G3V3Y1;Q8N8N7-2;Q8N8N7	>tr|G3V3Y1|G3V3Y1_HUMAN Uncharacterized protein OS=Homo sapiens OX=9606 PE=4 SV=1;>sp|Q8N8N7-2|PTGR2_HUMAN Isoform 2 of Prostaglandin reductase 2 OS=Homo sapiens OX=9606 GN=PTGR2;>sp|Q8N8N7|PTGR2_HUMAN Prostaglandin reductase 2 OS=Homo sapiens OX=9606 GN=P	>tr|G3V3Y1|G3V3Y1_HUMAN Uncharacterized protein OS=Homo sapiens OX=9606 PE=4 SV=1	NA	NA	NA	NA	NA	NA	NA	NA	NA	NA	NA	NA	NA	NA	NA	NA	NA	NA
G3V599;O15320-9;O15320-8;O15320-6;O15320-7;O15320-2;O15320-4;O15320-3;O15320-10;O15320;O15320-5;Q96PC5;A4FU28	>tr|G3V599|G3V599_HUMAN Endoplasmic reticulum export factor CTAGE5 OS=Homo sapiens OX=9606 GN=CTAGE5 PE=4 SV=1;>sp|O15320-9|CTGE5_HUMAN Isoform 10 of Endoplasmic reticulum export factor CTAGE5 OS=Homo sapiens OX=9606 GN=CTAGE5;>sp|O15320-8|CTGE5_HUMAN Isof	CTAGE5	NA	NA	NA	NA	NA	NA	NA	NA	NA	NA	NA	NA	NA	NA	NA	NA	NA	NA
G3V5Z3;Q6IN85-4;Q6IN85-2;Q6IN85;G3V5A2;H0YJN6;H0YIY8;Q6IN85-5	>tr|G3V5Z3|G3V5Z3_HUMAN Serine/threonine-protein phosphatase 4 regulatory subunit 3A OS=Homo sapiens OX=9606 GN=PPP4R3A PE=1 SV=1;>sp|Q6IN85-4|P4R3A_HUMAN Isoform 4 of Serine/threonine-protein phosphatase 4 regulatory subunit 3A OS=Homo sapiens OX=9606 GN=	PPP4R3A	NA	NA	NA	NA	NA	NA	NA	NA	NA	NA	NA	NA	NA	NA	NA	NA	NA	NA
G3XAI2;P07942	>tr|G3XAI2|G3XAI2_HUMAN Laminin subunit beta-1 OS=Homo sapiens OX=9606 GN=LAMB1 PE=1 SV=1;>sp|P07942|LAMB1_HUMAN Laminin subunit beta-1 OS=Homo sapiens OX=9606 GN=LAMB1 PE=1 SV=2	LAMB1	NA	NA	0.553361	NA	NA	3.36723	NA	NA	2.82216	NA	NA	-2.13816	NA	NA	1.3115	NA	NA	3.28994
G5E972;P42167;P42167-2;P42167-3;H0YJH7	>tr|G5E972|G5E972_HUMAN Lamina-associated polypeptide 2, isoforms beta/gamma OS=Homo sapiens OX=9606 GN=TMPO PE=1 SV=1;>sp|P42167|LAP2B_HUMAN Lamina-associated polypeptide 2, isoforms beta/gamma OS=Homo sapiens OX=9606 GN=TMPO PE=1 SV=2;>sp|P42167-2|LAP2B_	TMPO	NA	2.041	3.44599	NA	2.16822	3.24548	NA	0.137504	-0.193305	NA	-0.492018	1.31237	NA	0.693141	1.75519	NA	0.770279	0.405448
G5E9A6;P51784	>tr|G5E9A6|G5E9A6_HUMAN Ubiquitin carboxyl-terminal hydrolase 11 OS=Homo sapiens OX=9606 GN=USP11 PE=1 SV=1;>sp|P51784|UBP11_HUMAN Ubiquitin carboxyl-terminal hydrolase 11 OS=Homo sapiens OX=9606 GN=USP11 PE=1 SV=3	USP11	2.3978	2.45717	NA	2.80925	1.01878	NA	0.570657	-1.43839	NA	0.444349	-0.374917	NA	0.552377	0.0571383	NA	0.0784732	-0.63693	NA
G5E9W3;Q9UKF6	>tr|G5E9W3|G5E9W3_HUMAN Cleavage and polyadenylation specific factor 3, 73kDa, isoform CRA_b OS=Homo sapiens OX=9606 GN=CPSF3 PE=1 SV=1;>sp|Q9UKF6|CPSF3_HUMAN Cleavage and polyadenylation specificity factor subunit 3 OS=Homo sapiens OX=9606 GN=CPSF3 PE=1 S	CPSF3	2.36765	NA	NA	2.54273	NA	NA	0.175045	NA	NA	1.00813	NA	NA	2.91252	NA	NA	-0.317624	NA	NA
G5EA30;Q92879-2;Q92879-3;Q92879-6;Q92879;Q92879-4;E9PQK4;E9PSH0;E9PKU1;Q92879-5;E9PKA1;F5H4Y5;F5H0D8	>tr|G5EA30|G5EA30_HUMAN CUG triplet repeat, RNA binding protein 1, isoform CRA_c OS=Homo sapiens OX=9606 GN=CELF1 PE=1 SV=1;>sp|Q92879-2|CELF1_HUMAN Isoform 2 of CUGBP Elav-like family member 1 OS=Homo sapiens OX=9606 GN=CELF1;>sp|Q92879-3|CELF1_HUMAN Isof	CELF1	1.53779	NA	NA	1.98357	NA	NA	0.590339	NA	NA	-0.486934	NA	NA	0.870424	NA	NA	0.0792928	NA	NA
G5EA31;P53992	>tr|G5EA31|G5EA31_HUMAN Protein transport protein Sec24C OS=Homo sapiens OX=9606 GN=SEC24C PE=1 SV=1;>sp|P53992|SC24C_HUMAN Protein transport protein Sec24C OS=Homo sapiens OX=9606 GN=SEC24C PE=1 SV=3	SEC24C	2.53349	2.81801	NA	3.14646	1.09896	NA	0.442545	-1.71909	NA	1.32008	-0.0140916	NA	1.80426	-0.97211	NA	-0.0866606	-0.917624	NA
G8JLB3;Q9Y606-2;Q9Y606;F5H168;F5GY32;F8W9U5;F5H1B2;F5GXL3;F5H1S9	>tr|G8JLB3|G8JLB3_HUMAN tRNA pseudouridine synthase (Fragment) OS=Homo sapiens OX=9606 GN=PUS1 PE=1 SV=1;>sp|Q9Y606-2|TRUA_HUMAN Isoform 2 of tRNA pseudouridine synthase A OS=Homo sapiens OX=9606 GN=PUS1;>sp|Q9Y606|TRUA_HUMAN tRNA pseudouridine synthase A	PUS1	NA	NA	NA	NA	NA	NA	NA	NA	NA	NA	NA	NA	NA	NA	NA	NA	NA	NA
G8JLB6;P31943;E9PCY7;D6RBM0;D6RIU0;D6RFM3	>tr|G8JLB6|G8JLB6_HUMAN Heterogeneous nuclear ribonucleoprotein H OS=Homo sapiens OX=9606 GN=HNRNPH1 PE=1 SV=1;>sp|P31943|HNRH1_HUMAN Heterogeneous nuclear ribonucleoprotein H OS=Homo sapiens OX=9606 GN=HNRNPH1 PE=1 SV=4;>tr|E9PCY7|E9PCY7_HUMAN Heterogeneo	HNRNPH1	4.05007	3.37462	2.8799	4.41623	2.2212	2.16137	0.486766	-1.04537	-0.611932	1.93482	0.674009	0.670206	2.26778	0.883621	0.474254	0.0423642	-0.409374	-0.165208
G8JLD5;O00429-4;O00429-5;O00429-3;O00429-2;O00429;O00429-8;O00429-6;O00429-7	>tr|G8JLD5|G8JLD5_HUMAN Dynamin-1-like protein OS=Homo sapiens OX=9606 GN=DNM1L PE=1 SV=1;>sp|O00429-4|DNM1L_HUMAN Isoform 3 of Dynamin-1-like protein OS=Homo sapiens OX=9606 GN=DNM1L;>sp|O00429-5|DNM1L_HUMAN Isoform 5 of Dynamin-1-like protein OS=Homo sap	DNM1L	1.62663	NA	NA	2.52439	NA	NA	0.897705	NA	NA	0.126048	NA	NA	0.836651	NA	NA	0.442758	NA	NA
Q2L6G8;G8JLG2;Q15517	>tr|Q2L6G8|Q2L6G8_HUMAN CDSN OS=Homo sapiens OX=9606 GN=CDSN PE=1 SV=1;>tr|G8JLG2|G8JLG2_HUMAN CDSN OS=Homo sapiens OX=9606 GN=CDSN PE=1 SV=1;>sp|Q15517|CDSN_HUMAN Corneodesmosin OS=Homo sapiens OX=9606 GN=CDSN PE=1 SV=3	CDSN	NA	NA	NA	NA	NA	NA	NA	NA	NA	NA	NA	NA	NA	NA	NA	NA	NA	NA
X6RLT1;H0UI80;Q8IXH7-4;Q8IXH7	>tr|X6RLT1|X6RLT1_HUMAN Negative elongation factor C/D (Fragment) OS=Homo sapiens OX=9606 GN=NELFCD PE=1 SV=1;>tr|H0UI80|H0UI80_HUMAN Negative elongation factor C/D OS=Homo sapiens OX=9606 GN=NELFCD PE=1 SV=1;>sp|Q8IXH7-4|NELFD_HUMAN Isoform NELF-D of Nega	NELFCD	NA	1.8862	2.31895	NA	1.20977	1.67649	NA	-0.50746	-0.561132	NA	-0.795734	-0.216585	NA	-0.491855	-0.239617	NA	0.129085	-0.070618
H0Y2S9;H0Y7E2	>tr|H0Y2S9|H0Y2S9_HUMAN Myosin phosphatase Rho-interacting protein (Fragment) OS=Homo sapiens OX=9606 GN=MPRIP PE=1 SV=3;>tr|H0Y7E2|H0Y7E2_HUMAN Myosin phosphatase Rho-interacting protein (Fragment) OS=Homo sapiens OX=9606 GN=MPRIP PE=1 SV=3	MPRIP	NA	2.15986	1.66015	NA	1.64515	1.24623	NA	-0.514697	-0.413922	NA	-0.319838	-0.441615	NA	0.190552	-0.444753	NA	0.497331	-0.0158992
H0Y360;Q01433-3;Q01433-5;Q01433-2;Q01433-4;Q01433	>tr|H0Y360|H0Y360_HUMAN AMP deaminase 2 (Fragment) OS=Homo sapiens OX=9606 GN=AMPD2 PE=1 SV=1;>sp|Q01433-3|AMPD2_HUMAN Isoform Ex1A-3 of AMP deaminase 2 OS=Homo sapiens OX=9606 GN=AMPD2;>sp|Q01433-5|AMPD2_HUMAN Isoform 5 of AMP deaminase 2 OS=Homo sapiens	AMPD2	2.58405	2.24373	NA	2.97618	0.269632	NA	0.423094	-2.05301	NA	0.50782	-0.322126	NA	1.39539	-1.24315	NA	-0.0312236	-1.24301	NA
H0Y3V5;Q6YHU6-2;Q6YHU6-3;Q6YHU6	>tr|H0Y3V5|H0Y3V5_HUMAN Thyroid adenoma-associated protein (Fragment) OS=Homo sapiens OX=9606 GN=THADA PE=1 SV=1;>sp|Q6YHU6-2|THADA_HUMAN Isoform 2 of Thyroid adenoma-associated protein OS=Homo sapiens OX=9606 GN=THADA;>sp|Q6YHU6-3|THADA_HUMAN Isoform 3 of	THADA	0.457752	NA	NA	1.31736	NA	NA	0.859493	NA	NA	-1.2515	NA	NA	-0.625712	NA	NA	0.295135	NA	NA
H0Y412	>tr|H0Y412|H0Y412_HUMAN Protein PRRC2B (Fragment) OS=Homo sapiens OX=9606 GN=PRRC2B PE=1 SV=1	PRRC2B	NA	0.777704	1.26135	NA	-0.241441	0.453755	NA	-1.01917	-0.807629	NA	-2.04955	-1.26188	NA	-2.33592	-1.64435	NA	-0.135713	-0.389772
H0Y4R1;P12268	>tr|H0Y4R1|H0Y4R1_HUMAN Inosine-5-monophosphate dehydrogenase 2 (Fragment) OS=Homo sapiens OX=9606 GN=IMPDH2 PE=1 SV=1;>sp|P12268|IMDH2_HUMAN Inosine-5-monophosphate dehydrogenase 2 OS=Homo sapiens OX=9606 GN=IMPDH2 PE=1 SV=2	IMPDH2	3.27084	2.79148	NA	3.66221	0.137241	NA	0.522257	-2.40897	NA	0.580917	0.124593	NA	1.07217	-1.08122	NA	0.0203422	-1.69194	NA
H0Y4X3;Q14498-3;Q14498-2;Q14498;A0A0U1RQH7;G3XAC6	>tr|H0Y4X3|H0Y4X3_HUMAN RNA-binding protein 39 (Fragment) OS=Homo sapiens OX=9606 GN=RBM39 PE=1 SV=8;>sp|Q14498-3|RBM39_HUMAN Isoform 3 of RNA-binding protein 39 OS=Homo sapiens OX=9606 GN=RBM39;>sp|Q14498-2|RBM39_HUMAN Isoform 2 of RNA-binding protein 39	RBM39	2.40996	NA	NA	4.13832	NA	NA	0.348459	NA	NA	-0.931783	NA	NA	0.96229	NA	NA	-0.12235	NA	NA
H0Y5I5;Q8N1G0-2;Q8N1G0;F8WCX2	>tr|H0Y5I5|H0Y5I5_HUMAN Zinc finger protein 687 (Fragment) OS=Homo sapiens OX=9606 GN=ZNF687 PE=1 SV=1;>sp|Q8N1G0-2|ZN687_HUMAN Isoform 2 of Zinc finger protein 687 OS=Homo sapiens OX=9606 GN=ZNF687;>sp|Q8N1G0|ZN687_HUMAN Zinc finger protein 687 OS=Homo sa	ZNF687	NA	NA	NA	NA	NA	NA	NA	NA	NA	NA	NA	NA	NA	NA	NA	NA	NA	NA
H0Y6E7;H3BT71;P38159;P38159-2;H3BR27;A0A1B0GUK8;P38159-3;Q96E39	>tr|H0Y6E7|H0Y6E7_HUMAN RNA-binding motif protein, X chromosome (Fragment) OS=Homo sapiens OX=9606 GN=RBMX PE=1 SV=2;>tr|H3BT71|H3BT71_HUMAN RNA-binding motif protein, X chromosome OS=Homo sapiens OX=9606 GN=RBMX PE=1 SV=1;>sp|P38159|RBMX_HUMAN RNA-binding	RBMX	3.82477	2.92954	2.76587	4.21241	2.28268	2.38562	0.234747	-0.0137711	-0.0193897	0.577151	0.227371	0.326997	0.474773	0.585636	0.627513	-0.195748	0.477263	0.445727
H0Y6I0;Q13439-3;Q13439-4;Q13439;Q13439-5	>tr|H0Y6I0|H0Y6I0_HUMAN Golgin subfamily A member 4 (Fragment) OS=Homo sapiens OX=9606 GN=GOLGA4 PE=1 SV=1;>sp|Q13439-3|GOGA4_HUMAN Isoform 3 of Golgin subfamily A member 4 OS=Homo sapiens OX=9606 GN=GOLGA4;>sp|Q13439-4|GOGA4_HUMAN Isoform 4 of Golgin subf	GOLGA4	NA	2.65533	1.79863	NA	2.1884	1.41803	NA	-0.472569	-0.426102	NA	0.175684	-0.363345	NA	0.455334	-0.795358	NA	0.508733	-0.129529
H0Y6T7;Q92542-2;Q92542;Q5T205;H0Y3Z4	>tr|H0Y6T7|H0Y6T7_HUMAN Nicastrin (Fragment) OS=Homo sapiens OX=9606 GN=NCSTN PE=1 SV=1;>sp|Q92542-2|NICA_HUMAN Isoform 2 of Nicastrin OS=Homo sapiens OX=9606 GN=NCSTN;>sp|Q92542|NICA_HUMAN Nicastrin OS=Homo sapiens OX=9606 GN=NCSTN PE=1 SV=2;>tr|Q5T205|Q5	NCSTN	NA	NA	NA	NA	NA	NA	NA	NA	NA	NA	NA	NA	NA	NA	NA	NA	NA	NA
H0Y720;Q9UPQ9-1;Q9UPQ9	>tr|H0Y720|H0Y720_HUMAN Trinucleotide repeat-containing gene 6B protein (Fragment) OS=Homo sapiens OX=9606 GN=TNRC6B PE=1 SV=1;>sp|Q9UPQ9-1|TNR6B_HUMAN Isoform 2 of Trinucleotide repeat-containing gene 6B protein OS=Homo sapiens OX=9606 GN=TNRC6B;>sp|Q9UPQ	TNRC6B	NA	1.74222	NA	NA	0.161694	NA	NA	-1.58048	NA	NA	-0.780562	NA	NA	-1.32193	NA	NA	-0.708844	NA
H0Y818;P40692;P40692-3	>tr|H0Y818|H0Y818_HUMAN DNA mismatch repair protein Mlh1 (Fragment) OS=Homo sapiens OX=9606 GN=MLH1 PE=1 SV=1;>sp|P40692|MLH1_HUMAN DNA mismatch repair protein Mlh1 OS=Homo sapiens OX=9606 GN=MLH1 PE=1 SV=1;>sp|P40692-3|MLH1_HUMAN Isoform 3 of DNA mismatch	MLH1	1.39704	NA	NA	1.88647	NA	NA	0.603976	NA	NA	-0.308359	NA	NA	-0.178437	NA	NA	0.098689	NA	NA
H0YCU9;Q01995	>tr|H0YCU9|H0YCU9_HUMAN Transgelin (Fragment) OS=Homo sapiens OX=9606 GN=TAGLN PE=1 SV=1;>sp|Q01995|TAGL_HUMAN Transgelin OS=Homo sapiens OX=9606 GN=TAGLN PE=1 SV=4	TAGLN	NA	NA	NA	NA	NA	NA	NA	NA	NA	NA	NA	NA	NA	NA	NA	NA	NA	NA
H0YD13;P16070-18;P16070-12;P16070-14;P16070-13;P16070-11;P16070-10;P16070-16;P16070-8;P16070-17;P16070-6;P16070-4;P16070-3;P16070-7;P16070-5;P16070;H0Y2P0;H0YE40;H0YDW7;H0YCV9;H0Y5E4;P16070-15;P16070-9	>tr|H0YD13|H0YD13_HUMAN CD44 antigen OS=Homo sapiens OX=9606 GN=CD44 PE=1 SV=2;>sp|P16070-18|CD44_HUMAN Isoform 18 of CD44 antigen OS=Homo sapiens OX=9606 GN=CD44;>sp|P16070-12|CD44_HUMAN Isoform 12 of CD44 antigen OS=Homo sapiens OX=9606 GN=CD44;>sp|P1607	CD44	2.51861	1.79701	1.66107	3.01598	1.42029	1.67016	0.445939	-0.16592	0.067088	1.31881	-0.88494	-0.764493	3.38571	-0.281316	-0.0406898	-0.0473831	0.470719	0.508124
H0YDU8;P53041;A8MU39	>tr|H0YDU8|H0YDU8_HUMAN Serine/threonine-protein phosphatase (Fragment) OS=Homo sapiens OX=9606 GN=PPP5C PE=1 SV=1;>sp|P53041|PPP5_HUMAN Serine/threonine-protein phosphatase 5 OS=Homo sapiens OX=9606 GN=PPP5C PE=1 SV=1;>tr|A8MU39|A8MU39_HUMAN Serine/threon	PPP5C	-0.00940813	NA	NA	0.220454	NA	NA	0.205768	NA	NA	-1.36892	NA	NA	0.590243	NA	NA	-0.286938	NA	NA
H0YJ97;Q15643	>tr|H0YJ97|H0YJ97_HUMAN Thyroid receptor-interacting protein 11 (Fragment) OS=Homo sapiens OX=9606 GN=TRIP11 PE=1 SV=1;>sp|Q15643|TRIPB_HUMAN Thyroid receptor-interacting protein 11 OS=Homo sapiens OX=9606 GN=TRIP11 PE=1 SV=3	TRIP11	NA	NA	NA	NA	NA	NA	NA	NA	NA	NA	NA	NA	NA	NA	NA	NA	NA	NA
H0YJM8;P28074-2;P28074	>tr|H0YJM8|H0YJM8_HUMAN Proteasome subunit beta type-5 (Fragment) OS=Homo sapiens OX=9606 GN=PSMB5 PE=1 SV=1;>sp|P28074-2|PSB5_HUMAN Isoform 2 of Proteasome subunit beta type-5 OS=Homo sapiens OX=9606 GN=PSMB5;>sp|P28074|PSB5_HUMAN Proteasome subunit beta	PSMB5	0.659559	NA	NA	0.859254	NA	NA	0.27858	NA	NA	-1.0024	NA	NA	0.201634	NA	NA	-0.217575	NA	NA
H0YJX6;O14744-3;O14744-5;O14744-2;O14744;G3V5T6;H0YJ77;O14744-4	>tr|H0YJX6|H0YJX6_HUMAN Protein arginine N-methyltransferase 5 (Fragment) OS=Homo sapiens OX=9606 GN=PRMT5 PE=1 SV=1;>sp|O14744-3|ANM5_HUMAN Isoform 3 of Protein arginine N-methyltransferase 5 OS=Homo sapiens OX=9606 GN=PRMT5;>sp|O14744-5|ANM5_HUMAN Isofor	PRMT5	1.20802	NA	NA	2.05398	NA	NA	0.845912	NA	NA	-1.48189	NA	NA	-0.542143	NA	NA	0.334911	NA	NA
H0YMM5;H0YNJ9;H0YNW5;H0YKC5;H0YKI0;P33316-2;P33316;H0YMP1;A0A0C4DGL3	>tr|H0YMM5|H0YMM5_HUMAN Deoxyuridine 5-triphosphate nucleotidohydrolase, mitochondrial OS=Homo sapiens OX=9606 GN=DUT PE=1 SV=1;>tr|H0YNJ9|H0YNJ9_HUMAN Deoxyuridine 5-triphosphate nucleotidohydrolase, mitochondrial OS=Homo sapiens OX=9606 GN=DUT PE=1 SV=	DUT	NA	NA	NA	NA	NA	NA	NA	NA	NA	NA	NA	NA	NA	NA	NA	NA	NA	NA
H0YKL0;Q9NP66	>tr|H0YKL0|H0YKL0_HUMAN High mobility group protein 20A (Fragment) OS=Homo sapiens OX=9606 GN=HMG20A PE=1 SV=1;>sp|Q9NP66|HM20A_HUMAN High mobility group protein 20A OS=Homo sapiens OX=9606 GN=HMG20A PE=1 SV=1	HMG20A	NA	NA	1.36306	NA	NA	1.26903	NA	NA	-0.0940638	NA	NA	-0.755454	NA	NA	-0.22095	NA	NA	0.290306
H0YM23;O75179-7;O75179-2;O75179;O75179-6;H0YLQ3	>tr|H0YM23|H0YM23_HUMAN Ankyrin repeat domain-containing protein 17 (Fragment) OS=Homo sapiens OX=9606 GN=ANKRD17 PE=1 SV=1;>sp|O75179-7|ANR17_HUMAN Isoform 7 of Ankyrin repeat domain-containing protein 17 OS=Homo sapiens OX=9606 GN=ANKRD17;>sp|O75179-2|AN	ANKRD17	0.940204	2.18133	-0.476478	2.21437	1.50111	-0.647739	0.586501	-0.903549	0.135798	-0.800425	-0.298371	-2.57828	0.0207689	-0.552262	-2.33876	0.0529723	-0.0356975	0.533763
H0YMW2;Q12802-4;Q12802;Q12802-2	>tr|H0YMW2|H0YMW2_HUMAN A-kinase anchor protein 13 (Fragment) OS=Homo sapiens OX=9606 GN=AKAP13 PE=1 SV=1;>sp|Q12802-4|AKP13_HUMAN Isoform 3 of A-kinase anchor protein 13 OS=Homo sapiens OX=9606 GN=AKAP13;>sp|Q12802|AKP13_HUMAN A-kinase anchor protein 13 O	AKAP13	0.65471	NA	NA	1.35631	NA	NA	0.701593	NA	NA	-1.06471	NA	NA	-0.599396	NA	NA	0.13711	NA	NA
H0YN26;P39687	>tr|H0YN26|H0YN26_HUMAN Acidic leucine-rich nuclear phosphoprotein 32 family member A OS=Homo sapiens OX=9606 GN=ANP32A PE=1 SV=1;>sp|P39687|AN32A_HUMAN Acidic leucine-rich nuclear phosphoprotein 32 family member A OS=Homo sapiens OX=9606 GN=ANP32A PE=1 SV	ANP32A	3.79857	2.91324	3.43709	4.76075	3.03383	3.4355	0.618145	0.253868	-0.0146745	0.876959	0.509341	0.798921	1.26496	1.46477	1.61032	0.126973	0.496309	0.40174
H0YN99;Q9H792	>tr|H0YN99|H0YN99_HUMAN Pseudopodium-enriched atypical kinase 1 OS=Homo sapiens OX=9606 GN=PEAK1 PE=1 SV=1;>sp|Q9H792|PEAK1_HUMAN Inactive tyrosine-protein kinase PEAK1 OS=Homo sapiens OX=9606 GN=PEAK1 PE=1 SV=4	PEAK1	NA	NA	NA	NA	NA	NA	NA	NA	NA	NA	NA	NA	NA	NA	NA	NA	NA	NA
H3BNE1;H3BR18;H3BM38;H3BPJ0;O00161-2;O00161;H3BNG6;H3BU94	>tr|H3BNE1|H3BNE1_HUMAN Synaptosomal-associated protein 23 OS=Homo sapiens OX=9606 GN=SNAP23 PE=1 SV=1;>tr|H3BR18|H3BR18_HUMAN Synaptosomal-associated protein (Fragment) OS=Homo sapiens OX=9606 GN=SNAP23 PE=1 SV=1;>tr|H3BM38|H3BM38_HUMAN Synaptosomal-assoc	SNAP23	NA	NA	1.53536	NA	NA	1.31973	NA	NA	-0.111633	NA	NA	-0.771151	NA	NA	-0.57525	NA	NA	0.235972
H3BMH2;H3BSC1;P62491-2;Q15907-2;P62491;Q15907	>tr|H3BMH2|H3BMH2_HUMAN Ras-related protein Rab-11A (Fragment) OS=Homo sapiens OX=9606 GN=RAB11A PE=4 SV=1;>tr|H3BSC1|H3BSC1_HUMAN Ras-related protein Rab-11A OS=Homo sapiens OX=9606 GN=RAB11A PE=1 SV=1;>sp|P62491-2|RB11A_HUMAN Isoform 2 of Ras-related pro	RAB11A	NA	NA	NA	NA	NA	NA	NA	NA	NA	NA	NA	NA	NA	NA	NA	NA	NA	NA
H3BP64;H3BUL4;H3BMX9;Q9GZU8;H3BQQ6;H3BTI2;H3BTP8;H3BSY6;H3BU93	>tr|H3BP64|H3BP64_HUMAN Protein FAM192A (Fragment) OS=Homo sapiens OX=9606 GN=FAM192A PE=1 SV=1;>tr|H3BUL4|H3BUL4_HUMAN Protein FAM192A (Fragment) OS=Homo sapiens OX=9606 GN=FAM192A PE=1 SV=1;>tr|H3BMX9|H3BMX9_HUMAN Protein FAM192A (Fragment) OS=Homo sapie	FAM192A	NA	NA	NA	NA	NA	NA	NA	NA	NA	NA	NA	NA	NA	NA	NA	NA	NA	NA
H3BN14;P22676;A6NER6;P05937-2;P05937	>tr|H3BN14|H3BN14_HUMAN Calretinin (Fragment) OS=Homo sapiens OX=9606 GN=CALB2 PE=1 SV=2;>sp|P22676|CALB2_HUMAN Calretinin OS=Homo sapiens OX=9606 GN=CALB2 PE=2 SV=2;>tr|A6NER6|A6NER6_HUMAN Calbindin 2, 29kDa (Calretinin), isoform CRA_b OS=Homo sapiens OX=	CALB2	NA	NA	NA	NA	NA	NA	NA	NA	NA	NA	NA	NA	NA	NA	NA	NA	NA	NA
H3BND3;O43809;H3BV41	>tr|H3BND3|H3BND3_HUMAN Cleavage and polyadenylation-specificity factor subunit 5 (Fragment) OS=Homo sapiens OX=9606 GN=NUDT21 PE=1 SV=8;>sp|O43809|CPSF5_HUMAN Cleavage and polyadenylation specificity factor subunit 5 OS=Homo sapiens OX=9606 GN=NUDT21 PE=1	NUDT21	1.97405	NA	NA	2.75095	NA	NA	0.776862	NA	NA	1.50681	NA	NA	1.61702	NA	NA	0.285816	NA	NA
H3BPE1;H3BQK9;Q9UPN3-3;Q9UPN3-2;Q9UPN3;Q9UPN3-4;Q9UPN3-5;H0Y390	>tr|H3BPE1|H3BPE1_HUMAN Microtubule-actin cross-linking factor 1, isoforms 1/2/3/5 OS=Homo sapiens OX=9606 GN=MACF1 PE=1 SV=1;>tr|H3BQK9|H3BQK9_HUMAN Microtubule-actin cross-linking factor 1, isoforms 1/2/3/5 OS=Homo sapiens OX=9606 GN=MACF1 PE=1 SV=1;>sp|	MACF1	1.61556	2.57061	1.8486	1.86227	1.38234	1.51116	0.297368	-0.947862	-0.332626	-0.0925248	-0.0555313	-0.253962	-0.322217	-0.130144	-0.179809	-0.235382	0.032383	0.0654344
H3BQZ7;Q1KMD3	>tr|H3BQZ7|H3BQZ7_HUMAN HCG2044799 OS=Homo sapiens OX=9606 GN=HNRNPUL2-BSCL2 PE=4 SV=1;>sp|Q1KMD3|HNRL2_HUMAN Heterogeneous nuclear ribonucleoprotein U-like protein 2 OS=Homo sapiens OX=9606 GN=HNRNPUL2 PE=1 SV=1	HNRNPUL2-BSCL2	2.5009	NA	NA	2.84429	NA	NA	0.343351	NA	NA	-0.0583378	NA	NA	-0.208778	NA	NA	-0.161976	NA	NA
H3BRE8;Q9BWH6-2;Q9BWH6	>tr|H3BRE8|H3BRE8_HUMAN RNA polymerase II-associated protein 1 OS=Homo sapiens OX=9606 GN=RPAP1 PE=1 SV=1;>sp|Q9BWH6-2|RPAP1_HUMAN Isoform 2 of RNA polymerase II-associated protein 1 OS=Homo sapiens OX=9606 GN=RPAP1;>sp|Q9BWH6|RPAP1_HUMAN RNA polymerase II	RPAP1	NA	NA	NA	NA	NA	NA	NA	NA	NA	NA	NA	NA	NA	NA	NA	NA	NA	NA
H3BRL3;O14562;H3BUM8	>tr|H3BRL3|H3BRL3_HUMAN Ubiquitin domain-containing protein UBFD1 OS=Homo sapiens OX=9606 GN=UBFD1 PE=1 SV=1;>sp|O14562|UBFD1_HUMAN Ubiquitin domain-containing protein UBFD1 OS=Homo sapiens OX=9606 GN=UBFD1 PE=1 SV=2;>tr|H3BUM8|H3BUM8_HUMAN Ubiquitin domai	UBFD1	0.416516	NA	NA	1.13698	NA	NA	0.720454	NA	NA	-2.87039	NA	NA	-2.53542	NA	NA	0.334683	NA	NA
H3BT57;P29590-14;P29590-10;P29590-4;P29590-12;P29590-2;P29590-5;P29590-9;P29590-13;P29590-3;P29590-8;P29590-11;P29590;H3BT29;H3BUJ5	>tr|H3BT57|H3BT57_HUMAN Protein PML OS=Homo sapiens OX=9606 GN=PML PE=1 SV=1;>sp|P29590-14|PML_HUMAN Isoform PML-14 of Protein PML OS=Homo sapiens OX=9606 GN=PML;>sp|P29590-10|PML_HUMAN Isoform PML-7 of Protein PML OS=Homo sapiens OX=9606 GN=PML;>sp|P29590	PML	1.69345	NA	2.38932	2.01117	NA	2.26466	0.317767	NA	-0.538388	0.792606	NA	-0.0553214	0.827982	NA	0.439676	-0.195946	NA	0.032383
H3BV90;Q6FI81-3;Q6FI81;H3BUG4;H3BT65;H3BPG7	>tr|H3BV90|H3BV90_HUMAN Fe-S cluster assembly protein DRE2 OS=Homo sapiens OX=9606 GN=CIAPIN1 PE=1 SV=1;>sp|Q6FI81-3|CPIN1_HUMAN Isoform 3 of Anamorsin OS=Homo sapiens OX=9606 GN=CIAPIN1;>sp|Q6FI81|CPIN1_HUMAN Anamorsin OS=Homo sapiens OX=9606 GN=CIAPIN1 P	CIAPIN1	NA	NA	3.15601	NA	NA	3.00041	NA	NA	-0.189647	NA	NA	1.95881	NA	NA	1.80285	NA	NA	0.301002
H7BYN4;Q02241-3;Q02241-2;Q02241	>tr|H7BYN4|H7BYN4_HUMAN Kinesin-like protein OS=Homo sapiens OX=9606 GN=KIF23 PE=1 SV=1;>sp|Q02241-3|KIF23_HUMAN Isoform 3 of Kinesin-like protein KIF23 OS=Homo sapiens OX=9606 GN=KIF23;>sp|Q02241-2|KIF23_HUMAN Isoform 2 of Kinesin-like protein KIF23 OS=Ho	KIF23	NA	NA	NA	NA	NA	NA	NA	NA	NA	NA	NA	NA	NA	NA	NA	NA	NA	NA
H7BZJ3	>tr|H7BZJ3|H7BZJ3_HUMAN Protein disulfide-isomerase A3 (Fragment) OS=Homo sapiens OX=9606 GN=PDIA3 PE=1 SV=1	PDIA3	NA	NA	NA	NA	NA	NA	NA	NA	NA	NA	NA	NA	NA	NA	NA	NA	NA	NA
H7C0E5;H7BZM7;O75312	>tr|H7C0E5|H7C0E5_HUMAN Zinc finger protein ZPR1 (Fragment) OS=Homo sapiens OX=9606 GN=ZPR1 PE=1 SV=1;>tr|H7BZM7|H7BZM7_HUMAN Zinc finger protein ZPR1 (Fragment) OS=Homo sapiens OX=9606 GN=ZPR1 PE=1 SV=1;>sp|O75312|ZPR1_HUMAN Zinc finger protein ZPR1 OS=Ho	ZPR1	NA	-0.417039	NA	NA	-0.418234	NA	NA	0.379621	NA	NA	-3.099	NA	NA	-2.11986	NA	NA	1.03464	NA
H7BZW2;Q6P2H3-4;Q6P2H3-2;Q6P2H3;Q6P2H3-3	>tr|H7BZW2|H7BZW2_HUMAN Centrosomal protein of 85 kDa (Fragment) OS=Homo sapiens OX=9606 GN=CEP85 PE=1 SV=1;>sp|Q6P2H3-4|CEP85_HUMAN Isoform 4 of Centrosomal protein of 85 kDa OS=Homo sapiens OX=9606 GN=CEP85;>sp|Q6P2H3-2|CEP85_HUMAN Isoform 2 of Centrosom	CEP85	NA	NA	1.86445	NA	NA	1.53745	NA	NA	-0.327041	NA	NA	-0.827052	NA	NA	-0.518246	NA	NA	0.140779
H7C144	>tr|H7C144|H7C144_HUMAN Alpha-actinin-4 (Fragment) OS=Homo sapiens OX=9606 GN=ACTN4 PE=1 SV=1	ACTN4	NA	NA	NA	NA	NA	NA	NA	NA	NA	NA	NA	NA	NA	NA	NA	NA	NA	NA
H7C2Q8;Q99848	>tr|H7C2Q8|H7C2Q8_HUMAN EBNA1 binding protein 2, isoform CRA_d OS=Homo sapiens OX=9606 GN=EBNA1BP2 PE=1 SV=1;>sp|Q99848|EBP2_HUMAN Probable rRNA-processing protein EBP2 OS=Homo sapiens OX=9606 GN=EBNA1BP2 PE=1 SV=2	EBNA1BP2	NA	NA	2.19024	NA	NA	1.7939	NA	NA	-0.396327	NA	NA	0.27858	NA	NA	0.211137	NA	NA	0.129613
H7C2S8;O60568;H7C0B8;H7C2V1	>tr|H7C2S8|H7C2S8_HUMAN Procollagen-lysine,2-oxoglutarate 5-dioxygenase 3 (Fragment) OS=Homo sapiens OX=9606 GN=PLOD3 PE=1 SV=1;>sp|O60568|PLOD3_HUMAN Procollagen-lysine,2-oxoglutarate 5-dioxygenase 3 OS=Homo sapiens OX=9606 GN=PLOD3 PE=1 SV=1;>tr|H7C0B8|H	PLOD3	NA	NA	NA	NA	NA	NA	NA	NA	NA	NA	NA	NA	NA	NA	NA	NA	NA	NA
H7C3G9;Q9UJ70;H7C1L7;C9JEV6;Q9UJ70-2	>tr|H7C3G9|H7C3G9_HUMAN N-acetyl-D-glucosamine kinase OS=Homo sapiens OX=9606 GN=NAGK PE=1 SV=2;>sp|Q9UJ70|NAGK_HUMAN N-acetyl-D-glucosamine kinase OS=Homo sapiens OX=9606 GN=NAGK PE=1 SV=4;>tr|H7C1L7|H7C1L7_HUMAN N-acetyl-D-glucosamine kinase OS=Homo sapi	NAGK	NA	NA	NA	NA	NA	NA	NA	NA	NA	NA	NA	NA	NA	NA	NA	NA	NA	NA
H7C3T4;Q13162	>tr|H7C3T4|H7C3T4_HUMAN Peroxiredoxin-4 (Fragment) OS=Homo sapiens OX=9606 GN=PRDX4 PE=1 SV=1;>sp|Q13162|PRDX4_HUMAN Peroxiredoxin-4 OS=Homo sapiens OX=9606 GN=PRDX4 PE=1 SV=1	PRDX4	NA	NA	1.27596	NA	NA	0.986957	NA	NA	-0.428993	NA	NA	-1.19793	NA	NA	-0.873106	NA	NA	-0.0647515
H7C4F6;O00629	>tr|H7C4F6|H7C4F6_HUMAN Importin subunit alpha-3 (Fragment) OS=Homo sapiens OX=9606 GN=KPNA4 PE=1 SV=1;>sp|O00629|IMA3_HUMAN Importin subunit alpha-3 OS=Homo sapiens OX=9606 GN=KPNA4 PE=1 SV=1	KPNA4	2.58907	NA	NA	3.20061	NA	NA	0.61155	NA	NA	-0.100871	NA	NA	0.604451	NA	NA	0.100439	NA	NA
I3L159;I3L1F5;P30519;A0A087WT44;P30519-2;I3L276;I3L4P8;A0A1B0GXH0;I3L463	>tr|I3L159|I3L159_HUMAN Heme oxygenase 2 (Fragment) OS=Homo sapiens OX=9606 GN=HMOX2 PE=1 SV=1;>tr|I3L1F5|I3L1F5_HUMAN Heme oxygenase 2 (Fragment) OS=Homo sapiens OX=9606 GN=HMOX2 PE=1 SV=1;>sp|P30519|HMOX2_HUMAN Heme oxygenase 2 OS=Homo sapiens OX=9606 GN	HMOX2	2.08767	2.27232	2.45912	2.56716	2.15222	2.06357	0.479541	-0.12009	-0.314625	-0.880152	-0.131582	-0.458128	-0.928649	0.507211	0.783918	-0.0116025	0.0792928	-0.0982584
I3L2B0;K7EIG1;O75153	>tr|I3L2B0|I3L2B0_HUMAN Clustered mitochondria protein homolog (Fragment) OS=Homo sapiens OX=9606 GN=CLUH PE=1 SV=2;>tr|K7EIG1|K7EIG1_HUMAN Clustered mitochondria protein homolog (Fragment) OS=Homo sapiens OX=9606 GN=CLUH PE=1 SV=2;>sp|O75153|CLU_HUMAN Clu	CLUH	1.50101	0.658737	NA	1.64432	-1.11747	NA	0.328836	-1.77621	NA	0.832525	-2.04026	NA	1.06019	-2.90931	NA	-0.165645	-1.00987	NA
I3L2J0;A0A0A0MQR4;Q96RK0	>tr|I3L2J0|I3L2J0_HUMAN Protein capicua homolog OS=Homo sapiens OX=9606 GN=CIC PE=1 SV=1;>tr|A0A0A0MQR4|A0A0A0MQR4_HUMAN Protein capicua homolog OS=Homo sapiens OX=9606 GN=CIC PE=1 SV=1;>sp|Q96RK0|CIC_HUMAN Protein capicua homolog OS=Homo sapiens OX=9606 G	CIC	NA	1.96266	2.62295	NA	1.95955	2.40089	NA	-0.13291	-0.146356	NA	-0.828511	0.0735461	NA	0.490365	0.144046	NA	1.43387	0.264837
I3L2J8;Q9UPN4-3;Q9UPN4-2;Q9UPN4;I3L2X7	>tr|I3L2J8|I3L2J8_HUMAN Centrosomal protein of 131 kDa OS=Homo sapiens OX=9606 GN=CEP131 PE=1 SV=1;>sp|Q9UPN4-3|CP131_HUMAN Isoform 3 of Centrosomal protein of 131 kDa OS=Homo sapiens OX=9606 GN=CEP131;>sp|Q9UPN4-2|CP131_HUMAN Isoform 2 of Centrosomal prot	CEP131	NA	NA	1.37368	NA	NA	0.66102	NA	NA	-0.712599	NA	NA	-1.20397	NA	NA	-1.33635	NA	NA	-0.215747
I3L397;I3L504;P63241;P63241-2	>tr|I3L397|I3L397_HUMAN Eukaryotic translation initiation factor 5A (Fragment) OS=Homo sapiens OX=9606 GN=EIF5A PE=1 SV=8;>tr|I3L504|I3L504_HUMAN Eukaryotic translation initiation factor 5A-1 OS=Homo sapiens OX=9606 GN=EIF5A PE=1 SV=1;>sp|P63241|IF5A1_HUMA	EIF5A	2.98677	NA	NA	3.20602	NA	NA	0.495491	NA	NA	1.15322	NA	NA	1.84189	NA	NA	-0.0766302	NA	NA
J3KMZ8;Q92785-2;Q92785;E9PN04	>tr|J3KMZ8|J3KMZ8_HUMAN Zinc finger protein ubi-d4 OS=Homo sapiens OX=9606 GN=DPF2 PE=1 SV=1;>sp|Q92785-2|REQU_HUMAN Isoform 2 of Zinc finger protein ubi-d4 OS=Homo sapiens OX=9606 GN=DPF2;>sp|Q92785|REQU_HUMAN Zinc finger protein ubi-d4 OS=Homo sapiens OX	DPF2	NA	NA	NA	NA	NA	NA	NA	NA	NA	NA	NA	NA	NA	NA	NA	NA	NA	NA
J3KN16;Q5VYK3	>tr|J3KN16|J3KN16_HUMAN Proteasome adapter and scaffold protein ECM29 OS=Homo sapiens OX=9606 GN=ECPAS PE=1 SV=1;>sp|Q5VYK3|ECM29_HUMAN Proteasome adapter and scaffold protein ECM29 OS=Homo sapiens OX=9606 GN=ECPAS PE=1 SV=2	ECPAS	0.565012	NA	NA	1.00259	NA	NA	0.723253	NA	NA	-1.12221	NA	NA	-0.960019	NA	NA	0.159371	NA	NA
J3KN66;Q5JTV8-3;Q5JTV8-2	>tr|J3KN66|J3KN66_HUMAN Torsin-1A-interacting protein 1 OS=Homo sapiens OX=9606 GN=TOR1AIP1 PE=1 SV=1;>sp|Q5JTV8-3|TOIP1_HUMAN Isoform 3 of Torsin-1A-interacting protein 1 OS=Homo sapiens OX=9606 GN=TOR1AIP1;>sp|Q5JTV8-2|TOIP1_HUMAN Isoform 2 of Torsin-1A-	TOR1AIP1	NA	2.49031	NA	NA	2.27068	NA	NA	-0.21964	NA	NA	-0.19164	NA	NA	0.569102	NA	NA	0.416948	NA
J3KNL6;F1T0I1;O15027;O15027-5;O15027-2;O15027-4;O15027-3;X6RGP5	>tr|J3KNL6|J3KNL6_HUMAN Protein transport protein sec16 OS=Homo sapiens OX=9606 GN=SEC16A PE=1 SV=1;>tr|F1T0I1|F1T0I1_HUMAN Protein transport protein sec16 OS=Homo sapiens OX=9606 GN=SEC16A PE=1 SV=1;>sp|O15027|SC16A_HUMAN Protein transport protein Sec16A	SEC16A	2.5143	2.52093	2.65602	2.94778	1.42293	2.23518	0.419755	-1.23355	-0.582123	1.22552	0.884793	0.245617	1.20583	-0.285776	-0.023915	-0.0871049	-0.221472	-0.119996
J3QL05;J3KP15;Q01130-2;Q01130	>tr|J3QL05|J3QL05_HUMAN Serine/arginine-rich-splicing factor 2 (Fragment) OS=Homo sapiens OX=9606 GN=SRSF2 PE=1 SV=1;>tr|J3KP15|J3KP15_HUMAN Serine/arginine-rich-splicing factor 2 (Fragment) OS=Homo sapiens OX=9606 GN=SRSF2 PE=1 SV=8;>sp|Q01130-2|SRSF2_HUM	SRSF2	2.27766	2.42862	3.13517	2.83153	2.21608	3.0197	0.60985	-0.0513095	-0.150337	0.740107	-0.0510553	0.828632	0.699729	0.761455	1.12473	0.121811	0.833497	0.168257
J3KPP4;O95232	>tr|J3KPP4|J3KPP4_HUMAN Cisplatin resistance-associated overexpressed protein, isoform CRA_b OS=Homo sapiens OX=9606 GN=LUC7L3 PE=1 SV=1;>sp|O95232|LC7L3_HUMAN Luc7-like protein 3 OS=Homo sapiens OX=9606 GN=LUC7L3 PE=1 SV=2	LUC7L3	NA	1.62284	1.88468	NA	1.74537	1.73691	NA	0.0773797	-0.147745	NA	-1.19955	-0.638568	NA	-0.372561	-0.361138	NA	1.05762	0.27011
J3KPS3;P04075;P04075-2;H3BQN4;H3BPS8;H3BUH7	>tr|J3KPS3|J3KPS3_HUMAN Fructose-bisphosphate aldolase OS=Homo sapiens OX=9606 GN=ALDOA PE=1 SV=1;>sp|P04075|ALDOA_HUMAN Fructose-bisphosphate aldolase A OS=Homo sapiens OX=9606 GN=ALDOA PE=1 SV=2;>sp|P04075-2|ALDOA_HUMAN Isoform 2 of Fructose-bisphosphate	ALDOA	2.52329	2.00396	2.1332	3.10454	1.10628	1.46676	0.615228	-1.02712	-0.513934	-0.708868	-0.712788	-0.141637	-0.51614	-0.53552	0.0908534	0.235482	-0.365983	-0.0202673
J3KQ32;Q9NTK5;C9JTK6;Q9NTK5-2;Q9NTK5-3	>tr|J3KQ32|J3KQ32_HUMAN Obg-like ATPase 1 OS=Homo sapiens OX=9606 GN=OLA1 PE=1 SV=1;>sp|Q9NTK5|OLA1_HUMAN Obg-like ATPase 1 OS=Homo sapiens OX=9606 GN=OLA1 PE=1 SV=2;>tr|C9JTK6|C9JTK6_HUMAN Obg-like ATPase 1 (Fragment) OS=Homo sapiens OX=9606 GN=OLA1 PE=1	OLA1	2.1909	1.66284	NA	2.80381	0.355918	NA	0.468635	-1.46518	NA	-1.15082	-1.19453	NA	-0.933876	-1.30127	NA	0.0381552	-0.912863	NA
J3KR24;P41252;A0A0A0MSX9	>tr|J3KR24|J3KR24_HUMAN Isoleucine--tRNA ligase, cytoplasmic OS=Homo sapiens OX=9606 GN=IARS PE=1 SV=1;>sp|P41252|SYIC_HUMAN Isoleucine--tRNA ligase, cytoplasmic OS=Homo sapiens OX=9606 GN=IARS PE=1 SV=2;>tr|A0A0A0MSX9|A0A0A0MSX9_HUMAN Isoleucine--tRNA lig	IARS	0.972913	NA	NA	1.60227	NA	NA	0.275245	NA	NA	0.907044	NA	NA	1.36317	NA	NA	-0.220631	NA	NA
J3KR72;P49848-2;P49848;P49848-3	>tr|J3KR72|J3KR72_HUMAN Transcription initiation factor TFIID subunit 6 OS=Homo sapiens OX=9606 GN=TAF6 PE=1 SV=1;>sp|P49848-2|TAF6_HUMAN Isoform 2 of Transcription initiation factor TFIID subunit 6 OS=Homo sapiens OX=9606 GN=TAF6;>sp|P49848|TAF6_HUMAN Tra	TAF6	NA	2.24653	2.48264	NA	2.23778	2.12271	NA	-0.00875482	-0.280019	NA	-0.435417	-0.321694	NA	0.536152	-0.156241	NA	0.627887	0.18574
J3KR97;Q9BTW9;Q9BTW9-4;Q9BTW9-5	>tr|J3KR97|J3KR97_HUMAN Tubulin-specific chaperone D OS=Homo sapiens OX=9606 GN=TBCD PE=1 SV=1;>sp|Q9BTW9|TBCD_HUMAN Tubulin-specific chaperone D OS=Homo sapiens OX=9606 GN=TBCD PE=1 SV=2;>sp|Q9BTW9-4|TBCD_HUMAN Isoform 4 of Tubulin-specific chaperone D OS	TBCD	2.28185	NA	NA	3.01332	NA	NA	0.913493	NA	NA	-0.0447765	NA	NA	0.213503	NA	NA	0.452595	NA	NA
J3KRA9;Q96Q15-3;Q96Q15-2;Q96Q15;I3L144;H3BQN7;Q96Q15-4	>tr|J3KRA9|J3KRA9_HUMAN Serine/threonine-protein kinase SMG1 (Fragment) OS=Homo sapiens OX=9606 GN=SMG1 PE=1 SV=1;>sp|Q96Q15-3|SMG1_HUMAN Isoform 3 of Serine/threonine-protein kinase SMG1 OS=Homo sapiens OX=9606 GN=SMG1;>sp|Q96Q15-2|SMG1_HUMAN Isoform 2 of	SMG1	0.762136	NA	NA	1.25882	NA	NA	0.496616	NA	NA	-0.95168	NA	NA	-0.915854	NA	NA	-0.0349583	NA	NA
J3KS60;J3KRE2;J3KTF8;J3QQX2;J3KRY1;P52565-2;P52565	>tr|J3KS60|J3KS60_HUMAN Rho GDP-dissociation inhibitor 1 OS=Homo sapiens OX=9606 GN=ARHGDIA PE=1 SV=1;>tr|J3KRE2|J3KRE2_HUMAN Rho GDP-dissociation inhibitor 1 OS=Homo sapiens OX=9606 GN=ARHGDIA PE=1 SV=1;>tr|J3KTF8|J3KTF8_HUMAN Rho GDP-dissociation inhibit	ARHGDIA	0.713784	1.36871	NA	1.47108	1.61499	NA	0.636915	0.181293	NA	-1.01824	0.30871	NA	-0.837223	1.49185	NA	0.0611541	0.855272	NA
J3KRG2;Q96QA5	>tr|J3KRG2|J3KRG2_HUMAN Gasdermin-A (Fragment) OS=Homo sapiens OX=9606 GN=GSDMA PE=1 SV=8;>sp|Q96QA5|GSDMA_HUMAN Gasdermin-A OS=Homo sapiens OX=9606 GN=GSDMA PE=1 SV=4	GSDMA	NA	NA	NA	NA	NA	NA	NA	NA	NA	NA	NA	NA	NA	NA	NA	NA	NA	NA
J3KSW8;Q6WCQ1-3;Q6WCQ1;Q6WCQ1-2	>tr|J3KSW8|J3KSW8_HUMAN Myosin phosphatase Rho-interacting protein (Fragment) OS=Homo sapiens OX=9606 GN=MPRIP PE=1 SV=1;>sp|Q6WCQ1-3|MPRIP_HUMAN Isoform 3 of Myosin phosphatase Rho-interacting protein OS=Homo sapiens OX=9606 GN=MPRIP;>sp|Q6WCQ1|MPRIP_HUMA	MPRIP	2.15902	1.91154	2.443	2.53551	1.36008	2.12347	0.414569	-0.512226	-0.456148	-0.336209	-0.920571	-0.247868	-0.586341	-0.710945	0.0677764	-0.166762	0.249991	0.082975
J3QLD4;J3QLH0;J3QL54;J3KT10;Q9BW27-2;Q9BW27-3;Q9BW27;J3QLV0;F5H0W7	>tr|J3QLD4|J3QLD4_HUMAN Nuclear pore complex protein Nup85 (Fragment) OS=Homo sapiens OX=9606 GN=NUP85 PE=1 SV=1;>tr|J3QLH0|J3QLH0_HUMAN Nuclear pore complex protein Nup85 (Fragment) OS=Homo sapiens OX=9606 GN=NUP85 PE=1 SV=1;>tr|J3QL54|J3QL54_HUMAN Nuclea	NUP85	0.956577	NA	NA	0.976437	NA	NA	0.214125	NA	NA	-1.73336	NA	NA	-1.61967	NA	NA	-0.297006	NA	NA
J3KTA4;P17844;P17844-2	>tr|J3KTA4|J3KTA4_HUMAN Probable ATP-dependent RNA helicase DDX5 OS=Homo sapiens OX=9606 GN=DDX5 PE=1 SV=1;>sp|P17844|DDX5_HUMAN Probable ATP-dependent RNA helicase DDX5 OS=Homo sapiens OX=9606 GN=DDX5 PE=1 SV=1;>sp|P17844-2|DDX5_HUMAN Isoform 2 of Probabl	DDX5	3.83076	3.51614	3.00078	4.44606	1.44451	1.95817	0.669662	-1.94525	-1.05968	2.46077	0.885809	0.882213	4.35452	-0.0391325	0.285816	0.156008	-1.29389	-0.675259
J3KTL2;Q07955;Q07955-3;Q07955-2;J3KSR8	>tr|J3KTL2|J3KTL2_HUMAN Serine/arginine-rich-splicing factor 1 OS=Homo sapiens OX=9606 GN=SRSF1 PE=1 SV=1;>sp|Q07955|SRSF1_HUMAN Serine/arginine-rich splicing factor 1 OS=Homo sapiens OX=9606 GN=SRSF1 PE=1 SV=2;>sp|Q07955-3|SRSF1_HUMAN Isoform ASF-3 of Ser	SRSF1	3.09148	2.70596	4.10844	3.72836	2.42943	3.86374	0.578794	-0.0971315	-0.363141	0.284633	0.0727232	2.87578	0.36042	0.969381	2.83611	0.0687396	0.339023	0.0586628
J3QK89;Q8IWX8	>tr|J3QK89|J3QK89_HUMAN Calcium homeostasis endoplasmic reticulum protein OS=Homo sapiens OX=9606 GN=CHERP PE=1 SV=1;>sp|Q8IWX8|CHERP_HUMAN Calcium homeostasis endoplasmic reticulum protein OS=Homo sapiens OX=9606 GN=CHERP PE=1 SV=3	CHERP	1.36468	3.00624	2.3924	2.01082	2.89678	2.32276	0.569102	-0.21063	-0.217977	-0.101227	0.382391	-0.16613	-0.491267	1.2896	1.41878	0.063641	0.400975	0.27739
J3QL04;J3QR12;Q9BZE9-4;Q9BZE9-3;Q9BZE9;Q9BZE9-2	>tr|J3QL04|J3QL04_HUMAN Tether-containing UBX domain for GLUT4 (Fragment) OS=Homo sapiens OX=9606 GN=ASPSCR1 PE=1 SV=1;>tr|J3QR12|J3QR12_HUMAN Tether-containing UBX domain for GLUT4 OS=Homo sapiens OX=9606 GN=ASPSCR1 PE=1 SV=1;>sp|Q9BZE9-4|ASPC1_HUMAN Isof	ASPSCR1	NA	1.94647	NA	NA	0.644041	NA	NA	-1.3024	NA	NA	-0.735476	NA	NA	-1.05754	NA	NA	-0.665798	NA
J3QLE5;P14678-2;P63162;P14678;P63162-2;P14678-3	>tr|J3QLE5|J3QLE5_HUMAN Small nuclear ribonucleoprotein-associated protein N (Fragment) OS=Homo sapiens OX=9606 GN=SNRPN PE=1 SV=1;>sp|P14678-2|RSMB_HUMAN Isoform SM-B of Small nuclear ribonucleoprotein-associated proteins B and B OS=Homo sapiens OX=9606	SNRPN	NA	2.43267	NA	NA	2.14877	NA	NA	-0.249359	NA	NA	0.0343566	NA	NA	0.498251	NA	NA	-0.0580824	NA
J3QLK5;Q86UE8-3;Q86UE8-2;Q86UE8;J3KRK0	>tr|J3QLK5|J3QLK5_HUMAN Serine/threonine-protein kinase tousled-like 2 OS=Homo sapiens OX=9606 GN=TLK2 PE=1 SV=1;>sp|Q86UE8-3|TLK2_HUMAN Isoform 3 of Serine/threonine-protein kinase tousled-like 2 OS=Homo sapiens OX=9606 GN=TLK2;>sp|Q86UE8-2|TLK2_HUMAN Iso	TLK2	1.19188	NA	NA	1.81963	NA	NA	0.655352	NA	NA	-1.85611	NA	NA	-1.51565	NA	NA	0.238787	NA	NA
J3QQJ0;Q9UHR5-2;Q9UHR5	>tr|J3QQJ0|J3QQJ0_HUMAN SAP30-binding protein (Fragment) OS=Homo sapiens OX=9606 GN=SAP30BP PE=1 SV=1;>sp|Q9UHR5-2|S30BP_HUMAN Isoform 2 of SAP30-binding protein OS=Homo sapiens OX=9606 GN=SAP30BP;>sp|Q9UHR5|S30BP_HUMAN SAP30-binding protein OS=Homo sapien	SAP30BP	4.4489	2.97471	3.15565	4.91729	3.54659	2.99523	0.468323	0.0411028	0.0347792	1.10722	0.307778	1.0371	1.17957	2.09599	1.50528	0.0378742	0.758133	0.47467
J3QRS9;X6R4W8;O43670-2;O43670;O43670-4;O43670-3;J3KS31	>tr|J3QRS9|J3QRS9_HUMAN BUB3-interacting and GLEBS motif-containing protein ZNF207 OS=Homo sapiens OX=9606 GN=ZNF207 PE=1 SV=1;>tr|X6R4W8|X6R4W8_HUMAN BUB3-interacting and GLEBS motif-containing protein ZNF207 OS=Homo sapiens OX=9606 GN=ZNF207 PE=1 SV=1;>s	ZNF207	5.55894	3.48543	3.30861	6.30941	2.69319	2.80597	0.558072	-0.713616	-0.341738	2.01228	0.803475	0.885496	2.3605	1.20088	1.09511	0.066537	-0.0770258	0.0820213
J3QT28;O43684-2;O43684;J3QSX4	>tr|J3QT28|J3QT28_HUMAN Mitotic checkpoint protein BUB3 (Fragment) OS=Homo sapiens OX=9606 GN=BUB3 PE=1 SV=1;>sp|O43684-2|BUB3_HUMAN Isoform 2 of Mitotic checkpoint protein BUB3 OS=Homo sapiens OX=9606 GN=BUB3;>sp|O43684|BUB3_HUMAN Mitotic checkpoint prote	BUB3	2.01707	1.3729	NA	2.64681	-0.0235337	NA	0.743817	-1.39642	NA	-1.21511	-1.47185	NA	-0.960384	-1.88769	NA	0.358059	-0.719566	NA
K4DI93;Q13620-3;Q13620-1;Q13620	>tr|K4DI93|K4DI93_HUMAN Cullin 4B, isoform CRA_e OS=Homo sapiens OX=9606 GN=CUL4B PE=1 SV=1;>sp|Q13620-3|CUL4B_HUMAN Isoform 3 of Cullin-4B OS=Homo sapiens OX=9606 GN=CUL4B;>sp|Q13620-1|CUL4B_HUMAN Isoform 2 of Cullin-4B OS=Homo sapiens OX=9606 GN=CUL4B;>s	CUL4B	NA	NA	NA	NA	NA	NA	NA	NA	NA	NA	NA	NA	NA	NA	NA	NA	NA	NA
K7EK42;Q99426;K7EP07;Q99426-2	>tr|K7EK42|K7EK42_HUMAN Tubulin-folding cofactor B OS=Homo sapiens OX=9606 GN=TBCB PE=1 SV=1;>sp|Q99426|TBCB_HUMAN Tubulin-folding cofactor B OS=Homo sapiens OX=9606 GN=TBCB PE=1 SV=2;>tr|K7EP07|K7EP07_HUMAN Tubulin-folding cofactor B (Fragment) OS=Homo sa	TBCB	NA	NA	NA	NA	NA	NA	NA	NA	NA	NA	NA	NA	NA	NA	NA	NA	NA	NA
K7ELL7;P14314-2;P14314	>tr|K7ELL7|K7ELL7_HUMAN Glucosidase 2 subunit beta OS=Homo sapiens OX=9606 GN=PRKCSH PE=1 SV=1;>sp|P14314-2|GLU2B_HUMAN Isoform 2 of Glucosidase 2 subunit beta OS=Homo sapiens OX=9606 GN=PRKCSH;>sp|P14314|GLU2B_HUMAN Glucosidase 2 subunit beta OS=Homo sapi	PRKCSH	0.215119	0.572599	1.10084	0.468531	0.330903	0.655077	0.3744	-0.254203	-0.126171	-1.13305	-2.10936	-1.58126	0.303927	-1.32406	-1.14867	-0.0704817	0.382391	0.314755
K7EMS3	>tr|K7EMS3|K7EMS3_HUMAN Keratin, type I cytoskeletal 19 (Fragment) OS=Homo sapiens OX=9606 GN=KRT19 PE=1 SV=1	KRT19	NA	NA	NA	NA	NA	NA	NA	NA	NA	NA	NA	NA	NA	NA	NA	NA	NA	NA
K7ENG2;P26368-2;P26368	>tr|K7ENG2|K7ENG2_HUMAN U2 snRNP auxiliary factor large subunit OS=Homo sapiens OX=9606 GN=U2AF2 PE=1 SV=1;>sp|P26368-2|U2AF2_HUMAN Isoform 2 of Splicing factor U2AF 65 kDa subunit OS=Homo sapiens OX=9606 GN=U2AF2;>sp|P26368|U2AF2_HUMAN Splicing factor U2A	U2AF2	2.42648	NA	NA	3.26234	NA	NA	0.76545	NA	NA	-0.263456	NA	NA	0.666211	NA	NA	0.254352	NA	NA
K7ES02;Q13867;K7ESE8;J3KSD8	>tr|K7ES02|K7ES02_HUMAN Bleomycin hydrolase (Fragment) OS=Homo sapiens OX=9606 GN=BLMH PE=1 SV=1;>sp|Q13867|BLMH_HUMAN Bleomycin hydrolase OS=Homo sapiens OX=9606 GN=BLMH PE=1 SV=1;>tr|K7ESE8|K7ESE8_HUMAN Bleomycin hydrolase (Fragment) OS=Homo sapiens OX=9	BLMH	-1.51107	-1.60511	-2.75079	-1.42566	-2.69357	NA	0.0854247	-1.07157	NA	-3.80692	-4.27202	-4.86927	-3.04442	-4.15362	NA	-0.331409	-0.394771	NA
M0QXN5;P37198	>tr|M0QXN5|M0QXN5_HUMAN Nuclear pore glycoprotein p62 OS=Homo sapiens OX=9606 GN=NUP62 PE=1 SV=1;>sp|P37198|NUP62_HUMAN Nuclear pore glycoprotein p62 OS=Homo sapiens OX=9606 GN=NUP62 PE=1 SV=3	NUP62	NA	NA	NA	NA	NA	NA	NA	NA	NA	NA	NA	NA	NA	NA	NA	NA	NA	NA
M0QY97;Q9UPT8	>tr|M0QY97|M0QY97_HUMAN Zinc finger CCCH domain-containing protein 4 (Fragment) OS=Homo sapiens OX=9606 GN=ZC3H4 PE=1 SV=1;>sp|Q9UPT8|ZC3H4_HUMAN Zinc finger CCCH domain-containing protein 4 OS=Homo sapiens OX=9606 GN=ZC3H4 PE=1 SV=3	ZC3H4	3.98996	1.29372	2.96674	4.56767	1.29696	2.89658	0.577731	0.0154976	-0.135047	4.49748	-0.414576	0.55454	5.30608	0.6515	0.935837	1.04341	0.40621	0.248535
M0QZS6;Q9UBE0;B3KNJ4;Q9UBE0-2;Q9UBE0-3	>tr|M0QZS6|M0QZS6_HUMAN SUMO-activating enzyme subunit 1 OS=Homo sapiens OX=9606 GN=SAE1 PE=1 SV=1;>sp|Q9UBE0|SAE1_HUMAN SUMO-activating enzyme subunit 1 OS=Homo sapiens OX=9606 GN=SAE1 PE=1 SV=1;>tr|B3KNJ4|B3KNJ4_HUMAN SUMO-1 activating enzyme subunit 1,	SAE1	NA	NA	NA	NA	NA	NA	NA	NA	NA	NA	NA	NA	NA	NA	NA	NA	NA	NA
M0R300;M0R0P8;Q13459-2;Q13459	>tr|M0R300|M0R300_HUMAN Unconventional myosin-IXb (Fragment) OS=Homo sapiens OX=9606 GN=MYO9B PE=1 SV=8;>tr|M0R0P8|M0R0P8_HUMAN Unconventional myosin-IXb OS=Homo sapiens OX=9606 GN=MYO9B PE=1 SV=1;>sp|Q13459-2|MYO9B_HUMAN Isoform Short of Unconventional my	MYO9B	NA	NA	NA	NA	NA	NA	NA	NA	NA	NA	NA	NA	NA	NA	NA	NA	NA	NA
M0R2S2;M0R165;Q9UBC2-4;Q9UBC2-3;Q9UBC2;Q9UBC2-2	>tr|M0R2S2|M0R2S2_HUMAN Epidermal growth factor receptor substrate 15-like 1 OS=Homo sapiens OX=9606 GN=EPS15L1 PE=1 SV=1;>tr|M0R165|M0R165_HUMAN Epidermal growth factor receptor substrate 15-like 1 OS=Homo sapiens OX=9606 GN=EPS15L1 PE=1 SV=1;>sp|Q9UBC2-4	EPS15L1	NA	NA	NA	NA	NA	NA	NA	NA	NA	NA	NA	NA	NA	NA	NA	NA	NA	NA
M0R2B7;P28340;M0QZR8;A0A2R8Y7K6	>tr|M0R2B7|M0R2B7_HUMAN DNA polymerase OS=Homo sapiens OX=9606 GN=POLD1 PE=1 SV=1;>sp|P28340|DPOD1_HUMAN DNA polymerase delta catalytic subunit OS=Homo sapiens OX=9606 GN=POLD1 PE=1 SV=2;>tr|M0QZR8|M0QZR8_HUMAN DNA polymerase OS=Homo sapiens OX=9606 GN=POL	POLD1	1.09342	NA	NA	1.28434	NA	NA	0.186754	NA	NA	1.59201	NA	NA	1.31075	NA	NA	-0.318632	NA	NA
M0R3F6;M0R2Z9;Q8IX01-4;Q8IX01-3;Q8IX01	>tr|M0R3F6|M0R3F6_HUMAN SURP and G-patch domain-containing protein 2 OS=Homo sapiens OX=9606 GN=SUGP2 PE=1 SV=1;>tr|M0R2Z9|M0R2Z9_HUMAN SURP and G-patch domain-containing protein 2 OS=Homo sapiens OX=9606 GN=SUGP2 PE=1 SV=1;>sp|Q8IX01-4|SUGP2_HUMAN Isoform	SUGP2	1.48836	2.76945	NA	2.22092	0.816149	NA	0.732573	-1.95327	NA	-0.211164	-0.0626556	NA	0.174023	-1.25487	NA	0.187641	-1.1354	NA
O00139-2;O00139-1;O00139-5;O00139;O00139-4	>sp|O00139-2|KIF2A_HUMAN Isoform 2 of Kinesin-like protein KIF2A OS=Homo sapiens OX=9606 GN=KIF2A;>sp|O00139-1|KIF2A_HUMAN Isoform 1 of Kinesin-like protein KIF2A OS=Homo sapiens OX=9606 GN=KIF2A;>sp|O00139-5|KIF2A_HUMAN Isoform 5 of Kinesin-like protein K	KIF2A	1.04488	NA	NA	1.29649	NA	NA	0.251568	NA	NA	1.214	NA	NA	1.39347	NA	NA	-0.240912	NA	NA
O00148;O00148-2;K7EQN7;O00148-3	>sp|O00148|DX39A_HUMAN ATP-dependent RNA helicase DDX39A OS=Homo sapiens OX=9606 GN=DDX39A PE=1 SV=2;>sp|O00148-2|DX39A_HUMAN Isoform 2 of ATP-dependent RNA helicase DDX39A OS=Homo sapiens OX=9606 GN=DDX39A;>tr|K7EQN7|K7EQN7_HUMAN ATP-dependent RNA helicas	DDX39A	3.94664	NA	NA	4.24291	NA	NA	0.46999	NA	NA	1.25677	NA	NA	1.7148	NA	NA	-0.0411202	NA	NA
O00170;E9PMH2	>sp|O00170|AIP_HUMAN AH receptor-interacting protein OS=Homo sapiens OX=9606 GN=AIP PE=1 SV=2;>tr|E9PMH2|E9PMH2_HUMAN Peptidylprolyl isomerase (Fragment) OS=Homo sapiens OX=9606 GN=AIP PE=1 SV=2	AIP	NA	NA	NA	NA	NA	NA	NA	NA	NA	NA	NA	NA	NA	NA	NA	NA	NA	NA
O00231;O00231-2;J3QRY4	>sp|O00231|PSD11_HUMAN 26S proteasome non-ATPase regulatory subunit 11 OS=Homo sapiens OX=9606 GN=PSMD11 PE=1 SV=3;>sp|O00231-2|PSD11_HUMAN Isoform 2 of 26S proteasome non-ATPase regulatory subunit 11 OS=Homo sapiens OX=9606 GN=PSMD11;>tr|J3QRY4|J3QRY4_HUM	PSMD11	2.34233	2.54246	NA	2.51493	0.562963	NA	0.425567	-1.97949	NA	-0.999394	-0.21969	NA	-1.09228	-0.874904	NA	-0.00497143	-1.34479	NA
O00232-2;O00232;J3KTJ5;J3KSK1	>sp|O00232-2|PSD12_HUMAN Isoform 2 of 26S proteasome non-ATPase regulatory subunit 12 OS=Homo sapiens OX=9606 GN=PSMD12;>sp|O00232|PSD12_HUMAN 26S proteasome non-ATPase regulatory subunit 12 OS=Homo sapiens OX=9606 GN=PSMD12 PE=1 SV=3;>tr|J3KTJ5|J3KTJ5_HUM	PSMD12	1.44122	NA	NA	2.26942	NA	NA	0.620305	NA	NA	-1.24869	NA	NA	2.55886	NA	NA	0.127633	NA	NA
O00267-2;O00267	>sp|O00267-2|SPT5H_HUMAN Isoform 2 of Transcription elongation factor SPT5 OS=Homo sapiens OX=9606 GN=SUPT5H;>sp|O00267|SPT5H_HUMAN Transcription elongation factor SPT5 OS=Homo sapiens OX=9606 GN=SUPT5H PE=1 SV=1	SUPT5H	2.42602	3.8843	6.01939	7.296	2.38527	5.21031	0.581303	-1.51486	-0.576734	0.0963968	1.3184	3.5102	0.15069	0.930699	3.00773	0.0946415	-0.741783	-0.145238
O00273;O00273-2	>sp|O00273|DFFA_HUMAN DNA fragmentation factor subunit alpha OS=Homo sapiens OX=9606 GN=DFFA PE=1 SV=1;>sp|O00273-2|DFFA_HUMAN Isoform DFF35 of DNA fragmentation factor subunit alpha OS=Homo sapiens OX=9606 GN=DFFA	DFFA	1.09963	2.7514	3.18113	1.87869	3.0242	5.33867	0.77905	0.214125	1.97688	-2.13251	0.0844725	0.816067	-1.72853	1.80571	3.8487	0.43808	0.931229	2.36129
O00299	>sp|O00299|CLIC1_HUMAN Chloride intracellular channel protein 1 OS=Homo sapiens OX=9606 GN=CLIC1 PE=1 SV=4	CLIC1	2.82747	2.58607	2.4695	3.18555	1.80587	2.03224	0.414244	-0.598763	-0.449651	-0.140333	0.182184	-0.00436353	-0.310271	0.160791	0.172231	-0.0771171	-0.415615	-0.0854202
O00303;H0YDT6	>sp|O00303|EIF3F_HUMAN Eukaryotic translation initiation factor 3 subunit F OS=Homo sapiens OX=9606 GN=EIF3F PE=1 SV=1;>tr|H0YDT6|H0YDT6_HUMAN Eukaryotic translation initiation factor 3 subunit F (Fragment) OS=Homo sapiens OX=9606 GN=EIF3F PE=1 SV=1	EIF3F	NA	NA	NA	NA	NA	NA	NA	NA	NA	NA	NA	NA	NA	NA	NA	NA	NA	NA
O00410;H0Y8C6;O00410-3;O00410-2	>sp|O00410|IPO5_HUMAN Importin-5 OS=Homo sapiens OX=9606 GN=IPO5 PE=1 SV=4;>tr|H0Y8C6|H0Y8C6_HUMAN Importin-5 (Fragment) OS=Homo sapiens OX=9606 GN=IPO5 PE=1 SV=1;>sp|O00410-3|IPO5_HUMAN Isoform 3 of Importin-5 OS=Homo sapiens OX=9606 GN=IPO5;>sp|O00410-2|	IPO5	1.69336	2.00526	2.52629	2.51468	1.39742	2.43901	0.8222	-0.703642	-0.425811	-0.471129	-0.614006	-0.165224	-0.319316	-0.394449	0.383386	0.316841	0.0626744	0.10017
O00425	>sp|O00425|IF2B3_HUMAN Insulin-like growth factor 2 mRNA-binding protein 3 OS=Homo sapiens OX=9606 GN=IGF2BP3 PE=1 SV=2	IGF2BP3	NA	NA	NA	NA	NA	NA	NA	NA	NA	NA	NA	NA	NA	NA	NA	NA	NA	NA
O00443	>sp|O00443|P3C2A_HUMAN Phosphatidylinositol 4-phosphate 3-kinase C2 domain-containing subunit alpha OS=Homo sapiens OX=9606 GN=PIK3C2A PE=1 SV=2	PIK3C2A	NA	NA	NA	NA	NA	NA	NA	NA	NA	NA	NA	NA	NA	NA	NA	NA	NA	NA
O00469;O00469-2;E7ETU9;C9JXZ0	>sp|O00469|PLOD2_HUMAN Procollagen-lysine,2-oxoglutarate 5-dioxygenase 2 OS=Homo sapiens OX=9606 GN=PLOD2 PE=1 SV=2;>sp|O00469-2|PLOD2_HUMAN Isoform 2 of Procollagen-lysine,2-oxoglutarate 5-dioxygenase 2 OS=Homo sapiens OX=9606 GN=PLOD2;>tr|E7ETU9|E7ETU9_H	PLOD2	NA	NA	NA	NA	NA	NA	NA	NA	NA	NA	NA	NA	NA	NA	NA	NA	NA	NA
O00505;H0Y4S9	>sp|O00505|IMA4_HUMAN Importin subunit alpha-4 OS=Homo sapiens OX=9606 GN=KPNA3 PE=1 SV=2;>tr|H0Y4S9|H0Y4S9_HUMAN Importin subunit alpha-4 (Fragment) OS=Homo sapiens OX=9606 GN=KPNA3 PE=1 SV=1	KPNA3	2.61068	NA	NA	4.14657	NA	NA	1.03752	NA	NA	2.96347	NA	NA	4.38384	NA	NA	0.598175	NA	NA
O00512	>sp|O00512|BCL9_HUMAN B-cell CLL/lymphoma 9 protein OS=Homo sapiens OX=9606 GN=BCL9 PE=1 SV=4	BCL9	NA	NA	NA	NA	NA	NA	NA	NA	NA	NA	NA	NA	NA	NA	NA	NA	NA	NA
O00566;U3KQ48	>sp|O00566|MPP10_HUMAN U3 small nucleolar ribonucleoprotein protein MPP10 OS=Homo sapiens OX=9606 GN=MPHOSPH10 PE=1 SV=2;>tr|U3KQ48|U3KQ48_HUMAN U3 small nucleolar ribonucleoprotein protein MPP10 OS=Homo sapiens OX=9606 GN=MPHOSPH10 PE=1 SV=1	MPHOSPH10	NA	NA	NA	NA	NA	NA	NA	NA	NA	NA	NA	NA	NA	NA	NA	NA	NA	NA
O00763-3;O00763-2;O00763	>sp|O00763-3|ACACB_HUMAN Isoform 3 of Acetyl-CoA carboxylase 2 OS=Homo sapiens OX=9606 GN=ACACB;>sp|O00763-2|ACACB_HUMAN Isoform 2 of Acetyl-CoA carboxylase 2 OS=Homo sapiens OX=9606 GN=ACACB;>sp|O00763|ACACB_HUMAN Acetyl-CoA carboxylase 2 OS=Homo sapiens	ACACB	NA	NA	NA	NA	NA	NA	NA	NA	NA	NA	NA	NA	NA	NA	NA	NA	NA	NA
O14497;O14497-2;H0Y488;A0A1B0GTU5;O14497-3	>sp|O14497|ARI1A_HUMAN AT-rich interactive domain-containing protein 1A OS=Homo sapiens OX=9606 GN=ARID1A PE=1 SV=3;>sp|O14497-2|ARI1A_HUMAN Isoform 2 of AT-rich interactive domain-containing protein 1A OS=Homo sapiens OX=9606 GN=ARID1A;>tr|H0Y488|H0Y488_H	ARID1A	2.9541	3.80601	3.57785	3.60763	2.9773	3.28923	0.570754	-0.895288	-0.451208	1.79983	1.06791	1.21791	1.71931	0.992406	1.1488	0.104605	0.0727232	-0.0568513
O14646-2;O14646	>sp|O14646-2|CHD1_HUMAN Isoform 2 of Chromodomain-helicase-DNA-binding protein 1 OS=Homo sapiens OX=9606 GN=CHD1;>sp|O14646|CHD1_HUMAN Chromodomain-helicase-DNA-binding protein 1 OS=Homo sapiens OX=9606 GN=CHD1 PE=1 SV=2	CHD1	1.79543	NA	NA	2.65931	NA	NA	0.697952	NA	NA	0.0596322	NA	NA	0.673466	NA	NA	0.141956	NA	NA
O14776-2;O14776;G3V220	>sp|O14776-2|TCRG1_HUMAN Isoform 2 of Transcription elongation regulator 1 OS=Homo sapiens OX=9606 GN=TCERG1;>sp|O14776|TCRG1_HUMAN Transcription elongation regulator 1 OS=Homo sapiens OX=9606 GN=TCERG1 PE=1 SV=2;>tr|G3V220|G3V220_HUMAN Transcription elong	TCERG1	0.889396	2.8321	2.7801	1.44063	2.22882	2.5756	0.396817	-0.11115	-0.175599	-0.777492	-0.352658	0.316377	-0.580871	0.759582	0.636451	-0.0977489	0.559639	0.361319
O14777	>sp|O14777|NDC80_HUMAN Kinetochore protein NDC80 homolog OS=Homo sapiens OX=9606 GN=NDC80 PE=1 SV=1	NDC80	0.730575	2.5653	3.28023	1.35072	2.01803	2.87178	0.620117	-0.61083	-0.408435	-1.89921	0.481402	0.665302	-1.47678	0.993783	0.87688	0.111833	-0.0711332	0.057277
O14828-2;O14828	>sp|O14828-2|SCAM3_HUMAN Isoform 2 of Secretory carrier-associated membrane protein 3 OS=Homo sapiens OX=9606 GN=SCAMP3;>sp|O14828|SCAM3_HUMAN Secretory carrier-associated membrane protein 3 OS=Homo sapiens OX=9606 GN=SCAMP3 PE=1 SV=3	SCAMP3	2.12423	2.30267	NA	2.55065	1.37462	NA	0.426426	-0.928018	NA	-0.68265	-0.0899428	NA	-0.826003	-0.281229	NA	-0.0648873	-0.74485	NA
O14908;K7EM11;O14908-2	>sp|O14908|GIPC1_HUMAN PDZ domain-containing protein GIPC1 OS=Homo sapiens OX=9606 GN=GIPC1 PE=1 SV=2;>tr|K7EM11|K7EM11_HUMAN PDZ domain-containing protein GIPC1 (Fragment) OS=Homo sapiens OX=9606 GN=GIPC1 PE=1 SV=1;>sp|O14908-2|GIPC1_HUMAN Isoform 2 of PD	GIPC1	NA	NA	NA	NA	NA	NA	NA	NA	NA	NA	NA	NA	NA	NA	NA	NA	NA	NA
O14929;O14929-2	>sp|O14929|HAT1_HUMAN Histone acetyltransferase type B catalytic subunit OS=Homo sapiens OX=9606 GN=HAT1 PE=1 SV=1;>sp|O14929-2|HAT1_HUMAN Isoform B of Histone acetyltransferase type B catalytic subunit OS=Homo sapiens OX=9606 GN=HAT1	HAT1	1.78018	2.75809	NA	2.49899	1.35101	NA	0.526269	-1.08235	NA	-1.47201	0.013498	NA	-1.18203	-0.236232	NA	0.166715	-0.445008	NA
O14964-2;O14964;I3L1P5	>sp|O14964-2|HGS_HUMAN Isoform 2 of Hepatocyte growth factor-regulated tyrosine kinase substrate OS=Homo sapiens OX=9606 GN=HGS;>sp|O14964|HGS_HUMAN Hepatocyte growth factor-regulated tyrosine kinase substrate OS=Homo sapiens OX=9606 GN=HGS PE=1 SV=1;>tr|I	HGS	4.50526	2.51596	2.5102	3.5145	1.62185	1.90851	0.414569	-0.605069	-0.646677	2.35166	-0.178159	0.0651587	2.48571	-0.19347	0.0511633	-0.0817817	0.0820213	-0.188661
O14974-5;O14974-4;O14974-3;O14974;O14974-2;F8VZN8;H0YIS4	>sp|O14974-5|MYPT1_HUMAN Isoform 5 of Protein phosphatase 1 regulatory subunit 12A OS=Homo sapiens OX=9606 GN=PPP1R12A;>sp|O14974-4|MYPT1_HUMAN Isoform 4 of Protein phosphatase 1 regulatory subunit 12A OS=Homo sapiens OX=9606 GN=PPP1R12A;>sp|O14974-3|MYPT1	PPP1R12A	NA	2.5792	2.5918	NA	2.36866	2.16636	NA	-0.0567013	-0.42401	NA	0.0133551	0.0142124	NA	0.85591	0.168899	NA	0.50457	0.0728604
O14979-3;O14979-2;A0A087WUK2;O14979	>sp|O14979-3|HNRDL_HUMAN Isoform 3 of Heterogeneous nuclear ribonucleoprotein D-like OS=Homo sapiens OX=9606 GN=HNRNPDL;>sp|O14979-2|HNRDL_HUMAN Isoform 2 of Heterogeneous nuclear ribonucleoprotein D-like OS=Homo sapiens OX=9606 GN=HNRNPDL;>tr|A0A087WUK2|A	HNRNPDL	2.40917	3.34568	3.01119	2.77728	2.4775	2.65414	0.437015	-0.850897	-0.320216	0.779134	0.671293	0.693766	1.08263	0.964805	0.916324	0.0136409	-0.119745	0.1333
O14980	>sp|O14980|XPO1_HUMAN Exportin-1 OS=Homo sapiens OX=9606 GN=XPO1 PE=1 SV=1	XPO1	2.92484	2.90227	1.33525	3.32553	0.966873	0.797926	0.54962	-2.02815	-0.62814	0.319965	0.00302648	-1.24236	0.269392	-1.00055	-1.19952	0.0731347	-1.20124	-0.131282
O15014	>sp|O15014|ZN609_HUMAN Zinc finger protein 609 OS=Homo sapiens OX=9606 GN=ZNF609 PE=1 SV=2	ZNF609	1.23033	2.4822	1.43103	1.76154	2.01628	1.10024	0.490467	-0.327873	-0.330774	-0.725255	-0.345051	-1.34913	-0.755965	-0.529198	-1.33072	-0.0148785	0.428035	-0.0814458
O15042-2;O15042;E7ET15;O15042-3	>sp|O15042-2|SR140_HUMAN Isoform 2 of U2 snRNP-associated SURP motif-containing protein OS=Homo sapiens OX=9606 GN=U2SURP;>sp|O15042|SR140_HUMAN U2 snRNP-associated SURP motif-containing protein OS=Homo sapiens OX=9606 GN=U2SURP PE=1 SV=2;>tr|E7ET15|E7ET15	U2SURP	4.20273	2.51276	2.82085	4.21125	1.80033	2.479	0.652693	-0.865043	-0.457574	4.2727	-0.319352	0.465922	2.14003	-0.0540178	0.338567	0.212383	-0.0697093	0.0368901
O15047	>sp|O15047|SET1A_HUMAN Histone-lysine N-methyltransferase SETD1A OS=Homo sapiens OX=9606 GN=SETD1A PE=1 SV=3	SETD1A	NA	NA	NA	NA	NA	NA	NA	NA	NA	NA	NA	NA	NA	NA	NA	NA	NA	NA
O15067	>sp|O15067|PUR4_HUMAN Phosphoribosylformylglycinamidine synthase OS=Homo sapiens OX=9606 GN=PFAS PE=1 SV=4	PFAS	1.69555	1.24007	NA	2.30763	-0.46554	NA	0.610983	-1.70562	NA	-0.668249	-1.32576	NA	-0.1721	-1.97824	NA	0.117429	-0.974461	NA
O60684;O15131;P52294;Q5TFJ7;C9JYI4	>sp|O60684|IMA7_HUMAN Importin subunit alpha-7 OS=Homo sapiens OX=9606 GN=KPNA6 PE=1 SV=1;>sp|O15131|IMA6_HUMAN Importin subunit alpha-6 OS=Homo sapiens OX=9606 GN=KPNA5 PE=1 SV=2;>sp|P52294|IMA5_HUMAN Importin subunit alpha-5 OS=Homo sapiens OX=9606 GN=KP	KPNA6	NA	NA	NA	NA	NA	NA	NA	NA	NA	NA	NA	NA	NA	NA	NA	NA	NA	NA
O15164-2;O15164	>sp|O15164-2|TIF1A_HUMAN Isoform Short of Transcription intermediary factor 1-alpha OS=Homo sapiens OX=9606 GN=TRIM24;>sp|O15164|TIF1A_HUMAN Transcription intermediary factor 1-alpha OS=Homo sapiens OX=9606 GN=TRIM24 PE=1 SV=3	TRIM24	NA	-1.4362	NA	NA	-2.03552	NA	NA	-0.599331	NA	NA	-3.95895	NA	NA	-3.51918	NA	NA	0.272262	NA
O15231;O15231-6;O15231-3;O15231-4;O15231-7;O15231-8;H0Y704;O15231-5;H7BZT5;O15231-2	>sp|O15231|ZN185_HUMAN Zinc finger protein 185 OS=Homo sapiens OX=9606 GN=ZNF185 PE=1 SV=3;>sp|O15231-6|ZN185_HUMAN Isoform 6 of Zinc finger protein 185 OS=Homo sapiens OX=9606 GN=ZNF185;>sp|O15231-3|ZN185_HUMAN Isoform 3 of Zinc finger protein 185 OS=Homo	ZNF185	2.12334	3.05768	2.58561	2.57659	2.49354	1.82016	0.412836	-0.587468	-0.706889	1.29496	0.295958	-0.119667	1.9641	1.30223	-0.211699	-0.0367034	0.0600474	-0.240469
O15294;O15294-3;O15294-2;O15294-4	>sp|O15294|OGT1_HUMAN UDP-N-acetylglucosamine--peptide N-acetylglucosaminyltransferase 110 kDa subunit OS=Homo sapiens OX=9606 GN=OGT PE=1 SV=3;>sp|O15294-3|OGT1_HUMAN Isoform 1 of UDP-N-acetylglucosamine--peptide N-acetylglucosaminyltransferase 110 kDa su	OGT	1.66307	2.85888	NA	2.09048	1.12068	NA	0.404358	-1.73817	NA	-0.751805	0.159887	NA	-0.819648	-0.671187	NA	-0.10101	-0.971855	NA
O15355	>sp|O15355|PPM1G_HUMAN Protein phosphatase 1G OS=Homo sapiens OX=9606 GN=PPM1G PE=1 SV=1	PPM1G	3.19882	3.38198	3.29171	3.78931	3.296	2.93299	0.435202	-0.0210576	-0.275489	1.40572	0.626019	0.676719	1.50289	1.8779	0.938098	-0.00579684	0.630592	0.188274
O15479	>sp|O15479|MAGB2_HUMAN Melanoma-associated antigen B2 OS=Homo sapiens OX=9606 GN=MAGEB2 PE=1 SV=3	MAGEB2	2.63185	NA	3.28941	3.04797	NA	2.63566	0.689031	NA	-0.398113	-0.522924	NA	0.850559	-0.568794	NA	1.25991	0.178492	NA	0.0669502
[truncated: 999 more rows]

## Sheet: Raw data
Protein.IDs	Majority.protein.IDs	Peptide.counts..all.	Peptide.counts..razor.unique.	Peptide.counts..unique.	Protein.names	Gene.names	Fasta.headers	Number.of.proteins	Peptides	Razor...unique.peptides	Unique.peptides	Peptides.1	Peptides.2	Peptides.3	Razor...unique.peptides.1	Razor...unique.peptides.2	Razor...unique.peptides.3	Unique.peptides.1	Unique.peptides.2	Unique.peptides.3	Sequence.coverage....	Unique...razor.sequence.coverage....	Unique.sequence.coverage....	Mol..weight..kDa.	Sequence.length	Sequence.lengths	Fraction.average	Fraction.1	Fraction.2	Fraction.3	Fraction.4	Fraction.5	Fraction.6	Q.value	Score	Identification.type.1	Identification.type.2	Identification.type.3	Ratio.M.L	Ratio.M.L.normalized	Ratio.M.L.variability....	Ratio.M.L.count	Ratio.M.L.iso.count	Ratio.M.L.type	Ratio.H.L	Ratio.H.L.normalized	Ratio.H.L.variability....	Ratio.H.L.count	Ratio.H.L.iso.count
[truncated: 1,476 more rows]
[truncated: 94 more columns]

[truncated: 1 more sheets: Selected candidates]
