# Supplementary material for: Systematic discovery of UFM1 receptors reveals a regulatory module in DNA repair directing non-homologous end-joining
Source: Nat Commun. 2026 Jun 15;17:7574. doi: 10.1038/s41467-026-73882-8 (PMC13415529; doi:10.1038/s41467-026-73882-8)
Supplement: Supplementary file 5 — Supplementary Data 3 [file 41467_2026_73882_MOESM5_ESM.xlsx]

## Sheet: Plasmids
Supplementary Data 3
Plasmids and peptides used in this study
Database entry	Name	Origin/reference	Use in study
BAC409	pET15b-His6-UBA5 57-329	Reuven Wiener	Photo-crosslinking
BAC410	pET15b-His6-UBA5 57-346	Reuven Wiener	Photo-crosslinking
BAC576	pOPINB-UBA5 (FL)	This study	In vitro UFMylation assay
BAC577	pOPINB-UFC1	This study	In vitro UFMylation assay
BAC568	pOPINB-UFM1	This study	In vitro UFMylation assay
BAC545	pRSFDuet1-His-UFL1/Strep-DDRGK1 (29-end)	This study	In vitro UFMylation assay
BAC884	pOPINS-XRCC4 200-334	This study	NMR
BAC189	pcDNA3.0-HA-UFM1∆C2	This study	Cellular UFMylation
BAC398	pGEX-6P-1-UFM1 K34-TAG	This study	Photo-crosslinking
BAC399	pGEX-6P-1-UFM1 F35-TAG	This study	Photo-crosslinking
BAC400	pGEX-6P-1-UFM1 E39-TAG	This study	Photo-crosslinking
BAC129	pEGFP-C1-FLAG-UBA5	This study	Photo-crosslinking
BAC335	pEVOL-BpF	31190 Addgene	Photo-crosslinking
BAC402	pET28a-STREP-UFM1	This study	In vitro UFMylation assay
BAC405	pET28a-STREP-UFM1 F35-TAG	This study	In vitro UFMylation assay
BAC454	pGEX-6P-1-UFM1 F35-TAG -VGC	This study	Photo-crosslinking
BAC666	pMyc-XhoI-DNA pkcs A 2-399 46.3kDa	This study	Mammalian cell expression
BAC182	pEGFP-C1-FLAG-Ku70	This study	Mammalian cell expression
BAC827	pEGFP-C1-Ku70 K526R	This study	Mammalian cell expression
BAC431	pEGFP-C1-Ku80 WT	This study	Mammalian cell expression
BAC861	EGFP-XRCC4 Delta256-263*	This study	Mammalian cell expression
BAC899	pEGFP-C1-GFP-FLAG-XRCC4 180-5A*	This study	Mammalian cell expression
BAC051	pEGFP-C1-FLAG-XRCC4* (Uniprot accession code: Q13426-2, used for all XRCC4 expression plasmids)	MJCL NAR 2022	Mammalian cell expression
BAC256	pEGFP-C1-FLAG-XRCC4* SIM101AAAAA	MJCL NAR 2022	Mammalian cell expression
BAC219	pEGFP-C1-FLAG-XLF	Stephen Jackson group	Mammalian cell expression
BAC050	XRCC4 1-164 CtoA, pET 28a (N-terminal His)	MJCL NAR 2022	NMR
BAC076	pGEX6P1	Amersham	GST pulldowns
BAC149	pGEX-6p-1-UFM1ΔC2	This study	GST pulldowns
BAC146	pUFC1-2HA-APEX2-2NLS	This study	Proximity labelling screen
BAC135	pEGFP-C1-FLAG-UFL1	This study	Cellular UFMylation
BAC125	pTO-mCherry-FLAG-UBA5	This study	Cellular UFMylation
BAC134	pTO-mCherry-UfSP2	This study	Cellular UFMylation
BAC184	pSF-CMV-His6-UFC1	This study	Cellular UFMylation
BAC185	pSF-CMV-His6-UFL1	This study	Cellular UFMylation
BAC344	pCMV6-Myc-DDK-DDRGK1	Origene RC200825	Cellular UFMylation
BAC461	Cas9	Iain Hagan group	CRISPR-Cas9 UFSP2 degron tagging
BAC462	Double degron	Iain Hagan group	CRISPR-Cas9 UFSP2 degron tagging
BAC463	Atp1a1 template	Iain Hagan group	CRISPR-Cas9 UFSP2 degron tagging
BAC471	UFSP2 Template	This study	CRISPR-Cas9 UFSP2 degron tagging
BAC472	UFSP2 Guides 1_2_	This study	CRISPR-Cas9 UFSP2 degron tagging
BAC482	UFSP2 NO.3 Template+ Degron	This study	CRISPR-Cas9 UFSP2 degron tagging
BAC483	UFSP2 guide +cas9	This study	CRISPR-Cas9 UFSP2 degron tagging
BAC003	pEGFP-C1	Clontech	Random plasmid integration, GFP pulldowns
BAC244	pHAT5 XRCC4 1-270*	Tom Blundell group	Photo-crosslinking
BAC208	pHAT5 XLF FL	Tom Blundell group	Photo-crosslinking
BAC209	pHAT5 XLF 1- 224	Tom Blundell group	Photo-crosslinking
BAC740	pMyc-XLF 2-224	This study	Photo-crosslinking
BAC763	pEGFP-XLF 199-299	This study	Photo-crosslinking
BAC764	pEGFP-XLF 230-299	This study	Photo-crosslinking
BAC756	PEGFP-XLF 215-299	This study	Photo-crosslinking
BAC755	PEGFP-XLF 208-299	This study	Photo-crosslinking
BAC873	EGFP-XLF 199-207->GGGCGGGS	This study	Photo-crosslinking
BAC927	pcDNA3.0-His-UFM1∆C2	This study	Ni-affinity purification
BAC275	pCDNA3.1 FLAG EV	MJCL NAR 2022	EJ7 reporter assay
BAC276	pCDNA3.1 FLAG-XRCC4 WT*	MJCL NAR 2022	EJ7 reporter assay
BAC929	pCDNA3.1 FLAG-XRCC4 180-5A*	This study	EJ7 reporter assay
BAC930	pCDNA3.1 FLAG-XRCC4 del256-263*	This study	EJ7 reporter assay
BAC932	pCDNA3.1 FLAG-XRCC4 180-5A/del256-263*	This study	EJ7 reporter assay
BAC190	pX330-7a	Jeremy Stark	EJ7 reporter assay
BAC191	pX330-7b	Jeremy Stark	EJ7 reporter assay
*	Uniprot accession code: Q13426-2, used for all XRCC4 expression plasmids

## Sheet: siRNA
Supplementary Data 3
siRNA sequences used in this study
Name	Target sequence I	Target sequence II	Origin/ reference
siCTRL	CGUACGCGGAAUACUUCGA	GCACCAUCUUCUUCAAGGATT	doi: 10.1038/nature06337
siDNAPK	GCUAAGUAUAGUUGAUGUA		Dr Sebastien Britton
siCtIP	GCUAAAACAGGAACGAAUC		doi: 10.1128/MCB.24.21.9478-9486.2004
siLIG3-1	GCAUGUUUGAGAAACUAGA	CCACAAAAAAAAUCGAGGA	doi: 10.1093/nar/gkm195 and doi: 10.1093/nar/gkn184
ISG15	GCGCAGAUCACCCAGAAGA	GCACCGUGUUCAUGAAUCU	This study
URM1	GAAUUCUGGUGCUGAUUAA	GGCCAGAGUUGUUCAUCCA	This study
FAT10	GAGACUAAGACGGGUAUAA	CCUGAGACCCAGAUUGUGA	This study
ATG12	GGGAAGGACUUACGGAUGU	GCAGUAGAGCGAACACGAA	This study
FUBI	GAGGUGACCGGCCAGGAAA	GAGGUAAAGUCCAUGGUUC	This study
UFM1	CAAUGAUGGAAUAGGAAUA	CGGAUUAUUCCUAGAGAUC	This study
UBL3	AGACAUUACCAGAGCCAAA	CCAAAUAUUCUACGACUUA	This study
UBL4A	GGGAAACGACUCUCGGAUU	AGCUCAACCUAGUGGUCAA	This study
UBL4B	GGUCCUAGCUAAACACUUU	UGUCAGGGCAAGAGAGUGU	This study
UBL5	GGGAAGAAGGUCCGCGUUA	GAACCUGGAGCUUUAUUAU	This study
UFC1	GGAAGGAACUCGGUGGUUU	CAACAAGAAUGCUGACAAC	This study
UFL1	GUUCCAACAUCGACAAGCA	CAGGGAGAUUAUCCCUUGA	doi: 10.1093/nar/gkz110
ATM	GACUUUGGCUGUCAACUUUCG		doi: 10.1074/jbc.M601895200
XRCC4	AUAUGUUGGUGAACUGAGATT		doi: 10.1126/science.1261971
