# Supplementary material for: Systematic discovery of UFM1 receptors reveals a regulatory module in DNA repair directing non-homologous end-joining
Source: Nat Commun. 2026 Jun 15;17:7574. doi: 10.1038/s41467-026-73882-8 (PMC13415529; doi:10.1038/s41467-026-73882-8)
Supplement: Supplementary file 8 — Source Data [file 41467_2026_73882_MOESM8_ESM.zip]

Archive with 2 entries (2 files):
- Source_data_raw_values.xlsx
- Source_data_uncropped_blots.pdf
