# Supplementary material for: Systematic discovery of UFM1 receptors reveals a regulatory module in DNA repair directing non-homologous end-joining
Source: Nat Commun. 2026 Jun 15;17:7574. doi: 10.1038/s41467-026-73882-8 (PMC13415529; doi:10.1038/s41467-026-73882-8)
Supplement: Supplementary file 8 — Source Data [file 41467_2026_73882_MOESM8_ESM.zip › Source_data_raw_values.xlsx]

## Sheet: Fig 1D
Figure 1D
Random plasmid integration assay
siCTRL	siXRCC4	siUFM1 1	siUFM1 2	siUFC1 1	siUFC1 2	siUFL1 1	siUFL1 2
100	67.7776	57.252	69.9244	73.1826	66.4756	15.5234	68.2022
100	49.2992	60.0594	78.8552	63.2404	60.9231	31.3648	40.295
100	29.2581	59.4493	51.8976	46.1116	43.9504	46.0336	77.9739
100	74.4918	87.3052	55.955	85.8674	75.2562	44.898
100	51.5361		29.79	82.9678	17.4931	48.3194
100	61.7972		42.8725	84.4176	46.3746	54.9678
100	30.7905					14.9047
100	54.6539					40.7725

## Sheet: Fig 1E
Figure 1E
Survival following IR upon siRNA depletion
	Initial UT	UT	1 Gy	2 Gy	3 Gy			Initial UT	UT	1 Gy	2 Gy	3 Gy
siLuc	69.02	100	93.8931	64.7566	33.6352		siUFM1.2	60.805	100	55.5629	19.1349	6.80043
	42.73	100	107.723	111.491	90.6272			41.93	100	76.1269	34.7484	20.9754
	62.1	100	101.586	82.5121	51.8519			52.48	100	96.3796	89.1387	46.8845
	57.335	100	96.6425	92.0555	67.062			49.93	100	107.26	64.8508	35.8402
	62.535	100	103.214	81.5383	50.8755			Average	100	83.8324	51.9682	27.6251
	50.66	100	111.893	102.418	76.7667
	76.7625	100	92.3563	76.5087	64.1133			Initial UT	UT	1 Gy	2 Gy	3 Gy
	Average	100	101.044	87.3257	62.1331		siUFL1.1	39.915	100	97.9206	75.3476	55.067
								38.98	100	111.211	94.9333	44.9461
	Initial UT	UT	1 Gy	2 Gy	3 Gy			40.315	100	77.651	36.0164	20.5259
siATM	51.585	100	31.9957	7.56034	2.25841			51.62	100	95.4281	77.7606	35.248
	47.51	100	68.7539	68.5119	43.7382			78.81	100	74.2165	60.3413	44.3599
	56.47	100	75.6508	33.8056	22.0205			Average	100	91.2854	68.8798	40.0294
	56.31	100	89.2204	59.9627	12.8308
	57.395	100	78.4999	33.6702	22.1883			Initial UT	UT	1 Gy	2 Gy	3 Gy
	50.135	100	105.196	67.039	29.1513		siUFC1.2	66.82	100	88.3792	55.7992	29.5121
	74.55	100	66.841	61.3078	48.169			52.45	100	102.316	63.7655	43.1745
	Average	100	73.7368	47.4082	25.7652			59.665	100	100.612	83.399	49.9874
								Average	100	97.1025	67.6545	40.8913

## Sheet: Fig 6G
Figure 6G
Fluorescence intensity for WT and IDRmut XRCC4 normalised to pre-damage (0) and nuclear background (each column is individual cell)
Time (s)	WT																						IDRmut
1	0	0	0	0	0	0	0	0	0	0	0	0	0	0	0	0	0	0	0	0	0		0	0	0	0	0	0	0	0	0	0	0	0	0	0	0	0	0	0	0	0	0	0	0	0	0	0
2	6.00515e-05	0.00759589	0.0010298	0.00162929	0.00632284	0.014165	-0.00349333	0.0125317	0.0063032	0.0107311	0.00190501	0.0139293	0.00465521	0.00305055	0.00909989	0.00984214	0.0188132	0.0165603	0.0169279	0.0132956	-0.0011514		0.00233212	0.0139084	0.0158576	0.00733368	0.00699844	0.00195574	0.0112073	0.00241266	0.0146582	0.00173109	0.012088	0.0126107	0.000913297	0.00456285	0.00554568	0.00278679	0.00146347	0.0121521	0.0018222	0.00179607	0.00388661	-0.00161426	0.00169895	0.00341122	0.00513766	-0.00160363
3	-0.001624	0.0129408	0.00265859	0.00248855	0.0172857	0.0112249	0.00166287	0.0341049	0.00523027	0.0365505	0.0167113	0.0184892	0.0164414	0.0151387	0.0230754	0.0200895	0.0074826	0.0224774	0.0307108	0.0192202	0.0208228		0.0138241	0.0178704	0.0390182	0.0172562	0.0104518	0.0095305	0.0185716	0.0169833	0.0277556	0.00716447	0.0275502	0.0061239	0.00641891	0.00817924	0.0079388	0.0037079	0.00611041	0.0223529	0.00927305	0.00249403	-0.00328725	-0.0040467	0.00736397	0.0137119	0.00850537	-0.0030396
4	-0.00116446	0.020825	0.00442438	0.0126469	0.0269882	0.0233	0.00808147	0.0576322	0.0110101	0.0350127	0.029838	0.0204136	0.0341166	0.0205425	0.0309753	0.0336163	0.0227956	0.0404569	0.0349929	0.0268024	0.0326367		0.0176566	0.0260673	0.0481072	0.0264552	0.020099	0.0197702	0.0196102	0.0259437	0.0416141	0.0106768	0.0438925	0.023141	0.0108349	0.0121615	0.00686012	0.00224186	0.0100185	0.0307245	0.0123767	0.00749408	-0.00404717	0.000932552	0.01134	0.0173191	0.0123065	-0.00333294
5	0.0355157	0.0589087	0.0355098	0.04602	0.0606197	0.0594682	0.0522555	0.0794341	0.0465983	0.0649255	0.0544974	0.0640002	0.0800785	0.0616904	0.0656298	0.0797498	0.0720042	0.0876491	0.0451748	0.0518592	0.0625078		0.0348727	0.0665559	0.0728455	0.065952	0.0485666	0.0433533	0.0493595	0.050069	0.0757084	0.0398612	0.0756138	0.0522405	0.0508672	0.057108	0.0405137	0.0279514	0.0448702	0.0694695	0.0380145	0.0416188	0.0348446	0.0171206	0.0379985	0.0514307	0.040205	0.00762913
6	0.0620816	0.0807671	0.0545674	0.0910669	0.0872726	0.0933635	0.0783175	0.082318	0.0562967	0.0875755	0.0857338	0.0968946	0.108695	0.08472	0.0858046	0.110516	0.100177	0.123486	0.0658889	0.074154	0.0823566		0.0325266	0.0777151	0.0839016	0.105639	0.0696248	0.0614916	0.0850073	0.080378	0.110049	0.0730263	0.100621	0.0630178	0.0735808	0.0923361	0.058907	0.049724	0.0656854	0.105568	0.0591911	0.073182	0.0625159	0.0360866	0.0509185	0.0840721	0.0683716	0.014685
7	0.0783519	0.0927811	0.0637196	0.123151	0.0959607	0.130029	0.0999764	0.0905249	0.0645817	0.0963573	0.100322	0.123976	0.123569	0.103215	0.0997423	0.126037	0.111011	0.144785	0.0996168	0.0762319	0.0944482		0.0323583	0.0904761	0.0847024	0.121252	0.0814926	0.0625094	0.0972308	0.0959176	0.12839	0.0890799	0.111258	0.0798263	0.0872034	0.116083	0.0673344	0.0604711	0.0807926	0.131733	0.0882616	0.0917256	0.0833706	0.0419027	0.0539615	0.110304	0.0834223	0.0164061
8	0.087351	0.0953518	0.0715731	0.150721	0.122005	0.162764	0.124113	0.100241	0.0648108	0.105526	0.123919	0.147707	0.136583	0.118471	0.111833	0.137668	0.133875	0.170935	0.105208	0.098145	0.102993		0.0280062	0.100128	0.0826234	0.136214	0.0852897	0.0593139	0.104794	0.111198	0.135678	0.102255	0.114707	0.0780712	0.0992485	0.135794	0.0714088	0.0739043	0.0911419	0.167892	0.0829284	0.0966347	0.10134	0.0435383	0.0599856	0.128331	0.0898123	0.0144747
9	0.0937314	0.0993136	0.0755076	0.177967	0.126129	0.201578	0.148712	0.112328	0.0708489	0.119201	0.140366	0.162139	0.146482	0.132902	0.117648	0.147297	0.156318	0.18863	0.109566	0.103409	0.107648		0.0143483	0.103665	0.0879891	0.143353	0.0856022	0.0525239	0.113877	0.122001	0.138891	0.114483	0.119389	0.0802121	0.108065	0.146994	0.0683271	0.0837006	0.100653	0.194099	0.0787708	0.109357	0.120745	0.0552072	0.0704622	0.139447	0.094682	0.0137369
10	0.102068	0.098762	0.0780241	0.192392	0.152672	0.216503	0.16439	0.122825	0.0799558	0.14203	0.148922	0.176989	0.145289	0.134911	0.129497	0.154698	0.172799	0.192532	0.112216	0.096775	0.121909		0.0259648	0.0986575	0.0864731	0.144864	0.0907793	0.0524473	0.116841	0.121024	0.134252	0.122128	0.122854	0.0716419	0.115224	0.160005	0.0751826	0.0874217	0.108958	0.204447	0.0699074	0.115479	0.132685	0.0630382	0.0647092	0.154359	0.100182	0.0143672
11	0.104911	0.103153	0.0787959	0.214279	0.155567	0.21805	0.172539	0.105781	0.0837933	0.150963	0.159487	0.200353	0.144822	0.141539	0.138393	0.162877	0.195382	0.200051	0.115666	0.125324	0.132886		0.0293741	0.101918	0.0766417	0.139602	0.0917103	0.0470477	0.121874	0.128365	0.150185	0.128215	0.125528	0.0672897	0.134419	0.170153	0.0665565	0.104698	0.11516	0.2288	0.0687809	0.120151	0.149505	0.0688477	0.0796154	0.160873	0.104524	0.0122849
12	0.10908	0.108529	0.0824284	0.234695	0.154203	0.226782	0.162739	0.10646	0.0826931	0.153472	0.163054	0.234313	0.140947	0.144786	0.140656	0.165536	0.204666	0.219108	0.121017	0.129743	0.14397		0.0287263	0.105375	0.0823826	0.134452	0.0909501	0.0452592	0.125169	0.128241	0.150203	0.134899	0.128874	0.0658023	0.142482	0.179793	0.0767764	0.118497	0.118767	0.221513	0.0668042	0.126576	0.168615	0.0715216	0.0856255	0.163136	0.107347	0.00973604
13	0.114385	0.114637	0.0852327	0.240936	0.166303	0.233015	0.174972	0.103932	0.0801173	0.17005	0.179721	0.244269	0.134423	0.15209	0.141791	0.171089	0.211469	0.22317	0.134564	0.140188	0.159846		0.0335536	0.10131	0.0830286	0.1422	0.0898873	0.0411312	0.118208	0.140674	0.167465	0.135937	0.130488	0.0690522	0.157272	0.191066	0.0819184	0.1208	0.1226	0.23251	0.0780809	0.1462	0.172729	0.0780279	0.0814254	0.181009	0.111009	0.00846788
14	0.115315	0.113513	0.0870448	0.248797	0.166271	0.26141	0.195167	0.100829	0.0754351	0.173468	0.171932	0.256104	0.140664	0.157619	0.142528	0.176359	0.217801	0.225564	0.152439	0.156061	0.164828		0.0306807	0.112444	0.0890484	0.141249	0.0922881	0.0436006	0.121169	0.14343	0.18117	0.138553	0.131081	0.076364	0.17012	0.192837	0.0893537	0.126621	0.124072	0.23943	0.0909851	0.154569	0.16863	0.0803891	0.0874038	0.191082	0.114664	0.00654658
15	0.117026	0.115103	0.0897295	0.252491	0.168029	0.290205	0.201358	0.121987	0.0799439	0.178249	0.16901	0.262482	0.137628	0.164552	0.144451	0.186656	0.228778	0.239018	0.130102	0.162244	0.183744		0.0303287	0.118007	0.0744062	0.15107	0.0884305	0.0426345	0.1286	0.149204	0.190215	0.139539	0.131665	0.0809902	0.170607	0.208615	0.0957494	0.12158	0.129206	0.268795	0.087893	0.157507	0.174424	0.0875118	0.0931685	0.192518	0.118749	0.00366747
16	0.120373	0.119952	0.0929328	0.266154	0.170512	0.299623	0.198601	0.130258	0.0891584	0.195542	0.165618	0.286182	0.145178	0.17175	0.147873	0.199638	0.22181	0.241829	0.138134	0.176673	0.20413		0.0332811	0.112805	0.0706743	0.158263	0.0860837	0.0413091	0.134455	0.150621	0.191059	0.149093	0.131045	0.0749524	0.171712	0.212084	0.0887767	0.122669	0.134285	0.268931	0.0725896	0.160666	0.177642	0.0793258	0.0942948	0.200481	0.122584	0.00362691
17	0.127183	0.122873	0.0979867	0.275426	0.178503	0.313918	0.209466	0.127596	0.0884136	0.197235	0.176125	0.279417	0.15118	0.178544	0.153852	0.197928	0.237097	0.243797	0.128096	0.166465	0.225534		0.0362183	0.11969	0.0652354	0.158335	0.0888437	0.0455437	0.134004	0.161896	0.187445	0.154594	0.132032	0.0613866	0.17913	0.228212	0.0903796	0.121278	0.136469	0.278049	0.0820539	0.172289	0.18981	0.0766762	0.103811	0.210693	0.12526	0.00340628
18	0.13197	0.127867	0.102769	0.279799	0.182526	0.323295	0.218284	0.127749	0.0885601	0.199694	0.189775	0.291954	0.15406	0.18284	0.161183	0.195442	0.252788	0.25271	0.104999	0.162783	0.214761		0.0358345	0.131009	0.0492697	0.159063	0.089168	0.0445086	0.13171	0.159327	0.196605	0.157014	0.130839	0.0724048	0.191545	0.24273	0.0898051	0.119966	0.13991	0.283126	0.068569	0.175874	0.199893	0.0840295	0.101048	0.214938	0.128729	0.00340423
19	0.13077	0.127236	0.108166	0.281842	0.179752	0.356201	0.226259	0.116393	0.0907342	0.216243	0.228661	0.29778	0.142954	0.185908	0.167576	0.197522	0.265631	0.256595	0.121023	0.168632	0.207878		0.040804	0.140182	0.0587568	0.153273	0.0894644	0.0445183	0.133354	0.159551	0.196676	0.157283	0.127687	0.055048	0.196899	0.251596	0.0978135	0.122789	0.142442	0.293026	0.0659199	0.181021	0.207327	0.0749403	0.101019	0.22465	0.131846	0.00192276
20	0.130898	0.127845	0.113291	0.297103	0.185573	0.363769	0.237706	0.121983	0.0877609	0.230804	0.249452	0.304099	0.14144	0.18665	0.175419	0.203997	0.259663	0.269025	0.132691	0.17618	0.210746		0.0363072	0.14026	0.0710549	0.152323	0.0880777	0.0404117	0.133128	0.162481	0.201593	0.156771	0.127049	0.0566117	0.195472	0.251447	0.0978887	0.125174	0.147034	0.296248	0.066179	0.183767	0.207029	0.0805434	0.100042	0.224819	0.13371	0.000558488
21	0.130501	0.125719	0.117689	0.302564	0.173462	0.366658	0.253482	0.14686	0.0944937	0.228339	0.241791	0.308751	0.137785	0.192813	0.183014	0.210851	0.263262	0.2784	0.125826	0.179736	0.208495		0.039653	0.149872	0.0803939	0.150954	0.0859656	0.0389201	0.130413	0.163989	0.206559	0.158993	0.127783	0.0527679	0.200719	0.248835	0.104739	0.12409	0.149357	0.303434	0.0674306	0.184058	0.20991	0.0744519	0.106884	0.234314	0.13375	-0.00198636
22	0.128777	0.124352	0.12179	0.297494	0.180891	0.357678	0.275026	0.162581	0.0931745	0.228095	0.26021	0.324092	0.140456	0.198169	0.193914	0.224073	0.295443	0.286451	0.106104	0.178954	0.209544		0.0444563	0.140497	0.0785607	0.148955	0.086941	0.0409344	0.132651	0.164874	0.215069	0.161966	0.128958	0.0374603	0.205221	0.248799	0.103175	0.131122	0.15243	0.323949	0.055561	0.187491	0.208971	0.0825464	0.106769	0.229592	0.134484	-0.00304893
23	0.129671	0.128933	0.123349	0.323464	0.163188	0.348162	0.264503	0.161352	0.0934968	0.254403	0.268504	0.330957	0.132744	0.19445	0.202054	0.235168	0.289436	0.274693	0.0982315	0.17811	0.206151		0.054413	0.141275	0.0712274	0.142216	0.089911	0.0373682	0.135628	0.17039	0.203991	0.161152	0.131033	0.0353823	0.213211	0.246726	0.109073	0.125434	0.158062	0.319299	0.0649769	0.202227	0.210425	0.0831799	0.110644	0.239825	0.137776	-0.00421521
24	0.133383	0.130864	0.126261	0.314784	0.158241	0.341073	0.270717	0.15616	0.0941513	0.255092	0.267272	0.349852	0.135719	0.190204	0.206628	0.243092	0.287751	0.293209	0.110748	0.188195	0.218495		0.061231	0.128607	0.0817963	0.139488	0.0953707	0.0422769	0.140029	0.170207	0.224	0.162127	0.132928	0.0359085	0.220447	0.246887	0.10918	0.13021	0.160069	0.3153	0.0777068	0.195589	0.218451	0.0886722	0.107889	0.248231	0.14066	-0.00671384
25	0.133598	0.134711	0.12956	0.308253	0.149437	0.353699	0.290788	0.137657	0.0993703	0.253536	0.27425	0.365395	0.140323	0.194251	0.206942	0.247709	0.291451	0.328694	0.108059	0.196268	0.21612		0.0504452	0.129426	0.0871413	0.140916	0.0929576	0.0420138	0.143252	0.178752	0.218364	0.163198	0.130833	0.0383189	0.220608	0.250759	0.104934	0.132872	0.16084	0.327974	0.0874717	0.19572	0.225861	0.0910738	0.108465	0.242937	0.143643	-0.0104016
26	0.137473	0.134947	0.136669	0.302959	0.158222	0.369301	0.287626	0.163767	0.0929237	0.24336	0.272081	0.361333	0.140739	0.201586	0.210893	0.254541	0.287551	0.343764	0.104502	0.183891	0.208729		0.0411023	0.125188	0.0938506	0.145736	0.0889385	0.0430895	0.141425	0.181393	0.207764	0.165215	0.131409	0.0476682	0.218698	0.255067	0.109459	0.124303	0.16062	0.316079	0.0919087	0.199109	0.22098	0.0842539	0.110648	0.243653	0.145102	-0.0108094
27	0.13796	0.130934	0.139392	0.308018	0.158851	0.372331	0.309413	0.171462	0.0979286	0.258904	0.29782	0.349581	0.140485	0.202489	0.219289	0.263669	0.303565	0.347244	0.106731	0.193257	0.208911		0.0452559	0.121004	0.0904241	0.148456	0.0919809	0.0375952	0.140142	0.18563	0.217699	0.164782	0.129763	0.0449187	0.222733	0.260899	0.108141	0.119317	0.162965	0.339	0.0838178	0.198021	0.225214	0.0801856	0.109856	0.246094	0.145016	-0.0112622
28	0.140067	0.131369	0.143016	0.3135	0.151513	0.368195	0.316476	0.185923	0.0945641	0.260368	0.29356	0.353882	0.157595	0.204699	0.224652	0.274807	0.314802	0.363633	0.105587	0.202217	0.202781		0.040158	0.119658	0.101766	0.143508	0.0977561	0.0459748	0.140307	0.182128	0.211306	0.169368	0.129211	0.037315	0.21305	0.268701	0.10212	0.122051	0.163598	0.352183	0.0819524	0.190866	0.24356	0.0864511	0.116933	0.240642	0.144837	-0.01024
29	0.135093	0.136875	0.144587	0.316658	0.170477	0.379473	0.301938	0.188129	0.103447	0.274883	0.304652	0.379497	0.153267	0.211522	0.220817	0.279211	0.310142	0.372541	0.122274	0.178639	0.182621		0.041019	0.129477	0.1116	0.142999	0.0960277	0.0502407	0.142407	0.186211	0.207515	0.169114	0.130789	0.0383806	0.216241	0.275025	0.0968215	0.120347	0.16508	0.365501	0.0780293	0.194077	0.274502	0.0882402	0.115437	0.237993	0.143481	-0.0127194
30	0.136208	0.137972	0.148211	0.330149	0.175012	0.34753	0.295586	0.184246	0.103766	0.278553	0.323234	0.383452	0.163489	0.201893	0.226159	0.275384	0.312827	0.363706	0.138778	0.186423	0.162277		0.0369087	0.122008	0.118251	0.142473	0.0966595	0.0533541	0.139642	0.185834	0.210364	0.174077	0.129573	0.0429398	0.223934	0.27001	0.0948359	0.124739	0.167746	0.350926	0.0805497	0.20877	0.281795	0.0961416	0.111174	0.23006	0.140478	-0.0124005
31	0.138562	0.13908	0.151781	0.317078	0.181851	0.350403	0.294972	0.181607	0.0979802	0.275747	0.331577	0.378229	0.159667	0.206086	0.230802	0.27176	0.322826	0.379774	0.135872	0.186288	0.157578		0.0358064	0.114574	0.116347	0.139353	0.104914	0.0545251	0.136754	0.192097	0.207122	0.173443	0.130415	0.0402653	0.231263	0.27947	0.0977359	0.125802	0.174533	0.361268	0.0899465	0.219716	0.293318	0.0998691	0.11576	0.22388	0.139488	-0.009259
32	0.135702	0.137759	0.155829	0.323437	0.171497	0.365017	0.302532	0.193822	0.0964589	0.28296	0.330101	0.386464	0.160161	0.208674	0.224933	0.281124	0.299858	0.396736	0.147182	0.178084	0.1526		0.0308118	0.106432	0.114097	0.138953	0.10365	0.0526157	0.132081	0.195314	0.212685	0.173687	0.128577	0.0428726	0.237839	0.282892	0.0977719	0.119387	0.182038	0.366179	0.0867503	0.226038	0.280426	0.101651	0.114897	0.218737	0.138337	-0.0101035
33	0.134742	0.133681	0.156797	0.335126	0.162872	0.371221	0.294401	0.182479	0.0948693	0.277331	0.331005	0.392287	0.158076	0.205902	0.215303	0.288534	0.31152	0.407556	0.155098	0.190857	0.156331		0.0313124	0.101293	0.124125	0.142174	0.108995	0.0448962	0.136723	0.202317	0.213489	0.170945	0.127288	0.0397395	0.23406	0.278831	0.100374	0.124851	0.186073	0.377583	0.0858361	0.235603	0.292819	0.104448	0.114634	0.207275	0.137556	-0.00964367
34	0.138394	0.135051	0.161711	0.347226	0.17884	0.346288	0.290714	0.198214	0.0961728	0.288096	0.314008	0.392895	0.15774	0.207244	0.213858	0.297296	0.304596	0.412169	0.163268	0.189563	0.169111		0.0378373	0.0895811	0.122936	0.144573	0.103843	0.0481259	0.136725	0.21207	0.222224	0.175844	0.128878	0.0416165	0.232978	0.278564	0.0985351	0.127283	0.188251	0.379549	0.0876413	0.236268	0.309369	0.106218	0.115198	0.19484	0.137092	-0.0102799
35	0.143157	0.136951	0.162727	0.35689	0.176117	0.341322	0.288269	0.225535	0.0956986	0.282214	0.30609	0.393348	0.151062	0.212378	0.21463	0.295858	0.306619	0.420222	0.168012	0.198976	0.163693		0.0469549	0.084983	0.117643	0.149251	0.105477	0.0467794	0.14177	0.22721	0.237335	0.179325	0.128823	0.0284422	0.239457	0.288255	0.0990422	0.125022	0.188648	0.37488	0.0882264	0.236887	0.32132	0.10061	0.122199	0.184207	0.137148	-0.0101938
36	0.144595	0.139327	0.162631	0.348055	0.177803	0.337308	0.292923	0.213516	0.101591	0.294144	0.324704	0.399195	0.149532	0.208712	0.222249	0.292937	0.318618	0.415516	0.155374	0.205339	0.179516		0.0418136	0.0868571	0.112214	0.149985	0.105764	0.0522285	0.143642	0.238999	0.237354	0.182264	0.128915	0.0248415	0.237753	0.291335	0.0920963	0.124208	0.194754	0.374984	0.0832703	0.242862	0.335995	0.108084	0.120248	0.172631	0.138141	-0.0124315
37	0.145198	0.143449	0.160631	0.360925	0.18571	0.339778	0.277166	0.202422	0.103737	0.301238	0.318156	0.403129	0.145526	0.207559	0.221838	0.283852	0.301706	0.426206	0.148432	0.22417	0.181619		0.0397954	0.0920397	0.114053	0.148396	0.1037	0.0496147	0.144006	0.243674	0.233811	0.186801	0.129432	0.031512	0.238413	0.302619	0.0880855	0.120553	0.196027	0.35546	0.0732674	0.246656	0.343744	0.111521	0.131473	0.173316	0.13998	-0.013843
38	0.149328	0.144431	0.161118	0.350665	0.186563	0.340212	0.289201	0.195584	0.108974	0.295047	0.311771	0.404761	0.150416	0.214088	0.21887	0.284244	0.307968	0.455505	0.164893	0.227052	0.200275		0.0359284	0.0933952	0.114487	0.15178	0.106449	0.0535367	0.141809	0.240727	0.243412	0.189632	0.129022	0.0369076	0.242764	0.3107	0.0821851	0.127609	0.194592	0.355039	0.0681048	0.249203	0.348495	0.1072	0.128976	0.159306	0.140054	-0.0138513
39	0.147044	0.147479	0.163327	0.359913	0.199001	0.336422	0.285877	0.197461	0.113586	0.301028	0.315709	0.404979	0.147543	0.221546	0.216584	0.286331	0.313323	0.463472	0.155802	0.231243	0.200497		0.0338808	0.0945466	0.101242	0.155541	0.101799	0.0533382	0.142253	0.241242	0.239982	0.191508	0.128667	0.0397331	0.241661	0.312287	0.077819	0.122317	0.195678	0.350754	0.0663185	0.249578	0.345008	0.11395	0.131531	0.149016	0.140544	-0.0133541
40	0.148231	0.146304	0.164655	0.373421	0.197462	0.333815	0.280832	0.202911	0.106597	0.299715	0.313792	0.40556	0.148171	0.227527	0.220527	0.295859	0.300098	0.446107	0.160081	0.227442	0.204343		0.0385664	0.0991565	0.0981696	0.151211	0.102568	0.0572668	0.138372	0.245507	0.248908	0.19381	0.132543	0.0392405	0.24329	0.320206	0.0773517	0.124387	0.197019	0.358879	0.0653391	0.247981	0.344842	0.119517	0.138672	0.144792	0.13886	-0.0125549
41	0.149061	0.148455	0.164125	0.390452	0.198662	0.339278	0.281884	0.184112	0.111954	0.308696	0.322756	0.412293	0.14989	0.225517	0.220776	0.297834	0.323082	0.44762	0.163843	0.225999	0.218477		0.0490133	0.104087	0.108692	0.154112	0.103772	0.0550995	0.137032	0.24856	0.272268	0.194042	0.132828	0.0401526	0.246402	0.320029	0.0810558	0.125715	0.1997	0.354781	0.0557997	0.245174	0.350247	0.134658	0.13063	0.147465	0.139237	-0.0100505
42	0.148926	0.153331	0.163987	0.389034	0.203329	0.338141	0.276292	0.167457	0.109645	0.2976	0.295058	0.413101	0.153492	0.240715	0.216014	0.296399	0.317752	0.454761	0.168172	0.204718	0.20956		0.0386895	0.0988296	0.114415	0.160151	0.106509	0.05361	0.138152	0.254634	0.279162	0.196387	0.130517	0.0402402	0.243313	0.326602	0.082445	0.124025	0.201551	0.347099	0.0546846	0.248478	0.354753	0.138253	0.134736	0.151549	0.142151	-0.0115958
43	0.147296	0.155684	0.163673	0.394071	0.214341	0.358325	0.283418	0.16666	0.112933	0.308101	0.292929	0.430381	0.14773	0.244388	0.223232	0.292976	0.32219	0.454736	0.170327	0.202572	0.21029		0.0334887	0.100777	0.109073	0.163708	0.102681	0.0539558	0.137235	0.258512	0.278914	0.195413	0.126974	0.0478605	0.2498	0.328479	0.0819021	0.126397	0.203397	0.35151	0.0616184	0.250424	0.347369	0.137031	0.130952	0.143965	0.142388	-0.0115042
44	0.149267	0.146853	0.162741	0.409108	0.203757	0.345957	0.298514	0.171738	0.104904	0.319887	0.298299	0.413399	0.151635	0.24148	0.225921	0.289783	0.324198	0.45977	0.161859	0.215383	0.227767		0.0318801	0.0742409	0.110467	0.161375	0.106428	0.0521917	0.139357	0.266694	0.276596	0.199316	0.125713	0.0445047	0.24813	0.333701	0.0852982	0.129096	0.2047	0.343111	0.0670895	0.256427	0.327101	0.14544	0.141648	0.140711	0.146123	-0.00779715
45	0.151301	0.143788	0.161218	0.402269	0.201792	0.366775	0.309679	0.154926	0.10183	0.319638	0.288468	0.424288	0.14483	0.244996	0.23083	0.29156	0.308408	0.463798	0.150474	0.207147	0.238192		0.0225531	0.0708566	0.113823	0.157977	0.10657	0.0460459	0.139126	0.278495	0.266666	0.201088	0.125833	0.0388	0.253468	0.3342	0.0827467	0.125595	0.206023	0.361328	0.0655449	0.25806	0.328477	0.132737	0.145541	0.142011	0.149679	-0.00737825
46	0.151489	0.139813	0.161831	0.415869	0.198019	0.376692	0.324163	0.149765	0.10626	0.324531	0.296799	0.426609	0.139815	0.247471	0.231188	0.29448	0.317676	0.4671	0.157176	0.196481	0.242921		0.0255898	0.0681064	0.11658	0.159369	0.105098	0.040734	0.134356	0.283317	0.280202	0.205875	0.121886	0.0555487	0.257885	0.339526	0.0865504	0.131844	0.205906	0.349718	0.0871982	0.252919	0.325523	0.130104	0.140674	0.142914	0.151789	-0.0107114
47	0.151258	0.137443	0.158704	0.416322	0.211809	0.362356	0.332982	0.131179	0.110189	0.324307	0.296923	0.438648	0.140469	0.243973	0.240106	0.298099	0.324353	0.47476	0.170066	0.23287	0.236621		0.0264352	0.0655034	0.107762	0.165527	0.112672	0.0433888	0.135029	0.281976	0.281727	0.211275	0.118518	0.0560141	0.25611	0.344152	0.083232	0.141268	0.203807	0.357014	0.098493	0.252332	0.322943	0.138262	0.137703	0.1433	0.153249	-0.0104174
48	0.15644	0.139172	0.159688	0.430031	0.230016	0.372207	0.343194	0.1449	0.11327	0.333599	0.299873	0.440822	0.144717	0.243592	0.243716	0.293618	0.329475	0.477321	0.166041	0.236146	0.233016		0.0258017	0.0604367	0.11599	0.163965	0.11335	0.0531821	0.135259	0.279636	0.273489	0.219944	0.115351	0.0638041	0.251338	0.344155	0.0864695	0.147548	0.202128	0.35488	0.10528	0.251365	0.319568	0.131943	0.143278	0.152501	0.154724	-0.0111594
49	0.153413	0.137575	0.158671	0.431529	0.226038	0.374913	0.343212	0.133014	0.11364	0.316109	0.283779	0.449034	0.152748	0.24268	0.248422	0.285449	0.336268	0.492978	0.145802	0.242321	0.234252		0.0185019	0.0638612	0.12088	0.166329	0.116878	0.0551317	0.129621	0.279655	0.275613	0.219949	0.111794	0.0584262	0.245226	0.349909	0.0838576	0.14591	0.204395	0.347504	0.0989933	0.264107	0.313686	0.128098	0.149038	0.154119	0.155864	-0.00939169
50	0.150276	0.137192	0.160554	0.422749	0.220177	0.382375	0.332294	0.136967	0.111178	0.328659	0.279234	0.462398	0.163154	0.238279	0.248029	0.287112	0.335242	0.499331	0.154609	0.241608	0.25426		0.015052	0.0626123	0.109719	0.160626	0.119411	0.0607946	0.126319	0.266233	0.262202	0.230459	0.106271	0.0763249	0.243787	0.355592	0.0795507	0.147849	0.204853	0.362869	0.0968419	0.258054	0.309851	0.126795	0.148144	0.165755	0.157687	-0.00947055
51	0.149676	0.134711	0.161063	0.436773	0.238829	0.384394	0.335029	0.126828	0.107938	0.322336	0.276826	0.46038	0.170658	0.23872	0.244629	0.297799	0.33948	0.505552	0.163941	0.22951	0.243613		0.0235096	0.0551205	0.103029	0.163746	0.123253	0.0552625	0.121723	0.265105	0.278286	0.232258	0.100042	0.0816583	0.244486	0.355156	0.0800095	0.146596	0.202647	0.363208	0.101332	0.256978	0.311499	0.11995	0.153586	0.16485	0.160253	-0.00710635
52	0.150802	0.129168	0.163543	0.437238	0.231017	0.393935	0.342614	0.13665	0.112506	0.318338	0.294542	0.449262	0.178088	0.239494	0.239104	0.300779	0.346473	0.513081	0.168641	0.222672	0.2375		0.0130594	0.049798	0.11581	0.173161	0.127893	0.0539577	0.115175	0.271013	0.285691	0.236099	0.0934562	0.0823794	0.247961	0.347779	0.0849236	0.147362	0.201811	0.371243	0.110612	0.26762	0.300072	0.114087	0.154903	0.169378	0.162316	-0.00520943
53	0.146958	0.126268	0.164893	0.431255	0.239734	0.402163	0.339815	0.150454	0.106545	0.324123	0.306562	0.448073	0.186497	0.241548	0.232506	0.295558	0.36176	0.508228	0.160105	0.223732	0.224563		0.014238	0.04719	0.12391	0.168369	0.12705	0.0494376	0.120871	0.277877	0.296078	0.240543	0.08769	0.0889851	0.24623	0.341563	0.089321	0.14833	0.203497	0.38393	0.118971	0.270115	0.28851	0.110939	0.166993	0.17137	0.165881	-0.00355087
54	0.145516	0.122819	0.162808	0.422263	0.247064	0.401953	0.344917	0.14297	0.104342	0.320408	0.298968	0.450558	0.189587	0.241916	0.229046	0.297005	0.359968	0.496955	0.158299	0.218927	0.236919		0.0172599	0.0518948	0.134111	0.164536	0.138624	0.04454	0.114934	0.281842	0.306325	0.243373	0.0807266	0.0840396	0.245541	0.3406	0.0954005	0.151902	0.202502	0.389685	0.115719	0.281813	0.29699	0.106711	0.167531	0.170889	0.168677	-0.00235559
55	0.14056	0.121567	0.161842	0.424882	0.246194	0.428123	0.342378	0.148284	0.109977	0.319998	0.310573	0.455109	0.193796	0.243364	0.244131	0.289593	0.376145	0.515975	0.165998	0.224202	0.236841		0.0189405	0.0449218	0.131297	0.164302	0.142941	0.0386791	0.116511	0.288494	0.319368	0.246031	0.0765975	0.0869627	0.241726	0.337405	0.0949786	0.150297	0.205023	0.390065	0.106081	0.28905	0.283993	0.103454	0.169778	0.173784	0.173181	-0.00107384
56	0.137764	0.121426	0.159486	0.410921	0.249301	0.41529	0.353631	0.154146	0.111472	0.310763	0.297049	0.46081	0.191171	0.243861	0.245593	0.293563	0.354524	0.527929	0.170547	0.229434	0.232122		0.0151428	0.0406084	0.130075	0.164292	0.145366	0.0420078	0.120471	0.288955	0.30454	0.247032	0.0719466	0.086207	0.23544	0.341334	0.0931822	0.153904	0.20564	0.390042	0.106609	0.291338	0.278404	0.0884437	0.171508	0.183223	0.176333	-0.000970857
57	0.141967	0.112321	0.159748	0.414194	0.249225	0.417111	0.341498	0.179303	0.114002	0.305494	0.312925	0.476231	0.186138	0.237094	0.24538	0.294459	0.344278	0.538028	0.169444	0.228925	0.22802		0.0245946	0.0357123	0.136052	0.158526	0.147769	0.050534	0.119888	0.289374	0.311817	0.249694	0.0718436	0.0898188	0.233252	0.335769	0.0847376	0.156838	0.203841	0.390378	0.11137	0.299464	0.273672	0.0956703	0.168836	0.183295	0.179008	0.00293362
58	0.14698	0.109086	0.16042	0.407239	0.246442	0.398549	0.332899	0.193116	0.110724	0.294179	0.31994	0.462625	0.183041	0.238632	0.244375	0.292442	0.329028	0.54262	0.173841	0.232718	0.234293		0.0252005	0.0226635	0.138778	0.15614	0.147839	0.0468348	0.117646	0.293898	0.321816	0.251758	0.0710649	0.0917563	0.233041	0.342872	0.0810338	0.153834	0.204867	0.372573	0.109496	0.304917	0.279746	0.0927378	0.169501	0.18713	0.182482	0.00506225
59	0.148734	0.11253	0.163043	0.405559	0.247219	0.404297	0.32711	0.186698	0.104942	0.278961	0.307488	0.462144	0.176738	0.24655	0.247739	0.299192	0.342367	0.534817	0.183405	0.228715	0.227573		0.0278513	0.029495	0.129679	0.157865	0.148275	0.0436887	0.114927	0.286978	0.347067	0.254574	0.0687629	0.0941164	0.230567	0.33842	0.0806665	0.156671	0.2054	0.385553	0.108178	0.296967	0.289067	0.0868389	0.158921	0.188969	0.185392	0.00494128
60	0.146024	0.12032	0.165858	0.406086	0.239024	0.401082	0.326695	0.179746	0.101972	0.276318	0.30998	0.469183	0.179864	0.246144	0.242109	0.300146	0.330767	0.543212	0.211207	0.226306	0.223308		0.0300742	0.0243971	0.133972	0.156596	0.146297	0.0441893	0.118277	0.280119	0.362123	0.256923	0.0650895	0.0994414	0.226477	0.351757	0.0857328	0.162927	0.207045	0.377564	0.110289	0.283444	0.298008	0.103192	0.168506	0.190425	0.187652	0.0051735
61	0.150043	0.122275	0.164803	0.405752	0.235441	0.392169	0.330149	0.198884	0.10089	0.281853	0.306952	0.469042	0.182725	0.242227	0.239954	0.299893	0.312549	0.547984	0.217491	0.227612	0.223975		0.0314573	0.0281631	0.138261	0.15426	0.149836	0.0485541	0.119851	0.282361	0.346846	0.256657	0.0658302	0.094319	0.224125	0.346212	0.0817002	0.157889	0.203368	0.383831	0.0808404	0.301922	0.295637	0.102182	0.174441	0.185021	0.188449	0.00612663
62	0.149438	0.127126	0.167534	0.400264	0.242817	0.407094	0.323387	0.208603	0.0968489	0.269005	0.321491	0.463885	0.185213	0.24905	0.243895	0.296387	0.32827	0.538943	0.211279	0.21344	0.242117		0.0316575	0.0361494	0.147788	0.152869	0.148884	0.0447598	0.124195	0.27933	0.349901	0.25461	0.0658284	0.0899946	0.235287	0.338173	0.083974	0.160069	0.203265	0.361114	0.0703079	0.305548	0.310758	0.102962	0.176113	0.187183	0.187631	0.00786941
63	0.145546	0.126791	0.16747	0.395753	0.237887	0.412957	0.338246	0.216958	0.0917	0.287369	0.305639	0.475603	0.185034	0.250072	0.237867	0.296337	0.314437	0.542492	0.223929	0.209543	0.246184		0.0307101	0.0352315	0.135378	0.15504	0.151619	0.039789	0.11759	0.276524	0.353701	0.256677	0.0661871	0.0882724	0.244997	0.342129	0.0787732	0.150037	0.202723	0.345378	0.0688632	0.300207	0.300621	0.105539	0.174141	0.193425	0.187972	0.00912407
64	0.14461	0.128671	0.166439	0.387972	0.236052	0.426243	0.334319	0.233995	0.0955479	0.284902	0.320541	0.489289	0.1835	0.252713	0.241248	0.302953	0.326578	0.544523	0.220836	0.208282	0.228103		0.0249061	0.0357805	0.127691	0.156528	0.157045	0.0366631	0.129862	0.270805	0.363974	0.258732	0.0633627	0.101121	0.255048	0.334699	0.077721	0.152723	0.201897	0.344823	0.0738586	0.285869	0.298127	0.121432	0.169899	0.196499	0.190109	0.0102255
65	0.145238	0.127023	0.165454	0.398235	0.244514	0.416291	0.354129	0.208761	0.0984597	0.283656	0.325855	0.484342	0.178554	0.258364	0.239674	0.304769	0.336527	0.538914	0.211773	0.210084	0.199713		0.0245203	0.0337527	0.133659	0.157496	0.157587	0.0303843	0.13172	0.27486	0.370396	0.25379	0.0619409	0.086935	0.253564	0.335496	0.0769801	0.159615	0.20445	0.343343	0.0798812	0.296873	0.301203	0.118813	0.159732	0.194812	0.191627	0.0134674
66	0.146296	0.128472	0.166249	0.391478	0.247854	0.413777	0.34847	0.213691	0.0948155	0.290371	0.316509	0.500527	0.175696	0.263395	0.238096	0.301521	0.324218	0.547637	0.224062	0.231702	0.202086		0.0113142	0.0315809	0.131372	0.147708	0.157749	0.0311643	0.136151	0.265851	0.364338	0.254027	0.0620264	0.0858477	0.261038	0.33478	0.0877411	0.166087	0.20499	0.349337	0.0876419	0.281882	0.300537	0.125122	0.155413	0.195327	0.190826	0.0148518
67	0.143167	0.13034	0.166692	0.383652	0.243598	0.402452	0.354639	0.212906	0.0881667	0.289323	0.309306	0.501798	0.168626	0.269203	0.244303	0.30357	0.324102	0.552254	0.223085	0.237937	0.213416		0.0118451	0.0211363	0.117053	0.148493	0.160609	0.0357063	0.141238	0.260164	0.358265	0.248925	0.0603414	0.0844155	0.264232	0.332039	0.0885847	0.16713	0.205906	0.340324	0.0833322	0.266036	0.309764	0.134072	0.143005	0.200241	0.191375	0.0167331
68	0.141525	0.129725	0.166074	0.385476	0.234986	0.381247	0.360875	0.206724	0.0891828	0.270036	0.308926	0.506151	0.165614	0.274441	0.242731	0.306978	0.323591	0.541151	0.223539	0.238742	0.217524		-1.18235e-05	0.020566	0.105189	0.155634	0.164863	0.0387497	0.137972	0.256984	0.351063	0.247431	0.0582424	0.0878571	0.262063	0.334034	0.0843206	0.169909	0.207395	0.336309	0.0778937	0.261252	0.330951	0.14193	0.141523	0.206277	0.190021	0.0165689
69	0.145434	0.130148	0.168075	0.387424	0.228099	0.384303	0.36178	0.212184	0.0849522	0.261194	0.31594	0.495526	0.161498	0.273263	0.245933	0.303058	0.317157	0.546312	0.246187	0.229911	0.194481		-0.00196982	0.018943	0.108681	0.158836	0.161289	0.0421466	0.145725	0.259442	0.339393	0.248127	0.057354	0.0933392	0.264056	0.339735	0.0851609	0.168813	0.210826	0.340921	0.0715561	0.251407	0.313001	0.140299	0.141262	0.21413	0.187593	0.01671
70	0.148278	0.131525	0.168808	0.391846	0.224343	0.348651	0.353285	0.207341	0.0782949	0.26198	0.308058	0.490055	0.162184	0.280189	0.235772	0.309612	0.32504	0.535711	0.241091	0.229374	0.198917		-0.00742883	0.0245255	0.109486	0.157987	0.161487	0.0438005	0.148405	0.252454	0.332178	0.249649	0.0569951	0.103649	0.263463	0.337516	0.0877482	0.169964	0.211328	0.328361	0.0831882	0.247728	0.326529	0.146937	0.146514	0.215606	0.185633	0.015285
71	0.146149	0.129738	0.170931	0.409496	0.218472	0.35514	0.342976	0.213636	0.073437	0.3018	0.300635	0.487579	0.16692	0.28402	0.241478	0.307669	0.337717	0.534702	0.217864	0.220904	0.199892		-0.0129669	0.0345978	0.108582	0.155565	0.159123	0.0355038	0.142139	0.255052	0.333985	0.251763	0.0573457	0.0957725	0.270555	0.336307	0.0861102	0.168863	0.213302	0.332505	0.081708	0.259206	0.33515	0.144148	0.151311	0.210735	0.182956	0.0165133
72	0.14396	0.132795	0.172135	0.402174	0.218893	0.354217	0.343819	0.199934	0.0730583	0.322372	0.288637	0.476328	0.167741	0.285492	0.253719	0.303487	0.353637	0.527528	0.209097	0.223178	0.205372		-0.0144214	0.0337596	0.0948414	0.160568	0.16313	0.0297608	0.1408	0.247081	0.328625	0.253437	0.0525253	0.0901212	0.27364	0.332032	0.0863042	0.163398	0.218613	0.334664	0.0737189	0.246728	0.331713	0.150793	0.151744	0.206502	0.179789	0.0147966
73	0.138578	0.132591	0.172296	0.413409	0.220844	0.353373	0.348516	0.196478	0.0771607	0.325613	0.29861	0.491806	0.166101	0.290345	0.253202	0.307791	0.35541	0.531712	0.192147	0.219769	0.212734		-0.0133312	0.0344486	0.0916048	0.164025	0.173352	0.0335671	0.14126	0.244969	0.314713	0.255163	0.0517647	0.0859727	0.274668	0.321308	0.0918684	0.170202	0.222419	0.336861	0.0594386	0.228441	0.329368	0.155985	0.151866	0.211549	0.177357	0.0141575
74	0.137064	0.134972	0.173496	0.410614	0.226956	0.353349	0.344463	0.20653	0.0789577	0.334717	0.300671	0.494132	0.179655	0.290115	0.254068	0.307439	0.339249	0.559025	0.193065	0.237426	0.213019		-0.0148799	0.0350594	0.0861259	0.162952	0.170161	0.0275988	0.143874	0.241704	0.300743	0.251974	0.0464636	0.079405	0.272725	0.32759	0.0930381	0.171477	0.225758	0.342326	0.0562422	0.228073	0.32844	0.168701	0.156746	0.207424	0.171923	0.0150313
75	0.132494	0.129577	0.172718	0.43334	0.241351	0.369835	0.347888	0.23028	0.0845113	0.332536	0.309736	0.494663	0.172396	0.295579	0.250924	0.308255	0.34708	0.577133	0.179762	0.252124	0.20433		-0.0178864	0.0440104	0.0828925	0.16707	0.17339	0.0347922	0.136835	0.234324	0.298278	0.252094	0.0440538	0.076223	0.27378	0.3157	0.0872301	0.170508	0.229178	0.340963	0.0463656	0.238551	0.337351	0.16147	0.142255	0.206427	0.170278	0.0177899
76	0.126252	0.132505	0.175937	0.442133	0.230978	0.371394	0.351122	0.243606	0.0854449	0.327117	0.310132	0.51127	0.168744	0.300711	0.26075	0.318644	0.374149	0.579005	0.169729	0.266768	0.207454		-0.018079	0.0407651	0.0811946	0.162825	0.169364	0.0340224	0.13968	0.224025	0.302425	0.248251	0.0395148	0.0781054	0.2827	0.317466	0.0837553	0.175165	0.233288	0.343754	0.054446	0.230534	0.326557	0.162616	0.152291	0.21551	0.169937	0.0202142
77	0.124371	0.130859	0.177155	0.453871	0.208631	0.359516	0.353263	0.252045	0.0830118	0.346478	0.299278	0.510035	0.169693	0.294185	0.256297	0.316034	0.36156	0.582752	0.179064	0.263124	0.192216		-0.0178829	0.0367935	0.0850464	0.163139	0.167914	0.0347785	0.143245	0.221656	0.303113	0.246354	0.0369657	0.090265	0.274121	0.318276	0.0848406	0.174275	0.234375	0.363264	0.0492282	0.226892	0.329435	0.162709	0.155297	0.215713	0.173673	0.0227076
78	0.123051	0.133589	0.178661	0.440418	0.207712	0.369685	0.339081	0.255238	0.0851114	0.32923	0.317035	0.500601	0.171908	0.293606	0.265213	0.317537	0.356438	0.583945	0.171061	0.25614	0.184708		-0.0168076	0.0330579	0.0906429	0.16361	0.167265	0.0390965	0.147308	0.221237	0.304337	0.241595	0.0348006	0.0912507	0.266629	0.316335	0.0860674	0.176201	0.238402	0.366874	0.0451646	0.226985	0.334927	0.164966	0.154811	0.212781	0.173879	0.0242127
79	0.125691	0.133224	0.179119	0.442913	0.215948	0.365587	0.3383	0.254417	0.0813329	0.341463	0.313133	0.485297	0.171659	0.299927	0.263772	0.31779	0.351144	0.582274	0.179881	0.253636	0.196634		-0.013873	0.0380106	0.0921406	0.168297	0.166887	0.0384917	0.145423	0.2216	0.306295	0.235536	0.0370794	0.0913262	0.266167	0.320429	0.0868376	0.176713	0.240081	0.374586	0.049129	0.230574	0.335201	0.165773	0.161955	0.213282	0.173287	0.0244292
80	0.124961	0.13563	0.179035	0.442559	0.211996	0.371098	0.341002	0.25226	0.0841905	0.331286	0.304353	0.492223	0.173039	0.305092	0.266727	0.314124	0.339353	0.594433	0.190398	0.241749	0.203936		-0.0183543	0.0363357	0.101009	0.174611	0.163051	0.0405611	0.144136	0.218715	0.331911	0.235167	0.0401243	0.10441	0.275502	0.30894	0.0864909	0.170895	0.238893	0.372837	0.0508032	0.22713	0.328936	0.176941	0.168254	0.21025	0.171891	0.0227468
81	0.126305	0.137535	0.180394	0.44896	0.202068	0.373683	0.353472	0.259029	0.081908	0.316908	0.29771	0.480065	0.183997	0.305645	0.266468	0.310109	0.328828	0.600701	0.187962	0.2253	0.194964		-0.0131608	0.04027	0.103461	0.177421	0.167975	0.046202	0.141103	0.217175	0.343054	0.232174	0.040779	0.102994	0.274711	0.304707	0.0790077	0.167203	0.245326	0.376118	0.0466913	0.241692	0.325773	0.174557	0.180535	0.218642	0.169591	0.0226588
82	0.130343	0.137416	0.183226	0.443161	0.199088	0.377624	0.355439	0.251178	0.0857723	0.312641	0.29591	0.475099	0.189808	0.293854	0.267852	0.306398	0.321518	0.607474	0.190961	0.228021	0.201268		-0.0119353	0.0477565	0.107061	0.172216	0.164638	0.047318	0.140415	0.21114	0.348028	0.233721	0.0427808	0.0952586	0.274189	0.31764	0.0815923	0.167224	0.248124	0.382257	0.0507155	0.244747	0.32986	0.168574	0.184886	0.204016	0.16646	0.0198378
83	0.132231	0.136642	0.185706	0.461113	0.209441	0.388596	0.355964	0.259466	0.0861434	0.330857	0.292831	0.477297	0.185897	0.283187	0.277866	0.311545	0.31844	0.63258	0.188351	0.223208	0.210503		-0.0102233	0.0472643	0.115986	0.176483	0.16192	0.0466026	0.142275	0.207418	0.351115	0.232701	0.0449729	0.0814831	0.276388	0.323296	0.0848084	0.160437	0.251334	0.394966	0.0547519	0.242024	0.328727	0.169576	0.187926	0.206059	0.164446	0.0177792
84	0.12996	0.136842	0.185438	0.472178	0.21724	0.387647	0.355334	0.271141	0.0892855	0.330074	0.294028	0.499183	0.192189	0.290129	0.2831	0.318485	0.304611	0.634405	0.171559	0.234871	0.225204		-0.0155554	0.0388125	0.108786	0.176361	0.158902	0.048259	0.137565	0.20157	0.346334	0.230209	0.0456811	0.0801003	0.281057	0.323621	0.0805533	0.160442	0.250537	0.393991	0.0546651	0.235991	0.330959	0.163008	0.191692	0.206408	0.1631	0.0158266
85	0.129333	0.139005	0.186956	0.47648	0.218903	0.403221	0.366681	0.271126	0.090748	0.334239	0.303953	0.498436	0.19235	0.282849	0.284421	0.311496	0.288249	0.645695	0.183339	0.231904	0.209842		-0.0126266	0.0369895	0.116648	0.189881	0.157502	0.0453311	0.136514	0.198542	0.35039	0.233053	0.0449235	0.0718849	0.279252	0.323572	0.075942	0.157931	0.250978	0.387557	0.0433468	0.240421	0.332058	0.161456	0.184192	0.208096	0.160536	0.0209341
86	0.128463	0.139647	0.186624	0.466218	0.207324	0.408597	0.381504	0.264442	0.0900331	0.307352	0.320725	0.519178	0.191314	0.280796	0.286235	0.310246	0.28763	0.657972	0.201178	0.226517	0.198482		-0.00588166	0.0268671	0.114824	0.1951	0.16405	0.0495493	0.134539	0.196314	0.350634	0.232085	0.0449587	0.0791536	0.270564	0.326927	0.0737497	0.156542	0.251085	0.391999	0.0381637	0.225152	0.329485	0.169492	0.181608	0.207261	0.160119	0.0184491
87	0.124879	0.141595	0.188126	0.463911	0.195386	0.416371	0.377556	0.277686	0.0906238	0.309945	0.322923	0.523686	0.191576	0.278388	0.289633	0.317095	0.271151	0.660567	0.208039	0.236435	0.202609		-0.014623	0.0310125	0.121723	0.195422	0.157799	0.0507623	0.134174	0.196362	0.35199	0.232612	0.048206	0.0828905	0.276331	0.331419	0.0793109	0.156537	0.247411	0.388443	0.0425055	0.232633	0.348187	0.154995	0.1857	0.215637	0.159785	0.0186014
88	0.124672	0.14105	0.187661	0.466671	0.200645	0.41826	0.378288	0.292544	0.0922191	0.313161	0.301005	0.515216	0.190732	0.271898	0.290844	0.317625	0.266729	0.667809	0.20248	0.245362	0.190284		-0.0100369	0.0384815	0.126371	0.198629	0.149727	0.0508735	0.128316	0.190458	0.359265	0.233493	0.0487804	0.0881705	0.273852	0.338079	0.0820694	0.153182	0.245201	0.398938	0.0449051	0.251275	0.353201	0.153113	0.182691	0.219755	0.162696	0.0166998
89	0.125755	0.135866	0.186509	0.464609	0.210316	0.411414	0.400854	0.306847	0.0978607	0.30864	0.317497	0.513701	0.182317	0.270487	0.290916	0.313469	0.260902	0.666751	0.189928	0.230598	0.188988		-0.0147497	0.0340545	0.130384	0.200922	0.153702	0.0573149	0.134771	0.191379	0.36345	0.232305	0.0529674	0.0931227	0.285603	0.328697	0.0801378	0.149986	0.242518	0.387092	0.0408639	0.249906	0.354065	0.132754	0.181148	0.224718	0.165186	0.0143998
90	0.128179	0.136559	0.187303	0.441898	0.211893	0.404595	0.400952	0.312682	0.0915831	0.30281	0.315293	0.523869	0.196255	0.273129	0.29328	0.318278	0.258062	0.655695	0.189131	0.22944	0.191		-0.00691477	0.0339928	0.128332	0.200909	0.152521	0.0465607	0.137943	0.196545	0.36696	0.231995	0.0545714	0.0955938	0.284628	0.334318	0.081073	0.148059	0.239677	0.38603	0.0523109	0.247839	0.332082	0.128646	0.192705	0.235593	0.167072	0.0139804
91	0.125095	0.135758	0.18536	0.430237	0.218463	0.413286	0.38212	0.332147	0.089334	0.305193	0.320963	0.529772	0.197301	0.27201	0.290279	0.311876	0.239189	0.665948	0.183521	0.227249	0.18522		-0.00720212	0.0398227	0.120993	0.208678	0.150762	0.0451132	0.13613	0.200492	0.375584	0.236455	0.0572253	0.0874149	0.274654	0.342145	0.0852375	0.140772	0.238742	0.392823	0.0505467	0.234658	0.338541	0.131524	0.181816	0.229103	0.165568	0.0145716
92	0.127212	0.132946	0.182629	0.43105	0.24509	0.405541	0.386924	0.335436	0.0877786	0.29818	0.331161	0.534017	0.191615	0.280253	0.292378	0.326867	0.240603	0.673889	0.171034	0.234208	0.189479		-0.0130759	0.0362788	0.117232	0.20548	0.153506	0.0441103	0.136078	0.201004	0.393189	0.238231	0.0596339	0.0802113	0.278674	0.353436	0.0828943	0.136537	0.241755	0.37682	0.0557473	0.222461	0.338681	0.133084	0.180626	0.227447	0.164469	0.0129907
93	0.126677	0.131202	0.179617	0.448554	0.234864	0.392467	0.394344	0.329322	0.0900074	0.301086	0.328832	0.532594	0.192086	0.284298	0.2983	0.331666	0.253041	0.677859	0.170454	0.227507	0.195509		-0.0161204	0.0360476	0.108477	0.201481	0.145134	0.0425276	0.138687	0.210559	0.406548	0.240617	0.0597111	0.0839166	0.283883	0.351357	0.0865377	0.134709	0.244111	0.38469	0.0467978	0.228243	0.341227	0.118758	0.178484	0.222506	0.165547	0.0132639
94	0.126593	0.129468	0.177047	0.457067	0.232805	0.385925	0.405904	0.319312	0.0823928	0.30661	0.330902	0.546977	0.19991	0.285172	0.299516	0.336599	0.263172	0.669958	0.165857	0.214977	0.202523		-0.0144989	0.0287617	0.115116	0.194278	0.150771	0.0362091	0.139223	0.205838	0.390908	0.245983	0.0566594	0.0785384	0.275095	0.35707	0.0904195	0.127753	0.244698	0.385094	0.0393199	0.239566	0.346647	0.113605	0.17191	0.220993	0.166388	0.0147058
95	0.126721	0.130052	0.177093	0.454424	0.240137	0.393181	0.385358	0.340175	0.0816481	0.298776	0.346415	0.539478	0.204676	0.283971	0.295558	0.334277	0.264167	0.66148	0.150327	0.219848	0.207934		-0.0210878	0.0293664	0.11659	0.193437	0.15742	0.03973	0.142289	0.212559	0.363529	0.244041	0.0559504	0.0717645	0.267069	0.370637	0.0959168	0.125263	0.245105	0.395543	0.0419248	0.228253	0.347051	0.111148	0.174453	0.228544	0.165447	0.0168818
96	0.121841	0.129028	0.175199	0.461635	0.234171	0.390133	0.375368	0.36911	0.0843629	0.300449	0.365442	0.539966	0.203042	0.287451	0.297435	0.329593	0.272857	0.650302	0.133138	0.228508	0.232332		-0.026826	0.0240874	0.115386	0.191809	0.153605	0.0384306	0.143024	0.2128	0.354144	0.241375	0.0554519	0.0703458	0.267515	0.383293	0.097089	0.125735	0.240781	0.399371	0.0339316	0.233101	0.340834	0.107215	0.159102	0.227149	0.167916	0.0175566
97	0.11852	0.132358	0.171589	0.481195	0.248085	0.389395	0.375344	0.387687	0.0800751	0.30894	0.356769	0.565236	0.202631	0.294549	0.296345	0.33462	0.252867	0.653038	0.138495	0.2193	0.221359		-0.0216662	0.0271508	0.122443	0.194331	0.159558	0.0375073	0.147061	0.222833	0.350999	0.242608	0.0547127	0.0762188	0.268827	0.371431	0.0926339	0.126248	0.237083	0.397868	0.0194381	0.231457	0.343239	0.108607	0.161257	0.237116	0.170064	0.0184783
98	0.116047	0.132834	0.169144	0.477862	0.238533	0.393851	0.376493	0.391392	0.0800079	0.283628	0.339748	0.564267	0.210946	0.303975	0.294098	0.338943	0.260792	0.646733	0.14093	0.209906	0.212976		-0.0200697	0.0163557	0.119145	0.184292	0.161127	0.0353037	0.143338	0.224058	0.366337	0.241946	0.0548289	0.0741173	0.271818	0.374708	0.0935569	0.133006	0.233809	0.386551	0.021893	0.245426	0.335227	0.108369	0.164654	0.24035	0.172029	0.0224743
99	0.113966	0.130833	0.170143	0.484136	0.232721	0.392127	0.380815	0.411485	0.0744705	0.277596	0.339745	0.549359	0.201868	0.30205	0.293244	0.329647	0.29185	0.647597	0.163454	0.204257	0.220958		-0.0218298	0.0238651	0.119345	0.185183	0.16757	0.0265306	0.146967	0.23497	0.378338	0.242392	0.0550202	0.0691	0.272155	0.373564	0.0980855	0.131401	0.237338	0.375846	0.0176095	0.260658	0.349201	0.119999	0.164486	0.238982	0.173782	0.0267538
100	0.113439	0.128724	0.170272	0.482309	0.231074	0.394752	0.392392	0.411606	0.0777057	0.278006	0.337117	0.551348	0.202202	0.307401	0.290417	0.329185	0.302868	0.652042	0.143251	0.210704	0.245978		-0.024655	0.0145689	0.119958	0.17935	0.172266	0.0269453	0.143289	0.242667	0.381164	0.237521	0.0523539	0.0723804	0.280681	0.372873	0.101075	0.13708	0.238975	0.398172	0.0202249	0.257784	0.354324	0.105881	0.164888	0.244722	0.177603	0.025908
101	0.114395	0.131263	0.170527	0.485164	0.237217	0.418705	0.387092	0.419641	0.0829145	0.284321	0.341438	0.539297	0.209464	0.309246	0.282468	0.330015	0.307368	0.654176	0.152911	0.219013	0.246924		-0.0388881	0.0145607	0.111177	0.178929	0.167952	0.0273895	0.14576	0.241742	0.376147	0.234796	0.0490767	0.0747173	0.283935	0.36348	0.103266	0.137851	0.239513	0.423413	0.0260364	0.261991	0.359987	0.104013	0.159932	0.240028	0.178353	0.0332121
102	0.117716	0.132109	0.1691	0.500003	0.248633	0.4096	0.410204	0.405774	0.0840661	0.28087	0.34262	0.537053	0.214013	0.312774	0.272739	0.333683	0.310288	0.656623	0.145168	0.205951	0.261802		-0.0344074	0.0160055	0.114403	0.181888	0.166525	0.0200313	0.152957	0.243684	0.371558	0.232182	0.0494611	0.0815646	0.279083	0.36049	0.103881	0.139142	0.243063	0.44341	0.0297939	0.241644	0.353856	0.11601	0.150504	0.239115	0.178386	0.0362854
103	0.11717	0.131977	0.17094	0.516208	0.233563	0.411571	0.417128	0.390147	0.0811192	0.280558	0.36019	0.533332	0.215421	0.322343	0.27423	0.33232	0.311072	0.657582	0.180831	0.201852	0.260866		-0.0364135	0.0161868	0.115953	0.173033	0.172481	0.0120655	0.166297	0.248914	0.376567	0.226287	0.0480113	0.0784801	0.286002	0.364784	0.101517	0.139681	0.244647	0.437671	0.0544942	0.230612	0.358876	0.115714	0.156345	0.236052	0.175924	0.0392053
104	0.114123	0.133095	0.172091	0.519396	0.219943	0.416706	0.411095	0.368541	0.0794534	0.290663	0.347087	0.539248	0.217289	0.32814	0.276036	0.342428	0.31146	0.660752	0.175029	0.213874	0.256166		-0.0352727	0.0122315	0.119152	0.175919	0.168606	0.00882674	0.164244	0.252671	0.373872	0.228991	0.0459855	0.0850322	0.282832	0.379048	0.106339	0.138166	0.24863	0.441849	0.0743221	0.223775	0.358176	0.120192	0.151756	0.237636	0.175647	0.0389813
105	0.111847	0.13375	0.171681	0.541526	0.223066	0.395022	0.410246	0.359212	0.0827062	0.303981	0.347521	0.52053	0.214204	0.331736	0.286632	0.340876	0.332702	0.660855	0.169805	0.21153	0.26938		-0.0396735	0.0101466	0.115656	0.177941	0.172504	0.0158676	0.167636	0.253059	0.368314	0.229851	0.043122	0.071386	0.289401	0.375216	0.107363	0.14036	0.249271	0.441698	0.0633453	0.211589	0.369174	0.117678	0.148245	0.232818	0.170438	0.0383952
106	0.114225	0.133574	0.172052	0.555273	0.220775	0.388319	0.427126	0.327603	0.0895893	0.307341	0.352988	0.50241	0.221241	0.334693	0.287534	0.346679	0.33386	0.653691	0.192643	0.203609	0.288568		-0.0390553	0.012216	0.120327	0.177366	0.174578	0.0196732	0.17841	0.251712	0.368788	0.226753	0.0409286	0.0748475	0.290017	0.371911	0.108375	0.13977	0.252193	0.438803	0.0663561	0.214736	0.389303	0.114356	0.146273	0.235632	0.170288	0.0373893
107	0.114505	0.140439	0.171694	0.554726	0.205045	0.391071	0.438942	0.339662	0.0910582	0.299308	0.344293	0.502549	0.223643	0.341742	0.288496	0.338136	0.331934	0.645957	0.193888	0.21219	0.27801		-0.0309116	0.033047	0.119393	0.180053	0.174193	0.0275877	0.176098	0.255274	0.341986	0.225033	0.0386783	0.0792533	0.286155	0.36175	0.109684	0.141565	0.2511	0.437397	0.0814909	0.225005	0.384783	0.109322	0.152101	0.233982	0.166064	0.0369297
108	0.111442	0.142086	0.174125	0.552971	0.214694	0.391651	0.434856	0.339014	0.0910509	0.290659	0.338609	0.502966	0.220433	0.34962	0.282319	0.33387	0.32045	0.661876	0.205905	0.230864	0.28829		-0.03301	0.0403104	0.117991	0.184785	0.17666	0.0271346	0.172662	0.246917	0.330027	0.22334	0.038571	0.0712717	0.27987	0.367216	0.110597	0.146006	0.253002	0.443627	0.095274	0.21826	0.384202	0.109649	0.164698	0.235163	0.162204	0.038214
109	0.107793	0.140701	0.17545	0.550261	0.198441	0.398508	0.435227	0.34981	0.0978703	0.279655	0.334919	0.490176	0.219178	0.351973	0.27714	0.330513	0.310222	0.681116	0.211605	0.249297	0.284549		-0.0399816	0.0379566	0.109542	0.186443	0.17445	0.0315352	0.173476	0.256703	0.346305	0.219961	0.0398177	0.0738265	0.287567	0.369919	0.104954	0.149072	0.254792	0.451367	0.0975064	0.197378	0.388726	0.101687	0.175787	0.236226	0.160391	0.0399821
110	0.1127	0.136494	0.174493	0.549258	0.191704	0.399858	0.452686	0.336218	0.101442	0.294906	0.319778	0.490632	0.220922	0.351201	0.281095	0.34656	0.317028	0.691287	0.204465	0.270135	0.288162		-0.0349012	0.0346822	0.101506	0.189291	0.177659	0.0253967	0.165775	0.258013	0.347651	0.218669	0.0376673	0.0721511	0.292768	0.363733	0.10307	0.154451	0.258626	0.442127	0.0834345	0.203425	0.407359	0.106831	0.177092	0.22308	0.160037	0.0399545
111	0.116559	0.135901	0.175364	0.548281	0.195311	0.407192	0.448591	0.33617	0.10477	0.317396	0.328976	0.486833	0.211234	0.351067	0.279346	0.35274	0.318543	0.703511	0.224331	0.267733	0.277614		-0.0269733	0.0326669	0.0986353	0.198768	0.179102	0.0238722	0.174416	0.262943	0.353807	0.225088	0.038954	0.07591	0.293952	0.367419	0.100616	0.157818	0.259595	0.436327	0.0842187	0.209816	0.421376	0.116194	0.181092	0.219634	0.157817	0.0394011
112	0.117505	0.133217	0.174242	0.552164	0.181111	0.405575	0.444645	0.311558	0.101903	0.313182	0.335387	0.472356	0.213683	0.35482	0.281774	0.35501	0.339316	0.695738	0.221777	0.279966	0.279986		-0.0294009	0.0244064	0.0891999	0.201928	0.176832	0.0235472	0.174919	0.255939	0.34464	0.225182	0.0386212	0.076726	0.289406	0.36836	0.103075	0.159139	0.264847	0.442458	0.102514	0.204551	0.419762	0.124271	0.181238	0.216753	0.154808	0.0396639
113	0.118917	0.13687	0.174409	0.532226	0.185533	0.39486	0.427736	0.320615	0.10137	0.325076	0.348564	0.470585	0.207934	0.353088	0.283119	0.346542	0.335432	0.689593	0.227063	0.28576	0.275074		-0.0258599	0.0244659	0.0836238	0.215433	0.18126	0.023473	0.181843	0.254305	0.333117	0.223832	0.036869	0.0833866	0.28164	0.36092	0.0977819	0.155682	0.267072	0.461334	0.107292	0.194986	0.422307	0.131451	0.178088	0.21946	0.150819	0.0387313
114	0.122812	0.141208	0.172968	0.52004	0.185413	0.410294	0.424615	0.328424	0.11005	0.34425	0.355748	0.488141	0.212439	0.357971	0.278735	0.356535	0.331887	0.679967	0.190516	0.286634	0.254668		-0.0275937	0.0289739	0.0851092	0.218413	0.172761	0.0289167	0.177777	0.245949	0.34881	0.221372	0.0351933	0.0862107	0.28139	0.363011	0.0978308	0.158711	0.265442	0.469728	0.119223	0.18391	0.418398	0.123631	0.176703	0.224948	0.148515	0.0383641
115	0.12449	0.137177	0.17113	0.524666	0.185353	0.418118	0.411499	0.329049	0.110996	0.342229	0.356075	0.485393	0.21035	0.3583	0.283632	0.356801	0.31689	0.68302	0.22136	0.27951	0.244761		-0.0313795	0.0295263	0.0693418	0.219396	0.170457	0.0333272	0.179203	0.244104	0.344426	0.219875	0.0332614	0.0790624	0.281401	0.366709	0.100357	0.162705	0.263386	0.465184	0.126193	0.189117	0.41034	0.136073	0.182621	0.217468	0.143763	0.0389352
116	0.122216	0.135786	0.16982	0.529901	0.187144	0.399391	0.412866	0.329223	0.11045	0.339242	0.364592	0.482622	0.205142	0.364568	0.281554	0.35531	0.301658	0.692997	0.214207	0.277927	0.253661		-0.030333	0.0266715	0.0829832	0.220715	0.174945	0.0409857	0.184691	0.246854	0.351936	0.218466	0.0330333	0.0724907	0.286658	0.375497	0.0966855	0.163327	0.263446	0.449071	0.118644	0.180343	0.397822	0.146855	0.193952	0.224047	0.142116	0.0336914
117	0.11906	0.135549	0.169829	0.526397	0.182133	0.392824	0.410093	0.342924	0.103717	0.338775	0.363323	0.484607	0.204263	0.373312	0.280569	0.362425	0.304533	0.693213	0.221975	0.303001	0.23798		-0.0344426	0.024553	0.078601	0.220136	0.180983	0.046159	0.185366	0.249587	0.343143	0.21429	0.0292388	0.0588533	0.289625	0.374278	0.0981535	0.161044	0.264923	0.428446	0.119419	0.183256	0.386019	0.142442	0.196853	0.222705	0.141204	0.0337074
118	0.122163	0.136608	0.168421	0.505516	0.184004	0.394534	0.402591	0.358157	0.107387	0.328455	0.362873	0.482951	0.209377	0.367375	0.283213	0.360043	0.312034	0.692986	0.217812	0.302796	0.243279		-0.0365823	0.020973	0.0718731	0.230527	0.177896	0.0494052	0.172737	0.248398	0.359592	0.217	0.0275833	0.0586863	0.285841	0.372645	0.101781	0.159988	0.262327	0.427262	0.0973269	0.180661	0.37806	0.158985	0.194365	0.225101	0.139162	0.0335851
119	0.121024	0.138794	0.167725	0.508583	0.185202	0.392292	0.382944	0.363708	0.110673	0.34191	0.36503	0.480661	0.211449	0.365245	0.281465	0.353463	0.316318	0.68376	0.220891	0.295411	0.265472		-0.0398609	0.0247291	0.0639553	0.230189	0.179888	0.0571828	0.166872	0.248132	0.346616	0.216085	0.0264369	0.0530682	0.281255	0.360935	0.097651	0.162664	0.260519	0.427229	0.0736037	0.188496	0.38013	0.162281	0.201667	0.236314	0.13564	0.0350713
120	0.125105	0.137562	0.165983	0.504642	0.182566	0.410249	0.384724	0.379452	0.109023	0.345208	0.382433	0.479202	0.212124	0.365064	0.272299	0.345912	0.305178	0.68938	0.224922	0.314271	0.277622		-0.0382949	0.0196303	0.0605436	0.232628	0.178779	0.0522281	0.159799	0.246655	0.340503	0.215003	0.0277478	0.0696306	0.28178	0.363704	0.0944634	0.167491	0.262017	0.437238	0.0811054	0.200917	0.373983	0.162102	0.205973	0.238592	0.137034	0.0364372
121	0.125933	0.136921	0.165127	0.49977	0.184128	0.404445	0.385095	0.369346	0.102418	0.34259	0.384741	0.49062	0.214373	0.36879	0.267882	0.340353	0.297551	0.688165	0.212444	0.320952	0.264532		-0.0421865	0.019914	0.0574409	0.230366	0.181184	0.0509687	0.154615	0.248227	0.332651	0.21699	0.0260609	0.0653121	0.287078	0.356163	0.0951132	0.167976	0.260198	0.44536	0.0799844	0.197954	0.367316	0.154795	0.203888	0.239725	0.136629	0.0347475
122	0.126504	0.133568	0.166733	0.505906	0.199602	0.423285	0.359669	0.370292	0.105306	0.340998	0.381289	0.493874	0.217116	0.370597	0.264345	0.331075	0.297367	0.697896	0.203095	0.306654	0.282385		-0.050616	0.00202562	0.0601928	0.231531	0.18011	0.0418934	0.154476	0.249857	0.359161	0.217162	0.0241123	0.0682442	0.293433	0.361812	0.101207	0.166018	0.258782	0.450829	0.0615934	0.179109	0.361744	0.159963	0.204257	0.240961	0.138336	0.0327633
123	0.127634	0.134602	0.165673	0.498946	0.199024	0.40676	0.35782	0.364134	0.106743	0.340674	0.379711	0.4944	0.218273	0.365906	0.268264	0.33382	0.307408	0.673607	0.202474	0.299798	0.275841		-0.0508628	-0.00146169	0.0609193	0.233577	0.182344	0.0418722	0.153753	0.253748	0.364211	0.217985	0.0190711	0.0707087	0.304502	0.35889	0.0966864	0.167353	0.254691	0.458378	0.0630913	0.179532	0.364793	0.172404	0.196033	0.239161	0.1398	0.0297099
124	0.132066	0.137416	0.166579	0.509616	0.204607	0.420321	0.361451	0.369078	0.107576	0.348581	0.376578	0.513424	0.216042	0.371901	0.268737	0.331353	0.310991	0.662676	0.192647	0.292037	0.279312		-0.0515928	-0.00417346	0.0552989	0.231311	0.184662	0.0434369	0.153827	0.256091	0.349917	0.222765	0.0150832	0.0676017	0.2973	0.357403	0.102762	0.169938	0.251995	0.460336	0.0666175	0.183903	0.368499	0.180508	0.184916	0.244812	0.138637	0.0269913
125	0.126733	0.144131	0.169329	0.517792	0.212794	0.423159	0.344454	0.394825	0.104311	0.354894	0.378228	0.515697	0.214882	0.376684	0.270727	0.329788	0.318939	0.655665	0.203395	0.277628	0.267983		-0.049329	0.00226636	0.0596151	0.227351	0.176894	0.0531411	0.156659	0.254479	0.357593	0.224598	0.0106239	0.0687202	0.301424	0.35803	0.103286	0.175585	0.249699	0.455724	0.0803427	0.190684	0.340191	0.173075	0.182375	0.255558	0.138218	0.0270467
126	0.124352	0.149575	0.171385	0.519363	0.208153	0.421676	0.349775	0.369396	0.0948381	0.333166	0.358663	0.531539	0.215397	0.380769	0.271903	0.33454	0.316203	0.658234	0.200757	0.279421	0.253045		-0.0464048	-0.00819083	0.0615494	0.227771	0.181029	0.0557103	0.150966	0.2554	0.351777	0.224724	0.00529057	0.0658381	0.296656	0.349068	0.106673	0.175491	0.248333	0.459223	0.0768462	0.18107	0.328153	0.165938	0.194761	0.261296	0.139168	0.0278979
127	0.122903	0.152198	0.174584	0.513325	0.216326	0.429715	0.346915	0.380167	0.0999941	0.320697	0.364631	0.531607	0.217739	0.385268	0.274202	0.334756	0.318522	0.650419	0.197408	0.276511	0.24984		-0.0518493	-0.00864487	0.0726781	0.225743	0.183188	0.0611618	0.14387	0.260045	0.360621	0.221413	0.00226065	0.0676396	0.305221	0.354536	0.10454	0.177255	0.246342	0.477219	0.0744823	0.185442	0.319276	0.166747	0.195425	0.257444	0.140008	0.0300879
128	0.122037	0.148735	0.176347	0.521223	0.216448	0.447009	0.372622	0.368339	0.100534	0.316312	0.374991	0.53604	0.228431	0.3861	0.269118	0.342967	0.310254	0.650086	0.186468	0.290776	0.246794		-0.0553241	0.000610306	0.0735104	0.215634	0.177333	0.0625015	0.148529	0.26009	0.355847	0.222704	-0.000450806	0.0711664	0.313239	0.356815	0.109521	0.17742	0.244066	0.451013	0.0641416	0.185664	0.323186	0.163669	0.193534	0.243032	0.142067	0.0289386
129	0.11938	0.1492	0.17823	0.531973	0.207957	0.437268	0.375503	0.349993	0.0933273	0.318432	0.362962	0.51437	0.22992	0.383404	0.270933	0.340568	0.307936	0.667486	0.206711	0.299198	0.261075		-0.0503192	-0.00509896	0.0672545	0.215533	0.181232	0.0630485	0.156449	0.260365	0.335117	0.225752	-0.00318076	0.0784788	0.309243	0.35921	0.112112	0.175914	0.242705	0.455857	0.0597059	0.179671	0.315562	0.162842	0.197941	0.234143	0.142998	0.028414
130	0.119381	0.152334	0.181921	0.534154	0.210768	0.446691	0.378043	0.354017	0.0958863	0.310558	0.375636	0.514929	0.231218	0.378679	0.271102	0.340425	0.324567	0.653771	0.177876	0.320448	0.261806		-0.045137	-0.0095749	0.0784903	0.218481	0.186562	0.0626604	0.158903	0.254556	0.339782	0.227875	-0.0047355	0.0770101	0.317485	0.358522	0.112944	0.168343	0.242882	0.445795	0.0625809	0.162087	0.311228	0.167033	0.19312	0.235792	0.144333	0.0272892
131	0.120064	0.153921	0.183925	0.539217	0.212633	0.435274	0.377426	0.351117	0.0989024	0.303854	0.36684	0.528499	0.228555	0.385559	0.278512	0.341269	0.322635	0.634874	0.167823	0.32691	0.260932		-0.0314753	-0.0122059	0.0593617	0.216811	0.192866	0.0587448	0.154815	0.251263	0.338101	0.229841	-0.00728865	0.0802715	0.314916	0.354052	0.115499	0.166563	0.241696	0.450062	0.0696499	0.166686	0.311798	0.15188	0.193748	0.229345	0.14474	0.0272809
132	0.12004	0.15632	0.182433	0.538709	0.228752	0.451324	0.373686	0.350086	0.100125	0.298898	0.369922	0.526218	0.227936	0.380176	0.280491	0.337243	0.319157	0.630948	0.178375	0.317535	0.274656		-0.0234045	-0.00971479	0.0615509	0.21801	0.189767	0.062933	0.154701	0.254366	0.354364	0.230181	-0.00809174	0.0936299	0.321475	0.366309	0.113568	0.175596	0.238564	0.458606	0.0891186	0.178372	0.310243	0.149541	0.192781	0.226764	0.144046	0.0263763
133	0.116002	0.157031	0.184635	0.548962	0.22654	0.443956	0.376247	0.325715	0.0930882	0.296489	0.363999	0.548697	0.228805	0.379547	0.278366	0.337751	0.320494	0.621287	0.147535	0.321686	0.270054		-0.0326159	-0.0144325	0.0610596	0.21516	0.191139	0.0717341	0.159443	0.256006	0.336463	0.230952	-0.0105647	0.0970776	0.322656	0.361941	0.112486	0.171568	0.241327	0.457491	0.0900692	0.179638	0.310786	0.142664	0.187322	0.223529	0.144104	0.027334
134	0.12062	0.158105	0.18499	0.552209	0.227742	0.465878	0.393861	0.321596	0.0899515	0.270543	0.37008	0.546761	0.224139	0.382509	0.275642	0.33967	0.346989	0.630749	0.150118	0.328845	0.262043		-0.0308034	-0.0161699	0.0671224	0.211155	0.19513	0.0672034	0.16176	0.255508	0.335921	0.227976	-0.0126445	0.0954281	0.32421	0.357654	0.108112	0.174783	0.240992	0.462309	0.0875847	0.175865	0.30216	0.130798	0.187554	0.210358	0.146164	0.0284013
135	0.122039	0.159365	0.184724	0.549054	0.220975	0.453365	0.393514	0.313852	0.0937255	0.272063	0.340792	0.546282	0.221657	0.385635	0.279571	0.354871	0.337956	0.64785	0.142316	0.31463	0.260729		-0.0327626	-0.0117976	0.0800857	0.210411	0.193803	0.0712847	0.166102	0.262158	0.340031	0.22836	-0.0139148	0.0882328	0.323468	0.35753	0.11623	0.173227	0.243567	0.457059	0.0843907	0.169642	0.309688	0.146841	0.182382	0.206969	0.147194	0.027171
136	0.125228	0.158226	0.184482	0.554834	0.223094	0.465224	0.386114	0.32854	0.0919851	0.262833	0.345415	0.542582	0.219144	0.377312	0.276568	0.35741	0.345802	0.65638	0.145271	0.300918	0.258125		-0.0433489	-0.021491	0.0721518	0.214241	0.192337	0.0726222	0.165404	0.261138	0.341557	0.225689	-0.0151878	0.0934088	0.323921	0.373391	0.117325	0.180872	0.242143	0.448635	0.0813057	0.171165	0.311772	0.151835	0.190752	0.202603	0.150029	0.0275797
137	0.128491	0.15857	0.183209	0.549467	0.206459	0.444184	0.404261	0.318092	0.0909287	0.269345	0.358925	0.535466	0.216696	0.371265	0.277323	0.367609	0.343701	0.644708	0.148979	0.305158	0.249757		-0.0343687	-0.017486	0.0753437	0.211126	0.191858	0.0801098	0.165969	0.262353	0.324691	0.226821	-0.014524	0.0918159	0.32451	0.371435	0.117412	0.180123	0.241973	0.461819	0.0964738	0.174473	0.31416	0.148826	0.193266	0.202242	0.152155	0.0286624
138	0.131723	0.155125	0.18198	0.549139	0.203348	0.472229	0.414968	0.320976	0.0891073	0.273398	0.366415	0.530069	0.21909	0.377504	0.2754	0.366617	0.3348	0.646969	0.143381	0.307993	0.250611		-0.03554	-0.0205935	0.0797309	0.215564	0.197054	0.0843719	0.162961	0.257812	0.324363	0.222068	-0.0140001	0.0905015	0.319347	0.3789	0.116281	0.177585	0.241696	0.453594	0.090097	0.17254	0.312734	0.140114	0.195778	0.201605	0.152528	0.030067
139	0.133226	0.156071	0.181461	0.543364	0.221236	0.464218	0.414728	0.335783	0.089894	0.264593	0.373687	0.52417	0.219488	0.379105	0.280867	0.371934	0.336608	0.638387	0.16146	0.321823	0.252493		-0.0279049	-0.0224371	0.0935167	0.218805	0.190959	0.0867162	0.156161	0.251456	0.319147	0.216302	-0.014428	0.101693	0.332434	0.377235	0.114643	0.176855	0.245106	0.458668	0.0886264	0.173284	0.295399	0.134565	0.200396	0.200594	0.154098	0.0258876
140	0.13534	0.153068	0.179366	0.549887	0.216806	0.474344	0.430848	0.311719	0.0920077	0.253726	0.395749	0.522893	0.213596	0.37828	0.28429	0.370898	0.324834	0.648433	0.165783	0.328123	0.275617		-0.0291372	-0.0240002	0.0924205	0.219921	0.196707	0.0861076	0.155424	0.251993	0.316833	0.211862	-0.0106225	0.10231	0.327637	0.385165	0.115348	0.169022	0.245106	0.46092	0.0725127	0.158266	0.295265	0.13769	0.206383	0.195795	0.154869	0.025191
141	0.137323	0.147773	0.178599	0.548659	0.220146	0.473807	0.432309	0.332839	0.0968409	0.273089	0.418054	0.512126	0.216333	0.379796	0.285718	0.364057	0.32921	0.641141	0.166002	0.331061	0.291595		-0.035279	-0.00248891	0.0991594	0.218256	0.198877	0.0794751	0.155165	0.245315	0.324391	0.207961	-0.00953163	0.103271	0.326899	0.389581	0.114347	0.163449	0.248685	0.476362	0.0711395	0.141609	0.305369	0.149619	0.198828	0.189178	0.155492	0.0251766
142	0.139957	0.15024	0.177637	0.550423	0.207991	0.479933	0.440561	0.356044	0.0945953	0.275988	0.425227	0.521918	0.21427	0.369845	0.280086	0.370161	0.332233	0.654248	0.180222	0.324478	0.299294		-0.0367239	0.00191694	0.0950622	0.212054	0.198172	0.0758552	0.15362	0.243806	0.331968	0.209459	-0.00739769	0.107301	0.323928	0.398091	0.116737	0.162137	0.248777	0.460915	0.0617872	0.137397	0.305389	0.136314	0.206198	0.184391	0.158173	0.0238904
143	0.14271	0.152564	0.176727	0.559283	0.208746	0.476627	0.430759	0.373136	0.0933697	0.282748	0.416741	0.523743	0.207512	0.374173	0.285484	0.363082	0.333711	0.651955	0.17209	0.317811	0.314653		-0.0344358	0.000206984	0.107988	0.215377	0.198303	0.0779528	0.147549	0.247071	0.336807	0.209191	-0.00499237	0.102789	0.327138	0.40241	0.119863	0.161407	0.251933	0.464842	0.052285	0.125858	0.292931	0.128774	0.219721	0.186298	0.1562	0.0222859
144	0.139926	0.158134	0.17661	0.559434	0.226201	0.475446	0.433212	0.370853	0.0966047	0.276294	0.445246	0.522341	0.207216	0.381234	0.292254	0.362477	0.326593	0.653305	0.160066	0.299212	0.315301		-0.0457671	-0.000746987	0.115518	0.216303	0.202063	0.0775329	0.141295	0.247621	0.340758	0.208455	-0.00369844	0.0944749	0.329485	0.407654	0.114063	0.162591	0.253515	0.469201	0.0625292	0.123847	0.296166	0.133603	0.221813	0.186124	0.156027	0.0215078
145	0.140848	0.163456	0.174183	0.550816	0.236262	0.468496	0.429969	0.383266	0.0898147	0.283832	0.425905	0.524546	0.205667	0.379874	0.289348	0.368826	0.308214	0.65605	0.169711	0.287587	0.323995		-0.0465231	0.0118053	0.110096	0.218033	0.194676	0.0733128	0.140025	0.244938	0.349728	0.211309	-0.00319638	0.0924592	0.326538	0.403218	0.111577	0.163041	0.254526	0.476542	0.0547342	0.131352	0.292164	0.125177	0.225605	0.181514	0.156113	0.0221487
146	0.141344	0.165833	0.17138	0.555266	0.231728	0.484716	0.42933	0.39319	0.0896597	0.294687	0.413762	0.502317	0.203503	0.367155	0.284145	0.374047	0.309773	0.655728	0.191408	0.286226	0.333861		-0.0556551	0.0127865	0.114762	0.21966	0.191378	0.0703203	0.150658	0.244128	0.34491	0.209327	-0.00260183	0.0870185	0.327193	0.406	0.11475	0.168593	0.257126	0.473128	0.0589776	0.133743	0.293415	0.129477	0.228747	0.171711	0.157484	0.0202981
147	0.146297	0.165959	0.172979	0.557942	0.216877	0.485299	0.419245	0.392962	0.0855165	0.307874	0.41613	0.50219	0.20269	0.377342	0.289979	0.369073	0.314217	0.652182	0.188082	0.297025	0.316455		-0.0593162	0.00628313	0.107498	0.222456	0.194255	0.0691611	0.14771	0.242514	0.33904	0.211003	-0.00464441	0.0864965	0.330287	0.405436	0.118521	0.164492	0.259695	0.484371	0.0438674	0.130999	0.294762	0.134852	0.236061	0.165155	0.160238	0.0184999
148	0.147422	0.166059	0.170796	0.552073	0.213431	0.486538	0.419493	0.410663	0.0919793	0.312656	0.411898	0.495208	0.204025	0.385213	0.286573	0.375602	0.336336	0.651988	0.188509	0.320512	0.321914		-0.0569426	0.00820521	0.108372	0.219226	0.19029	0.0678842	0.153363	0.241192	0.3396	0.208763	-0.00251696	0.0878227	0.328045	0.407674	0.115131	0.165868	0.259761	0.485288	0.0485423	0.128218	0.293847	0.118079	0.24883	0.163002	0.16264	0.0171168
149	0.144984	0.16937	0.168852	0.556902	0.21688	0.477903	0.414038	0.414143	0.0959149	0.338096	0.401552	0.499247	0.209174	0.382725	0.28492	0.375697	0.301138	0.626651	0.215252	0.320456	0.318341		-0.0551004	0.00329854	0.113481	0.221648	0.188647	0.0706638	0.160613	0.238192	0.35462	0.208462	-0.00132351	0.0859026	0.330234	0.417545	0.120064	0.166749	0.263611	0.489743	0.0568871	0.128206	0.311355	0.137454	0.246785	0.164385	0.162568	0.0159569
150	0.147423	0.172385	0.169746	0.555737	0.218681	0.488794	0.408025	0.407373	0.0902333	0.33364	0.404313	0.518827	0.210886	0.38447	0.277944	0.365611	0.318703	0.608352	0.225643	0.319178	0.316181		-0.0556281	0.00237102	0.107362	0.222232	0.188398	0.0692143	0.160885	0.239326	0.355505	0.204709	-0.00189856	0.0874844	0.32269	0.419487	0.115188	0.168264	0.263393	0.491041	0.0674419	0.127647	0.312549	0.124507	0.25221	0.163702	0.164435	0.0142966
151	0.14474	0.175827	0.169743	0.548657	0.218139	0.481541	0.408254	0.412014	0.0902227	0.344184	0.389151	0.51789	0.208123	0.387922	0.278184	0.358529	0.313073	0.621053	0.229326	0.322261	0.314814		-0.0502871	0.0167511	0.110415	0.221648	0.193429	0.0754251	0.160893	0.237178	0.354892	0.207081	-0.00179624	0.0870965	0.322714	0.406519	0.113455	0.162747	0.266294	0.490345	0.0672984	0.124124	0.328279	0.140512	0.25266	0.175485	0.16163	0.0116359
152	0.13964	0.181101	0.170474	0.55633	0.21546	0.486829	0.408077	0.406023	0.09221	0.347642	0.384364	0.510143	0.214698	0.388733	0.280797	0.359311	0.315111	0.638007	0.232466	0.316052	0.310642		-0.0527741	0.0125211	0.0962789	0.219428	0.194209	0.0749183	0.162674	0.229699	0.359461	0.208417	-0.00291839	0.0872549	0.320246	0.407347	0.111762	0.161578	0.270295	0.480592	0.0569169	0.129122	0.330826	0.148424	0.253328	0.179015	0.15929	0.0107422
153	0.142609	0.178952	0.173179	0.561783	0.214091	0.473223	0.395125	0.409538	0.0920789	0.347062	0.393031	0.533696	0.211407	0.386788	0.277786	0.364042	0.329881	0.651408	0.21906	0.316061	0.313989		-0.0556985	0.0112181	0.101019	0.21342	0.19148	0.0786012	0.164871	0.228208	0.365041	0.211913	-0.00293416	0.0834259	0.317981	0.405881	0.115282	0.162536	0.271637	0.467769	0.0524396	0.140274	0.33576	0.155404	0.256788	0.182075	0.159249	0.00928827
154	0.14021	0.182195	0.172277	0.564038	0.201355	0.467444	0.392699	0.378804	0.0912791	0.344563	0.393905	0.525748	0.207735	0.384638	0.277488	0.367329	0.341901	0.654178	0.205999	0.303448	0.295736		-0.0596752	0.0183342	0.101186	0.212479	0.194749	0.0775336	0.174667	0.227204	0.381414	0.214224	-0.00358049	0.0843387	0.302739	0.397114	0.121221	0.164107	0.273763	0.451831	0.0452072	0.139476	0.344107	0.161332	0.259301	0.179436	0.1588	0.0107815
155	0.139951	0.184706	0.17498	0.56296	0.200519	0.468624	0.386205	0.392016	0.0917103	0.34342	0.381068	0.527351	0.212679	0.377951	0.273293	0.367599	0.35278	0.637469	0.216911	0.290139	0.267036		-0.0557968	0.0162542	0.0975095	0.212142	0.191208	0.0768123	0.174138	0.220508	0.363781	0.219435	-0.00858269	0.0905139	0.298973	0.381498	0.12122	0.168951	0.27729	0.470592	0.0596755	0.142257	0.359639	0.160518	0.258024	0.174258	0.161472	0.00793177
156	0.137306	0.18445	0.172812	0.565861	0.223039	0.485436	0.372674	0.367866	0.0885587	0.325912	0.371126	0.538487	0.211488	0.373672	0.270705	0.369706	0.339765	0.636075	0.21216	0.30159	0.277356		-0.0611141	0.0172953	0.0959264	0.216085	0.188586	0.0858266	0.177786	0.221758	0.357295	0.218931	-0.0125236	0.0887219	0.310056	0.381316	0.121042	0.1695	0.276605	0.444494	0.0641902	0.148032	0.349091	0.151165	0.252941	0.17625	0.161035	0.00493261
157	0.136693	0.17838	0.17256	0.566895	0.232984	0.497541	0.387154	0.35648	0.0895249	0.34435	0.353943	0.527859	0.211558	0.374122	0.26796	0.365223	0.354017	0.612759	0.197811	0.310036	0.283701		-0.0523038	0.0198555	0.0915436	0.222365	0.190006	0.0839817	0.18434	0.220319	0.347195	0.222106	-0.0165204	0.0845707	0.311158	0.37535	0.122525	0.171284	0.278249	0.443138	0.0582645	0.148192	0.356746	0.156969	0.251115	0.18119	0.161939	0.00226541
158	0.136848	0.177681	0.17362	0.559327	0.233759	0.482821	0.3846	0.346243	0.0852616	0.343643	0.344827	0.527756	0.217396	0.365924	0.262904	0.373402	0.343954	0.621066	0.221053	0.298614	0.287214		-0.052299	0.0231627	0.0855424	0.224667	0.189998	0.0841076	0.180259	0.221234	0.334969	0.223089	-0.0213452	0.0911574	0.311027	0.369859	0.121544	0.171939	0.275705	0.441407	0.0538594	0.158919	0.355543	0.155399	0.227782	0.182181	0.165126	0.00182729
159	0.138646	0.168271	0.171472	0.567774	0.220604	0.47873	0.377825	0.351423	0.080903	0.347781	0.320932	0.528211	0.214847	0.363264	0.254825	0.371343	0.348446	0.609285	0.236858	0.318624	0.291777		-0.0438436	0.0277569	0.0805593	0.223977	0.188738	0.0874836	0.1837	0.218109	0.343707	0.225868	-0.0241775	0.0959181	0.316809	0.355565	0.120544	0.168827	0.277129	0.430187	0.0526508	0.173473	0.360827	0.16541	0.229567	0.188144	0.166643	0.000462936
160	0.138155	0.165977	0.17099	0.571463	0.214558	0.475634	0.380897	0.328114	0.0812015	0.352284	0.333157	0.547736	0.218131	0.365234	0.251983	0.364301	0.369629	0.609289	0.235221	0.31779	0.278073		-0.0510603	0.0222504	0.0844876	0.217069	0.192913	0.0934448	0.185195	0.222804	0.321434	0.22093	-0.0258322	0.0956043	0.316449	0.356579	0.129241	0.168818	0.279107	0.415513	0.0551486	0.166666	0.365179	0.165674	0.23304	0.192572	0.16985	-0.00338949
161	0.141227	0.161926	0.171037	0.565803	0.213869	0.478448	0.388576	0.322002	0.0745521	0.339286	0.348966	0.557863	0.226314	0.370485	0.248752	0.361035	0.366532	0.62224	0.228433	0.315643	0.272669		-0.0491695	0.0250938	0.0942693	0.218026	0.191404	0.0977924	0.174801	0.22307	0.340353	0.218895	-0.0259686	0.10042	0.316753	0.350113	0.126774	0.170321	0.281002	0.402548	0.0517111	0.158429	0.363306	0.162712	0.228233	0.207075	0.172205	-0.00268221
162	0.140076	0.15823	0.170014	0.563003	0.206015	0.470376	0.403061	0.299701	0.0781329	0.32347	0.341577	0.560218	0.227606	0.361411	0.239449	0.362302	0.359251	0.634198	0.232456	0.30118	0.278141		-0.0492571	0.0332453	0.0981265	0.21857	0.187993	0.099585	0.167582	0.219641	0.333817	0.219575	-0.0267648	0.0996683	0.307029	0.343552	0.120118	0.16995	0.281667	0.387384	0.0476021	0.147593	0.362622	0.152839	0.225279	0.214714	0.171846	-0.000980996
163	0.140065	0.160128	0.168977	0.568306	0.218025	0.466752	0.406859	0.295018	0.0745365	0.321484	0.355953	0.549534	0.228244	0.353925	0.236187	0.35984	0.349769	0.640452	0.267124	0.278402	0.284154		-0.0494866	0.0403979	0.104141	0.220196	0.191016	0.0959023	0.163077	0.221131	0.32467	0.222991	-0.031711	0.0936446	0.305575	0.339651	0.12524	0.171809	0.281899	0.379058	0.0385776	0.157201	0.355901	0.161157	0.22242	0.215592	0.17287	-0.00302605
164	0.139751	0.160073	0.170025	0.571228	0.216075	0.453433	0.397827	0.299915	0.0662593	0.289514	0.361401	0.544019	0.223953	0.365871	0.238644	0.355679	0.354829	0.651591	0.256788	0.291336	0.280981		-0.0482368	0.0512573	0.0942299	0.217119	0.196874	0.0941861	0.156021	0.226909	0.32377	0.228458	-0.0359502	0.0996031	0.305757	0.33615	0.124067	0.167233	0.281941	0.367176	0.044968	0.157365	0.337354	0.161584	0.224733	0.209378	0.174597	-0.00417888
165	0.137	0.157324	0.169295	0.573145	0.233241	0.455671	0.395875	0.304972	0.0661351	0.290324	0.369935	0.532423	0.225469	0.365474	0.243133	0.36042	0.346413	0.639099	0.254439	0.28487	0.266078		-0.043843	0.0536487	0.099964	0.220404	0.20019	0.102553	0.148499	0.216883	0.333007	0.226542	-0.0383901	0.100484	0.316855	0.327622	0.124115	0.163048	0.280889	0.361639	0.0237961	0.152939	0.32826	0.171151	0.218374	0.217933	0.175748	-0.00353248
166	0.14039	0.158486	0.169666	0.577243	0.234472	0.47238	0.395229	0.28435	0.0613659	0.285797	0.377653	0.530961	0.23479	0.369586	0.242353	0.364227	0.354418	0.622998	0.255612	0.292545	0.26749		-0.0390998	0.0484207	0.095566	0.219314	0.189868	0.100101	0.151713	0.216949	0.342123	0.226235	-0.0409258	0.0956148	0.323959	0.324837	0.121855	0.159459	0.280539	0.356858	0.0286086	0.150789	0.306505	0.174649	0.214754	0.209906	0.176935	-0.00311658
167	0.147215	0.157187	0.166981	0.565331	0.231718	0.478297	0.385381	0.279656	0.0628864	0.298331	0.363003	0.54477	0.236264	0.367849	0.235064	0.358928	0.369029	0.599741	0.254603	0.296007	0.272227		-0.0406487	0.0477057	0.102255	0.219481	0.189183	0.104214	0.146898	0.217042	0.33595	0.223798	-0.0436508	0.095462	0.320879	0.319276	0.124479	0.161953	0.281913	0.353032	0.0340304	0.148054	0.305741	0.159711	0.207235	0.208066	0.177593	-0.00318989
168	0.143056	0.160671	0.164448	0.573402	0.233238	0.474261	0.389947	0.293218	0.0551676	0.283091	0.341954	0.532732	0.243407	0.366521	0.232575	0.358909	0.358305	0.58909	0.262963	0.299714	0.285742		-0.0354978	0.0492312	0.0975377	0.219536	0.189628	0.101747	0.14675	0.218584	0.323814	0.224601	-0.0443294	0.110036	0.321527	0.313554	0.125082	0.158405	0.285923	0.360355	0.0455288	0.128825	0.290663	0.163565	0.208997	0.208977	0.178836	-0.00430624
169	0.142684	0.160041	0.163194	0.571623	0.234344	0.480927	0.37876	0.320714	0.051562	0.283963	0.34467	0.531065	0.241112	0.362709	0.230791	0.359148	0.342842	0.592064	0.263054	0.311015	0.295847		-0.0340361	0.0537445	0.0824073	0.218525	0.191777	0.10656	0.141309	0.21917	0.307505	0.22452	-0.0448649	0.0992385	0.33358	0.319016	0.122215	0.15792	0.286332	0.358166	0.0541398	0.127934	0.286688	0.153488	0.204541	0.205741	0.179629	-0.00365655
170	0.143922	0.16218	0.158196	0.56609	0.234886	0.467164	0.377464	0.306354	0.0457759	0.27241	0.348034	0.53067	0.248894	0.373537	0.232069	0.350196	0.327029	0.607877	0.265626	0.317	0.320805		-0.0394314	0.0534754	0.0787954	0.223048	0.195018	0.106365	0.144942	0.222538	0.329468	0.22748	-0.042385	0.0947648	0.341225	0.325954	0.122762	0.156723	0.283844	0.333756	0.0455957	0.126445	0.268504	0.155739	0.2044	0.201773	0.177746	-0.00453652
171	0.145259	0.164059	0.156967	0.57283	0.225646	0.460177	0.395812	0.309182	0.0510253	0.27141	0.342321	0.535545	0.25674	0.381422	0.232795	0.347815	0.34728	0.621777	0.264911	0.306766	0.309356		-0.0357033	0.0501266	0.0753067	0.223852	0.189578	0.0988321	0.142158	0.219642	0.341882	0.228438	-0.0395376	0.0951339	0.341838	0.32019	0.121416	0.158461	0.282548	0.33306	0.0484206	0.133102	0.27423	0.155778	0.20988	0.199725	0.178468	-0.00390872
172	0.145189	0.1697	0.155415	0.577266	0.219736	0.436224	0.380693	0.302249	0.0513368	0.266983	0.357814	0.539432	0.259615	0.385439	0.232257	0.343318	0.33934	0.635036	0.263346	0.297594	0.303427		-0.0436318	0.0484875	0.0845284	0.226896	0.182501	0.105883	0.137827	0.21974	0.343763	0.228889	-0.0399864	0.0946225	0.337734	0.312426	0.128714	0.153157	0.279698	0.331645	0.0552008	0.132539	0.27182	0.151475	0.203505	0.202494	0.176642	-0.00448075
173	0.144866	0.175632	0.151425	0.587057	0.220368	0.448437	0.373455	0.298763	0.0547742	0.270824	0.368166	0.540372	0.259793	0.392647	0.232696	0.330254	0.357935	0.630215	0.255702	0.312449	0.290623		-0.0524708	0.0503138	0.0830941	0.227209	0.189431	0.111813	0.142161	0.214592	0.354188	0.232855	-0.039298	0.0928324	0.333069	0.3115	0.129892	0.151986	0.284705	0.322418	0.0578942	0.135047	0.273377	0.152488	0.206955	0.2109	0.177798	-0.00443564
174	0.146421	0.178291	0.149184	0.574825	0.237255	0.453742	0.381284	0.281018	0.0577421	0.261752	0.365548	0.54859	0.262286	0.385241	0.23504	0.326507	0.364743	0.636016	0.24719	0.300731	0.281618		-0.049526	0.0528435	0.0872084	0.222373	0.185181	0.112522	0.141316	0.214711	0.347867	0.230407	-0.0385169	0.0905576	0.328619	0.318736	0.130528	0.148995	0.283672	0.322273	0.0625415	0.121005	0.275083	0.147012	0.204013	0.20969	0.178519	-0.00528804
175	0.149674	0.179455	0.146973	0.580502	0.237323	0.449208	0.368041	0.288838	0.0541779	0.253251	0.362653	0.530994	0.267203	0.386489	0.234122	0.32735	0.352023	0.629884	0.262481	0.312583	0.306612		-0.0480227	0.0605562	0.0833222	0.230497	0.182534	0.109391	0.141568	0.215955	0.357562	0.237768	-0.0390226	0.0891962	0.325127	0.323216	0.12597	0.151133	0.283432	0.340865	0.0617645	0.119536	0.278995	0.152821	0.19273	0.213863	0.176546	-0.00403159
176	0.147798	0.182754	0.147304	0.586647	0.246564	0.444423	0.369678	0.316312	0.0521793	0.256158	0.349621	0.54101	0.264321	0.386281	0.235517	0.32904	0.360077	0.611393	0.258277	0.320695	0.321699		-0.0422511	0.0636024	0.0746816	0.230143	0.182245	0.103732	0.138685	0.213453	0.352946	0.242148	-0.0417542	0.0994955	0.326862	0.331615	0.127558	0.142559	0.28205	0.337648	0.0492516	0.119474	0.281564	0.167573	0.185685	0.210372	0.174417	-0.00720235
177	0.145267	0.186272	0.143686	0.587805	0.257628	0.44703	0.361473	0.332363	0.0538829	0.266906	0.365974	0.5443	0.262434	0.3891	0.234381	0.325024	0.359825	0.612235	0.241804	0.324837	0.31984		-0.0520314	0.0631584	0.0686796	0.229569	0.187312	0.110888	0.146969	0.216665	0.347194	0.243221	-0.0409984	0.0998619	0.323751	0.333761	0.13193	0.140547	0.281604	0.325699	0.0380017	0.126469	0.296887	0.173026	0.182172	0.204557	0.174014	-0.00985066
178	0.149566	0.187229	0.141265	0.590435	0.253052	0.465243	0.356526	0.323926	0.0544989	0.268196	0.356152	0.551923	0.265487	0.393325	0.235779	0.320483	0.367936	0.60591	0.216732	0.322061	0.315618		-0.0458368	0.0653846	0.0739488	0.231842	0.189138	0.114255	0.150066	0.209788	0.354455	0.24108	-0.0388158	0.10744	0.326476	0.338052	0.131678	0.148247	0.283651	0.33954	0.0532561	0.115042	0.303033	0.177334	0.180809	0.204527	0.17556	-0.00606431
179	0.150731	0.187604	0.140598	0.587317	0.267295	0.467832	0.370267	0.329339	0.0587935	0.2765	0.359444	0.556847	0.271116	0.379189	0.233333	0.329513	0.386321	0.599873	0.197263	0.317613	0.316263		-0.0530861	0.0636993	0.0913272	0.235515	0.186776	0.115854	0.154961	0.208217	0.344185	0.239578	-0.036894	0.10392	0.32819	0.33619	0.135542	0.143776	0.283365	0.327747	0.0398205	0.125427	0.303941	0.179464	0.187867	0.207675	0.174527	-0.0062076
180	0.152508	0.188504	0.137708	0.588042	0.247852	0.4806	0.372812	0.331134	0.0576771	0.270052	0.355474	0.555867	0.278397	0.372964	0.234944	0.328258	0.40331	0.60359	0.186086	0.336525	0.334444		-0.0581709	0.063104	0.0760525	0.228359	0.185079	0.109805	0.164628	0.206585	0.331522	0.251932	-0.0399496	0.10695	0.322015	0.342231	0.137133	0.144472	0.283956	0.3221	0.0623879	0.130255	0.298703	0.165859	0.18969	0.196036	0.172117	-0.00658993
181	0.148938	0.188926	0.135589	0.59236	0.263198	0.466452	0.379597	0.36564	0.0573811	0.259411	0.342103	0.557359	0.274145	0.374741	0.237969	0.332143	0.424652	0.598228	0.186001	0.342605	0.32922		-0.0606118	0.0660249	0.0790587	0.238703	0.186273	0.109658	0.16123	0.206906	0.332053	0.251184	-0.0408829	0.116655	0.320254	0.345845	0.143126	0.14809	0.284423	0.318069	0.0582283	0.127911	0.295274	0.14851	0.192343	0.203847	0.171722	-0.00385334
182	0.146428	0.191394	0.136052	0.602104	0.273259	0.45346	0.388692	0.382155	0.0470565	0.242352	0.347307	0.554829	0.269866	0.379913	0.239692	0.327891	0.42377	0.604833	0.200642	0.347942	0.334947		-0.0549308	0.0641698	0.0906487	0.248595	0.183409	0.108136	0.168283	0.207441	0.333805	0.258912	-0.0411056	0.116741	0.32301	0.353177	0.139339	0.150855	0.284945	0.302279	0.0793371	0.127399	0.306012	0.150442	0.185811	0.202755	0.172132	-0.00352681
183	0.146602	0.194321	0.134229	0.593472	0.274145	0.453514	0.390345	0.35318	0.0498279	0.263078	0.3592	0.55369	0.27332	0.376407	0.239006	0.324941	0.437986	0.600714	0.197747	0.332957	0.311052		-0.0554129	0.0603999	0.0910216	0.256676	0.181974	0.104042	0.171086	0.209294	0.339444	0.260734	-0.042988	0.103708	0.318158	0.356107	0.141959	0.152015	0.27906	0.297254	0.0678037	0.128536	0.29682	0.15134	0.183263	0.199247	0.171938	-0.00311253
184	0.14606	0.194308	0.133008	0.597236	0.273316	0.445215	0.393016	0.335776	0.0480445	0.26755	0.346188	0.556623	0.283826	0.370789	0.235282	0.319042	0.457652	0.60164	0.206842	0.339249	0.32036		-0.0695821	0.0548933	0.0982662	0.266021	0.179358	0.0945148	0.165555	0.208071	0.338068	0.260305	-0.0447526	0.107901	0.32628	0.34861	0.140916	0.148325	0.276924	0.290703	0.0683331	0.122541	0.303705	0.154177	0.183603	0.204582	0.17021	-0.00169764
185	0.146853	0.193022	0.133465	0.595843	0.273819	0.447039	0.400155	0.333037	0.0480781	0.292227	0.350521	0.557507	0.286308	0.363648	0.233627	0.324246	0.462688	0.582371	0.199408	0.333681	0.308066		-0.0697733	0.048518	0.108654	0.261075	0.17588	0.0915862	0.16882	0.206069	0.32997	0.256475	-0.0471991	0.11025	0.326146	0.345841	0.143777	0.145901	0.279515	0.286606	0.0826722	0.130227	0.31203	0.157905	0.178439	0.213339	0.169733	0.000759703
186	0.147729	0.19676	0.133345	0.584504	0.263782	0.452248	0.390684	0.333913	0.0420062	0.292802	0.357774	0.548832	0.279407	0.361638	0.229199	0.323722	0.457553	0.552538	0.210123	0.337554	0.308295		-0.0726308	0.0417888	0.110205	0.261175	0.175538	0.0939179	0.172123	0.213388	0.313282	0.256235	-0.0504216	0.115547	0.322696	0.348807	0.142332	0.150676	0.283163	0.296345	0.0749842	0.114698	0.317176	0.166154	0.178124	0.212306	0.168535	0.000543136
187	0.146071	0.19283	0.133287	0.575561	0.267636	0.47636	0.387941	0.339734	0.0418435	0.298456	0.341024	0.559909	0.282074	0.362184	0.231413	0.331892	0.466377	0.566801	0.222805	0.341163	0.307658		-0.0725638	0.0381454	0.10708	0.262149	0.178051	0.0918768	0.179062	0.20978	0.322422	0.254466	-0.0524055	0.119828	0.317453	0.351287	0.136272	0.153638	0.290172	0.291636	0.0722731	0.113775	0.310668	0.168931	0.182236	0.206162	0.168044	0.000281608
188	0.145681	0.192105	0.133033	0.569682	0.265578	0.48659	0.409358	0.341747	0.0440811	0.304742	0.343231	0.558594	0.276831	0.361398	0.231799	0.336197	0.466549	0.569281	0.224483	0.343217	0.304286		-0.0677402	0.0294467	0.0978538	0.262878	0.171801	0.0835656	0.173452	0.21405	0.329339	0.249915	-0.0535589	0.117526	0.318224	0.353564	0.13885	0.158757	0.288204	0.292648	0.075401	0.103265	0.314979	0.185939	0.189344	0.188582	0.164584	0.00360401
189	0.143982	0.196671	0.134009	0.571905	0.253096	0.489758	0.407815	0.348718	0.0483003	0.309308	0.348412	0.568158	0.282653	0.366677	0.226246	0.34478	0.445982	0.58108	0.216499	0.34687	0.298242		-0.0672628	0.0218311	0.0971081	0.271924	0.17594	0.0800003	0.173794	0.215288	0.316326	0.252042	-0.055844	0.121538	0.312647	0.348829	0.140251	0.163673	0.285422	0.292587	0.0711413	0.111128	0.325415	0.185447	0.184963	0.188615	0.163625	0.00509479
190	0.141564	0.202426	0.133773	0.573458	0.253493	0.514833	0.418785	0.350971	0.0521199	0.298805	0.346345	0.561365	0.278389	0.36165	0.225585	0.345193	0.445785	0.578066	0.196708	0.332672	0.284123		-0.070127	0.0215024	0.0949173	0.276966	0.175521	0.0791537	0.173712	0.218474	0.311574	0.249921	-0.0564863	0.129768	0.315029	0.345969	0.139386	0.159706	0.286761	0.279241	0.0632656	0.119657	0.324388	0.195848	0.192875	0.182872	0.162771	0.00416267
191	0.147096	0.205762	0.131238	0.562479	0.253904	0.511737	0.420211	0.318635	0.0565586	0.3066	0.348778	0.552858	0.278382	0.352514	0.223717	0.340623	0.458577	0.568762	0.203527	0.326438	0.282282		-0.0779755	0.0209878	0.106213	0.279929	0.171375	0.0789968	0.173532	0.223067	0.304656	0.251533	-0.0563545	0.127519	0.315114	0.337659	0.136542	0.160838	0.289897	0.295479	0.0804239	0.126105	0.3316	0.181785	0.193096	0.183697	0.161977	0.00677614
192	0.151516	0.205354	0.132522	0.569648	0.250326	0.514234	0.413029	0.324805	0.0571552	0.300995	0.347861	0.551294	0.281093	0.349158	0.228317	0.338608	0.455904	0.558264	0.202717	0.315298	0.292276		-0.0727871	0.0219808	0.116515	0.279652	0.168812	0.0697423	0.169279	0.22579	0.311797	0.257743	-0.0576104	0.126976	0.315464	0.335687	0.138289	0.161125	0.290707	0.299494	0.0870965	0.128034	0.321911	0.183533	0.199075	0.185677	0.160592	0.00793396
193	0.147791	0.207263	0.130391	0.569915	0.26303	0.505094	0.415407	0.331869	0.0571507	0.300334	0.356783	0.548033	0.275189	0.336315	0.229588	0.33886	0.437558	0.55451	0.201579	0.317426	0.299268		-0.0691518	0.011293	0.10984	0.278237	0.168512	0.0647798	0.171631	0.227919	0.319434	0.263064	-0.0589054	0.136295	0.316387	0.339414	0.140121	0.149147	0.292899	0.287131	0.101906	0.126042	0.313554	0.175599	0.197247	0.18567	0.155783	0.00583888
194	0.149751	0.20924	0.128816	0.577158	0.2511	0.500507	0.418287	0.332422	0.0555531	0.314801	0.354222	0.547727	0.277531	0.33869	0.236855	0.340629	0.423005	0.560807	0.204271	0.302849	0.299272		-0.0720846	0.0090811	0.0933206	0.280934	0.163644	0.0700152	0.166441	0.22399	0.331183	0.266929	-0.0602972	0.137066	0.315777	0.345198	0.147253	0.155198	0.294096	0.300632	0.116359	0.118319	0.313386	0.15776	0.193474	0.183055	0.155083	0.00723546
195	0.146919	0.214577	0.130668	0.580044	0.2612	0.488557	0.408259	0.339206	0.0519504	0.317167	0.347709	0.546745	0.271748	0.341334	0.232727	0.338702	0.413549	0.575241	0.219606	0.294389	0.29967		-0.0689601	0.0115405	0.101189	0.283103	0.166498	0.0825978	0.166077	0.230685	0.328062	0.261942	-0.0597067	0.141274	0.314421	0.346171	0.144976	0.154312	0.293821	0.301072	0.102055	0.125492	0.313635	0.164305	0.190669	0.187906	0.153132	0.00720531
196	0.148041	0.216374	0.131393	0.576117	0.250444	0.496567	0.404622	0.321038	0.0566485	0.323243	0.344956	0.548377	0.268541	0.347335	0.231672	0.33186	0.390611	0.57003	0.204515	0.29425	0.298827		-0.063164	0.00847335	0.114464	0.276699	0.169211	0.0845583	0.169777	0.229921	0.315574	0.268962	-0.0613488	0.140354	0.313925	0.352959	0.141488	0.163101	0.296333	0.311118	0.0946088	0.128759	0.329076	0.16441	0.183831	0.174437	0.153219	0.00610997
197	0.144097	0.214657	0.131235	0.583008	0.242561	0.51365	0.401935	0.310696	0.0647228	0.329538	0.344755	0.548303	0.268664	0.339335	0.234404	0.334797	0.387009	0.571638	0.187009	0.302203	0.297102		-0.0715141	0.015171	0.11427	0.275105	0.169211	0.0841318	0.166545	0.233008	0.309576	0.261824	-0.0623567	0.143955	0.313871	0.346646	0.144491	0.163407	0.295091	0.324903	0.0678087	0.131402	0.316826	0.16788	0.193508	0.172632	0.152755	0.00398777
198	0.146301	0.213544	0.13206	0.578498	0.237543	0.519519	0.404491	0.32465	0.0653959	0.313949	0.333149	0.564355	0.260876	0.338982	0.236274	0.333267	0.381035	0.573037	0.198548	0.30921	0.305332		-0.0758161	0.0245696	0.110673	0.264268	0.174653	0.0871204	0.168234	0.234455	0.330446	0.264614	-0.0608349	0.135564	0.322236	0.345906	0.13862	0.158308	0.301068	0.326906	0.0620274	0.143799	0.329042	0.167763	0.192934	0.178052	0.150243	0.00338737
199	0.144902	0.215597	0.134918	0.58635	0.24888	0.514604	0.404556	0.316058	0.0645622	0.319719	0.337702	0.575638	0.265756	0.349213	0.233015	0.329509	0.365291	0.573108	0.188996	0.301544	0.302139		-0.0657867	0.029868	0.113635	0.257944	0.172034	0.0879889	0.1758	0.233592	0.345228	0.270474	-0.0609242	0.132999	0.31722	0.353224	0.138426	0.159567	0.30219	0.325482	0.0613103	0.151175	0.336883	0.165825	0.197052	0.170595	0.150724	-0.00099921
200	0.139764	0.216637	0.135041	0.586047	0.244532	0.510814	0.407595	0.315021	0.0654783	0.314496	0.3328	0.576727	0.255774	0.349545	0.233203	0.328258	0.383665	0.569831	0.173167	0.317054	0.311285		-0.069694	0.0280974	0.099439	0.25813	0.176259	0.0906967	0.174366	0.231168	0.343892	0.27445	-0.06205	0.1281	0.312547	0.355617	0.137872	0.160466	0.3011	0.331334	0.0385082	0.141784	0.328891	0.155887	0.198468	0.16535	0.149236	-0.00482603
201	0.139647	0.218258	0.134349	0.587286	0.245116	0.491177	0.421	0.334366	0.0711659	0.308151	0.333045	0.573623	0.264943	0.344426	0.234649	0.328435	0.372592	0.579788	0.157993	0.324253	0.316118		-0.0688249	0.0307725	0.0962422	0.251408	0.176607	0.0998628	0.173997	0.226844	0.365804	0.278012	-0.0620777	0.133921	0.312636	0.356827	0.144848	0.153881	0.300897	0.321957	0.051968	0.141427	0.320596	0.138986	0.198703	0.168226	0.147374	-0.00664361
202	0.142111	0.224581	0.132649	0.585867	0.246	0.46891	0.42381	0.335621	0.0707381	0.297039	0.334777	0.559167	0.265887	0.342207	0.236982	0.321028	0.373508	0.556335	0.152427	0.331174	0.313224		-0.0647078	0.0398665	0.099462	0.249158	0.181167	0.0914357	0.178405	0.230625	0.354981	0.282283	-0.0628322	0.129644	0.319572	0.35721	0.144567	0.158428	0.297027	0.324931	0.042803	0.13563	0.325375	0.143831	0.197915	0.17596	0.145236	-0.00737503
203	0.142031	0.225784	0.132772	0.588657	0.250534	0.45333	0.417827	0.331219	0.0707399	0.273693	0.340748	0.569743	0.274821	0.336726	0.242531	0.323121	0.36113	0.558733	0.1462	0.318081	0.309761		-0.0644554	0.0459234	0.110424	0.251317	0.183414	0.0950601	0.188028	0.221933	0.34721	0.287503	-0.0637171	0.135085	0.321762	0.357445	0.137541	0.155949	0.294397	0.327046	0.0567222	0.142449	0.329622	0.14959	0.191577	0.186043	0.145174	-0.011432
204	0.142748	0.228288	0.131943	0.599379	0.248859	0.446737	0.402558	0.332885	0.0665617	0.26778	0.344779	0.551594	0.277554	0.340264	0.254309	0.317356	0.367179	0.54536	0.154186	0.322596	0.31587		-0.071631	0.054089	0.115761	0.241808	0.177944	0.0956519	0.191142	0.222321	0.351388	0.290068	-0.0640718	0.131946	0.325601	0.357128	0.141096	0.164687	0.29879	0.337446	0.0502454	0.146346	0.311965	0.146222	0.190577	0.175991	0.143304	-0.0160302
205	0.146769	0.222565	0.133569	0.597091	0.249147	0.432473	0.405494	0.324361	0.0665491	0.278278	0.336937	0.557042	0.278648	0.34198	0.254352	0.322956	0.379682	0.557008	0.151638	0.323413	0.31103		-0.0675165	0.0542242	0.120577	0.237608	0.179739	0.100251	0.191467	0.213399	0.34281	0.289294	-0.0651743	0.136253	0.326104	0.362699	0.141512	0.164179	0.299033	0.338539	0.0540711	0.145167	0.302358	0.133932	0.183398	0.174156	0.1407	-0.0172906
206	0.144497	0.223212	0.135194	0.608942	0.255596	0.434093	0.412415	0.322319	0.0653617	0.282528	0.360883	0.550923	0.281812	0.343236	0.252283	0.323009	0.368906	0.569188	0.132226	0.324905	0.317955		-0.0685626	0.0535499	0.111285	0.242472	0.183622	0.0946434	0.198839	0.208725	0.341574	0.29004	-0.0683911	0.126904	0.326043	0.370116	0.144885	0.169939	0.296299	0.336808	0.0638179	0.138845	0.290244	0.133615	0.188531	0.173279	0.138828	-0.0193043
207	0.14045	0.230683	0.135474	0.611799	0.252824	0.430274	0.432561	0.317301	0.0681601	0.284003	0.359877	0.547173	0.281654	0.341365	0.256774	0.32411	0.370204	0.582785	0.128954	0.338372	0.307661		-0.0656798	0.0549295	0.101886	0.233135	0.176163	0.0947709	0.202959	0.200472	0.344166	0.288806	-0.0703198	0.124707	0.329674	0.371261	0.148559	0.179303	0.294032	0.340818	0.0775536	0.128286	0.283386	0.119703	0.186535	0.178113	0.136793	-0.0207241
208	0.14198	0.232362	0.136878	0.608233	0.242307	0.441739	0.432634	0.330001	0.0674199	0.2763	0.350598	0.525609	0.285979	0.348751	0.257693	0.330042	0.374162	0.584963	0.131735	0.337685	0.29942		-0.061621	0.0658916	0.0980724	0.232852	0.177907	0.0975015	0.201732	0.19818	0.34545	0.289315	-0.0721998	0.123516	0.332161	0.367947	0.147374	0.180887	0.289428	0.358992	0.0501101	0.129971	0.287876	0.125187	0.184021	0.184946	0.136706	-0.0259539
209	0.140949	0.231225	0.134963	0.608089	0.245623	0.434512	0.440163	0.348503	0.0692723	0.265127	0.364113	0.517405	0.286491	0.349118	0.256342	0.325818	0.388637	0.581513	0.130103	0.346358	0.298593		-0.0558269	0.0711389	0.110019	0.234913	0.176853	0.0910437	0.202142	0.195068	0.339078	0.28666	-0.0730025	0.133832	0.330123	0.363266	0.139225	0.176956	0.288436	0.348435	0.0366381	0.11956	0.291768	0.139881	0.177065	0.187201	0.136038	-0.0292252
210	0.139643	0.229641	0.133432	0.610482	0.229444	0.413745	0.459985	0.337512	0.0781848	0.250804	0.387365	0.513055	0.289227	0.351935	0.252296	0.326153	0.381788	0.576744	0.128108	0.335894	0.284132		-0.0492131	0.0627019	0.111453	0.238609	0.172231	0.0841128	0.202407	0.194369	0.34738	0.288262	-0.072668	0.132159	0.328995	0.355986	0.151863	0.175026	0.288368	0.339367	0.0466323	0.112686	0.30028	0.147312	0.182803	0.190771	0.135461	-0.0292166
211	0.136831	0.228955	0.130405	0.614321	0.231302	0.394431	0.464388	0.342418	0.0775171	0.259064	0.398548	0.510336	0.293945	0.340865	0.251669	0.328747	0.374452	0.576454	0.122816	0.32846	0.296387		-0.0553525	0.0625166	0.110351	0.237623	0.180248	0.0803758	0.200884	0.19454	0.354843	0.283025	-0.0700795	0.127039	0.322891	0.351324	0.152783	0.163705	0.288562	0.33784	0.0669078	0.102948	0.286473	0.150669	0.181168	0.194676	0.133766	-0.0278782
212	0.138681	0.229352	0.129225	0.603768	0.241648	0.38231	0.468365	0.348599	0.0760142	0.248676	0.397154	0.511505	0.292925	0.343359	0.254264	0.329823	0.385657	0.576714	0.120554	0.30731	0.295948		-0.0572664	0.0513112	0.100878	0.235252	0.186937	0.0765856	0.208641	0.192488	0.370554	0.285178	-0.0701981	0.12703	0.31997	0.349657	0.148753	0.16586	0.286353	0.336055	0.05971	0.0937367	0.296815	0.14749	0.180755	0.198984	0.13359	-0.0278168
213	0.136337	0.23197	0.128142	0.610543	0.255654	0.377951	0.464873	0.363863	0.0814911	0.257306	0.401095	0.494281	0.298895	0.343934	0.251483	0.323778	0.392849	0.581171	0.123506	0.306734	0.304458		-0.0497275	0.0421073	0.105413	0.236632	0.182641	0.0785354	0.214038	0.18824	0.36473	0.283238	-0.0714801	0.129141	0.321464	0.348091	0.15549	0.173771	0.281743	0.328674	0.0632022	0.0841982	0.30722	0.136292	0.176382	0.192615	0.133199	-0.027963
214	0.138619	0.231132	0.125122	0.602264	0.253318	0.380341	0.484221	0.364009	0.0872711	0.25041	0.421193	0.485058	0.288158	0.33423	0.255069	0.325973	0.38678	0.579941	0.117367	0.29222	0.307726		-0.05737	0.0362366	0.113262	0.235694	0.183097	0.0810748	0.218846	0.19447	0.365995	0.280008	-0.0722671	0.124878	0.316226	0.349496	0.158856	0.173258	0.279767	0.344058	0.0526079	0.0783507	0.291421	0.149176	0.173111	0.193383	0.133554	-0.0265043
215	0.140314	0.2346	0.120915	0.604623	0.266626	0.378823	0.476111	0.369552	0.0874261	0.255879	0.428476	0.475108	0.290788	0.332695	0.248891	0.325041	0.38494	0.597049	0.126342	0.279891	0.314512		-0.0458978	0.0371545	0.122938	0.238628	0.183211	0.0821685	0.218063	0.199578	0.379066	0.274551	-0.0714865	0.135847	0.321341	0.349076	0.15464	0.174515	0.279101	0.338441	0.0574306	0.0848371	0.302162	0.163669	0.177293	0.198455	0.132316	-0.023914
216	0.139781	0.234083	0.120418	0.608071	0.267585	0.376887	0.472856	0.370596	0.0829097	0.267684	0.425846	0.473033	0.284727	0.330621	0.250515	0.325972	0.399392	0.610197	0.127795	0.27539	0.308777		-0.0445795	0.0384771	0.122942	0.242064	0.185125	0.075312	0.22071	0.199496	0.36075	0.27273	-0.0715932	0.128076	0.325147	0.353102	0.159532	0.178672	0.275019	0.345909	0.0431776	0.0840884	0.304394	0.180142	0.168055	0.195627	0.131415	-0.0237564
217	0.136292	0.233116	0.120502	0.614577	0.269912	0.375442	0.480559	0.362345	0.0815621	0.271245	0.427704	0.472145	0.276997	0.331187	0.244777	0.327609	0.387689	0.625345	0.115681	0.264761	0.315048		-0.0494864	0.038539	0.119048	0.243309	0.183513	0.0835109	0.214407	0.194846	0.355516	0.269454	-0.0691343	0.132043	0.321992	0.357139	0.160313	0.17532	0.274232	0.33471	0.0462486	0.0880249	0.30255	0.172924	0.17302	0.196062	0.130693	-0.0228284
218	0.135514	0.232977	0.120075	0.616357	0.26895	0.366773	0.474587	0.361569	0.0833273	0.2933	0.43013	0.460281	0.280502	0.331247	0.243312	0.319687	0.403304	0.615992	0.111434	0.266151	0.312578		-0.0480475	0.0317309	0.109077	0.238044	0.181061	0.0946816	0.218049	0.197078	0.361302	0.262828	-0.0667294	0.126732	0.321689	0.357729	0.165421	0.178282	0.278913	0.343989	0.024562	0.0749968	0.303614	0.173987	0.172173	0.197153	0.13105	-0.0228184
219	0.138583	0.230019	0.118774	0.615728	0.269638	0.349751	0.488811	0.358909	0.089764	0.29866	0.424615	0.45959	0.287956	0.325055	0.236897	0.318314	0.438413	0.606915	0.107641	0.262458	0.30288		-0.0520973	0.0271396	0.0954999	0.23577	0.188049	0.0945704	0.215329	0.196226	0.380119	0.259817	-0.0665804	0.127963	0.324656	0.371672	0.165291	0.170553	0.281559	0.348855	0.0255575	0.061644	0.300383	0.174288	0.171107	0.201743	0.129897	-0.0213613
220	0.137276	0.230644	0.114658	0.620733	0.284459	0.333819	0.508591	0.360732	0.101441	0.297905	0.427104	0.463735	0.291506	0.328053	0.23876	0.315724	0.416766	0.597445	0.117159	0.261065	0.294221		-0.050558	0.0173015	0.0966154	0.225647	0.185752	0.0884021	0.21752	0.198191	0.397012	0.25666	-0.065313	0.120585	0.325368	0.369126	0.163056	0.173241	0.279115	0.35027	0.0244537	0.0494679	0.296157	0.170589	0.176701	0.209006	0.12999	-0.023069
221	0.134356	0.228166	0.111923	0.61087	0.271143	0.313461	0.500105	0.363227	0.103549	0.28535	0.409322	0.461762	0.28866	0.339871	0.240488	0.317315	0.433819	0.60555	0.119685	0.279018	0.275856		-0.0495431	0.0174917	0.0960369	0.219943	0.187327	0.0981325	0.217876	0.200082	0.405434	0.255675	-0.0615451	0.117447	0.328297	0.363725	0.165478	0.167593	0.27571	0.353898	0.00700439	0.0479866	0.300444	0.172163	0.175665	0.205353	0.128528	-0.023594
222	0.13548	0.222339	0.10733	0.616233	0.275236	0.314516	0.499728	0.373876	0.102764	0.287507	0.399409	0.464981	0.296218	0.343879	0.233401	0.321795	0.432494	0.584605	0.135564	0.275588	0.282941		-0.0584643	0.00991463	0.0989823	0.225526	0.197847	0.0995216	0.216043	0.198418	0.41117	0.250615	-0.0593415	0.125227	0.332731	0.364446	0.161374	0.156159	0.276298	0.357098	0.00713581	0.0593143	0.296484	0.193679	0.177322	0.205739	0.128319	-0.0268536
223	0.134372	0.222827	0.108167	0.615671	0.286582	0.294666	0.503826	0.359964	0.0994005	0.290278	0.406094	0.475177	0.296124	0.346612	0.233032	0.316721	0.42487	0.571668	0.136816	0.278635	0.28974		-0.0636214	0.0057444	0.0983195	0.225845	0.194321	0.100589	0.214123	0.202465	0.39505	0.248957	-0.056855	0.116466	0.333218	0.374334	0.16133	0.152637	0.277359	0.33923	0.0159718	0.0549985	0.293212	0.197344	0.179581	0.195209	0.128151	-0.0262898
224	0.135072	0.224454	0.108678	0.611515	0.28288	0.293991	0.491489	0.338244	0.102823	0.301672	0.395579	0.485827	0.297397	0.342836	0.229283	0.31688	0.432436	0.573671	0.152755	0.279903	0.306368		-0.0626867	0.00394468	0.0987827	0.224858	0.19413	0.0969684	0.217388	0.206533	0.401678	0.247771	-0.0565992	0.105926	0.343049	0.379276	0.159695	0.150806	0.274481	0.341879	0.0234904	0.0509865	0.27988	0.184556	0.181228	0.191459	0.127624	-0.0264655
225	0.136399	0.225984	0.109351	0.61356	0.292884	0.305485	0.482025	0.335672	0.104321	0.313632	0.374778	0.497412	0.297541	0.336359	0.239298	0.318182	0.441998	0.56008	0.148977	0.276532	0.298443		-0.0713488	0.00372901	0.102156	0.224241	0.200187	0.0945848	0.216106	0.207695	0.409636	0.246104	-0.0560234	0.0969936	0.359257	0.383405	0.148996	0.146749	0.270515	0.343617	0.0211547	0.0424521	0.263616	0.173779	0.18293	0.183593	0.127047	-0.0282532
226	0.140905	0.228786	0.108147	0.615859	0.289232	0.313422	0.478647	0.319113	0.107665	0.304596	0.375362	0.49449	0.300451	0.343564	0.240936	0.313132	0.459383	0.565733	0.150869	0.281386	0.295942		-0.073703	-0.00287274	0.0951729	0.224548	0.195175	0.089339	0.218706	0.209486	0.420201	0.245558	-0.0565533	0.0960357	0.370938	0.391706	0.152276	0.149657	0.265209	0.335811	0.00700223	0.0501197	0.260182	0.165653	0.184689	0.179814	0.126036	-0.0314949
227	0.143487	0.228216	0.10842	0.630976	0.289709	0.319563	0.470637	0.313587	0.106284	0.316551	0.379076	0.509754	0.30666	0.344278	0.238515	0.310842	0.460068	0.577401	0.150938	0.288084	0.290731		-0.071454	0.00687375	0.098829	0.226899	0.19	0.089829	0.214204	0.211659	0.412641	0.242776	-0.0544913	0.0925754	0.371397	0.395397	0.153793	0.152223	0.263028	0.330959	0.00280361	0.0557332	0.255131	0.162861	0.185562	0.170221	0.127568	-0.0325435
228	0.14505	0.232999	0.1074	0.63353	0.279893	0.321588	0.46962	0.302609	0.10517	0.332226	0.376189	0.513071	0.30494	0.347466	0.248642	0.3153	0.463787	0.569515	0.148593	0.300157	0.281496		-0.0730407	0.0174555	0.0971179	0.232593	0.190537	0.0806396	0.220631	0.211722	0.391123	0.242496	-0.0562887	0.105303	0.372255	0.400441	0.14941	0.155046	0.262249	0.343801	0.00987389	0.0509451	0.24983	0.170474	0.192764	0.172479	0.130969	-0.0339004
229	0.148855	0.232817	0.106646	0.629144	0.271419	0.334539	0.459377	0.308299	0.0990039	0.328161	0.350775	0.511047	0.311641	0.348122	0.255912	0.314648	0.462023	0.564026	0.153373	0.313306	0.276647		-0.0608968	0.0154235	0.0950035	0.233245	0.200558	0.0839321	0.219878	0.201431	0.393968	0.245148	-0.0553372	0.114466	0.372724	0.400637	0.150109	0.162544	0.260287	0.344215	0.0147774	0.0515859	0.253321	0.175889	0.193375	0.174911	0.131311	-0.034124
230	0.150458	0.228318	0.10989	0.636845	0.257581	0.339515	0.463844	0.30574	0.101387	0.316713	0.340556	0.536605	0.314981	0.351247	0.261236	0.307221	0.444159	0.544446	0.15291	0.314707	0.262931		-0.0646132	0.0193473	0.0947539	0.233701	0.203743	0.0847123	0.225472	0.194413	0.384496	0.247211	-0.0566101	0.104906	0.376366	0.39712	0.152597	0.160178	0.25549	0.350893	0.0125975	0.0438799	0.261131	0.170027	0.186515	0.176682	0.13273	-0.0366454
231	0.150532	0.225988	0.109112	0.642023	0.257686	0.337007	0.454191	0.291225	0.105353	0.308174	0.330369	0.541865	0.323016	0.355005	0.263226	0.307215	0.431511	0.51988	0.148858	0.301795	0.266595		-0.0669093	0.0153029	0.0961418	0.233237	0.204679	0.0841759	0.220039	0.196141	0.392189	0.25006	-0.0565537	0.106781	0.369988	0.391769	0.140309	0.156073	0.252503	0.340762	0.0115086	0.0455649	0.259999	0.156271	0.190768	0.1823	0.133518	-0.0356188
232	0.156208	0.222824	0.105832	0.653399	0.275176	0.326749	0.451502	0.292404	0.107415	0.308216	0.336266	0.54924	0.334436	0.355449	0.271041	0.30088	0.422027	0.515459	0.16028	0.306685	0.267498		-0.0537619	0.011928	0.102983	0.236477	0.203701	0.0802821	0.224766	0.19783	0.409523	0.249248	-0.0592652	0.103936	0.378737	0.396025	0.137201	0.15219	0.251647	0.339615	0.0206503	0.0451809	0.267797	0.160023	0.179328	0.178749	0.13287	-0.0371115
233	0.158737	0.218974	0.103454	0.65503	0.27598	0.320797	0.46305	0.287099	0.0997144	0.289688	0.314695	0.537506	0.323857	0.351918	0.269879	0.305709	0.431313	0.50583	0.164974	0.302584	0.28239		-0.0503529	0.0169594	0.111928	0.243403	0.208562	0.0610729	0.213453	0.198628	0.402868	0.248512	-0.0633249	0.109576	0.381085	0.402027	0.131323	0.147203	0.246613	0.329524	0.0208769	0.064212	0.267685	0.146801	0.178364	0.177647	0.131308	-0.036204
234	0.157078	0.219837	0.103076	0.653402	0.290097	0.32911	0.463102	0.275871	0.0943956	0.291578	0.307996	0.547412	0.311108	0.350099	0.268907	0.303695	0.413081	0.503523	0.177271	0.298949	0.304446		-0.0447651	0.013496	0.109376	0.253648	0.204953	0.0595578	0.213297	0.1943	0.392146	0.250931	-0.0654311	0.116398	0.382319	0.391831	0.125726	0.140664	0.24054	0.308899	0.0166637	0.0702556	0.274114	0.141782	0.176666	0.177531	0.131748	-0.0380161
235	0.156566	0.221018	0.102432	0.64006	0.279159	0.318704	0.441004	0.276042	0.0808241	0.29633	0.319115	0.554824	0.311065	0.349563	0.27398	0.306934	0.431418	0.491887	0.175387	0.317522	0.315223		-0.0468298	0.0151623	0.107616	0.259485	0.208153	0.0605117	0.214578	0.192681	0.406188	0.251289	-0.0682051	0.126137	0.38271	0.395205	0.125577	0.138536	0.240852	0.311755	0.0282046	0.0749646	0.300455	0.143184	0.168341	0.175444	0.131962	-0.0371674
236	0.158319	0.218388	0.103576	0.64299	0.279489	0.338868	0.432409	0.284692	0.0814251	0.297879	0.315741	0.564117	0.317972	0.344552	0.277146	0.30944	0.425407	0.481124	0.179437	0.300075	0.305132		-0.0435283	0.0160638	0.107462	0.262008	0.204859	0.0594839	0.215912	0.18352	0.396296	0.248597	-0.0712139	0.126047	0.380158	0.405772	0.122805	0.14494	0.24099	0.300685	0.0268651	0.0790903	0.299765	0.143265	0.164203	0.183306	0.132812	-0.0368643
237	0.156888	0.219868	0.104576	0.639207	0.27213	0.32292	0.42204	0.287981	0.0766625	0.293519	0.322679	0.562274	0.316642	0.346008	0.275983	0.302952	0.438035	0.485802	0.177394	0.299037	0.311573		-0.0423341	0.0140765	0.115155	0.266956	0.201978	0.0535725	0.221339	0.185179	0.386767	0.251169	-0.0754049	0.127945	0.381453	0.408456	0.121068	0.152766	0.24031	0.299984	0.0193838	0.0724773	0.320309	0.140761	0.159049	0.176138	0.133749	-0.0346898
238	0.15804	0.216451	0.101903	0.641397	0.265849	0.316995	0.424394	0.295057	0.0740931	0.30204	0.320286	0.564576	0.319976	0.341893	0.271466	0.301321	0.439989	0.495704	0.169269	0.29536	0.306901		-0.0444709	0.00984555	0.119064	0.273346	0.202615	0.0570199	0.223048	0.180527	0.389005	0.249001	-0.0802964	0.128682	0.380459	0.396689	0.120064	0.156778	0.239201	0.310799	0.014643	0.0772286	0.324091	0.141215	0.158288	0.179397	0.133028	-0.0337159
239	0.157575	0.214313	0.100405	0.641858	0.269119	0.31266	0.430531	0.307927	0.0699384	0.275775	0.318775	0.557999	0.316487	0.344972	0.273629	0.294727	0.413742	0.492347	0.15357	0.287707	0.288412		-0.0467296	0.00151831	0.118302	0.275186	0.205724	0.0603385	0.222989	0.174931	0.386912	0.245457	-0.0818112	0.127398	0.372538	0.392046	0.123559	0.157128	0.24135	0.309853	0.0060287	0.0810811	0.328436	0.142086	0.152716	0.185416	0.131828	-0.0343663
240	0.158621	0.214027	0.096118	0.639246	0.267711	0.294614	0.438539	0.300328	0.0649096	0.28051	0.339999	0.551276	0.313657	0.345608	0.268057	0.289806	0.413643	0.490679	0.15034	0.298814	0.294771		-0.0457188	0.00482601	0.118891	0.273912	0.205925	0.0571821	0.223899	0.169173	0.400557	0.246214	-0.084451	0.130474	0.359413	0.394296	0.123692	0.158352	0.244716	0.321695	0.00343524	0.0812013	0.344529	0.14667	0.149795	0.18619	0.130632	-0.0366105
241	0.158434	0.209618	0.094516	0.635141	0.266396	0.289301	0.43906	0.321014	0.0632087	0.265545	0.345275	0.556703	0.31654	0.337698	0.270765	0.289017	0.404654	0.485066	0.163953	0.284143	0.298431		-0.0508033	0.017246	0.115497	0.278332	0.205968	0.0628059	0.220486	0.164488	0.389609	0.241544	-0.0861731	0.130646	0.346292	0.386439	0.117032	0.156938	0.245302	0.330584	0.00777324	0.0747351	0.340305	0.148988	0.15499	0.189783	0.130174	-0.0386457
242	0.159122	0.211658	0.0912836	0.636698	0.265069	0.281325	0.437827	0.343051	0.0649378	0.25318	0.361881	0.54293	0.311351	0.334725	0.272276	0.290792	0.392977	0.460215	0.177767	0.291448	0.313307		-0.0453491	0.0239871	0.113361	0.274948	0.206605	0.065347	0.214688	0.157284	0.389947	0.246137	-0.0901018	0.13175	0.345405	0.390747	0.117427	0.150785	0.246897	0.336348	0.0070868	0.0690843	0.337898	0.14994	0.152353	0.199478	0.125836	-0.0387756
243	0.159633	0.205749	0.0915835	0.639743	0.268449	0.269593	0.434503	0.356159	0.06677	0.226689	0.365859	0.563567	0.316131	0.327533	0.265251	0.287979	0.394169	0.462132	0.17018	0.284318	0.314602		-0.0486641	0.0299471	0.115357	0.275096	0.212891	0.0713681	0.205326	0.156113	0.387481	0.250508	-0.0903637	0.127431	0.34596	0.384209	0.117333	0.142759	0.249389	0.334619	0.0029358	0.0685723	0.329594	0.140379	0.144827	0.201743	0.121377	-0.0392081
244	0.158097	0.209939	0.0900378	0.641646	0.283555	0.244502	0.435873	0.362334	0.0692633	0.222405	0.38548	0.571488	0.312168	0.333691	0.257732	0.289666	0.413564	0.452425	0.169473	0.290182	0.306776		-0.051209	0.0333471	0.0987681	0.277568	0.211915	0.0688128	0.20029	0.159353	0.377618	0.251454	-0.0922668	0.126184	0.346987	0.389119	0.120946	0.138049	0.252108	0.31441	0.00995184	0.0698717	0.329495	0.136169	0.148141	0.200862	0.117686	-0.0391885
245	0.155873	0.213696	0.0864119	0.625351	0.286368	0.251536	0.444301	0.380017	0.0668623	0.221873	0.390695	0.551818	0.315371	0.333132	0.257883	0.294304	0.433501	0.456013	0.176399	0.297147	0.30458		-0.0602104	0.0330815	0.0866988	0.278599	0.209954	0.061029	0.199491	0.155286	0.372145	0.250618	-0.0930802	0.134168	0.347881	0.395293	0.126902	0.135729	0.255871	0.306366	0.0137766	0.0641157	0.315465	0.135609	0.152091	0.194521	0.115146	-0.0381344
246	0.157576	0.216375	0.0842043	0.61158	0.298275	0.265345	0.453449	0.382242	0.0709343	0.224382	0.397869	0.549141	0.310583	0.323484	0.251942	0.29362	0.435225	0.470715	0.176135	0.308867	0.299552		-0.0582847	0.0353027	0.0857385	0.279215	0.210107	0.061712	0.202557	0.150688	0.362038	0.246258	-0.0977618	0.139738	0.349838	0.398284	0.132752	0.135802	0.260687	0.301017	0.0149935	0.0676432	0.307767	0.137078	0.153031	0.187112	0.115105	-0.0382231
247	0.154306	0.224107	0.083952	0.603031	0.281386	0.279149	0.44785	0.379942	0.0677343	0.221166	0.395492	0.545917	0.311588	0.321772	0.249566	0.293993	0.447327	0.455915	0.164005	0.309234	0.291453		-0.0722335	0.0418539	0.0726129	0.274427	0.212632	0.0610986	0.20107	0.151827	0.363197	0.248527	-0.0983637	0.139853	0.349048	0.394522	0.13703	0.136496	0.262501	0.302703	0.00961435	0.0651774	0.304362	0.137621	0.154914	0.183051	0.115525	-0.0372328
248	0.15328	0.226371	0.0808531	0.605207	0.276341	0.284321	0.447513	0.373567	0.0725213	0.229416	0.409558	0.564214	0.321263	0.328606	0.24376	0.296255	0.433824	0.464995	0.170197	0.306011	0.289795		-0.0702849	0.0492537	0.0705619	0.270185	0.211174	0.0684994	0.204774	0.152515	0.358064	0.25255	-0.0990126	0.138012	0.34341	0.38695	0.138164	0.137115	0.262675	0.307182	0.018774	0.0444768	0.288871	0.135652	0.162259	0.180178	0.11739	-0.0369266
249	0.154926	0.225957	0.0789359	0.606043	0.264626	0.283838	0.455884	0.368882	0.0680385	0.224456	0.415205	0.564805	0.325976	0.328874	0.242287	0.293688	0.417638	0.473144	0.147431	0.309645	0.280661		-0.071279	0.0435954	0.0842317	0.272564	0.218642	0.0634755	0.203112	0.151923	0.351314	0.249259	-0.100172	0.134668	0.340261	0.39118	0.146151	0.142283	0.264915	0.310143	0.0147909	0.0376878	0.306739	0.138924	0.162883	0.180135	0.117763	-0.0343459
250	0.15179	0.227619	0.0788814	0.61574	0.259483	0.283772	0.46644	0.360127	0.0716973	0.216961	0.405401	0.565574	0.326481	0.330344	0.234876	0.285341	0.413968	0.480322	0.142176	0.285235	0.276706		-0.0711148	0.0505395	0.0824505	0.272478	0.216682	0.0610321	0.205457	0.151967	0.343954	0.249636	-0.102713	0.125729	0.338112	0.388571	0.147929	0.145073	0.265241	0.305598	0.00481752	0.0336496	0.292463	0.138675	0.164076	0.1833	0.117039	-0.0331184
251	0.151109	0.232213	0.0758439	0.610757	0.266577	0.268002	0.464914	0.352052	0.0700219	0.217862	0.412645	0.570318	0.330271	0.32487	0.233221	0.282551	0.399965	0.476192	0.142758	0.288111	0.284644		-0.0758834	0.0513236	0.0823948	0.272468	0.221598	0.0585446	0.204577	0.158796	0.345439	0.249816	-0.106096	0.135406	0.338249	0.383034	0.151039	0.140534	0.267575	0.295044	-0.00279466	0.0311909	0.301286	0.147324	0.158249	0.171988	0.11861	-0.0304234
252	0.153467	0.233593	0.0760991	0.604847	0.269558	0.285542	0.472118	0.337873	0.0726911	0.209191	0.406135	0.577739	0.331029	0.321937	0.239662	0.284759	0.406726	0.476003	0.1361	0.288631	0.276862		-0.0698883	0.0592041	0.0716202	0.26626	0.227535	0.0571227	0.202301	0.158151	0.362827	0.246447	-0.108243	0.129391	0.337962	0.381066	0.151085	0.136582	0.267215	0.285779	-0.00144817	0.0315103	0.283004	0.140526	0.15693	0.173289	0.12032	-0.0308584
253	0.15212	0.23708	0.0756827	0.612222	0.2704	0.286865	0.467733	0.324873	0.0826826	0.206506	0.396954	0.584597	0.331919	0.322185	0.245221	0.282792	0.402631	0.468758	0.140631	0.285909	0.278853		-0.0676427	0.0694005	0.06164	0.259965	0.228545	0.0508099	0.207213	0.156758	0.380175	0.24832	-0.108764	0.119803	0.346278	0.385898	0.155223	0.137421	0.267498	0.273752	0.0104256	0.0301541	0.282273	0.129652	0.152256	0.172678	0.122165	-0.0277772
254	0.147936	0.239049	0.075383	0.597702	0.280835	0.300028	0.458646	0.309342	0.0850546	0.20887	0.395813	0.593495	0.336095	0.319918	0.245382	0.28722	0.406692	0.459148	0.142448	0.300716	0.296703		-0.0619736	0.0711354	0.0457339	0.257856	0.232203	0.04909	0.201819	0.156855	0.368072	0.252773	-0.111697	0.120651	0.349239	0.39624	0.158341	0.141118	0.263752	0.270975	0.012458	0.0336612	0.292547	0.140073	0.164003	0.170595	0.124457	-0.0256059
255	0.144628	0.241536	0.0776679	0.602663	0.280453	0.299579	0.450975	0.315881	0.0846175	0.207659	0.384117	0.590011	0.340744	0.314982	0.243861	0.289734	0.407884	0.458911	0.159327	0.307809	0.289209		-0.0659181	0.0784856	0.040646	0.256758	0.233865	0.0517832	0.202424	0.159266	0.353864	0.249455	-0.114034	0.11965	0.348147	0.39291	0.160285	0.146839	0.260734	0.258784	0.0200676	0.0320042	0.284348	0.127283	0.174443	0.173114	0.126323	-0.0245342
256	0.138774	0.245371	0.0788108	0.614783	0.273595	0.29795	0.447243	0.317927	0.0837608	0.230597	0.370609	0.584944	0.341316	0.318085	0.242316	0.288059	0.414043	0.451513	0.152837	0.324792	0.276072		-0.0553636	0.0695518	0.0452231	0.256923	0.235742	0.0488163	0.209582	0.165875	0.35954	0.256742	-0.117139	0.118783	0.352375	0.396865	0.170199	0.142569	0.260421	0.250811	0.00822933	0.0277131	0.288517	0.131521	0.172945	0.174633	0.128361	-0.0217934
257	0.137432	0.245329	0.0795072	0.594034	0.275596	0.291031	0.458543	0.290999	0.0871224	0.236556	0.34806	0.602948	0.341895	0.32195	0.236748	0.288094	0.411113	0.446418	0.13078	0.320873	0.267027		-0.0637776	0.0681461	0.0466417	0.268591	0.238386	0.0455733	0.206931	0.166332	0.367503	0.25435	-0.119945	0.113577	0.355915	0.392644	0.173826	0.142272	0.261594	0.264641	0.0193341	0.0265218	0.277318	0.142629	0.17619	0.175878	0.129879	-0.0229659
258	0.137468	0.245554	0.0809787	0.596931	0.275854	0.282859	0.458871	0.279695	0.0865266	0.250168	0.356605	0.582008	0.343297	0.319913	0.231598	0.289686	0.398003	0.425222	0.132204	0.320248	0.255249		-0.0630364	0.0578146	0.045685	0.266861	0.241209	0.0510465	0.212618	0.169137	0.381841	0.2472	-0.1238	0.12074	0.357989	0.392204	0.174962	0.142724	0.256728	0.252771	0.0184787	0.042587	0.281546	0.152215	0.174786	0.172086	0.13151	-0.0233729
259	0.139316	0.244462	0.0827577	0.588816	0.261285	0.276077	0.467819	0.269295	0.0863403	0.269481	0.345849	0.563367	0.346985	0.308639	0.231281	0.280925	0.383525	0.434505	0.134626	0.314178	0.256133		-0.0623265	0.0595076	0.0464316	0.265451	0.23526	0.0511251	0.208888	0.16494	0.389904	0.243088	-0.126613	0.115902	0.357032	0.39948	0.172936	0.142039	0.252778	0.258465	0.00880413	0.040003	0.276335	0.14398	0.17106	0.167864	0.134805	-0.0260833
260	0.140172	0.243988	0.0855531	0.58973	0.260909	0.253558	0.443869	0.265663	0.0842533	0.26002	0.339339	0.565759	0.347922	0.298887	0.232414	0.281625	0.364166	0.422893	0.131402	0.293426	0.272568		-0.0604662	0.0586979	0.0655138	0.261691	0.237005	0.06055	0.204632	0.167745	0.401529	0.245288	-0.129855	0.113771	0.352102	0.393524	0.166216	0.145867	0.25487	0.273934	0.012355	0.0379275	0.281952	0.140195	0.170268	0.173962	0.13976	-0.0260425
261	0.13858	0.249086	0.087402	0.598526	0.244888	0.230118	0.439962	0.255811	0.0803654	0.257979	0.338771	0.567768	0.34884	0.29738	0.237421	0.277503	0.40183	0.417118	0.12478	0.281229	0.280605		-0.0547161	0.0697283	0.0673338	0.262591	0.240102	0.0572058	0.20091	0.16971	0.405429	0.24865	-0.131696	0.101224	0.353267	0.389957	0.165614	0.145532	0.253897	0.281471	0.0205414	0.0333544	0.286758	0.141759	0.177798	0.175682	0.141664	-0.0285743
262	0.138582	0.245629	0.0896265	0.595308	0.24247	0.219089	0.443792	0.254892	0.0849285	0.26671	0.334726	0.562544	0.33855	0.295038	0.227988	0.281281	0.399296	0.421836	0.131082	0.280258	0.29437		-0.0549575	0.0697742	0.0671618	0.262724	0.236848	0.0526787	0.199973	0.16993	0.41335	0.246541	-0.137105	0.1066	0.35319	0.388939	0.163109	0.148317	0.251342	0.291755	0.0171579	0.0308678	0.282073	0.140626	0.187186	0.180355	0.143903	-0.0288548
263	0.139357	0.247743	0.0926964	0.580299	0.245301	0.213986	0.436811	0.269626	0.0867951	0.271638	0.319704	0.550772	0.33696	0.291335	0.228356	0.281682	0.393325	0.416811	0.120514	0.280711	0.295685		-0.0650017	0.0682733	0.0648158	0.266542	0.238465	0.0501347	0.196155	0.165659	0.427272	0.244906	-0.139981	0.106969	0.361008	0.399006	0.168066	0.147098	0.25109	0.294605	0.0372818	0.0337612	0.278201	0.144468	0.18107	0.181833	0.143112	-0.0301355
264	0.138865	0.247912	0.0939257	0.564392	0.244044	0.212286	0.422791	0.279794	0.0902939	0.270309	0.311978	0.549901	0.340577	0.294778	0.232667	0.288092	0.396248	0.405038	0.12879	0.286185	0.290856		-0.0650418	0.0747372	0.0597804	0.266184	0.232393	0.0583515	0.196346	0.167813	0.446355	0.245032	-0.142582	0.105078	0.364853	0.407379	0.167225	0.152436	0.251849	0.291747	0.0325022	0.0438613	0.250131	0.13302	0.179768	0.186771	0.143382	-0.0305799
265	0.138824	0.247791	0.0930939	0.564421	0.24652	0.208582	0.416225	0.296882	0.0889421	0.282605	0.317612	0.551279	0.340567	0.289405	0.236122	0.293674	0.390016	0.403693	0.132872	0.290602	0.290844		-0.0627968	0.0649179	0.0584306	0.266741	0.241139	0.0647286	0.195128	0.173558	0.434624	0.24734	-0.143242	0.106636	0.366758	0.40857	0.166718	0.146775	0.252545	0.284245	0.0394523	0.0402864	0.255333	0.135545	0.186349	0.1808	0.14561	-0.0312427
266	0.139631	0.250072	0.0940557	0.568126	0.251904	0.204591	0.427751	0.29899	0.0826051	0.271417	0.311933	0.540413	0.336593	0.286451	0.235514	0.288286	0.397144	0.403558	0.144507	0.301848	0.29631		-0.0655833	0.064406	0.0664832	0.269981	0.238575	0.0687328	0.189292	0.171771	0.438057	0.253332	-0.144233	0.107404	0.370692	0.407305	0.172942	0.144888	0.254165	0.272557	0.0602794	0.0418048	0.242404	0.132668	0.191918	0.187617	0.145144	-0.0351788
267	0.137925	0.250264	0.0934803	0.567242	0.260249	0.188125	0.430363	0.285083	0.0839459	0.283792	0.310465	0.534598	0.3407	0.288962	0.231603	0.287907	0.396882	0.392153	0.142044	0.304819	0.301928		-0.0693018	0.0600874	0.0635819	0.275041	0.233206	0.070584	0.180922	0.177797	0.443875	0.256911	-0.143292	0.11064	0.377575	0.413933	0.171218	0.149923	0.257676	0.267387	0.0555679	0.0408943	0.245517	0.127452	0.189045	0.184942	0.143667	-0.0353499
268	0.139726	0.248077	0.0944122	0.554318	0.256544	0.195567	0.43207	0.302568	0.0790883	0.28217	0.308815	0.544353	0.34526	0.290631	0.230106	0.28687	0.393797	0.394258	0.139908	0.302334	0.289847		-0.0747279	0.0498728	0.0700229	0.283372	0.232603	0.0655347	0.175203	0.186743	0.434323	0.258563	-0.143178	0.116561	0.367395	0.410647	0.165884	0.154992	0.263684	0.267954	0.042767	0.0495172	0.236814	0.134662	0.195107	0.180844	0.143256	-0.0373203
269	0.144931	0.249475	0.0937896	0.569994	0.244836	0.197048	0.435245	0.301942	0.0719552	0.280518	0.2996	0.559103	0.343911	0.28922	0.229786	0.284241	0.390464	0.391982	0.131535	0.300265	0.269699		-0.0792333	0.0676224	0.0743291	0.283439	0.232886	0.0708087	0.175152	0.193747	0.442275	0.254767	-0.142652	0.113956	0.360733	0.402147	0.15933	0.152881	0.268169	0.268955	0.0468734	0.044874	0.240628	0.131968	0.192302	0.189599	0.142716	-0.0393134
270	0.149984	0.247677	0.0935001	0.554156	0.242756	0.204658	0.439214	0.308398	0.0782237	0.277353	0.29302	0.560473	0.340355	0.292401	0.232145	0.283165	0.386455	0.389399	0.109865	0.29097	0.284552		-0.0765425	0.0664491	0.0723572	0.289651	0.227275	0.0720442	0.180024	0.190325	0.444789	0.257533	-0.141227	0.116103	0.361732	0.405874	0.164569	0.1516	0.273259	0.274125	0.0477068	0.0443768	0.236593	0.152218	0.175127	0.187117	0.142039	-0.0383086
271	0.153903	0.248793	0.0904884	0.537942	0.252725	0.202063	0.443784	0.30754	0.0804646	0.272309	0.290559	0.577851	0.338273	0.293357	0.22646	0.286915	0.37314	0.392695	0.102944	0.29053	0.281689		-0.0873582	0.0631567	0.0686688	0.278467	0.223282	0.0673915	0.175029	0.183391	0.444125	0.257301	-0.138918	0.131358	0.373097	0.403084	0.15839	0.162688	0.281526	0.286106	0.0627287	0.042401	0.233262	0.15589	0.172231	0.188441	0.141489	-0.0415941
272	0.152039	0.246201	0.0896885	0.554202	0.251068	0.214987	0.453407	0.323409	0.0771924	0.268744	0.289685	0.558054	0.344	0.288141	0.22852	0.283833	0.370043	0.388344	0.117199	0.295186	0.287683		-0.085907	0.0522074	0.0729487	0.272549	0.226815	0.062516	0.181588	0.18877	0.441043	0.256806	-0.138451	0.132699	0.366393	0.393974	0.156833	0.159446	0.286584	0.267064	0.0629343	0.0513429	0.224435	0.152367	0.165902	0.184775	0.142038	-0.0412392
273	0.150794	0.246828	0.083404	0.548372	0.251587	0.209327	0.461397	0.311834	0.0719245	0.256292	0.280925	0.565247	0.344683	0.286876	0.234755	0.280517	0.364935	0.387602	0.122497	0.293774	0.317446		-0.0898155	0.0521651	0.0715315	0.268626	0.216305	0.0545911	0.177074	0.186835	0.441785	0.260286	-0.136669	0.133909	0.357481	0.402198	0.159834	0.158956	0.299655	0.275362	0.0606773	0.0380646	0.224018	0.144561	0.166021	0.188736	0.141807	-0.0416832
274	0.149347	0.244538	0.0820881	0.562366	0.254337	0.224387	0.441784	0.316835	0.069596	0.246705	0.275126	0.570149	0.34533	0.295679	0.233764	0.283214	0.360264	0.376974	0.119446	0.295055	0.318498		-0.0910252	0.0528185	0.0685051	0.271296	0.217492	0.0529173	0.182827	0.195899	0.432132	0.264116	-0.136542	0.139533	0.353408	0.384014	0.153491	0.16152	0.312404	0.276959	0.0534597	0.0404785	0.216807	0.143024	0.169411	0.196632	0.139231	-0.040033
275	0.152124	0.245378	0.0797625	0.57702	0.257609	0.214336	0.451981	0.288874	0.0744767	0.268681	0.284227	0.58147	0.342809	0.295676	0.232356	0.278034	0.376664	0.377228	0.126565	0.324438	0.319243		-0.0920227	0.0638308	0.0546707	0.270137	0.212258	0.0402728	0.181383	0.20217	0.42431	0.264317	-0.135654	0.135363	0.357477	0.387509	0.152213	0.161042	0.321806	0.267138	0.0528655	0.0439571	0.223283	0.149808	0.169163	0.19506	0.134032	-0.0394911
276	0.156338	0.240572	0.0776793	0.575468	0.271124	0.212323	0.453901	0.322782	0.0743899	0.271016	0.283147	0.594239	0.347088	0.295288	0.233723	0.275053	0.353892	0.385865	0.1363	0.332668	0.319203		-0.101416	0.0617041	0.0477982	0.269742	0.208953	0.0382656	0.182574	0.205675	0.452689	0.261514	-0.135381	0.144738	0.359274	0.385001	0.1519	0.164594	0.344295	0.267716	0.0463474	0.0468194	0.223311	0.16036	0.16541	0.194544	0.13087	-0.0397682
277	0.158965	0.240388	0.0733502	0.568648	0.266353	0.202326	0.445311	0.317114	0.0752706	0.250949	0.282453	0.598956	0.353096	0.301021	0.241988	0.263377	0.349745	0.382575	0.135345	0.324398	0.305471		-0.0972667	0.0568346	0.0454294	0.271062	0.212376	0.0422253	0.189104	0.208021	0.457404	0.262233	-0.132091	0.141468	0.352002	0.397624	0.150247	0.164259	0.372046	0.25309	0.0670449	0.0475343	0.225016	0.166737	0.154422	0.190069	0.128522	-0.0401289
278	0.16156	0.240926	0.0714268	0.589221	0.284929	0.204672	0.441817	0.321173	0.0736777	0.237351	0.287474	0.59544	0.352544	0.298657	0.25135	0.259769	0.358013	0.380772	0.14387	0.319409	0.294318		-0.099348	0.0486792	0.0591036	0.26822	0.211694	0.0386951	0.196093	0.21318	0.450292	0.260817	-0.130503	0.137201	0.356823	0.389597	0.147908	0.163304	0.397282	0.245092	0.039216	0.0482868	0.240572	0.171903	0.156606	0.189119	0.129307	-0.0419411
279	0.161697	0.240575	0.0705324	0.609296	0.283043	0.189061	0.451125	0.318143	0.0731491	0.239991	0.291596	0.593269	0.347935	0.292081	0.250232	0.255251	0.358919	0.378804	0.135453	0.322379	0.306164		-0.0981714	0.0458645	0.0604867	0.264428	0.22096	0.0347483	0.200159	0.216186	0.430121	0.260789	-0.130056	0.141622	0.35544	0.381673	0.151626	0.157465	0.422094	0.253757	0.0435938	0.0397774	0.246491	0.182052	0.164699	0.189732	0.130474	-0.0424616
280	0.163381	0.241252	0.0706708	0.607177	0.295202	0.178949	0.456284	0.327337	0.0716157	0.234623	0.292029	0.591351	0.347033	0.290368	0.247939	0.248313	0.376181	0.375471	0.137187	0.323199	0.297294		-0.106188	0.055786	0.0598359	0.267762	0.213144	0.0350417	0.200223	0.214508	0.444667	0.258421	-0.13047	0.137726	0.350822	0.373216	0.150757	0.161559	0.44623	0.261917	0.0373242	0.0436039	0.240109	0.177505	0.156897	0.187595	0.130153	-0.0415467
281	0.163851	0.238248	0.0724498	0.601897	0.286692	0.179225	0.460697	0.33467	0.0779089	0.241804	0.29296	0.596747	0.348873	0.295801	0.247701	0.249165	0.371392	0.372222	0.133311	0.330629	0.281584		-0.103232	0.0513906	0.0509959	0.265677	0.208738	0.0350818	0.207907	0.223973	0.45797	0.251675	-0.127074	0.131405	0.345543	0.379311	0.147217	0.164456	0.47096	0.275874	0.0190996	0.0428005	0.241252	0.170915	0.158222	0.186749	0.130104	-0.0393649
282	0.162282	0.237407	0.0736166	0.603248	0.302947	0.178783	0.451728	0.339298	0.0724168	0.229512	0.294719	0.592224	0.344776	0.286782	0.244002	0.246082	0.353137	0.379022	0.138268	0.325326	0.28955		-0.104769	0.055433	0.0575643	0.260543	0.207479	0.0299832	0.221304	0.219401	0.437993	0.250993	-0.127815	0.131791	0.336723	0.367988	0.146258	0.153824	0.491829	0.292904	0.0186046	0.0399536	0.239834	0.179645	0.162257	0.18563	0.129291	-0.0393153
283	0.163404	0.240132	0.0718109	0.617442	0.304134	0.169683	0.449787	0.324136	0.0705469	0.222975	0.303275	0.57943	0.335833	0.284606	0.242997	0.251273	0.346666	0.370033	0.128452	0.320657	0.300708		-0.106076	0.0774642	0.0586948	0.249007	0.20632	0.0305006	0.228273	0.215777	0.44923	0.251386	-0.127247	0.136839	0.344057	0.361966	0.153086	0.150728	0.504265	0.290091	0.0107611	0.0345592	0.251359	0.182051	0.158879	0.182924	0.127134	-0.040811
284	0.162907	0.24275	0.0715835	0.619218	0.303816	0.146423	0.460739	0.342868	0.0699802	0.233182	0.302864	0.565977	0.334747	0.281637	0.241578	0.248883	0.347179	0.370087	0.127134	0.311614	0.299986		-0.110833	0.0651859	0.0587515	0.248386	0.206903	0.0231285	0.235066	0.214784	0.453939	0.258011	-0.130008	0.146926	0.345656	0.357651	0.155222	0.152234	0.516045	0.3081	0.0148228	0.0446338	0.25137	0.176359	0.154448	0.172268	0.124503	-0.0420526
285	0.161978	0.243654	0.0705129	0.621515	0.304606	0.139052	0.470322	0.343598	0.0655459	0.234134	0.289248	0.562286	0.337122	0.284167	0.235179	0.246086	0.335205	0.362163	0.120688	0.310332	0.293597		-0.107286	0.063132	0.0578017	0.243715	0.211742	0.0113392	0.232601	0.227487	0.444972	0.257646	-0.13192	0.140357	0.34007	0.361384	0.145726	0.152886	0.524465	0.306889	0.0014612	0.0476202	0.27862	0.173434	0.156642	0.17517	0.124811	-0.0434762
286	0.163532	0.242974	0.0720386	0.622057	0.301598	0.134213	0.478275	0.355459	0.0618521	0.228851	0.289488	0.536089	0.33491	0.284959	0.234448	0.241439	0.338174	0.35017	0.114659	0.310526	0.289652		-0.10403	0.0602531	0.0601414	0.256687	0.213896	0.0184662	0.236359	0.236577	0.439687	0.255012	-0.132023	0.125446	0.331885	0.373378	0.138353	0.14619	0.525099	0.297174	-0.00873996	0.0569288	0.283853	0.159319	0.15721	0.16737	0.12282	-0.0421896
287	0.166992	0.244192	0.0717066	0.621951	0.315691	0.115921	0.448567	0.347986	0.0629936	0.23315	0.299813	0.539316	0.336907	0.285925	0.232782	0.237799	0.358237	0.360291	0.110745	0.301174	0.290771		-0.10085	0.0647105	0.0580154	0.255882	0.210751	0.0200059	0.242644	0.237549	0.442806	0.258687	-0.129921	0.132615	0.337844	0.383948	0.140835	0.152632	0.525097	0.296448	-0.00635492	0.0527432	0.298211	0.158814	0.158799	0.167904	0.121856	-0.041215
288	0.167086	0.244798	0.0732895	0.626623	0.30915	0.119618	0.447006	0.359882	0.0677096	0.241246	0.30373	0.527564	0.340824	0.288453	0.230364	0.236888	0.35715	0.365059	0.0970844	0.310322	0.268536		-0.0981241	0.0695437	0.0567399	0.258377	0.218415	0.0212234	0.243304	0.24153	0.452499	0.255873	-0.128717	0.125214	0.343864	0.376842	0.135462	0.154343	0.518845	0.292104	-0.00360463	0.0447785	0.299152	0.166913	0.156741	0.160186	0.119474	-0.041015
289	0.165927	0.24416	0.0720871	0.627997	0.31322	0.0999134	0.465476	0.35768	0.0657605	0.239963	0.314019	0.530535	0.338674	0.282693	0.230606	0.236857	0.362835	0.361866	0.105245	0.311897	0.275339		-0.101627	0.0664077	0.0668456	0.25542	0.219868	0.02494	0.244496	0.241791	0.460652	0.255729	-0.126822	0.117574	0.352057	0.381058	0.138113	0.152374	0.513584	0.292204	0.00869599	0.0389033	0.304162	0.175573	0.149425	0.15021	0.117756	-0.0411247
290	0.165537	0.243819	0.0717053	0.624089	0.318366	0.102787	0.472429	0.385218	0.0623964	0.221506	0.304148	0.520594	0.338415	0.285848	0.229782	0.237795	0.350928	0.366206	0.0912916	0.298566	0.259852		-0.100471	0.061896	0.0695394	0.260064	0.222377	0.0291266	0.248948	0.243113	0.467149	0.255095	-0.126875	0.118095	0.349789	0.380177	0.140969	0.152729	0.519452	0.290969	0.00674218	0.0409509	0.296483	0.172683	0.1486	0.147595	0.119082	-0.0428478
291	0.163402	0.243745	0.0717773	0.629056	0.312845	0.105763	0.471724	0.358111	0.059047	0.220853	0.300711	0.502646	0.335071	0.289902	0.225517	0.240085	0.341577	0.343699	0.0887262	0.298754	0.249975		-0.100162	0.0559262	0.0762471	0.260085	0.224396	0.0303562	0.254314	0.243146	0.443643	0.257742	-0.124357	0.115296	0.345086	0.384089	0.139459	0.151303	0.513347	0.288309	0.0116249	0.0401951	0.299358	0.166389	0.143474	0.14834	0.120128	-0.0417277
292	0.16189	0.244482	0.074322	0.642229	0.324988	0.104074	0.479873	0.368923	0.0553517	0.233854	0.299479	0.499021	0.335945	0.284881	0.222617	0.247743	0.344815	0.339498	0.089024	0.308687	0.252755		-0.104728	0.0566973	0.0825699	0.260002	0.223793	0.0286702	0.250069	0.244361	0.429467	0.258287	-0.123971	0.115614	0.34957	0.367499	0.141946	0.149794	0.501362	0.299229	-0.00613043	0.0421034	0.302064	0.161301	0.145733	0.150006	0.120519	-0.0419749
293	0.157913	0.24352	0.0754441	0.633591	0.309978	0.0938047	0.483564	0.363713	0.0525315	0.245263	0.304206	0.510615	0.332968	0.28764	0.212184	0.244019	0.334005	0.335572	0.0794337	0.324757	0.262376		-0.0984422	0.0596326	0.0688961	0.260088	0.223432	0.0314607	0.252209	0.248958	0.43716	0.263006	-0.123626	0.118158	0.337947	0.367908	0.140714	0.1506	0.489954	0.304504	0.000332059	0.0423886	0.298592	0.149656	0.143405	0.149175	0.118376	-0.0399283
294	0.157949	0.245989	0.0748803	0.620985	0.317251	0.101348	0.478754	0.382788	0.0519935	0.240575	0.307702	0.511307	0.33612	0.288915	0.208509	0.243446	0.335258	0.336473	0.0842464	0.315381	0.247381		-0.0997408	0.0675612	0.0625881	0.260609	0.213223	0.0317527	0.255114	0.252281	0.455329	0.264396	-0.121573	0.112722	0.334998	0.364078	0.132309	0.150562	0.473293	0.300029	0.00562214	0.0410568	0.304871	0.151897	0.134937	0.139381	0.115613	-0.0403733
295	0.157939	0.245098	0.0741353	0.620143	0.303041	0.108391	0.474118	0.373675	0.0518801	0.228231	0.30182	0.492905	0.338009	0.293398	0.205626	0.24305	0.310665	0.33158	0.07017	0.322351	0.257204		-0.0945037	0.0664502	0.0673457	0.255329	0.215745	0.0246897	0.256958	0.256284	0.447369	0.268049	-0.118942	0.117634	0.33856	0.374006	0.134191	0.150822	0.454625	0.295796	0.00388066	0.0453559	0.31075	0.157813	0.140841	0.139673	0.112931	-0.0425807
296	0.157615	0.246516	0.0697443	0.633229	0.309754	0.100371	0.459318	0.371155	0.0469283	0.231829	0.298317	0.485766	0.333238	0.291436	0.205852	0.242254	0.30844	0.324336	0.0502482	0.290467	0.27637		-0.0932298	0.0709607	0.0708827	0.24804	0.226049	0.0139179	0.25817	0.251936	0.427765	0.276363	-0.121551	0.120784	0.343415	0.366279	0.125089	0.146328	0.427525	0.303982	0.0156682	0.041217	0.321063	0.165723	0.138907	0.132421	0.109961	-0.0461307
297	0.162808	0.248122	0.065951	0.638912	0.281399	0.0856295	0.472856	0.407392	0.0525877	0.243563	0.29814	0.491479	0.334001	0.300208	0.207073	0.240368	0.318759	0.311756	0.0333676	0.296182	0.237319		-0.0877334	0.068138	0.0689504	0.254808	0.23275	0.0253377	0.255074	0.264277	0.44442	0.277148	-0.119361	0.114173	0.341668	0.37433	0.131727	0.157463	0.401192	0.294071	0.018135	0.0484739	0.334929	0.156888	0.136949	0.135458	0.109396	-0.0478464
298	0.161793	0.245094	0.0654942	0.622902	0.284951	0.0734168	0.474885	0.427299	0.0531983	0.264579	0.284761	0.491315	0.343677	0.301977	0.203644	0.225525	0.345948	0.309911	0.0424394	0.32888	0.23298		-0.0817159	0.0286571	0.062235	0.266434	0.241002	0.0304603	0.253131	0.270182	0.427465	0.271938	-0.119451	0.105224	0.331003	0.387404	0.118483	0.155049	0.37874	0.310507	0.0378279	0.0392868	0.338021	0.14809	0.137193	0.147369	0.108849	-0.0490209
299	0.161843	0.234915	0.0638399	0.608522	0.289996	0.0868757	0.458601	0.39977	0.0674474	0.262802	0.301643	0.473794	0.351757	0.312512	0.19664	0.216839	0.366666	0.310005	0.0530681	0.331529	0.246763		-0.0682666	0.0311918	0.0665291	0.27177	0.236079	0.0404327	0.253345	0.282004	0.429435	0.266872	-0.111668	0.0869064	0.337406	0.403629	0.112733	0.155942	0.360176	0.271525	0.0220035	0.0205643	0.32979	0.154426	0.133484	0.148685	0.109825	-0.0473252
300	0.160996	0.230116	0.0620659	0.62862	0.304935	0.0866835	0.435919	0.415691	0.0638452	0.258579	0.352991	0.482777	0.353757	0.308026	0.203688	0.21114	0.402243	0.312871	0.0727362	0.336591	0.258361		-0.0831333	0.0201252	0.0780504	0.278824	0.231808	0.0689382	0.256139	0.264257	0.458363	0.268436	-0.103844	0.102078	0.365134	0.401745	0.120135	0.152996	0.340841	0.266682	0.0280908	0.0151054	0.271299	0.1286	0.135699	0.131591	0.105537	-0.0472477
301	0.158497	0.223419	0.0626729	0.668589	0.333996	0.0838485	0.396317	0.323931	0.0680073	0.278591	0.386256	0.517799	0.366609	0.284772	0.214099	0.211175	0.441117	0.339447	0.123961	0.333471	0.312217		-0.0755386	0.0531457	0.0784487	0.260326	0.247038	0.0594684	0.255128	0.252942	0.474802	0.275139	-0.102823	0.114876	0.360464	0.354061	0.148904	0.163804	0.331573	0.258989	0.0444515	0.00161412	0.253075	0.181215	0.13525	0.138345	0.10366	-0.0473307
302	0.146907	0.220302	0.0604616	0.660608	0.263141	0.0714281	0.482458	0.348985	0.056059	0.285503	0.389058	0.504365	0.361434	0.279857	0.210948	0.223624	0.33244	0.314418	0.123593	0.393919	0.25463		-0.103058	0.0575144	0.0587024	0.253422	0.264399	0.0826034	0.229727	0.259228	0.481983	0.266812	-0.101789	0.076808	0.37092	0.338483	0.122488	0.148187	0.320787	0.26997	0.023996	-0.0263518	0.257621	0.187661	0.107062	0.103626	0.0921858	-0.0520937
303	0.152545	0.21525	0.0627397	0.643185	0.340284	0.00491501	0.520659	0.317393	0.013519	0.297275	0.401927	0.514493	0.280289	0.296854	0.217784	0.239725	0.359994	0.289805	0.217845	0.395691	0.30108		-0.109415	0.0338158	0.0891584	0.251625	0.257043	0.0901817	0.226452	0.267615	0.411929	0.301616	-0.100817	0.0379156	0.397489	0.348328	0.149224	0.166257	0.327315	0.266685	0.0333019	0.0229828	0.230673	0.187316	0.124214	0.0930733	0.0867544	-0.0445064

## Sheet: Fig 7C
Figure 7C
EJ7-GFP % GFP+ cells normalised to transfection efficiency
EV	WT	IDR	180	D
0.070922	1.24641	0.388	0.0674082	0.0272591
0.0567376	1.33044	0.526571	0.0134816	0.0272591
0	1.07836	0.318714	0.0269633	0.0136296
0.0515863	0.604274	0.263678	0.0150026	0.016
0.0171954	0.619013	0.278327	0.0150026	0.016
0.0343909	0.707443	0.234381	0.0150026	0

## Sheet: Fig 8B
Figure 8B
Western blot chromatin quantification normalised to beta-actin loading control and control condition (WT 0 h)
XLF
WT NT	dTAG NT	WT 0h	dTAG 0h	WT 2-3h	dTAG 2-3h	WT 4-6h	dTAG 4-6h	WT 18h	dTAG 18h
0.0197041	0.150479	1	1.31241	0.645863	1.16864	0.708918	2.00329	0.246022	0.395087
0.0252813	0.163902	1	1.36347	0.664626	1.19576	0.71124	2.14412	0.256627	0.413192
0.0387885	0.0434074	1	0.713705	0.784454	1.2624	0.957704	2.38095	0.275093	0.189307
0.0384027	0.0454032	1	0.711446	0.790691	1.20451	0.960105	2.53946	0.275519	0.190126
0.18533	0.516774	1	1.71286	1.125	2.66867	0.474618	0.733433
0.200141	0.47564	1	1.77436	1.13263	2.74726	0.460684	0.721954
0.194481	0.130383	1	0.725339	0.627829	1.2632	0.369664	0.130895
0.183143	0.106637	1	0.712073	0.624419	1.25895	0.362489	0.125994
	0.140699	1	0.37225	0.378989	0.714994
	0.135741	1	0.351266	0.345223	0.694875
XRCC4
WT NT	dTAG NT	WT 0h	dTAG 0h	WT 2-3h	dTAG 2-3h	WT 4-6h	dTAG 4-6h	WT 18h	dTAG 18h
0.0143899	0	1	1.69006	0.50074	1.63634	0.178017	0.818802	0.00485085	0.00931942
0.00151101	0	1	1.71291	0.491664	1.66645	0.187451	0.800067	-0.0133027	-0.0162981
0.00211895	0.00278193	1	1.12267	0.7449	1.19069	0.149372	0.956639	0.0150599	0.0653797
0.00369685	0.00366615	1	1.06775	0.712696	1.14534	0.161685	0.949713	0.0139472	0.0793222
-0.016108	0	1	0.823734	0.952474	1.07566	1.16977	1.25789
0.00536774	0.00143589	1	0.821975	0.932274	1.0441	1.23878	1.24189
0.00639714	0	1	0.997475	1.23485	1.73931	0.354155	0.607981
0.0102068	0	1	0.945964	1.23834	1.68666	0.426335	0.630404
0.00414086	0	1	1.51838	0.232043	2.3845
0.00408157	0	1	1.49295	0.251038	2.3309
Ku80
WT NT	dTAG NT	WT 0h	dTAG 0h	WT 2-3h	dTAG 2-3h	WT 4-6h	dTAG 4-6h	WT 18h	dTAG 18h
0.0723458	0.109603	1	3.57011	0.481429	2.21826	0.73377	1.03762	0.202207	0.449534
0.0685846	0.10263	1	3.60097	0.474113	2.2115	0.735313	1.01843	0.196325	0.439231
0.123919	0.0386949	1	2.10315	0.432472	1.44836	0.616266	1.19762	0.127125	0.197415
0.122582	0.037455	1	2.15392	0.436307	1.46161	0.612973	1.19496	0.126021	0.199542
0.0910291	0.25696	1	1.5398	1.17153	1.46361	1.3907	1.77139
0.0817918	0.250655	1	1.54274	1.13579	1.45955	1.39233	1.65745
0.0733786	0.193383	1	2.11704	0.97151	1.94608	0.335427	0.596315
0.097171	0.229135	1	2.04388	0.977626	1.87275	0.328552	0.590483
0.0881525	0.13599	1	1.69649	0.238229	1.06846
0.0895106	0.1381	1	1.65088	0.238743	1.04998
DNA-PKcs
WT NT	dTAG NT	WT 0h	dTAG 0h	WT 2-3h	dTAG 2-3h	WT 4-6h	dTAG 4-6h	WT 18h	dTAG 18h
0.182948	0.0763892	1	3.01613	0.410208	2.05694	1.20628	4.366	0.0950484	0.171407
0.0694187	-0.156083	1	3.13136	0.288951	2.1061	1.35235	5.35863	-0.0461571	-0.0340245
0.383169	0.0442031	1	2.10416	0.95335	2.90278	1.17559	4.54112	0.41219	0.237955
0.437011	0.0484735	1	2.05283	0.942478	2.89355	1.34909	5.27486	0.416601	0.237245
0.733685	1.15606	1	2.65082	2.50073	4.02261	0.931016	1.02976
0.569802	1.12876	1	3.3246	2.98115	5.4352	0.976271	1.0432
0.0931077	0.396094	1	1.62911	0.857216	2.02835	0.350897	0.477524
0.0982861	0.370637	1	1.63349	0.846885	2.043	0.378249	0.491171
0.12314	0.242583	1	1.04543	0.288354	1.16521
0.134403	0.279381	1	1.09799	0.30931	1.20609

## Sheet: Fig 9B
Figure 9B
Western blot chromatin quantification normalised to beta-actin loading control and control condition (normal)
Ku80 normal	Ku80 A371T	DNA-PKcs normal	DNA-PKcs A371T	XRCC4 normal	XRCC4 A371T	XLF normal	XLF A371T
1	0.472659	1	0.316736	1	0.373987	1	0.178793
1	0.515067	1	0.344282	1	0.311902	1	0.175485
1	0.499645	1	0.319093	1	0.326264	1	0.187792
1	0.382359	1	0.429591	1	0.537522	1	0.32498
1	0.408712	1	0.408335	1	0.493312	1	0.343105
1	0.458522	1	0.4302	1	0.502367	1	0.355645
		1	0.492772	1	0.829936
		1	0.36821	1	0.753238
		1	0.489689	1	0.770097

## Sheet: Fig 9C
Figure 9C
Comet assays tail length
WT				UBA5 A371T
0	6	14		0	6	14	time post DNA damage (h)
11	4	0		39	54	22
44	4	0		11	59	31
7	25	9		19	18	9
20	6	0		5	29	4
7	20	4		31	34	5
78	0	3		37	20	3
39	2	0		12	1	0
48	7	1		64	32	15
21	12	8		29	35	16
4	1	4		25	96	16
18	0	0		12	42	15
14	1	2		33	15	10
0	2	3		59	63	4
12	4	0		45	20	7
12	0	7		22	48	5
37	0	2		35	67	16
7	2	1		41	10	1
43	31	2		0	33	2
10	14	6		25	32	83
43	0	0		53	19	16
19	1	2		43	79	31
0	5	0		61	69	12
49	15	0		62	40	6
74	14	2		61	21	3
0	1	0		37	33	0
88	5	4		79	16	46
40	0	3		29	16	0
14	16	3		56	49	6
12	0	6		49	28	6
57	0	3		26	61	10
0	0	5		61	44	34
44	3	4		8	19	7
55	8	0		47	38	9
78	0	1		58	7	5
39	0	7		63	56	1
18	2	14		21	71	44
64	2	4		34	3	26
54	0	1		45	18	1
38	0	3		40	40	2
55	0	0		60	19	12
58	14	2		75	29	2
45	2	2		29	11	0
107	0	1		90	35	62
54	3	0		20	7	0
42	3	0		41	30	18
48	0	2		43	34	6
79	0	0		32	47	4
107	0	7		53	17	1
	0	0		103	43	6
	5	0		62	40	18

## Sheet: Supp Fig 1A
Figure S1A
TLR DNA damage reporter
siRNA	HR (cell cycle corrected)		HR (uncorrected)										mutEJ
CTRL	100		100	100	100	100	100	100	100	100	100		100	100	100	100	100	100	100	100	100
ATMi	33.16					16.42		30.8	22.11	22.83						59.07		74.62	49.79	73.88
DNAPKi	45.4					52.22		28.59	28.06	30.35	36.95					25.01		16.07	13.92	30.59	21.55
MG132	3.35							3.58	2.56	4.64								47.03	49.4	45.98
DNAPK	105.49				161.91	128.92		151.57	126.6		111.78				111.35	136.85		137.58	101.3		108.5
CtIP	13.16		13.89	10.22	16.13	4.57		11.67	13.83	12.88	20.27		70.41	79.5	55.53	92.21		80.11	85.8	94.09	83.37
LIG3-1	74.88			73.23	107.17	77.1			96.23	89.38	109.35			60.74	50	77.11			67.5	80.29	78.03
LIG3-2	89.8			93.84	89.05	90.12				92.72	130.28			82.69	41.9	83.86				85.88	81.83
UBL5	7.09						7.79	9.03									38.22	43.96
ATG12	16.05							29.03	20.6									54.59	40.68
UFM1	25.58						15.69	12									46.06	65.57		37.38
ISG15	28.49						36.49	49.65		44.05							50.88	54.38
UBL4B	40.81						64.86	60.41		54.11							61.34	78.37		74.55
UBL3	56.1						71.64	66									71.28	94.19		69.49
URM1	65.93							87	70.22	54.36							97.17	98.74
UBL4A	69.24						60.14	51.09		54.81								110.84	128.23	96.33
FAT10	136.53							151.67	147.59									123.48	126.42

## Sheet: Supp Fig 1B
Figure S1B
Foci formation
	53BP1
	CTRL									RNF8+168									UFM1		ISG15		URM1		UBL4A		UBL3		UBL4B		FAT10		ATG12		UBL5
NT	3.08	3.42	3.34	3.26	3.66	3.63	3.3	3.27	3.14	0.16	0.14	0.15	0.18	0.14	0.16	0.14	0.15	0.14	3.11	3.15	3.28	5.72	1.98	1.8	3.79	3.76	6.45	6.21	2.35	2.5	4.4	4.82	2.98	3.48	8.15	9.47
0.5 h	20.98	21.32	22	21.24	22.38	22.79	22.26	22.28	22.25	0.13	0.12	0.23	0.15	0.16	0.17	0.21	0.15	0.18	12.74	12.89	19.41	17.97	17.65	16.76	26.09	26.38	24.93	26.3	20.28	20.37	22.98	23.97	21.69	21.99	24.03	22.92
2 h	14.19	15.13	15.42	14.88	14.09	14.77	14.91	14.72	14.4	0.15	0.22	0.2	0.14	0.24	0.07	0.13	0.13	0.19	11.19	10.62	16.46	15.01	10.51	10.13	17.68	17.15	18.23	19.16	14.78	14.91	16.29	16.09	13.89	15.11	16.18	17.7
8 h	6.96	7.29	7.5	6.89	7.69	7.86	7.18	7.76	7.71	0.24	0.38	0.27	0.33	0.23	0.31	0.26	0.25	0.27	6.75	7.01	8.38	8.82	4.91	4.63	9.47	8.78	13.2	12.79	9.49	9.48	10.69	10.79	11.99	10.61	14.54	13.52
24 h	4.88	5.02	5.08	5.22	5.3	5.06	5.27	4.86	5.1	0.58	0.38	0.45	0.47	0.43	0.42	0.39	0.46	0.44	5.35	5.43	9.29	8.23	3.67	3.51	6.71	6.54	8.72	9.46	7.51	7.58	6.23	6.78	8.34	8.28	12.97	13.37
	Ubiquitin (FK2)
	CTRL									RNF8+168									UFM1		ISG15		URM1		UBL4A		UBL3		UBL4B		FAT10		ATG12		UBL5
NT	5.55	5.24	5.27	5.73	5.41	5.42	5.28	5.45	5.57	3.79	3.73	3.78	4.09	3.36	3.43	3.56	3.68	4.04	2.64	2.74	4.41	2.64	3.13	3.16	3.29	3.14	4.15	3.62	5.8	5.63	5.98	6.04	8.65	8.36	8.98	8.65
0.5 h	15.36	15.84	16.4	16.72	16.46	17.25	16.35	16.96	16.37	4.36	4.13	4.35	4.76	4.79	4.34	4.76	4.52	4.91	4.65	4.56	8.69	8.66	9.15	8.94	12.09	11.58	13.83	13.3	15.07	14.95	17.29	15.96	20.15	18	19.19	18.46
2 h	10.42	11.38	10.69	12.25	11.1	11.4	10.95	11.85	10.68	3.25	3.13	3.44	3.46	3.19	3.26	3.51	3.25	3.41	3.18	3.34	6.76	6.05	6.9	7.21	7.55	7.12	8.87	8.6	12.23	12.45	12.72	12.93	14.92	13.93	14.9	13.43
8 h	7.71	8.89	7.85	8.75	7.41	8.25	7.48	7.79	7.33	3.54	3.52	3.58	4.03	3.35	3.03	3.31	3.35	3.23	2.92	3	3.64	5.13	4.44	4.2	4.36	4.52	6.08	6.34	11.47	11.09	9.85	10.69	12.68	12.64	10.85	11.79
24 h	3.1	3.31	3.57	4.06	3.21	3.78	3.79	3.28	3.63	4.14	4.4	4.52	4.39	4.5	4.25	4.69	4.44	4.78	3.16	2.92	2.53	2.99	3.62	3.79	3.27	3.06	4.79	4.04	9.93	10.12	6.3	7.68	11.3	11.74	9.67	9.24
	gH2AX
	CTRL									RNF8+168									UFM1		ISG15		URM1		UBL4A		UBL3		UBL4B		FAT10		ATG12		UBL5
NT	5.43	5.3	5.06	5.06	6.24	5.34	4.88	5.61	6.2	8.56	8.69	8.53	8.68	9.17	8.54	8.68	8.97	9.61	4.32	4.5	3.72	4.52	3.63	3.59	4.22	4.24	7.06	6.24	6.24	6.47	6.11	5.56	6.92	7.07	7.79	7.55
0.5 h	21.01	20.94	21.1	21.82	20.64	20.9	21.25	20.72	21.27	27.66	27.43	28.66	26.95	27.06	27.1	27.42	27.67	27.52	21.97	22.33	20.34	19.04	19.1	18.1	24.16	23.88	22.49	22.33	21.62	21.79	22.06	21.48	27.07	26.18	23	22.51
2 h	14.02	13.8	13.86	14.39	14.12	13.71	13.48	13.29	13.33	19.32	19.58	19.57	20.14	19.51	19.91	19.38	18.99	18.91	13.98	14.01	16.62	14.97	11.13	10.97	15.81	15.69	15.56	15.49	16	15.77	14.07	14.58	17.89	18.51	16.2	15.73
8 h	10.86	10.99	11.02	10.17	9.7	10.34	9.77	10.68	9.9	15.35	15.73	15.47	15.21	14.85	14.78	14.84	14.81	14.39	7.8	8.09	10.14	9.67	6.87	6.42	8.75	9.02	11.48	11.16	13.62	13.79	10.22	10.07	14.73	14.82	10.91	10.84
24 h	5.82	5.95	6.07	6.04	6.28	6.28	6.04	6.1	6.17	13.6	13.33	13.8	13.39	13.97	13.78	13.55	13.09	13.36	6.67	6.91	9.04	8.85	5.35	5.27	6.05	5.4	8.16	8.21	10.4	10.78	7.67	7.34	13.53	12.89	10.3	10.4
